# Supplementary material for: Comparative genomics of whole-cell pertussis vaccine strains from India
Source: BMC Genomics. 2020 May 7;21:345. doi: 10.1186/s12864-020-6724-8 (PMC7204287; doi:10.1186/s12864-020-6724-8)
Supplement: Supplementary file 1 — Additional file 1. Genome neighbor report analysis of vaccine (J445, J446, J447, J448) and Clinical (BPD1, BPD2) strains. NCBI genome neighbor report analysis of vaccine and clinical strains suggesting % symmetric identity with total available genomes in NCBI databases. [file 12864_2020_6724_MOESM1_ESM.xlsx]

## Sheet: Additional file 1
Genome similarity(Symmetrical identity) based on NCBI genome neighbour report of Vaccine (J445,J446,J447,J448) and Clinical (BPD1 andBPD2) strains.
J445
#Organism/Name	Strain	BioSample	BioProject	Assembly	Level	Size	Scaffolds	Symmetric Identity	Gapped Identity
Bordetella pertussis	B202	SAMN05333716	PRJNA279196	GCA_001687405.1	Complete Genome	4.12898	-	99.9998	99.9997
Bordetella pertussis	B226	SAMN05583809	PRJNA279196	GCA_002285975.1	Complete Genome	4.12604	-	99.9579	99.9933
Bordetella pertussis	P2013109	SAMN11295233	PRJNA530108	GCA_008330005.1	Complete Genome	4.12601	-	99.9556	99.9909
Bordetella pertussis	B228	SAMN08395605	PRJNA279196	GCA_004635385.1	Complete Genome	4.13331	-	99.9439	99.993
Bordetella pertussis	A339	SAMN08469391	PRJNA279196	GCA_004636285.1	Complete Genome	4.1311	-	99.941	99.9912
Bordetella pertussis	B201	SAMN04221179	PRJNA279196	GCA_001988035.1	Complete Genome	4.12265	-	99.9213	99.9969
Bordetella pertussis	NCTC10910	SAMEA3923586	PRJEB6403	GCA_900475665.1	Complete Genome	4.13334	-	99.919	99.9915
Bordetella pertussis	B227	SAMN04221180	PRJNA279196	GCA_001988055.1	Complete Genome	4.13443	-	99.907	99.9934
Bordetella pertussis	VS67	SAMEA1062145	PRJEB25820	GCA_900327875.1	Complete Genome	4.13738	-	99.8927	99.9935
Bordetella pertussis	E945	SAMN05583817	PRJNA279196	GCA_002285955.1	Complete Genome	4.12784	-	99.8766	99.9911
Bordetella pertussis	NCTC10911	SAMEA3905388	PRJEB6403	GCA_900445805.1	Contig	4.14006	2	99.8477	99.993
Bordetella pertussis	H375	SAMN03249362	PRJNA266616	GCA_001605135.1	Complete Genome	4.11105	-	99.7758	99.9926
Bordetella pertussis	I344	SAMN03249375	PRJNA266616	GCA_001628735.1	Complete Genome	4.11106	-	99.7755	99.9919
Bordetella pertussis	H740	SAMN03455354	PRJNA279196	GCA_001985385.1	Complete Genome	4.11108	-	99.751	99.9932
Bordetella pertussis	J115	SAMN03702690	PRJNA279196	GCA_001988015.1	Complete Genome	4.1064	-	99.741	99.9885
Bordetella pertussis	F684	SAMN03455344	PRJNA279196	GCA_001985185.1	Chromosome	4.10642	-	99.7396	99.9879
Bordetella pertussis	F954	SAMN08136975	PRJNA279196	GCA_004008915.1	Complete Genome	4.1121	-	99.7383	99.993
Bordetella pertussis B1920	B1920	SAMN02470864	PRJNA46279	GCA_000193615.3	Complete Genome	4.11463	-	99.738	99.9879
Bordetella pertussis	I259	SAMN03877221	PRJNA279196	GCA_001986085.1	Complete Genome	4.10535	-	99.7282	99.9892
Bordetella pertussis	E898	SAMN05583816	PRJNA279196	GCA_002286075.1	Complete Genome	4.10324	-	99.728	99.9881
Bordetella pertussis	J193	SAMN04221196	PRJNA279196	GCA_001988375.1	Complete Genome	4.10533	-	99.7277	99.9888
Bordetella pertussis	J363	SAMN08395639	PRJNA279196	GCA_004634625.1	Complete Genome	4.11317	-	99.7249	99.9926
Bordetella pertussis	H034	SAMN08136976	PRJNA279196	GCA_004008715.1	Complete Genome	4.10548	-	99.7241	99.9887
Bordetella pertussis	I763	SAMN03455369	PRJNA279196	GCA_001985685.1	Complete Genome	4.1064	-	99.7162	99.9888
Bordetella pertussis	D879	SAMN03455334	PRJNA279196	GCA_001984985.1	Complete Genome	4.1064	-	99.7159	99.9893
Bordetella pertussis	H915	SAMN03464276	PRJNA279196	GCA_001986255.1	Complete Genome	4.10428	-	99.7159	99.9889
Bordetella pertussis	J386	SAMN08469396	PRJNA279196	GCA_004636265.1	Complete Genome	4.1064	-	99.7155	99.9891
Bordetella pertussis	I915	SAMN03455370	PRJNA279196	GCA_001985705.1	Complete Genome	4.10639	-	99.7155	99.9888
Bordetella pertussis	J617	SAMN08524465	PRJNA279196	GCA_004635805.1	Complete Genome	4.10428	-	99.7153	99.9885
Bordetella pertussis	I257	SAMN03702646	PRJNA279196	GCA_001987135.1	Complete Genome	4.10425	-	99.7153	99.989
Bordetella pertussis	I263	SAMN03702647	PRJNA279196	GCA_001987155.1	Complete Genome	4.10425	-	99.7151	99.989
Bordetella pertussis	I976	SAMN03854496	PRJNA279196	GCA_001985885.1	Complete Genome	4.10425	-	99.715	99.989
Bordetella pertussis	J024	SAMN07352194	PRJNA279196	GCA_004008475.1	Complete Genome	4.10655	-	99.7117	99.9883
Bordetella pertussis	I656	SAMN03216677	PRJNA266616	GCA_001605645.1	Complete Genome	4.10176	-	99.7104	99.989
Bordetella pertussis	J567	SAMN08524453	PRJNA279196	GCA_004636905.1	Complete Genome	4.10662	-	99.7066	99.9878
Bordetella pertussis	J571	SAMN08524454	PRJNA279196	GCA_004636885.1	Complete Genome	4.10664	-	99.7066	99.9882
Bordetella pertussis	J549	SAMN08524452	PRJNA279196	GCA_004636925.1	Complete Genome	4.10657	-	99.7061	99.9868
Bordetella pertussis	H542	SAMN03249367	PRJNA266616	GCA_001605195.1	Complete Genome	4.10335	-	99.7045	99.9892
Bordetella pertussis	G965	SAMN04383567	PRJNA279196	GCA_001988715.1	Complete Genome	4.10534	-	99.7038	99.9893
Bordetella pertussis	H814	SAMN08164940	PRJNA279196	GCA_004009015.1	Complete Genome	4.10535	-	99.7036	99.9893
Bordetella pertussis	H320	SAMN03464271	PRJNA279196	GCA_001986155.1	Complete Genome	4.10954	-	99.7036	99.9891
Bordetella pertussis	H771	SAMN04221191	PRJNA279196	GCA_001988275.1	Complete Genome	4.10534	-	99.7034	99.9892
Bordetella pertussis	H379	SAMN03249364	PRJNA266616	GCA_001605075.1	Complete Genome	4.10533	-	99.7034	99.9889
Bordetella pertussis	J589	SAMN08524458	PRJNA279196	GCA_004636825.1	Complete Genome	4.10531	-	99.7034	99.9884
Bordetella pertussis	H681	SAMN03854490	PRJNA279196	GCA_001985765.1	Complete Genome	4.10531	-	99.7034	99.9894
Bordetella pertussis	H765	SAMN03455356	PRJNA279196	GCA_001985425.1	Complete Genome	4.10325	-	99.7034	99.9896
Bordetella pertussis	H437	SAMN03702617	PRJNA279196	GCA_001986555.1	Complete Genome	4.10534	-	99.7033	99.9889
Bordetella pertussis	I646	SAMN03216676	PRJNA266616	GCA_001605625.1	Complete Genome	4.10535	-	99.7033	99.989
Bordetella pertussis	C569	SAMN08136964	PRJNA279196	GCA_004007535.1	Complete Genome	4.10535	-	99.7033	99.9888
Bordetella pertussis	B1865	SAMN03566781	PRJNA281570	GCA_001307605.1	Complete Genome	4.10536	-	99.7033	99.9892
Bordetella pertussis	B3913	SAMN03566787	PRJNA281570	GCA_001307725.1	Complete Genome	4.10955	-	99.7033	99.989
Bordetella pertussis	C571	SAMN03455331	PRJNA279196	GCA_001984925.1	Complete Genome	4.10536	-	99.7032	99.9887
Bordetella pertussis	F934	SAMN04383564	PRJNA279196	GCA_001988655.1	Complete Genome	4.10535	-	99.7032	99.9886
Bordetella pertussis	H902	SAMN08136987	PRJNA279196	GCA_004009335.1	Complete Genome	4.10534	-	99.7032	99.9889
Bordetella pertussis	J170	SAMN05751700	PRJNA279196	GCA_002442775.1	Complete Genome	4.10532	-	99.7032	99.9886
Bordetella pertussis	H847	SAMN03702628	PRJNA279196	GCA_001986775.1	Complete Genome	4.10325	-	99.7032	99.9892
Bordetella pertussis	J306	SAMN06007544	PRJNA279196	GCA_002859805.1	Complete Genome	4.1032	-	99.7032	99.9888
Bordetella pertussis	I127	SAMN03702643	PRJNA279196	GCA_001987075.1	Complete Genome	4.10322	-	99.7031	99.9886
Bordetella pertussis	I735	SAMN03702664	PRJNA279196	GCA_001987495.1	Complete Genome	4.10534	-	99.7031	99.989
Bordetella pertussis	J695	SAMN08524479	PRJNA279196	GCA_004635705.1	Complete Genome	4.10534	-	99.7031	99.9886
Bordetella pertussis	E541	SAMN05583850	PRJNA279196	GCA_002286135.1	Complete Genome	4.10534	-	99.7031	99.9896
Bordetella pertussis	J098	SAMN03702687	PRJNA279196	GCA_001987955.1	Complete Genome	4.10747	-	99.7031	99.9889
Bordetella pertussis	J068	SAMN03702681	PRJNA279196	GCA_001987835.1	Complete Genome	4.10743	-	99.703	99.9884
Bordetella pertussis	J066	SAMN07352196	PRJNA279196	GCA_004637265.1	Complete Genome	4.10743	-	99.703	99.9883
Bordetella pertussis	J357	SAMN08395636	PRJNA279196	GCA_004634865.1	Complete Genome	4.10742	-	99.703	99.989
Bordetella pertussis	H852	SAMN03854491	PRJNA279196	GCA_001985785.1	Complete Genome	4.10534	-	99.703	99.9891
Bordetella pertussis	J692	SAMN08524477	PRJNA279196	GCA_004635745.1	Complete Genome	4.10533	-	99.703	99.9884
Bordetella pertussis	J690	SAMN08524475	PRJNA279196	GCA_004635765.1	Complete Genome	4.10531	-	99.703	99.9883
Bordetella pertussis	J693	SAMN08524478	PRJNA279196	GCA_004635725.1	Complete Genome	4.10532	-	99.7029	99.9881
Bordetella pertussis	J013	SAMN03854498	PRJNA279196	GCA_001985925.1	Complete Genome	4.10533	-	99.7029	99.9889
Bordetella pertussis	H710	SAMN03464272	PRJNA279196	GCA_001986195.1	Complete Genome	4.10533	-	99.7029	99.9887
Bordetella pertussis	J526	SAMN08471228	PRJNA279196	GCA_004636305.1	Complete Genome	4.10535	-	99.7028	99.9892
Bordetella pertussis	I692	SAMN08164948	PRJNA279196	GCA_004009055.1	Complete Genome	4.10534	-	99.7028	99.9893
Bordetella pertussis	J691	SAMN08524476	PRJNA279196	GCA_004636465.1	Complete Genome	4.10533	-	99.7028	99.9883
Bordetella pertussis	H849	SAMN03702629	PRJNA279196	GCA_001986795.1	Complete Genome	4.1032	-	99.7028	99.9891
Bordetella pertussis	J392	SAMN08395646	PRJNA279196	GCA_004635505.1	Complete Genome	4.10743	-	99.7028	99.9887
Bordetella pertussis	H709	SAMN08136982	PRJNA279196	GCA_004009355.1	Complete Genome	4.10324	-	99.7027	99.9886
Bordetella pertussis	H762	SAMN03702618	PRJNA279196	GCA_001986575.1	Complete Genome	4.10534	-	99.7027	99.9888
Bordetella pertussis	H636	SAMN04383572	PRJNA279196	GCA_001988815.1	Complete Genome	4.10534	-	99.7027	99.9884
Bordetella pertussis	I476	SAMN03216666	PRJNA266616	GCA_001605445.1	Complete Genome	4.10533	-	99.7027	99.9883
Bordetella pertussis	I518	SAMN03216672	PRJNA266616	GCA_001605545.1	Complete Genome	4.10535	-	99.7027	99.9894
Bordetella pertussis	I705	SAMN08214408	PRJNA279196	GCA_004009695.1	Complete Genome	4.10535	-	99.7027	99.9892
Bordetella pertussis	J529	SAMN08469404	PRJNA279196	GCA_004636025.1	Complete Genome	4.10535	-	99.7027	99.9891
Bordetella pertussis	J300	SAMN04383600	PRJNA279196	GCA_001988495.1	Complete Genome	4.10533	-	99.7026	99.9888
Bordetella pertussis	J096	SAMN04388406	PRJNA279196	GCA_001989335.1	Complete Genome	4.10531	-	99.7026	99.9886
Bordetella pertussis	I623	SAMN08164947	PRJNA279196	GCA_004009175.1	Complete Genome	4.1053	-	99.7026	99.9886
Bordetella pertussis	H764	SAMN03702620	PRJNA279196	GCA_001986615.1	Complete Genome	4.10533	-	99.7024	99.9883
Bordetella pertussis	J010	SAMN03854497	PRJNA279196	GCA_001985905.1	Complete Genome	4.10738	-	99.7023	99.987
Bordetella pertussis	I385	SAMN05948796	PRJNA279196	GCA_002859585.1	Complete Genome	4.10536	-	99.7021	99.9877
Bordetella pertussis	J246	SAMN07352218	PRJNA279196	GCA_004637145.1	Complete Genome	4.10309	-	99.7021	99.9858
Bordetella pertussis	J030	SAMN03702679	PRJNA279196	GCA_001987795.1	Complete Genome	4.10529	-	99.702	99.9888
Bordetella pertussis	H540	SAMN04383571	PRJNA279196	GCA_001988795.1	Complete Genome	4.10529	-	99.7015	99.9891
Bordetella pertussis	J295	SAMN05950791	PRJNA279196	GCA_002859725.1	Complete Genome	4.10529	-	99.7014	99.9889
Bordetella pertussis	J527	SAMN08469402	PRJNA279196	GCA_004636065.1	Complete Genome	4.10531	-	99.7013	99.9888
Bordetella pertussis	J703	SAMN08524485	PRJNA279196	GCA_004635605.1	Complete Genome	4.10513	-	99.7012	99.989
Bordetella pertussis	J702	SAMN08524484	PRJNA279196	GCA_004636445.1	Complete Genome	4.10511	-	99.7012	99.9885
Bordetella pertussis	I475	SAMN03216665	PRJNA266616	GCA_001605705.1	Chromosome	4.1051	-	99.6983	99.9883
Bordetella pertussis	J222	SAMN05751695	PRJNA279196	GCA_002442755.1	Complete Genome	4.10601	-	99.6977	99.9831
Bordetella pertussis	F034	SAMN03455341	PRJNA279196	GCA_001985125.1	Complete Genome	4.10589	-	99.6966	99.989
Bordetella pertussis	J149	SAMN04383585	PRJNA279196	GCA_001989115.1	Complete Genome	4.10564	-	99.6942	99.9885
Bordetella pertussis	I598	SAMN08164946	PRJNA279196	GCA_004009095.1	Complete Genome	4.10772	-	99.6935	99.9886
Bordetella pertussis	J171	SAMN07352209	PRJNA279196	GCA_004637205.1	Complete Genome	4.10439	-	99.692	99.9891
Bordetella pertussis	I959	SAMN03702668	PRJNA279196	GCA_001987575.1	Complete Genome	4.10435	-	99.692	99.9895
Bordetella pertussis	E150	SAMN03455335	PRJNA279196	GCA_001985005.1	Complete Genome	4.10431	-	99.6916	99.9901
Bordetella pertussis	C934	SAMN05583810	PRJNA279196	GCA_002286055.1	Complete Genome	4.1043	-	99.6915	99.99
Bordetella pertussis	C549	SAMN04221181	PRJNA279196	GCA_001988075.1	Complete Genome	4.1064	-	99.6914	99.9897
Bordetella pertussis	G807	SAMN04383566	PRJNA279196	GCA_001988695.1	Complete Genome	4.1022	-	99.6914	99.9899
Bordetella pertussis	D322	SAMN08136967	PRJNA279196	GCA_004009255.1	Complete Genome	4.10428	-	99.6914	99.9897
Bordetella pertussis	D919	SAMN08136969	PRJNA279196	GCA_004008595.1	Complete Genome	4.1064	-	99.6913	99.9898
Bordetella pertussis	B3585	SAMN03566784	PRJNA281570	GCA_001307665.1	Complete Genome	4.10639	-	99.6912	99.9896
Bordetella pertussis	E368	SAMN04383560	PRJNA279196	GCA_001988575.1	Complete Genome	4.10428	-	99.6912	99.9892
Bordetella pertussis	C756	SAMN08136965	PRJNA279196	GCA_004009395.1	Complete Genome	4.10428	-	99.6911	99.99
Bordetella pertussis	F011	SAMN03455340	PRJNA279196	GCA_001985105.1	Complete Genome	4.1022	-	99.691	99.9895
Bordetella pertussis	D420	SAMEA3354379	PRJEB9143	GCA_001013565.1	Complete Genome	4.10639	-	99.691	99.989
Bordetella pertussis	E530	SAMN03702615	PRJNA279196	GCA_001986515.1	Complete Genome	4.10639	-	99.691	99.9896
Bordetella pertussis	C757	SAMN04221183	PRJNA279196	GCA_001988115.1	Complete Genome	4.10637	-	99.691	99.9892
Bordetella pertussis	G085	SAMN04383565	PRJNA279196	GCA_001988675.1	Complete Genome	4.10638	-	99.691	99.9887
Bordetella pertussis	J522	SAMN08469398	PRJNA279196	GCA_004636125.1	Complete Genome	4.10637	-	99.6909	99.9891
Bordetella pertussis	H541	SAMN08164939	PRJNA279196	GCA_004009415.1	Complete Genome	4.10431	-	99.6909	99.9895
Bordetella pertussis	B3582	SAMN03566783	PRJNA281570	GCA_001307645.1	Complete Genome	4.10431	-	99.6909	99.9893
Bordetella pertussis	J233	SAMN08524450	PRJNA279196	GCA_004637045.1	Complete Genome	4.10439	-	99.6909	99.9885
Bordetella pertussis	J184	SAMN08164951	PRJNA279196	GCA_004009475.1	Complete Genome	4.10429	-	99.6909	99.9896
Bordetella pertussis	H563	SAMN03249370	PRJNA266616	GCA_001605235.1	Complete Genome	4.10639	-	99.6908	99.9889
Bordetella pertussis	D925	SAMN05583848	PRJNA279196	GCA_002286175.1	Complete Genome	4.10639	-	99.6908	99.9897
Bordetella pertussis	J110	SAMN03702689	PRJNA279196	GCA_001987995.1	Complete Genome	4.10638	-	99.6908	99.9891
Bordetella pertussis	I480	SAMN03216667	PRJNA266616	GCA_001605465.1	Complete Genome	4.10639	-	99.6907	99.9889
Bordetella pertussis	J323	SAMN08395630	PRJNA279196	GCA_004634905.1	Complete Genome	4.10638	-	99.6907	99.989
Bordetella pertussis	J194	SAMN04221197	PRJNA279196	GCA_001988395.1	Complete Genome	4.10638	-	99.6907	99.9888
Bordetella pertussis	J155	SAMN04383587	PRJNA279196	GCA_001989135.1	Complete Genome	4.10638	-	99.6907	99.9889
Bordetella pertussis	J107	SAMN03854500	PRJNA279196	GCA_001985965.1	Complete Genome	4.10638	-	99.6907	99.989
Bordetella pertussis	J161	SAMN04383589	PRJNA279196	GCA_001989175.1	Complete Genome	4.10638	-	99.6907	99.9889
Bordetella pertussis	J322	SAMN08395629	PRJNA279196	GCA_004634765.1	Complete Genome	4.10637	-	99.6907	99.9889
Bordetella pertussis	J154	SAMN05716052	PRJNA279196	GCA_002286355.1	Complete Genome	4.10637	-	99.6907	99.9887
Bordetella pertussis	J105	SAMN04383580	PRJNA279196	GCA_002018515.1	Complete Genome	4.10636	-	99.6907	99.9889
Bordetella pertussis	J173	SAMN05950788	PRJNA279196	GCA_002859665.1	Complete Genome	4.10636	-	99.6907	99.9886
Bordetella pertussis	J153	SAMN05716051	PRJNA279196	GCA_002286375.1	Complete Genome	4.10637	-	99.6907	99.9888
Bordetella pertussis	I106	SAMN03854492	PRJNA279196	GCA_001985805.1	Complete Genome	4.1022	-	99.6907	99.9894
Bordetella pertussis	J310	SAMN05751702	PRJNA279196	GCA_002442815.1	Complete Genome	4.10218	-	99.6906	99.989
Bordetella pertussis	J390	SAMN08471227	PRJNA279196	GCA_004636325.1	Complete Genome	4.10638	-	99.6906	99.9891
Bordetella pertussis	H742	SAMN08136983	PRJNA279196	GCA_004007275.1	Complete Genome	4.1043	-	99.6906	99.9891
Bordetella pertussis	J528	SAMN08469403	PRJNA279196	GCA_004636045.1	Complete Genome	4.1043	-	99.6905	99.9895
Bordetella pertussis	H682	SAMN04221187	PRJNA279196	GCA_001988195.1	Complete Genome	4.10431	-	99.6905	99.9887
Bordetella pertussis	F580	SAMN08136974	PRJNA279196	GCA_004007475.1	Complete Genome	4.10432	-	99.6905	99.9888
Bordetella pertussis	I323	SAMN08164943	PRJNA279196	GCA_004009455.1	Complete Genome	4.10637	-	99.6905	99.9888
Bordetella pertussis	J109	SAMN05751693	PRJNA279196	GCA_002442695.1	Complete Genome	4.10634	-	99.6905	99.9883
Bordetella pertussis	J108	SAMN05751692	PRJNA279196	GCA_002442715.1	Complete Genome	4.10633	-	99.6905	99.9881
Bordetella pertussis	I289	SAMN03702651	PRJNA279196	GCA_001987235.1	Complete Genome	4.1064	-	99.6905	99.9894
Bordetella pertussis	I468	SAMN03249378	PRJNA266616	GCA_001605385.1	Complete Genome	4.1064	-	99.6905	99.9889
Bordetella pertussis	F948	SAMN03455346	PRJNA279196	GCA_001985225.1	Complete Genome	4.10641	-	99.6905	99.9892
Bordetella pertussis	H348	SAMN04383568	PRJNA279196	GCA_001988735.1	Complete Genome	4.10638	-	99.6904	99.9889
Bordetella pertussis	I111	SAMN03702641	PRJNA279196	GCA_001987035.1	Complete Genome	4.10638	-	99.6904	99.9891
Bordetella pertussis	I112	SAMN03464278	PRJNA279196	GCA_001986295.1	Complete Genome	4.10639	-	99.6904	99.9891
Bordetella pertussis	H768	SAMN03702622	PRJNA279196	GCA_001986655.1	Complete Genome	4.10639	-	99.6904	99.9889
Bordetella pertussis	I439	SAMN08164944	PRJNA279196	GCA_004009035.1	Complete Genome	4.10637	-	99.6904	99.9889
Bordetella pertussis	J354	SAMN08395635	PRJNA279196	GCA_004634685.1	Complete Genome	4.10637	-	99.6904	99.9884
Bordetella pertussis	I379	SAMN03702657	PRJNA279196	GCA_001987355.1	Complete Genome	4.10429	-	99.6904	99.9888
Bordetella pertussis	J662	SAMN08524468	PRJNA279196	GCA_004636805.1	Complete Genome	4.10425	-	99.6904	99.9894
Bordetella pertussis	F657	SAMN04383562	PRJNA279196	GCA_001988615.1	Complete Genome	4.10423	-	99.6904	99.9892
Bordetella pertussis	H766	SAMN03702621	PRJNA279196	GCA_001986635.1	Complete Genome	4.10426	-	99.6903	99.989
Bordetella pertussis	J091	SAMN03702686	PRJNA279196	GCA_001987935.1	Complete Genome	4.10638	-	99.6903	99.9886
Bordetella pertussis	J393	SAMN08395647	PRJNA279196	GCA_004634845.1	Complete Genome	4.10638	-	99.6903	99.9888
Bordetella pertussis	J230	SAMN05716056	PRJNA279196	GCA_002859705.1	Complete Genome	4.10638	-	99.6903	99.9888
Bordetella pertussis	I461	SAMN03702662	PRJNA279196	GCA_001987455.1	Complete Genome	4.10641	-	99.6903	99.9885
Bordetella pertussis	I730	SAMN03455367	PRJNA279196	GCA_001985645.1	Complete Genome	4.10641	-	99.6903	99.9885
Bordetella pertussis	I521	SAMN03216673	PRJNA266616	GCA_001605565.1	Complete Genome	4.10429	-	99.6902	99.9882
Bordetella pertussis	I386	SAMN03702660	PRJNA279196	GCA_001987415.1	Complete Genome	4.10428	-	99.6902	99.9886
Bordetella pertussis	J203	SAMN05950790	PRJNA279196	GCA_002859685.1	Complete Genome	4.10427	-	99.6902	99.9886
Bordetella pertussis	J077	SAMN07352197	PRJNA279196	GCA_004007155.1	Complete Genome	4.10844	-	99.6902	99.9883
Bordetella pertussis	H784	SAMN03455357	PRJNA279196	GCA_001985445.1	Complete Genome	4.1064	-	99.6901	99.9883
Bordetella pertussis	J185	SAMN08136991	PRJNA279196	GCA_004007095.1	Complete Genome	4.10637	-	99.6901	99.9888
Bordetella pertussis	J090	SAMN03702685	PRJNA279196	GCA_001987915.1	Complete Genome	4.10635	-	99.6901	99.9882
Bordetella pertussis	H489	SAMN03249366	PRJNA266616	GCA_001605175.1	Complete Genome	4.10636	-	99.69	99.989
Bordetella pertussis	J687	SAMN08524474	PRJNA279196	GCA_004636485.1	Complete Genome	4.10634	-	99.69	99.9881
Bordetella pertussis	H778	SAMN08136984	PRJNA279196	GCA_004009315.1	Complete Genome	4.10633	-	99.69	99.9889
Bordetella pertussis	I075	SAMN03464277	PRJNA279196	GCA_001986275.1	Complete Genome	4.10635	-	99.69	99.9893
Bordetella pertussis	H810	SAMN03455360	PRJNA279196	GCA_001985505.1	Complete Genome	4.10638	-	99.69	99.9883
Bordetella pertussis	C975	SAMN04383559	PRJNA279196	GCA_001988555.1	Complete Genome	4.1044	-	99.69	99.9893
Bordetella pertussis	BPD2	SAMN10457990	PRJNA506315	GCA_003855595.1	Complete Genome	4.10491	-	99.69	99.9776
Bordetella pertussis	J616	SAMN08524464	PRJNA279196	GCA_004635945.1	Complete Genome	4.10427	-	99.6899	99.9884
Bordetella pertussis	H380	SAMN03249365	PRJNA266616	GCA_001605095.1	Complete Genome	4.10429	-	99.6899	99.9886
Bordetella pertussis	D321	SAMN03702612	PRJNA279196	GCA_001986455.1	Complete Genome	4.10418	-	99.6898	99.9894
Bordetella pertussis	J586	SAMN08524456	PRJNA279196	GCA_004637025.1	Complete Genome	4.10637	-	99.6897	99.9885
Bordetella pertussis	J582	SAMN08524455	PRJNA279196	GCA_004636865.1	Complete Genome	4.10635	-	99.6896	99.9879
Bordetella pertussis	H779	SAMN03702625	PRJNA279196	GCA_001986715.1	Complete Genome	4.10629	-	99.6896	99.988
Bordetella pertussis	I331	SAMN03702654	PRJNA279196	GCA_001987295.1	Complete Genome	4.1042	-	99.6895	99.9887
Bordetella pertussis	J614	SAMN08524463	PRJNA279196	GCA_004635825.1	Complete Genome	4.10425	-	99.6895	99.9884
Bordetella pertussis	E602	SAMN04221185	PRJNA279196	GCA_001988155.1	Complete Genome	4.10849	-	99.6895	99.9886
Bordetella pertussis	H878	SAMN03702633	PRJNA279196	GCA_001986875.1	Complete Genome	4.10633	-	99.689	99.9884
Bordetella pertussis	J175	SAMN04383592	PRJNA279196	GCA_002068975.1	Complete Genome	4.10639	-	99.689	99.9886
Bordetella pertussis	H706	SAMN04221189	PRJNA279196	GCA_001988235.1	Complete Genome	4.10509	-	99.6889	99.9883
Bordetella pertussis	D869	SAMN08136968	PRJNA279196	GCA_004009635.1	Complete Genome	4.10404	-	99.6885	99.9842
Bordetella pertussis	H698	SAMN04221188	PRJNA279196	GCA_001988215.1	Complete Genome	4.10414	-	99.6883	99.9894
Bordetella pertussis	H697	SAMN08136981	PRJNA279196	GCA_004008855.1	Complete Genome	4.10414	-	99.6883	99.9894
Bordetella pertussis	H533	SAMN04383570	PRJNA279196	GCA_001988775.1	Complete Genome	4.10828	-	99.6883	99.9897
Bordetella pertussis	E976	SAMN03455339	PRJNA279196	GCA_001985085.1	Complete Genome	4.11641	-	99.6883	99.993
Bordetella pertussis	I896	SAMN08164949	PRJNA279196	GCA_004009115.1	Complete Genome	4.10187	-	99.6867	99.989
Bordetella pertussis	UK39	SAMN09721535	PRJNA478201	GCA_003355065.1	Complete Genome	4.10815	-	99.6863	99.9815
Bordetella pertussis	H677	SAMN08136980	PRJNA279196	GCA_004009375.1	Complete Genome	4.10693	-	99.6845	99.9893
Bordetella pertussis	J304	SAMN06007543	PRJNA279196	GCA_002859785.1	Complete Genome	4.10587	-	99.6844	99.9841
Bordetella pertussis	UK38	SAMN09721534	PRJNA478201	GCA_003355045.1	Complete Genome	4.10803	-	99.6836	99.9822
Bordetella pertussis	UK36	SAMN09721533	PRJNA478201	GCA_003355025.1	Complete Genome	4.10792	-	99.6825	99.9795
Bordetella pertussis	I238	SAMN03455363	PRJNA279196	GCA_001985565.1	Complete Genome	4.10458	-	99.6819	99.9889
Bordetella pertussis	H920	SAMN07352190	PRJNA279196	GCA_004009215.1	Complete Genome	4.10667	-	99.6818	99.9886
Bordetella pertussis	I539	SAMN03216675	PRJNA266616	GCA_001605605.1	Complete Genome	4.10667	-	99.6816	99.9888
Bordetella pertussis	J021	SAMN03702676	PRJNA279196	GCA_001987735.1	Complete Genome	4.10667	-	99.6813	99.9883
Bordetella pertussis	J379	SAMN08471226	PRJNA279196	GCA_004636345.1	Complete Genome	4.10664	-	99.6811	99.9885
Bordetella pertussis	J378	SAMN08469395	PRJNA279196	GCA_004636145.1	Complete Genome	4.10663	-	99.6811	99.9884
Bordetella pertussis	I669	SAMN03216678	PRJNA266616	GCA_001605665.1	Complete Genome	4.10342	-	99.6802	99.9891
Bordetella pertussis	J372	SAMN08471223	PRJNA279196	GCA_004636405.1	Complete Genome	4.10547	-	99.6801	99.9895
Bordetella pertussis	J074	SAMN05948797	PRJNA279196	GCA_002859605.1	Complete Genome	4.10545	-	99.6797	99.9894
Bordetella pertussis	J402	SAMN08395649	PRJNA279196	GCA_004635465.1	Complete Genome	4.10755	-	99.6797	99.9892
Bordetella pertussis	J076	SAMN03702684	PRJNA279196	GCA_001987895.1	Complete Genome	4.10546	-	99.6795	99.989
Bordetella pertussis	F013	SAMN05583818	PRJNA279196	GCA_002310915.1	Complete Genome	4.10124	-	99.6795	99.9898
Bordetella pertussis	C742	SAMN03702610	PRJNA279196	GCA_001986415.1	Complete Genome	4.10325	-	99.6792	99.9904
Bordetella pertussis	J209	SAMN05716055	PRJNA279196	GCA_002286315.1	Complete Genome	4.1075	-	99.6792	99.9881
Bordetella pertussis	J019	SAMN03702675	PRJNA279196	GCA_001987715.1	Complete Genome	4.10756	-	99.6792	99.9892
Bordetella pertussis	J081	SAMN05948798	PRJNA279196	GCA_002859625.1	Complete Genome	4.10755	-	99.6791	99.989
Bordetella pertussis	J369	SAMN08471222	PRJNA279196	GCA_004636425.1	Complete Genome	4.10323	-	99.679	99.9895
Bordetella pertussis	E365	SAMN08164937	PRJNA279196	GCA_004009195.1	Complete Genome	4.10325	-	99.6789	99.9896
Bordetella pertussis	F658	SAMN03455342	PRJNA279196	GCA_001985145.1	Complete Genome	4.10748	-	99.6788	99.989
Bordetella pertussis	D422	SAMN05583811	PRJNA279196	GCA_002286015.1	Complete Genome	4.10744	-	99.6788	99.99
Bordetella pertussis	H672	SAMN08136979	PRJNA279196	GCA_004007335.1	Complete Genome	4.10743	-	99.6787	99.9895
Bordetella pertussis	H361	SAMN04383569	PRJNA279196	GCA_001988755.1	Complete Genome	4.10743	-	99.6787	99.9895
Bordetella pertussis	I113	SAMN03702642	PRJNA279196	GCA_001987055.1	Complete Genome	4.10324	-	99.6787	99.9896
Bordetella pertussis	E194	SAMN04221184	PRJNA279196	GCA_001988135.1	Complete Genome	4.10321	-	99.6787	99.9891
Bordetella pertussis	C505	SAMN03702609	PRJNA279196	GCA_001986375.1	Complete Genome	4.10328	-	99.6787	99.9896
Bordetella pertussis	H876	SAMN04383573	PRJNA279196	GCA_001988835.1	Complete Genome	4.10535	-	99.6787	99.9899
Bordetella pertussis	H877	SAMN08164941	PRJNA279196	GCA_004009135.1	Complete Genome	4.10534	-	99.6787	99.9899
Bordetella pertussis	B3658	SAMN03566786	PRJNA281570	GCA_001307705.1	Complete Genome	4.10325	-	99.6785	99.9895
Bordetella pertussis	F670	SAMN03455343	PRJNA279196	GCA_001985165.1	Complete Genome	4.10321	-	99.6785	99.9892
Bordetella pertussis	H703	SAMN03455351	PRJNA279196	GCA_001985325.1	Complete Genome	4.10744	-	99.6785	99.9891
Bordetella pertussis	E809	SAMN03455338	PRJNA279196	GCA_001985065.1	Complete Genome	4.10325	-	99.6784	99.9897
Bordetella pertussis	E140	SAMN08136971	PRJNA279196	GCA_004008555.1	Complete Genome	4.10323	-	99.6783	99.9884
Bordetella pertussis	E025	SAMN05583849	PRJNA279196	GCA_002286155.1	Complete Genome	4.10113	-	99.6783	99.9897
Bordetella pertussis	E024	SAMN03702614	PRJNA279196	GCA_001986495.1	Complete Genome	4.10113	-	99.6783	99.9898
Bordetella pertussis	J103	SAMN04383578	PRJNA279196	GCA_001988995.1	Complete Genome	4.10742	-	99.6782	99.9889
Bordetella pertussis	I452	SAMN03702661	PRJNA279196	GCA_001987435.1	Complete Genome	4.10955	-	99.6782	99.989
Bordetella pertussis	J296	SAMN04383599	PRJNA279196	GCA_001988475.1	Complete Genome	4.10743	-	99.6781	99.989
Bordetella pertussis	J391	SAMN08395645	PRJNA279196	GCA_004635525.1	Complete Genome	4.10743	-	99.6781	99.989
Bordetella pertussis	H622	SAMN03249371	PRJNA266616	GCA_001605255.1	Complete Genome	4.10743	-	99.6781	99.9894
Bordetella pertussis	J336	SAMN08395634	PRJNA279196	GCA_004634705.1	Complete Genome	4.10743	-	99.6781	99.9891
Bordetella pertussis	H374	SAMN03249361	PRJNA266616	GCA_001605035.1	Complete Genome	4.10744	-	99.6781	99.989
Bordetella pertussis	F569	SAMN08214406	PRJNA279196	GCA_004009675.1	Complete Genome	4.10326	-	99.6781	99.9893
Bordetella pertussis	J308	SAMN05751701	PRJNA279196	GCA_002442795.1	Complete Genome	4.10324	-	99.678	99.989
Bordetella pertussis	I483	SAMN03216668	PRJNA266616	GCA_001605485.1	Complete Genome	4.10744	-	99.678	99.989
Bordetella pertussis	J234	SAMN08136992	PRJNA279196	GCA_004007625.1	Complete Genome	4.10745	-	99.678	99.989
Bordetella pertussis	I859	SAMN08178167	PRJNA279196	GCA_004009575.1	Complete Genome	4.10743	-	99.678	99.9889
Bordetella pertussis	I318	SAMN03702653	PRJNA279196	GCA_001987275.1	Complete Genome	4.10743	-	99.6779	99.9891
Bordetella pertussis	I464	SAMN03877222	PRJNA279196	GCA_001986105.1	Complete Genome	4.10743	-	99.6779	99.9889
Bordetella pertussis	I270	SAMN03702648	PRJNA279196	GCA_001987175.1	Complete Genome	4.10322	-	99.6779	99.9893
Bordetella pertussis	D799	SAMN05583814	PRJNA279196	GCA_002286095.1	Complete Genome	4.1032	-	99.6779	99.9894
Bordetella pertussis	E087	SAMN08136970	PRJNA279196	GCA_004009555.1	Complete Genome	4.10115	-	99.6779	99.9898
Bordetella pertussis	I350	SAMN03702655	PRJNA279196	GCA_001987315.1	Complete Genome	4.10743	-	99.6778	99.9891
Bordetella pertussis	H627	SAMN03249372	PRJNA266616	GCA_001605155.1	Complete Genome	4.10741	-	99.6778	99.9887
Bordetella pertussis	I945	SAMN08164950	PRJNA279196	GCA_004009495.1	Complete Genome	4.10741	-	99.6777	99.9885
Bordetella pertussis	I150	SAMN03877219	PRJNA279196	GCA_001986045.1	Complete Genome	4.10743	-	99.6777	99.989
Bordetella pertussis	I136	SAMN03702645	PRJNA279196	GCA_001987115.1	Complete Genome	4.10745	-	99.6777	99.9887
Bordetella pertussis	J014	SAMN03877223	PRJNA279196	GCA_002892685.1	Complete Genome	4.10741	-	99.6777	99.9888
Bordetella pertussis	J226	SAMN05751698	PRJNA279196	GCA_002442635.1	Complete Genome	4.10736	-	99.6777	99.9878
Bordetella pertussis	J016	SAMN03702674	PRJNA279196	GCA_001987695.1	Complete Genome	4.10323	-	99.6777	99.9888
Bordetella pertussis	J018	SAMN03455372	PRJNA279196	GCA_001985745.1	Complete Genome	4.10323	-	99.6777	99.9888
Bordetella pertussis	J159	SAMN04383588	PRJNA279196	GCA_001989155.1	Complete Genome	4.10744	-	99.6776	99.9888
Bordetella pertussis	J178	SAMN04221192	PRJNA279196	GCA_001988295.1	Complete Genome	4.10742	-	99.6776	99.9887
Bordetella pertussis	I069	SAMN03702637	PRJNA279196	GCA_001986955.1	Complete Genome	4.10955	-	99.6776	99.9888
Bordetella pertussis	J197	SAMN04221198	PRJNA279196	GCA_001988415.1	Complete Genome	4.10742	-	99.6775	99.9886
Bordetella pertussis	J097	SAMN04383576	PRJNA279196	GCA_001988895.1	Complete Genome	4.10742	-	99.6775	99.9886
Bordetella pertussis	J330	SAMN08395631	PRJNA279196	GCA_004634745.1	Complete Genome	4.10741	-	99.6775	99.9887
Bordetella pertussis	J039	SAMN03702680	PRJNA279196	GCA_001987815.1	Complete Genome	4.10745	-	99.6775	99.9885
Bordetella pertussis	I743	SAMN03854494	PRJNA279196	GCA_001985845.1	Complete Genome	4.10748	-	99.6775	99.9883
Bordetella pertussis	B3629	SAMN03491903	PRJNA281570	GCA_001307525.1	Complete Genome	4.10115	-	99.6775	99.9885
Bordetella pertussis	I728	SAMN03702663	PRJNA279196	GCA_001987475.1	Complete Genome	4.1074	-	99.6774	99.9891
Bordetella pertussis	J700	SAMN08524483	PRJNA279196	GCA_004635625.1	Complete Genome	4.10739	-	99.6774	99.9883
Bordetella pertussis	J038	SAMN03854499	PRJNA279196	GCA_001985945.1	Complete Genome	4.10744	-	99.6773	99.9881
Bordetella pertussis	J172	SAMN05716054	PRJNA279196	GCA_002286335.1	Complete Genome	4.10738	-	99.6772	99.989
Bordetella pertussis	J698	SAMN08524481	PRJNA279196	GCA_004635665.1	Complete Genome	4.10737	-	99.677	99.9877
Bordetella pertussis	J311	SAMN04383602	PRJNA279196	GCA_001988535.1	Complete Genome	4.10324	-	99.6769	99.9891
Bordetella pertussis	J201	SAMN04221199	PRJNA279196	GCA_001988435.1	Complete Genome	4.10328	-	99.6766	99.9887
Bordetella pertussis	H707	SAMN03455352	PRJNA279196	GCA_001985345.1	Complete Genome	4.10728	-	99.6762	99.9888
Bordetella pertussis	J359	SAMN08395637	PRJNA279196	GCA_004634665.1	Complete Genome	4.10727	-	99.676	99.9879
Bordetella pertussis	I968	SAMN03702670	PRJNA279196	GCA_001987615.1	Complete Genome	4.1076	-	99.676	99.989
Bordetella pertussis	J525	SAMN08469401	PRJNA279196	GCA_004636225.1	Complete Genome	4.10726	-	99.6759	99.9886
Bordetella pertussis	J524	SAMN08469400	PRJNA279196	GCA_004636085.1	Complete Genome	4.10725	-	99.6758	99.9884
Bordetella pertussis	I955	SAMN07352192	PRJNA279196	GCA_004009735.1	Complete Genome	4.10761	-	99.6757	99.9888
Bordetella pertussis	J124	SAMN04383584	PRJNA279196	GCA_001989095.1	Complete Genome	4.10761	-	99.6756	99.9887
Bordetella pertussis	J122	SAMN04383583	PRJNA279196	GCA_001989075.1	Complete Genome	4.1076	-	99.6756	99.9887
Bordetella pertussis	J129	SAMN08524447	PRJNA279196	GCA_004637065.1	Complete Genome	4.10758	-	99.6756	99.9885
Bordetella pertussis	H696	SAMN07137591	PRJNA279196	GCA_002240475.1	Complete Genome	4.10313	-	99.6756	99.9884
Bordetella pertussis	J121	SAMN04383582	PRJNA279196	GCA_001989055.1	Complete Genome	4.10308	-	99.6756	99.9891
Bordetella pertussis	J118	SAMN08524446	PRJNA279196	GCA_004637085.1	Complete Genome	4.10308	-	99.6755	99.9885
Bordetella pertussis	J130	SAMN08524448	PRJNA279196	GCA_004636985.1	Complete Genome	4.10305	-	99.6753	99.9884
Bordetella pertussis	J225	SAMN04221200	PRJNA279196	GCA_001988455.1	Complete Genome	4.10629	-	99.6747	99.989
Bordetella pertussis	J699	SAMN08524482	PRJNA279196	GCA_004635645.1	Complete Genome	4.10713	-	99.6744	99.9878
Bordetella pertussis	J224	SAMN05751697	PRJNA279196	GCA_002442735.1	Complete Genome	4.10619	-	99.674	99.9871
Bordetella pertussis	I538	SAMN03216674	PRJNA266616	GCA_001605585.1	Complete Genome	4.10772	-	99.6691	99.9888
Bordetella pertussis	H806	SAMN03455359	PRJNA279196	GCA_001985485.1	Complete Genome	4.10353	-	99.669	99.989
Bordetella pertussis	J632	SAMN08469405	PRJNA279196	GCA_004636005.1	Complete Genome	4.10772	-	99.6689	99.9887
Bordetella pertussis	J673	SAMN08469407	PRJNA279196	GCA_004635965.1	Complete Genome	4.1077	-	99.6689	99.9885
Bordetella pertussis	J650	SAMN08469406	PRJNA279196	GCA_004635985.1	Complete Genome	4.10771	-	99.6688	99.9884
Bordetella pertussis	J628	SAMN08524466	PRJNA279196	GCA_004635785.1	Complete Genome	4.10771	-	99.6688	99.9884
Bordetella pertussis	H812	SAMN03455361	PRJNA279196	GCA_001985525.1	Complete Genome	4.1065	-	99.6676	99.9896
Bordetella pertussis	H864	SAMN03702631	PRJNA279196	GCA_001986835.1	Complete Genome	4.1065	-	99.6676	99.9895
Bordetella pertussis	H813	SAMN08136986	PRJNA279196	GCA_004009235.1	Complete Genome	4.1065	-	99.6676	99.9896
Bordetella pertussis	J375	SAMN08471225	PRJNA279196	GCA_004636365.1	Complete Genome	4.10649	-	99.6675	99.9895
Bordetella pertussis	H851	SAMN03464274	PRJNA279196	GCA_001986215.1	Complete Genome	4.1065	-	99.6674	99.9894
Bordetella pertussis	I187	SAMN03877220	PRJNA279196	GCA_001986065.1	Complete Genome	4.10651	-	99.6674	99.9893
Bordetella pertussis	J022	SAMN03464281	PRJNA279196	GCA_001986355.1	Complete Genome	4.1065	-	99.6673	99.9895
Bordetella pertussis	J023	SAMN03702677	PRJNA279196	GCA_001987755.1	Complete Genome	4.1065	-	99.6673	99.9895
Bordetella pertussis	I975	SAMN03464279	PRJNA279196	GCA_001986315.1	Complete Genome	4.1065	-	99.6672	99.9895
Bordetella pertussis	H775	SAMN03702624	PRJNA279196	GCA_001986695.1	Complete Genome	4.10649	-	99.6672	99.9894
Bordetella pertussis	H800	SAMN03455358	PRJNA279196	GCA_001985465.1	Complete Genome	4.10231	-	99.6672	99.9895
Bordetella pertussis	I498	SAMN03216670	PRJNA266616	GCA_001605525.1	Complete Genome	4.1065	-	99.6671	99.9892
Bordetella pertussis	J377	SAMN04388408	PRJNA279196	GCA_003991055.1	Complete Genome	4.10651	-	99.667	99.9894
Bordetella pertussis	H559	SAMN03249368	PRJNA266616	GCA_001605115.1	Complete Genome	4.10649	-	99.667	99.9889
Bordetella pertussis	D717	SAMN05583812	PRJNA279196	GCA_002286115.1	Complete Genome	4.10226	-	99.667	99.9902
Bordetella pertussis	J546	SAMN08524451	PRJNA279196	GCA_004636945.1	Complete Genome	4.10644	-	99.6667	99.9885
Bordetella pertussis	J151	SAMN05751694	PRJNA279196	GCA_002442675.1	Complete Genome	4.10644	-	99.6665	99.9883
Bordetella pertussis	C734	SAMN04221182	PRJNA279196	GCA_001988095.1	Complete Genome	4.1022	-	99.6665	99.9902
Bordetella pertussis	E153	SAMN08136972	PRJNA279196	GCA_004009275.1	Complete Genome	4.10849	-	99.6664	99.9901
Bordetella pertussis	J205	SAMN07352214	PRJNA279196	GCA_004637165.1	Complete Genome	4.1064	-	99.6663	99.9869
Bordetella pertussis	J588	SAMN08524457	PRJNA279196	GCA_004636845.1	Complete Genome	4.10646	-	99.6662	99.9883
Bordetella pertussis	E537	SAMN05583815	PRJNA279196	GCA_002285995.1	Complete Genome	4.11059	-	99.666	99.9896
Bordetella pertussis	D175	SAMN03702611	PRJNA279196	GCA_001986435.1	Complete Genome	4.10851	-	99.6658	99.9896
Bordetella pertussis	E555	SAMN03455336	PRJNA279196	GCA_001985025.1	Complete Genome	4.10221	-	99.6658	99.9895
Bordetella pertussis	C871	SAMN08136966	PRJNA279196	GCA_004007215.1	Complete Genome	4.10007	-	99.6657	99.9897
Bordetella pertussis	B1838	SAMN03566780	PRJNA281570	GCA_001307585.1	Complete Genome	4.10847	-	99.6657	99.9894
Bordetella pertussis	H787	SAMN03702626	PRJNA279196	GCA_001986735.1	Complete Genome	4.10848	-	99.6656	99.9891
Bordetella pertussis	H729	SAMN03455353	PRJNA279196	GCA_001985365.1	Complete Genome	4.10848	-	99.6656	99.9893
Bordetella pertussis	I315	SAMN03702652	PRJNA279196	GCA_001987255.1	Complete Genome	4.1085	-	99.6656	99.9892
Bordetella pertussis	F687	SAMN03455345	PRJNA279196	GCA_001985205.1	Complete Genome	4.10849	-	99.6656	99.9896
Bordetella pertussis	J303	SAMN07352227	PRJNA279196	GCA_004637105.1	Complete Genome	4.10845	-	99.6655	99.9886
Bordetella pertussis	H730	SAMN04221190	PRJNA279196	GCA_001988255.1	Complete Genome	4.1022	-	99.6655	99.989
Bordetella pertussis	I120	SAMN08136988	PRJNA279196	GCA_004008955.1	Complete Genome	4.1022	-	99.6655	99.9894
Bordetella pertussis	J162	SAMN04383590	PRJNA279196	GCA_001989195.1	Complete Genome	4.10218	-	99.6655	99.9889
Bordetella pertussis B1917	B1917	SAMN02470863	PRJNA46277	GCA_000193595.3	Complete Genome	4.10219	-	99.6654	99.9895
Bordetella pertussis	G057	SAMN03877217	PRJNA279196	GCA_001986005.1	Complete Genome	4.10847	-	99.6654	99.9888
Bordetella pertussis	J276	SAMN04383597	PRJNA279196	GCA_002069155.1	Complete Genome	4.10848	-	99.6652	99.9887
Bordetella pertussis	J367	SAMN08395642	PRJNA279196	GCA_004635585.1	Complete Genome	4.10848	-	99.6652	99.9888
Bordetella pertussis	J253	SAMN08395610	PRJNA279196	GCA_004635305.1	Complete Genome	4.10848	-	99.6652	99.9897
Bordetella pertussis	J104	SAMN04383579	PRJNA279196	GCA_001989015.1	Complete Genome	4.10848	-	99.6652	99.9889
Bordetella pertussis	H382	SAMN04221186	PRJNA279196	GCA_001988175.1	Complete Genome	4.10639	-	99.6652	99.9895
Bordetella pertussis	NCTC13666	SAMEA3936801	PRJEB6403	GCA_900186845.1	Complete Genome	4.1085	-	99.6651	99.989
Bordetella pertussis	H782	SAMN06007763	PRJNA279196	GCA_004006615.1	Complete Genome	4.10846	-	99.6651	99.9888
Bordetella pertussis	I958	SAMN07352193	PRJNA279196	GCA_004007415.1	Complete Genome	4.10848	-	99.665	99.9879
Bordetella pertussis	J208	SAMN04383595	PRJNA279196	GCA_001989275.1	Complete Genome	4.10847	-	99.6649	99.9888
Bordetella pertussis	I602	SAMN03455366	PRJNA279196	GCA_001985625.1	Complete Genome	4.10848	-	99.6648	99.9886
Bordetella pertussis	J269	SAMN08395624	PRJNA279196	GCA_004635085.1	Complete Genome	4.10848	-	99.6648	99.9894
Bordetella pertussis	I372	SAMN08136990	PRJNA279196	GCA_004008995.1	Complete Genome	4.10674	-	99.6648	99.9891
Bordetella pertussis	H911	SAMN03464275	PRJNA279196	GCA_001986235.1	Complete Genome	4.10218	-	99.6648	99.9887
Bordetella pertussis	J523	SAMN08469399	PRJNA279196	GCA_004636105.1	Complete Genome	4.1085	-	99.6645	99.988
Bordetella pertussis	I387	SAMN03455365	PRJNA279196	GCA_001985605.1	Complete Genome	4.10849	-	99.6644	99.9879
Bordetella pertussis	I384	SAMN05948795	PRJNA279196	GCA_002859565.1	Complete Genome	4.10849	-	99.6644	99.9878
Bordetella pertussis	J275	SAMN08395628	PRJNA279196	GCA_004634785.1	Complete Genome	4.10843	-	99.6644	99.9885
Bordetella pertussis	J207	SAMN06007541	PRJNA279196	GCA_002859765.1	Complete Genome	4.10832	-	99.664	99.9862
Bordetella pertussis	J697	SAMN08524480	PRJNA279196	GCA_004635685.1	Complete Genome	4.10831	-	99.6637	99.9856
Bordetella pertussis	J174	SAMN04383591	PRJNA279196	GCA_001989215.1	Complete Genome	4.10866	-	99.6628	99.9886
Bordetella pertussis	J277	SAMN04383598	PRJNA279196	GCA_001989315.1	Complete Genome	4.10866	-	99.6628	99.9887
Bordetella pertussis	I892	SAMN08178168	PRJNA279196	GCA_004009535.1	Complete Genome	4.10188	-	99.6616	99.9891
Bordetella pertussis	I373	SAMN03455364	PRJNA279196	GCA_001985585.1	Complete Genome	4.10595	-	99.6608	99.9894
Bordetella pertussis	J223	SAMN05751696	PRJNA279196	GCA_002442655.1	Complete Genome	4.10713	-	99.6601	99.9845
Bordetella pertussis	H754	SAMN03455355	PRJNA279196	GCA_001985405.1	Complete Genome	4.10176	-	99.6597	99.9893
Bordetella pertussis	E587	SAMN03455337	PRJNA279196	GCA_001985045.1	Complete Genome	4.10163	-	99.6576	99.9892
Bordetella pertussis	I754	SAMN03702665	PRJNA279196	GCA_001987515.1	Complete Genome	4.10917	-	99.6566	99.989
Bordetella pertussis	J656	SAMN08524467	PRJNA279196	GCA_004635925.1	Complete Genome	4.10877	-	99.6563	99.9887
Bordetella pertussis	J667	SAMN08524469	PRJNA279196	GCA_004636785.1	Complete Genome	4.10875	-	99.6563	99.9885
Bordetella pertussis	I351	SAMN03854493	PRJNA279196	GCA_001985825.1	Complete Genome	4.10875	-	99.6552	99.9873
Bordetella pertussis	I707	SAMN03216679	PRJNA266616	GCA_001605685.1	Complete Genome	4.10756	-	99.6546	99.9894
Bordetella pertussis	D735	SAMN05583813	PRJNA279196	GCA_002286035.1	Complete Genome	4.1063	-	99.6545	99.9894
Bordetella pertussis	J376	SAMN08395644	PRJNA279196	GCA_004635545.1	Complete Genome	4.10755	-	99.6543	99.9893
Bordetella pertussis	H378	SAMN03249363	PRJNA266616	GCA_001605055.1	Complete Genome	4.10753	-	99.6542	99.9889
Bordetella pertussis	I462	SAMN08164945	PRJNA279196	GCA_004009435.1	Complete Genome	4.10755	-	99.6542	99.9893
Bordetella pertussis	J370	SAMN08395643	PRJNA279196	GCA_004635565.1	Complete Genome	4.10754	-	99.6541	99.9893
Bordetella pertussis	D502	SAMN03702613	PRJNA279196	GCA_001986475.1	Complete Genome	4.10117	-	99.6536	99.9899
Bordetella pertussis	H883	SAMN03702634	PRJNA279196	GCA_001986895.1	Complete Genome	4.10955	-	99.6533	99.9893
Bordetella pertussis	I135	SAMN03702644	PRJNA279196	GCA_001987095.1	Complete Genome	4.10954	-	99.6533	99.9893
Bordetella pertussis	E198	SAMN08164936	PRJNA279196	GCA_004009155.1	Complete Genome	4.10112	-	99.6532	99.9892
Bordetella pertussis	H884	SAMN03702635	PRJNA279196	GCA_001986915.1	Complete Genome	4.10955	-	99.6531	99.9889
Bordetella pertussis	I271	SAMN03702649	PRJNA279196	GCA_001987195.1	Complete Genome	4.10954	-	99.6529	99.9893
Bordetella pertussis	I420	SAMN08214407	PRJNA279196	GCA_004009775.1	Complete Genome	4.11162	-	99.6528	99.9891
Bordetella pertussis	D521	SAMN03455333	PRJNA279196	GCA_001984965.1	Complete Genome	4.1011	-	99.6528	99.9901
Bordetella pertussis	F501	SAMN04383561	PRJNA279196	GCA_001988595.1	Complete Genome	4.10117	-	99.6527	99.9891
Bordetella pertussis	I751	SAMN03854495	PRJNA279196	GCA_001985865.1	Complete Genome	4.10956	-	99.6526	99.9891
Bordetella pertussis	J332	SAMN08395632	PRJNA279196	GCA_004634885.1	Complete Genome	4.10954	-	99.6526	99.9891
Bordetella pertussis	H665	SAMN03455350	PRJNA279196	GCA_001985305.1	Complete Genome	4.10953	-	99.6525	99.989
Bordetella pertussis	J120	SAMN04383581	PRJNA279196	GCA_001989035.1	Complete Genome	4.10952	-	99.6525	99.9891
Bordetella pertussis	H853	SAMN03702630	PRJNA279196	GCA_001986815.1	Complete Genome	4.10954	-	99.6524	99.9891
Bordetella pertussis	H579	SAMN03455348	PRJNA279196	GCA_001985265.1	Complete Genome	4.10951	-	99.6523	99.9887
Bordetella pertussis	J027	SAMN03702678	PRJNA279196	GCA_001987775.1	Complete Genome	4.10954	-	99.6523	99.9889
Bordetella pertussis	H564	SAMN03249377	PRJNA266616	GCA_001605345.1	Complete Genome	4.10955	-	99.6522	99.9887
Bordetella pertussis	J424	SAMN08469397	PRJNA279196	GCA_004636245.1	Complete Genome	4.1095	-	99.6521	99.9882
Bordetella pertussis	I472	SAMN03249380	PRJNA266616	GCA_001605425.1	Complete Genome	4.11165	-	99.6517	99.9881
Bordetella pertussis	I469	SAMN03249379	PRJNA266616	GCA_001605405.1	Complete Genome	4.11166	-	99.6516	99.988
Bordetella pertussis	J247	SAMN07352219	PRJNA279196	GCA_004637125.1	Complete Genome	4.10942	-	99.6514	99.9864
Bordetella pertussis	J313	SAMN06007545	PRJNA279196	GCA_002859825.1	Complete Genome	4.10938	-	99.6512	99.986
Bordetella pertussis	J199	SAMN03464282	PRJNA279196	GCA_002892665.1	Complete Genome	4.10969	-	99.6504	99.9885
Bordetella pertussis	I998	SAMN03464280	PRJNA279196	GCA_001986335.1	Complete Genome	4.10971	-	99.6503	99.9888
Bordetella pertussis	J100	SAMN03702688	PRJNA279196	GCA_001987975.1	Complete Genome	4.10971	-	99.6502	99.9889
Bordetella pertussis	J078	SAMN07137592	PRJNA279196	GCA_002240435.1	Complete Genome	4.10091	-	99.6498	99.9891
Bordetella pertussis	FDAARGOS_179	SAMN03996260	PRJNA231221	GCA_001558395.2	Complete Genome	4.10086	-	99.6498	99.9831
Bordetella pertussis	B3621	SAMN03491902	PRJNA281570	GCA_001307565.1	Complete Genome	4.1007	-	99.6463	99.9882
Bordetella pertussis	H520	SAMN03455347	PRJNA279196	GCA_001985245.1	Complete Genome	4.10266	-	99.6456	99.9893
Bordetella pertussis	I223	SAMN08136989	PRJNA279196	GCA_004008935.1	Complete Genome	4.10261	-	99.645	99.9888
Bordetella pertussis	I965	SAMN03702669	PRJNA279196	GCA_001987595.1	Complete Genome	4.1086	-	99.6418	99.9895
Bordetella pertussis	I089	SAMN03702639	PRJNA279196	GCA_001986995.1	Complete Genome	4.11059	-	99.641	99.9897
Bordetella pertussis	H346	SAMN03702616	PRJNA279196	GCA_001986535.1	Complete Genome	4.11061	-	99.6407	99.9891
Bordetella pertussis	J206	SAMN04383594	PRJNA279196	GCA_001989255.1	Complete Genome	4.1106	-	99.6406	99.9892
Bordetella pertussis	I978	SAMN03702672	PRJNA279196	GCA_001987655.1	Complete Genome	4.11059	-	99.6406	99.9893
Bordetella pertussis	G102	SAMN08164938	PRJNA279196	GCA_004009515.1	Complete Genome	4.11061	-	99.6404	99.9894
Bordetella pertussis	J210	SAMN04383596	PRJNA279196	GCA_001989295.1	Complete Genome	4.1106	-	99.6404	99.9888
Bordetella pertussis	J012	SAMN03702673	PRJNA279196	GCA_001987675.1	Complete Genome	4.11059	-	99.6403	99.9892
Bordetella pertussis	J152	SAMN04383586	PRJNA279196	GCA_002068675.1	Complete Genome	4.11059	-	99.6403	99.9891
Bordetella pertussis	I752	SAMN03455368	PRJNA279196	GCA_001985665.1	Complete Genome	4.11059	-	99.6403	99.9892
Bordetella pertussis	H910	SAMN03702636	PRJNA279196	GCA_001986935.1	Complete Genome	4.11059	-	99.6403	99.9891
Bordetella pertussis	I088	SAMN03702638	PRJNA279196	GCA_001986975.1	Complete Genome	4.11269	-	99.6403	99.989
Bordetella pertussis	J334	SAMN08395633	PRJNA279196	GCA_004634725.1	Complete Genome	4.11058	-	99.6402	99.9891
Bordetella pertussis	I762	SAMN03702667	PRJNA279196	GCA_001987555.1	Complete Genome	4.11059	-	99.64	99.9893
Bordetella pertussis	H811	SAMN08136985	PRJNA279196	GCA_004009295.1	Complete Genome	4.11059	-	99.64	99.9892
Bordetella pertussis	J683	SAMN08524473	PRJNA279196	GCA_004636505.1	Complete Genome	4.11059	-	99.6399	99.9891
Bordetella pertussis	J368	SAMN08469393	PRJNA279196	GCA_004636185.1	Complete Genome	4.11059	-	99.6398	99.989
Bordetella pertussis	J358	SAMN04388409	PRJNA279196	GCA_003991035.1	Complete Genome	4.11059	-	99.6398	99.9891
Bordetella pertussis	H763	SAMN03702619	PRJNA279196	GCA_001986595.1	Complete Genome	4.11059	-	99.6398	99.9889
Bordetella pertussis	J679	SAMN08524470	PRJNA279196	GCA_004636565.1	Complete Genome	4.11058	-	99.6398	99.9889
Bordetella pertussis	J262	SAMN08395618	PRJNA279196	GCA_004771055.1	Complete Genome	4.11058	-	99.6397	99.9895
Bordetella pertussis	J267	SAMN08395622	PRJNA279196	GCA_004635105.1	Complete Genome	4.11058	-	99.6397	99.9894
Bordetella pertussis	J266	SAMN08395621	PRJNA279196	GCA_004635125.1	Complete Genome	4.11058	-	99.6397	99.9895
Bordetella pertussis	J260	SAMN08395617	PRJNA279196	GCA_004635185.1	Complete Genome	4.11058	-	99.6397	99.9894
Bordetella pertussis	J254	SAMN08395611	PRJNA279196	GCA_004635285.1	Complete Genome	4.11058	-	99.6397	99.9895
Bordetella pertussis	J680	SAMN08524471	PRJNA279196	GCA_004636545.1	Complete Genome	4.11058	-	99.6397	99.9889
Bordetella pertussis	J270	SAMN08395625	PRJNA279196	GCA_004634825.1	Complete Genome	4.11058	-	99.6397	99.9895
Bordetella pertussis	J256	SAMN08395613	PRJNA279196	GCA_004635265.1	Complete Genome	4.11058	-	99.6397	99.9895
Bordetella pertussis	J257	SAMN08395614	PRJNA279196	GCA_004635245.1	Complete Genome	4.11058	-	99.6397	99.9895
Bordetella pertussis	J263	SAMN08395619	PRJNA279196	GCA_004635165.1	Complete Genome	4.11058	-	99.6397	99.9895
Bordetella pertussis	J384	SAMN08016809	PRJNA279196	GCA_004008415.1	Complete Genome	4.11054	-	99.6397	99.9883
Bordetella pertussis	J249	SAMN08395606	PRJNA279196	GCA_004635365.1	Complete Genome	4.11058	-	99.6397	99.9895
Bordetella pertussis	J255	SAMN08395612	PRJNA279196	GCA_004635425.1	Complete Genome	4.11058	-	99.6397	99.9895
Bordetella pertussis	J258	SAMN08395615	PRJNA279196	GCA_004635225.1	Complete Genome	4.11058	-	99.6397	99.9895
Bordetella pertussis	J366	SAMN08395641	PRJNA279196	GCA_004634585.1	Complete Genome	4.11058	-	99.6397	99.989
Bordetella pertussis	J264	SAMN08395620	PRJNA279196	GCA_004635145.1	Complete Genome	4.11058	-	99.6396	99.9894
Bordetella pertussis	J682	SAMN08524472	PRJNA279196	GCA_004636525.1	Complete Genome	4.11056	-	99.6396	99.9885
Bordetella pertussis	J259	SAMN08395616	PRJNA279196	GCA_004635205.1	Complete Genome	4.11058	-	99.6396	99.9894
Bordetella pertussis	J251	SAMN08395608	PRJNA279196	GCA_004635345.1	Complete Genome	4.11058	-	99.6396	99.9894
Bordetella pertussis	J252	SAMN08395609	PRJNA279196	GCA_004635325.1	Complete Genome	4.11058	-	99.6396	99.9894
Bordetella pertussis	J272	SAMN08395626	PRJNA279196	GCA_004634805.1	Complete Genome	4.11058	-	99.6396	99.9894
Bordetella pertussis	J250	SAMN08395607	PRJNA279196	GCA_004635445.1	Complete Genome	4.11058	-	99.6396	99.9893
Bordetella pertussis	J274	SAMN08395627	PRJNA279196	GCA_004634925.1	Complete Genome	4.11055	-	99.6395	99.989
Bordetella pertussis	J373	SAMN08471224	PRJNA279196	GCA_004636385.1	Complete Genome	4.1106	-	99.6395	99.9889
Bordetella pertussis	I944	SAMN03455371	PRJNA279196	GCA_001985725.1	Complete Genome	4.11274	-	99.6392	99.9887
Bordetella pertussis	J268	SAMN08395623	PRJNA279196	GCA_004635405.1	Complete Genome	4.10846	-	99.6392	99.9893
Bordetella pertussis	J360	SAMN08395638	PRJNA279196	GCA_004634645.1	Complete Genome	4.11046	-	99.6388	99.9865
Bordetella pertussis	I273	SAMN03702650	PRJNA279196	GCA_001987215.1	Complete Genome	4.11043	-	99.6381	99.9893
Bordetella pertussis	B3405	SAMN03566782	PRJNA281570	GCA_001307625.1	Complete Genome	4.10999	-	99.6352	99.989
Bordetella pertussis	H834	SAMN03464273	PRJNA279196	GCA_001986175.1	Complete Genome	4.1037	-	99.6333	99.9897
Bordetella pertussis	J294	SAMN06007542	PRJNA279196	GCA_002859205.1	Complete Genome	4.10995	-	99.6332	99.9877
Bordetella pertussis	H637	SAMN03455349	PRJNA279196	GCA_001985285.1	Complete Genome	4.1037	-	99.633	99.9898
Bordetella pertussis	I093	SAMN04383574	PRJNA279196	GCA_001988855.1	Complete Genome	4.10153	-	99.632	99.988
Bordetella pertussis	J362	SAMN08469392	PRJNA279196	GCA_004636205.1	Complete Genome	4.09952	-	99.6319	99.9885
Bordetella pertussis	J198	SAMN04383593	PRJNA279196	GCA_001989235.1	Complete Genome	4.11376	-	99.629	99.9894
Bordetella pertussis	J625	SAMN07327524	PRJNA279196	GCA_002240515.1	Complete Genome	4.11034	-	99.6285	99.9891
Bordetella pertussis	J165	SAMN05751699	PRJNA279196	GCA_002442615.1	Complete Genome	4.11164	-	99.6279	99.989
Bordetella pertussis	J305	SAMN04383601	PRJNA279196	GCA_001988515.1	Complete Genome	4.11166	-	99.6277	99.9892
Bordetella pertussis	I977	SAMN03702671	PRJNA279196	GCA_001987635.1	Complete Genome	4.11164	-	99.6276	99.9893
Bordetella pertussis	J604	SAMN08524460	PRJNA279196	GCA_004635885.1	Complete Genome	4.11165	-	99.6274	99.9893
Bordetella pertussis	J191	SAMN04221194	PRJNA279196	GCA_001988335.1	Complete Genome	4.11165	-	99.6274	99.9887
Bordetella pertussis	H842	SAMN03702627	PRJNA279196	GCA_001986755.1	Complete Genome	4.11164	-	99.6273	99.9888
Bordetella pertussis	I228	SAMN03455362	PRJNA279196	GCA_001985545.1	Complete Genome	4.11165	-	99.6273	99.9889
Bordetella pertussis	H866	SAMN03702632	PRJNA279196	GCA_001986855.1	Complete Genome	4.11164	-	99.6272	99.9887
Bordetella pertussis	J374	SAMN08469394	PRJNA279196	GCA_004636165.1	Complete Genome	4.11164	-	99.6272	99.9891
Bordetella pertussis	H773	SAMN03702623	PRJNA279196	GCA_001986675.1	Complete Genome	4.11164	-	99.6271	99.9886
Bordetella pertussis	I110	SAMN03702640	PRJNA279196	GCA_001987015.1	Complete Genome	4.11161	-	99.6268	99.9885
Bordetella pertussis	I755	SAMN03702666	PRJNA279196	GCA_001987535.1	Complete Genome	4.11165	-	99.6267	99.9886
Bordetella pertussis	B3921	SAMN03566788	PRJNA281570	GCA_001307745.1	Complete Genome	4.11156	-	99.6265	99.9891
Bordetella pertussis	I094	SAMN06007762	PRJNA279196	GCA_004006155.1	Complete Genome	4.11143	-	99.6253	99.9841
Bordetella pertussis	FR5810	SAMN09862835	PRJNA486745	GCA_003431425.1	Complete Genome	4.10817	-	99.6245	99.9294
Bordetella pertussis	FR5810	SAMEA4700352	PRJEB27048	GCA_900492145.1	Complete Genome	4.10817	-	99.6245	99.9294
Bordetella pertussis	I382	SAMN03702659	PRJNA279196	GCA_001987395.1	Complete Genome	4.1105	-	99.6217	99.9873
Bordetella pertussis	E191	SAMN08178166	PRJNA279196	GCA_004009595.1	Complete Genome	4.10475	-	99.621	99.9901
Bordetella pertussis	B3640	SAMN03566785	PRJNA281570	GCA_001307685.1	Complete Genome	4.11099	-	99.6197	99.9891
Bordetella pertussis	H788	SAMN03167927	PRJNA266616	GCA_001605365.1	Complete Genome	4.10682	-	99.6192	99.9882
Bordetella pertussis	J603	SAMN08524459	PRJNA279196	GCA_004635905.1	Complete Genome	4.1127	-	99.6149	99.9891
Bordetella pertussis	J605	SAMN08524461	PRJNA279196	GCA_004635865.1	Complete Genome	4.11268	-	99.6148	99.9888
Bordetella pertussis	J606	SAMN08524462	PRJNA279196	GCA_004635845.1	Complete Genome	4.11266	-	99.6147	99.9883
Bordetella pertussis	J099	SAMN04383577	PRJNA279196	GCA_001988915.1	Complete Genome	4.11268	-	99.6145	99.9884
Bordetella pertussis	J192	SAMN04221195	PRJNA279196	GCA_001988355.1	Complete Genome	4.11269	-	99.6145	99.9886
Bordetella pertussis	J160	SAMN05716053	PRJNA279196	GCA_002286295.1	Complete Genome	4.11263	-	99.6145	99.9881
Bordetella pertussis	I182	SAMN08214409	PRJNA279196	GCA_004637225.1	Complete Genome	4.1127	-	99.6143	99.9887
Bordetella pertussis	J073	SAMN03702683	PRJNA279196	GCA_001987875.1	Complete Genome	4.11272	-	99.6142	99.9879
Bordetella pertussis	UK76	SAMN09721537	PRJNA478201	GCA_003355085.1	Complete Genome	4.11263	-	99.6134	99.987
Bordetella pertussis	J094	SAMN06007540	PRJNA279196	GCA_002859745.1	Complete Genome	4.10379	-	99.6087	99.9889
Bordetella pertussis	UK48	SAMN09721536	PRJNA478201	GCA_003367275.1	Contig	4.11215	2	99.6073	99.9817
Bordetella pertussis	J401	SAMN08395648	PRJNA279196	GCA_004635485.1	Complete Genome	4.11374	-	99.6021	99.9892
Bordetella pertussis	J093	SAMN04383575	PRJNA279196	GCA_001988875.1	Complete Genome	4.11375	-	99.602	99.9888
Bordetella pertussis	J072	SAMN03702682	PRJNA279196	GCA_001987855.1	Complete Genome	4.11375	-	99.602	99.9886
Bordetella pertussis	J204	SAMN07352213	PRJNA279196	GCA_004637185.1	Complete Genome	4.11371	-	99.602	99.989
Bordetella pertussis	J092	SAMN08524445	PRJNA279196	GCA_004637005.1	Complete Genome	4.11372	-	99.6018	99.9884
Bordetella pertussis	J179	SAMN04221193	PRJNA279196	GCA_001988315.1	Complete Genome	4.11373	-	99.6017	99.9883
Bordetella pertussis	I375	SAMN03702656	PRJNA279196	GCA_001987335.1	Complete Genome	4.11369	-	99.601	99.9887
Bordetella pertussis	I188	SAMN08164942	PRJNA279196	GCA_004009075.1	Complete Genome	4.10092	-	99.599	99.9889
Bordetella pertussis	J473	SAMN07137593	PRJNA279196	GCA_002240495.1	Complete Genome	4.11458	-	99.5877	99.9849
Bordetella pertussis	VA-62	SAMN04867632	PRJNA321467	GCA_001686565.1	Complete Genome	4.11578	-	99.5776	99.9891
Bordetella pertussis	F578	SAMN08136973	PRJNA279196	GCA_004008655.1	Complete Genome	4.09702	-	99.5764	99.9891
Bordetella pertussis	I496	SAMN03216669	PRJNA266616	GCA_001605505.1	Complete Genome	4.09671	-	99.5725	99.9881
Bordetella pertussis	VA-175	SAMN04867635	PRJNA321467	GCA_001686425.1	Complete Genome	4.11	-	99.5724	99.989
Bordetella pertussis	C958	SAMN03455332	PRJNA279196	GCA_001984945.1	Complete Genome	4.10025	-	99.5692	99.9898
Bordetella pertussis	UT25Sm1	SAMN04994865	PRJNA321467	GCA_001686625.1	Complete Genome	4.12477	-	99.5637	99.9936
Bordetella pertussis	VA-145	SAMN04867633	PRJNA321467	GCA_001686585.1	Complete Genome	4.11692	-	99.5633	99.989
Bordetella pertussis	VA-194	SAMN04867637	PRJNA321467	GCA_001686405.1	Complete Genome	4.11517	-	99.5615	99.9876
Bordetella pertussis	VA-09	SAMN04867627	PRJNA321467	GCA_001686505.1	Complete Genome	4.11305	-	99.5594	99.9888
Bordetella pertussis	VA-150	SAMN04867634	PRJNA321467	GCA_001686445.1	Complete Genome	4.11355	-	99.5518	99.987
Bordetella pertussis	H624	SAMN08200082	PRJNA279196	GCA_004009655.1	Complete Genome	4.1219	-	99.5289	99.9891
Bordetella pertussis	F778	SAMN04383563	PRJNA279196	GCA_001988635.1	Complete Genome	4.09079	-	99.5267	99.9898
Bordetella pertussis	H640	SAMN08136977	PRJNA279196	GCA_004008975.1	Complete Genome	4.0887	-	99.5265	99.9897
Bordetella pertussis	H639	SAMN03877218	PRJNA279196	GCA_001986025.1	Complete Genome	4.0887	-	99.5264	99.9895
Bordetella pertussis	J132	SAMN08524449	PRJNA279196	GCA_004636965.1	Complete Genome	4.08707	-	99.5053	99.988
Bordetella pertussis	VA-010	SAMN04867628	PRJNA321467	GCA_001686605.1	Complete Genome	4.12172	-	99.5041	99.9873
Bordetella pertussis	NCTC13667	SAMEA3643328	PRJEB6403	GCA_900187345.1	Complete Genome	4.12264	-	99.4943	99.9883
Bordetella pertussis	J148	SAMN05716050	PRJNA279196	GCA_002859645.1	Complete Genome	4.10257	-	99.4916	99.9888
Bordetella pertussis	VA-52	SAMN04867631	PRJNA321467	GCA_001686465.1	Complete Genome	4.12341	-	99.4855	99.9888
Bordetella pertussis	VA-15	SAMN04867629	PRJNA321467	GCA_001686525.1	Complete Genome	4.12099	-	99.4772	99.9873
Bordetella pertussis	VS401	SAMEA1062149	PRJEB25820	GCA_900327865.1	Complete Genome	4.16274	-	99.4676	99.9929
Bordetella pertussis	VS377	SAMEA1062148	PRJEB25820	GCA_900327855.1	Complete Genome	4.16062	-	99.4671	99.992
Bordetella pertussis	H642	SAMN08136978	PRJNA279196	GCA_004008795.1	Complete Genome	4.08551	-	99.4619	99.9889
Bordetella pertussis	VA-198	SAMN04867638	PRJNA321467	GCA_001686485.1	Complete Genome	4.12871	-	99.4459	99.9882
Bordetella pertussis	VA-190	SAMN04867636	PRJNA321467	GCA_001686365.1	Complete Genome	4.12722	-	99.4394	99.9887
Bordetella pertussis	H321	SAMN03366100	PRJNA266616	GCA_001509895.1	Complete Genome	4.0794	-	99.4373	99.9889
Bordetella pertussis	VS393	SAMEA1062147	PRJEB25820	GCA_900327845.1	Complete Genome	4.16008	-	99.4355	99.9928
Bordetella pertussis	VS366	SAMEA1062146	PRJEB25820	GCA_900327835.1	Complete Genome	4.14445	-	99.4219	99.9914
Bordetella pertussis	I488	SAMN03251820	PRJNA266616	GCA_001601785.1	Contig	4.10946	3	99.4186	99.9875
Bordetella pertussis	J364	SAMN08395640	PRJNA279196	GCA_004634605.1	Complete Genome	4.09549	-	99.4048	99.989
Bordetella pertussis	I517	SAMN03216671	PRJNA266616	GCA_001601775.1	Contig	4.13274	4	99.3717	99.9886
Bordetella pertussis	NCTC13668	SAMEA3672884	PRJEB6403	GCA_900445885.1	Contig	4.12956	6	99.3702	99.9883
Bordetella pertussis	NCTC10907	SAMEA3178014	PRJEB6403	GCA_900445965.1	Contig	4.17688	2	99.3694	99.9541
Bordetella pertussis	I380	SAMN03702658	PRJNA279196	GCA_001987375.1	Complete Genome	4.09193	-	99.3604	99.9883
Bordetella pertussis	I979	SAMN03249376	PRJNA266616	GCA_001509915.1	Complete Genome	4.08255	-	99.3237	99.9892
Bordetella pertussis	J365	SAMN04383603	PRJNA279196	GCA_002892705.1	Complete Genome	4.08256	-	99.3234	99.9888
Bordetella pertussis	H561	SAMN03249369	PRJNA266616	GCA_001605215.1	Complete Genome	4.07301	-	99.3096	99.9897
Bordetella pertussis	C393	SAMN03249373	PRJNA266616	GCA_001605275.1	Complete Genome	4.13378	-	99.294	99.9854
Bordetella pertussis	D665	SAMN08200081	PRJNA279196	GCA_004009795.1	Complete Genome	4.14581	-	99.2465	99.9889
Bordetella pertussis	VA-18	SAMN04867630	PRJNA321467	GCA_001686545.1	Complete Genome	4.14714	-	99.1997	99.9874
Bordetella pertussis CS	CS	SAMN02603647	PRJNA66287	GCA_000212975.1	Complete Genome	4.12424	-	99.1724	99.985
Bordetella pertussis H921	H921	SAMN02436207	PRJNA202169	GCA_000479495.2	Contig	4.06408	48	98.9749	99.9304
Bordetella pertussis STO1-CHLA-0011	STO1-CHLA-0011	SAMN02436300	PRJNA202166	GCA_000479695.2	Contig	4.08335	25	98.9737	99.9791
Bordetella pertussis STO1-SEAT-0007	STO1-SEAT-0007	SAMN02436248	PRJNA202196	GCA_000479675.2	Contig	4.05385	26	98.9666	99.959
Bordetella pertussis CHLA-26	CHLA-26	SAMN02436198	PRJNA202187	GCA_000479935.2	Contig	4.04541	41	98.9429	99.986
Bordetella pertussis STO1-CHOM-0012	STO1-CHOM-0012	SAMN02436296	PRJNA202177	GCA_000479855.2	Contig	4.06544	37	98.9366	99.9677
Bordetella pertussis	E476	SAMN03249374	PRJNA266616	GCA_001605295.1	Complete Genome	4.10298	-	98.9095	99.9838
Bordetella pertussis	NCTC13251	SAMEA3178015	PRJEB6403	GCA_901472525.1	Complete Genome	4.10296	-	98.9084	99.9818
Bordetella pertussis	J446	SAMN05770314	PRJNA279196	GCA_001831415.1	Complete Genome	4.14037	-	98.908	99.9723
Bordetella pertussis	J043	SAMN05333714	PRJNA279196	GCA_002892725.1	Complete Genome	4.10281	-	98.9075	99.9814
Bordetella pertussis	J169	SAMN03854501	PRJNA279196	GCA_001985985.1	Complete Genome	4.10257	-	98.9048	99.9841
Bordetella pertussis	BPD1	SAMN10457989	PRJNA506314	GCA_003860305.1	Complete Genome	4.12621	-	98.9038	99.9815
Bordetella pertussis	Tohama	SAMN09862822	PRJNA486745	GCA_003431345.1	Complete Genome	4.10241	-	98.9018	99.9825
Bordetella pertussis	Pelita III	SAMN06434363	PRJNA376518	GCA_002021795.1	Complete Genome	4.10552	-	98.8935	99.9836
Bordetella pertussis I036	I036	SAMN02436201	PRJNA202174	GCA_000479515.2	Contig	4.05729	46	98.8875	99.9848
Bordetella pertussis CHLA-11	CHLA-11	SAMN02470082	PRJNA227292	GCA_000504325.1	Contig	4.0405	61	98.8606	99.9817
Bordetella pertussis H918	H918	SAMN02436299	PRJNA202168	GCA_000479475.2	Contig	4.07371	60	98.8593	99.9651
Bordetella pertussis I176	I176	SAMN02436205	PRJNA202175	GCA_000479535.2	Contig	4.04525	33	98.8478	99.9738
Bordetella pertussis	B203	SAMN03877216	PRJNA279196	GCA_001687385.1	Complete Genome	4.13464	-	98.8346	99.9741
Bordetella pertussis 137	137	SAMN02360353	PRJNA221122	GCA_000812165.1	Complete Genome	4.13459	-	98.833	99.973
Bordetella pertussis STO1-CHLA-0006	STO1-CHLA-0006	SAMN02436200	PRJNA202188	GCA_000479555.2	Contig	4.04428	65	98.8314	99.9772
Bordetella pertussis I002	I002	SAMN02436246	PRJNA202173	GCA_000479395.2	Contig	4.04757	63	98.7848	99.9801
Bordetella pertussis STO1-CHOC-0016	STO1-CHOC-0016	SAMN02436197	PRJNA202179	GCA_000479895.2	Contig	4.03385	54	98.7306	99.983
Bordetella pertussis STO1-CHOC-0017	STO1-CHOC-0017	SAMN02436243	PRJNA202180	GCA_000479755.2	Contig	4.0502	108	98.7166	99.9487
Bordetella pertussis Tohama I	Tohama I	SAMN10739865	PRJNA514965	GCA_004794295.1	Complete Genome	4.08619	-	98.704	99.9844
Bordetella pertussis Tohama I	Tohama I	SAMEA1705933	PRJNA26	GCA_000195715.1	Complete Genome	4.08619	-	98.7038	99.984
Bordetella pertussis Tohama I	Tohama I	SAMN10739864	PRJNA514965	GCA_004794255.1	Chromosome	4.08619	-	98.7035	99.9844
Bordetella pertussis STO1-CHOC-0018	STO1-CHOC-0018	SAMN02436242	PRJNA202181	GCA_000479775.2	Contig	4.05157	127	98.6824	99.9574
Bordetella pertussis STO1-SEAT-0006	STO1-SEAT-0006	SAMN02436249	PRJNA202195	GCA_000479715.2	Contig	4.02842	49	98.6723	99.9846
Bordetella pertussis	FDAARGOS_195	SAMN04875532	PRJNA231221	GCA_002083095.2	Contig	4.1235	1	98.6594	99.9799
Bordetella pertussis CHLA-13	CHLA-13	SAMN02436245	PRJNA202184	GCA_000479415.2	Contig	4.02982	95	98.6526	99.9827
Bordetella pertussis	NCTC10908	SAMEA3923585	PRJEB6403	GCA_900445935.1	Contig	4.10015	2	98.5417	99.9716
Bordetella pertussis STO1-CHOC-0021	STO1-CHOC-0021	SAMN02436298	PRJNA202183	GCA_000479815.2	Contig	4.02748	56	98.4912	99.9756
Bordetella pertussis H939	H939	SAMN02436203	PRJNA202170	GCA_000479575.2	Contig	4.01881	43	98.4816	99.921
Bordetella pertussis STO1-CHOC-0019	STO1-CHOC-0019	SAMN02436196	PRJNA202182	GCA_000479835.2	Contig	4.15026	120	98.445	99.7871
Bordetella pertussis	J447	SAMN05770315	PRJNA279196	GCA_001831435.1	Complete Genome	4.25741	-	98.3484	99.9916
Bordetella pertussis H973	H973	SAMN02436202	PRJNA202171	GCA_000479595.2	Contig	4.01425	62	98.33	99.9846
Bordetella pertussis	NCTC10902	SAMEA3923583	PRJEB6403	GCA_900445825.1	Contig	4.25852	8	98.3026	99.9878
Bordetella pertussis	J042	SAMN05333713	PRJNA279196	GCA_002892745.1	Complete Genome	4.1626	-	98.3003	99.9822
Bordetella pertussis B200	B200	SAMN02614590	PRJNA237095	GCA_000662235.1	Contig	4.12016	207	98.0873	99.9634
Bordetella pertussis	J139	SAMN08200079	PRJNA279196	GCA_004009715.1	Complete Genome	4.24712	-	98.013	99.9889
Bordetella pertussis H934	H934	SAMN02614586	PRJNA237535	GCA_000662295.1	Contig	4.04897	279	97.9964	99.9679
Bordetella pertussis	NCTC10905	SAMEA3923584	PRJEB6403	GCA_900445865.1	Contig	4.18	5	97.651	99.9708
Bordetella pertussis 2250905	2250905	SAMN02436302	PRJNA202190	GCA_000479635.2	Contig	3.94018	285	97.6198	99.9911
Bordetella pertussis	D236	SAMN08200080	PRJNA279196	GCA_004009815.1	Complete Genome	4.28533	-	97.5771	99.9892
Bordetella pertussis	J085	SAMN07352199	PRJNA279196	GCA_004637245.1	Complete Genome	4.2969	-	97.4662	99.9875
Bordetella pertussis H897	H897	SAMN02436247	PRJNA202167	GCA_000479455.2	Contig	3.93867	173	97.3252	99.9851
Bordetella pertussis	ID20	SAMN07235949	PRJNA390469	GCA_002270325.1	Contig	3.91044	276	97.2481	99.9918
Bordetella pertussis 2356847	2356847	SAMN02436301	PRJNA202191	GCA_000479655.2	Contig	3.90702	179	97.0687	99.9827
Bordetella pertussis	J448	SAMN05770316	PRJNA279196	GCA_001831455.1	Complete Genome	4.3864	-	96.8588	99.9916
Bordetella pertussis 2371640	2371640	SAMN02436204	PRJNA202192	GCA_000479735.2	Contig	3.90461	193	96.8534	99.9787
Bordetella pertussis	601-9	SAMN07362433	PRJNA394744	GCA_002406865.1	Contig	3.88412	317	96.6246	99.9895
Bordetella pertussis	224-8	SAMN07362432	PRJNA394744	GCA_002406875.1	Contig	3.86897	341	96.6139	99.9904
Bordetella pertussis	781-14	SAMN07362435	PRJNA394744	GCA_002406835.1	Contig	3.86847	297	96.5442	99.992
Bordetella pertussis	BpC90	SAMN03784877	PRJNA287630	GCA_001187405.1	Scaffold	3.87667	299	96.467	99.9896
Bordetella pertussis	BP 165	SAMN10525643	PRJNA508597	GCA_004102005.1	Contig	3.84761	264	96.4544	99.9978
Bordetella pertussis	B199	SAMN04388407	PRJNA279196	GCA_002892765.1	Complete Genome	4.3145	-	96.4257	99.9721
Bordetella pertussis	B070	SAMEA751162	PRJEB2274	GCA_001200175.1	Scaffold	3.83548	274	96.2868	99.9885
Bordetella pertussis	B247	SAMEA751314	PRJEB2274	GCA_001332295.1	Scaffold	3.83406	304	96.2548	99.9924
Bordetella pertussis	B298	SAMEA751469	PRJEB2274	GCA_001333335.1	Scaffold	3.83445	302	96.2525	99.9947
Bordetella pertussis	B329	SAMEA751257	PRJEB2274	GCA_001332175.1	Scaffold	3.83226	329	96.2298	99.9878
Bordetella pertussis STO1-CNMC-0004	STO1-CNMC-0004	SAMN02436303	PRJNA202178	GCA_000479875.2	Contig	3.85504	149	96.2246	99.9881
Bordetella pertussis	620-12	SAMN07362434	PRJNA394744	GCA_002406825.1	Contig	3.83989	301	96.2024	99.9925
Bordetella pertussis	B017	SAMEA751512	PRJEB2274	GCA_001333795.1	Scaffold	3.82934	305	96.1835	99.9889
Bordetella pertussis CHLA-15	CHLA-15	SAMN02436199	PRJNA202185	GCA_000479435.2	Contig	3.84421	138	96.1827	99.9728
Bordetella pertussis	B039	SAMEA751475	PRJEB2274	GCA_001198375.1	Scaffold	3.82949	320	96.1766	99.9833
Bordetella pertussis STO1-CHOC-0008	STO1-CHOC-0008	SAMN02436297	PRJNA202176	GCA_000479795.2	Contig	3.8346	124	96.1364	99.9897
Bordetella pertussis	B220	SAMEA1931348	PRJEB2274	GCA_001331055.1	Scaffold	3.82867	302	96.1316	99.9872
Bordetella pertussis CHLA-20	CHLA-20	SAMN02436244	PRJNA202186	GCA_000479915.2	Contig	3.8285	131	96.0987	99.9756
Bordetella pertussis	B143	SAMEA1931871	PRJEB2274	GCA_001331215.1	Scaffold	3.82803	300	96.0891	99.9852
Bordetella pertussis	B026	SAMEA751183	PRJEB2274	GCA_001206895.1	Scaffold	3.82107	305	96.0885	99.9897
Bordetella pertussis	B018	SAMEA751511	PRJEB2274	GCA_001203935.1	Scaffold	3.82457	387	96.0845	99.9915
Bordetella pertussis STO1-SEAT-0004	STO1-SEAT-0004	SAMN02436206	PRJNA202172	GCA_000479615.2	Contig	3.8396	121	96.0783	99.982
Bordetella pertussis	B038	SAMEA751155	PRJEB2274	GCA_001331635.1	Scaffold	3.82446	434	96.0646	99.9887
Bordetella pertussis	B141	SAMEA751127	PRJEB2274	GCA_001202495.1	Scaffold	3.8166	274	96.0508	99.9928
Bordetella pertussis	B121	SAMEA751138	PRJEB2274	GCA_001331515.1	Scaffold	3.81767	281	96.0166	99.9861
Bordetella pertussis	B015	SAMEA751508	PRJEB2274	GCA_001210185.1	Scaffold	3.82227	471	96.0152	99.9874
Bordetella pertussis	B012	SAMEA751134	PRJEB2274	GCA_001331475.1	Scaffold	3.8153	337	96.0053	99.9928
Bordetella pertussis	B114	SAMEA751497	PRJEB2274	GCA_001207695.1	Scaffold	3.81563	289	95.9989	99.9888
Bordetella pertussis	B335	SAMEA751170	PRJEB2274	GCA_001331775.1	Scaffold	3.81399	300	95.9859	99.9901
Bordetella pertussis	B072	SAMEA751156	PRJEB2274	GCA_001206235.1	Scaffold	3.8191	442	95.9791	99.9894
Bordetella pertussis	B087	SAMEA751152	PRJEB2274	GCA_001198815.1	Scaffold	3.81401	354	95.9787	99.9859
Bordetella pertussis	B310	SAMEA751177	PRJEB2274	GCA_001208905.1	Scaffold	3.81945	585	95.9728	99.9902
Bordetella pertussis	B100	SAMEA751372	PRJEB2274	GCA_001332595.1	Scaffold	3.81354	325	95.97	99.9887
Bordetella pertussis	C927	SAMN05333715	PRJNA279196	GCA_003991095.1	Complete Genome	4.09547	-	95.9576	99.883
Bordetella pertussis	B304	SAMEA751401	PRJEB2274	GCA_001332675.1	Scaffold	3.81087	323	95.9439	99.9921
Bordetella pertussis	B046	SAMEA751477	PRJEB2274	GCA_001196975.1	Scaffold	3.81673	460	95.9415	99.9848
Bordetella pertussis	B073	SAMEA751157	PRJEB2274	GCA_001331655.1	Scaffold	3.81426	398	95.9342	99.9906
Bordetella pertussis	B256	SAMEA751294	PRJEB2274	GCA_001332255.1	Scaffold	3.81341	329	95.933	99.9884
Bordetella pertussis	B076	SAMEA751164	PRJEB2274	GCA_001201395.1	Scaffold	3.80971	288	95.9221	99.9826
Bordetella pertussis	B340	SAMEA2015292	PRJEB2274	GCA_001200435.1	Scaffold	3.81184	289	95.9217	99.9804
Bordetella pertussis	B292	SAMEA751430	PRJEB2274	GCA_001332835.1	Scaffold	3.81043	370	95.9177	99.9929
Bordetella pertussis	B047	SAMEA751476	PRJEB2274	GCA_900067715.1	Scaffold	3.81697	490	95.9118	99.9891
Bordetella pertussis	B197	SAMEA751263	PRJEB2274	GCA_001197815.1	Scaffold	3.80782	335	95.9052	99.9874
Bordetella pertussis	B016	SAMEA751513	PRJEB2274	GCA_001333815.1	Scaffold	3.81318	497	95.8858	99.9889
Bordetella pertussis	B320	SAMEA751182	PRJEB2274	GCA_001331895.1	Scaffold	3.80716	416	95.8771	99.9896
Bordetella pertussis	B128	SAMEA751448	PRJEB2274	GCA_001194565.1	Scaffold	3.80257	274	95.8622	99.9942
Bordetella pertussis	B079	SAMEA751144	PRJEB2274	GCA_001331575.1	Scaffold	3.85363	455	95.8614	99.9921
Bordetella pertussis	B313	SAMEA751181	PRJEB2274	GCA_001331875.1	Scaffold	3.80609	394	95.847	99.991
Bordetella pertussis	B042	SAMEA751474	PRJEB2274	GCA_001333395.1	Scaffold	3.80946	508	95.8434	99.9886
Bordetella pertussis	B285	SAMEA751166	PRJEB2274	GCA_001331735.1	Scaffold	3.80747	519	95.8121	99.9852
Bordetella pertussis	B284	SAMEA751466	PRJEB2274	GCA_001211985.1	Scaffold	3.80531	402	95.8006	99.9849
Bordetella pertussis	B311	SAMEA751169	PRJEB2274	GCA_001193515.1	Scaffold	3.80508	487	95.7956	99.9883
Bordetella pertussis	B044	SAMEA751506	PRJEB2274	GCA_001198715.1	Scaffold	3.80814	536	95.795	99.9796
Bordetella pertussis	B053	SAMEA751222	PRJEB2274	GCA_001332095.1	Scaffold	3.80605	501	95.7929	99.9917
Bordetella pertussis	B249	SAMEA751334	PRJEB2274	GCA_001332455.1	Scaffold	3.80954	501	95.7829	99.9932
Bordetella pertussis	Bpst24	SAMEA3871515	PRJEB12734	GCA_900067265.1	Scaffold	3.85756	249	95.7673	99.9855
Bordetella pertussis	B034	SAMEA751337	PRJEB2274	GCA_001198195.1	Scaffold	3.80502	466	95.7603	99.9848
Bordetella pertussis	B080	SAMEA751143	PRJEB2274	GCA_001331555.1	Scaffold	3.84523	552	95.7331	99.9894
Bordetella pertussis	B283	SAMEA751467	PRJEB2274	GCA_001200735.1	Scaffold	3.8007	422	95.7108	99.9874
Bordetella pertussis	B281	SAMEA751457	PRJEB2274	GCA_001211005.1	Scaffold	3.80038	338	95.6998	99.9701
Bordetella pertussis	B235	SAMEA751376	PRJEB2103	GCA_001211645.1	Scaffold	3.7987	538	95.698	99.9774
Bordetella pertussis B1834	B1834	SAMN02470860	PRJNA46275	GCA_000193575.2	Contig	3.79262	371	95.683	99.9942
Bordetella pertussis	B312	SAMEA751176	PRJEB2274	GCA_001210045.1	Scaffold	3.79237	401	95.682	99.9923
Bordetella pertussis	B056	SAMEA751203	PRJEB2274	GCA_001332015.1	Scaffold	3.79724	589	95.6499	99.9892
Bordetella pertussis	B332	SAMEA751341	PRJEB2274	GCA_001198095.1	Scaffold	3.7965	557	95.637	99.9885
Bordetella pertussis	B058	SAMEA751461	PRJEB2274	GCA_001333215.1	Scaffold	3.79996	550	95.6334	99.9922
Bordetella pertussis	B175	SAMEA751360	PRJEB2274	GCA_001332535.1	Scaffold	3.84682	327	95.625	99.9733
Bordetella pertussis	B057	SAMEA751196	PRJEB2274	GCA_001331995.1	Scaffold	3.79395	566	95.6225	99.9905
Bordetella pertussis	B052	SAMEA751209	PRJEB2274	GCA_001332035.1	Scaffold	3.79384	561	95.6084	99.9901
Bordetella pertussis	B282	SAMEA751456	PRJEB2274	GCA_001200095.1	Scaffold	3.79502	495	95.605	99.9847
Bordetella pertussis	B048	SAMEA751471	PRJEB2274	GCA_001333355.1	Scaffold	3.79731	625	95.5886	99.9865
Bordetella pertussis B1831	B1831	SAMN02470859	PRJNA46273	GCA_000193555.2	Contig	3.81974	627	95.5556	99.9891
Bordetella pertussis	B152	SAMEA1931748	PRJEB2274	GCA_001331155.1	Scaffold	3.84651	295	95.5498	99.9738
Bordetella pertussis	B228	SAMEA751397	PRJEB2103	GCA_001319285.1	Scaffold	3.78769	606	95.5339	99.9746
Bordetella pertussis	B029	SAMEA751500	PRJEB2274	GCA_001333695.1	Scaffold	3.79017	655	95.5329	99.9875
Bordetella pertussis	B055	SAMEA751214	PRJEB2274	GCA_001332055.1	Scaffold	3.78681	522	95.5314	99.9886
Bordetella pertussis	B014	SAMEA751509	PRJEB2274	GCA_001193155.1	Scaffold	3.78947	705	95.5309	99.9883
Bordetella pertussis	B003	SAMEA751125	PRJEB2274	GCA_001331375.1	Scaffold	3.7877	511	95.5242	99.9897
Bordetella pertussis	B102	SAMEA751411	PRJEB2274	GCA_001206935.1	Scaffold	3.78822	533	95.5114	99.9897
Bordetella pertussis	B230	SAMEA751270	PRJEB2103	GCA_001319245.1	Scaffold	3.78973	567	95.5077	99.9686
Bordetella pertussis	B064	SAMEA751433	PRJEB2274	GCA_001332895.1	Scaffold	3.7949	596	95.5047	99.9882
Bordetella pertussis	B142	SAMEA751126	PRJEB2274	GCA_001202375.1	Scaffold	3.79394	631	95.5031	99.9879
Bordetella pertussis	B324	SAMEA751246	PRJEB2274	GCA_001332135.1	Scaffold	3.78306	666	95.4738	99.9899
Bordetella pertussis	B264	SAMEA751307	PRJEB2274	GCA_001201315.1	Scaffold	3.786	592	95.4727	99.9877
Bordetella pertussis	B300	SAMEA751463	PRJEB2274	GCA_001333255.1	Scaffold	3.79268	477	95.4727	99.9898
Bordetella pertussis	B077	SAMEA751165	PRJEB2274	GCA_001331715.1	Scaffold	3.78371	681	95.4666	99.99
Bordetella pertussis	B059	SAMEA751455	PRJEB2274	GCA_001333135.1	Scaffold	3.78449	662	95.4632	99.9882
Bordetella pertussis	B101	SAMEA751409	PRJEB2274	GCA_001332715.1	Scaffold	3.78157	552	95.4434	99.9891
Bordetella pertussis	B130	SAMEA751493	PRJEB2274	GCA_001333615.1	Scaffold	3.78237	508	95.4246	99.9862
Bordetella pertussis	B286	SAMEA751494	PRJEB2274	GCA_001209065.1	Scaffold	3.77948	686	95.423	99.9874
Bordetella pertussis	B063	SAMEA751185	PRJEB2274	GCA_001331955.1	Scaffold	3.78089	729	95.4145	99.9845
Bordetella pertussis	B115	SAMEA751142	PRJEB2274	GCA_001200675.1	Scaffold	3.78791	565	95.4083	99.9865
Bordetella pertussis	B062	SAMEA751426	PRJEB2274	GCA_001207655.1	Scaffold	3.78067	595	95.4048	99.9893
Bordetella pertussis B0558	B0558	SAMN02470861	PRJNA46269	GCA_000193515.2	Contig	3.81212	448	95.3986	99.9955
Bordetella pertussis	B103	SAMEA751413	PRJEB2274	GCA_001202575.1	Scaffold	3.77921	590	95.3875	99.9854
Bordetella pertussis	B078	SAMEA751189	PRJEB2274	GCA_001331975.1	Scaffold	3.77938	719	95.375	99.9883
Bordetella pertussis	B231	SAMEA751394	PRJEB2103	GCA_001319265.1	Scaffold	3.77792	801	95.3672	99.9795
Bordetella pertussis	B001	SAMEA751482	PRJEB2274	GCA_001333495.1	Scaffold	3.78102	795	95.36	99.9894
Bordetella pertussis	B250	SAMEA751318	PRJEB2274	GCA_001332335.1	Scaffold	3.78032	529	95.3594	99.9911
Bordetella pertussis	B030	SAMEA751515	PRJEB2274	GCA_001333835.1	Scaffold	3.77852	652	95.3564	99.9877
Bordetella pertussis	B023	SAMEA751520	PRJEB2274	GCA_001333915.1	Scaffold	3.77713	777	95.3545	99.9857
Bordetella pertussis	B331	SAMEA751382	PRJEB2274	GCA_001332655.1	Scaffold	3.77665	590	95.3467	99.9874
Bordetella pertussis	B011	SAMEA751519	PRJEB2274	GCA_001202455.1	Scaffold	3.78737	759	95.3458	99.9891
Bordetella pertussis	B032	SAMEA751510	PRJEB2274	GCA_001333775.1	Scaffold	3.78048	564	95.3334	99.9878
Bordetella pertussis	B262	SAMEA751309	PRJEB2274	GCA_001332275.1	Scaffold	3.77614	616	95.3303	99.9859
Bordetella pertussis	B259	SAMEA751292	PRJEB2274	GCA_001206615.1	Scaffold	3.7764	798	95.3265	99.9879
Bordetella pertussis 18323	18323	SAMEA2272749	PRJEB144	GCA_000306945.1	Complete Genome	4.04385	-	95.2945	99.8824
Bordetella pertussis	B031	SAMEA751470	PRJEB2274	GCA_001203115.1	Scaffold	3.77363	776	95.2732	99.9851
Bordetella pertussis	B322	SAMEA751244	PRJEB2274	GCA_001332115.1	Scaffold	3.76892	782	95.2618	99.9904
Bordetella pertussis	B123	SAMEA751139	PRJEB2274	GCA_001331535.1	Scaffold	3.7733	696	95.2562	99.9851
Bordetella pertussis	B260	SAMEA751296	PRJEB2274	GCA_001197495.1	Scaffold	3.77111	648	95.2453	99.9819
Bordetella pertussis	B328	SAMEA751250	PRJEB2274	GCA_001193455.1	Scaffold	3.7734	630	95.2349	99.9881
Bordetella pertussis	B201	SAMEA751366	PRJEB2274	GCA_001192455.1	Scaffold	3.76971	716	95.2317	99.9843
Bordetella pertussis	B111	SAMEA751137	PRJEB2274	GCA_001331495.1	Scaffold	3.76739	638	95.1849	99.9892
Bordetella pertussis	B004	SAMEA751130	PRJEB2274	GCA_001196855.1	Scaffold	3.77062	751	95.158	99.9875
Bordetella pertussis	B086	SAMEA751149	PRJEB2274	GCA_001331595.1	Scaffold	3.76622	776	95.1532	99.9857
Bordetella pertussis	B135	SAMEA751489	PRJEB2274	GCA_001194225.1	Scaffold	3.81025	280	95.1504	99.9881
Bordetella pertussis	B008	SAMEA751517	PRJEB2274	GCA_001333875.1	Scaffold	3.76258	873	95.1396	99.989
Bordetella pertussis	B045	SAMEA751507	PRJEB2274	GCA_001208145.1	Scaffold	3.76461	785	95.1312	99.9811
Bordetella pertussis	B132	SAMEA751522	PRJEB2274	GCA_001205915.1	Scaffold	3.76927	501	95.1274	99.9806
Bordetella pertussis	B104	SAMEA751415	PRJEB2274	GCA_001332735.1	Scaffold	3.76428	671	95.1247	99.9862
Bordetella pertussis	B118	SAMEA751496	PRJEB2274	GCA_001333635.1	Scaffold	3.76676	580	95.0949	99.9876
Bordetella pertussis	B314	SAMEA751434	PRJEB2274	GCA_001332915.1	Scaffold	3.75864	891	95.0818	99.9931
Bordetella pertussis	B258	SAMEA751343	PRJEB2274	GCA_001332475.1	Scaffold	3.75987	848	95.0774	99.9847
Bordetella pertussis	B099	SAMEA751374	PRJEB2274	GCA_001332615.1	Scaffold	3.76137	758	95.0719	99.9838
Bordetella pertussis	B255	SAMEA751357	PRJEB2274	GCA_001332515.1	Scaffold	3.75532	768	95.0355	99.9859
Bordetella pertussis	B248	SAMEA751320	PRJEB2274	GCA_001195245.1	Scaffold	3.76084	743	95.0061	99.9911
Bordetella pertussis	B319	SAMEA751171	PRJEB2274	GCA_001331795.1	Scaffold	3.75379	961	94.9989	99.9871
Bordetella pertussis	B089	SAMEA751173	PRJEB2274	GCA_001331835.1	Scaffold	3.75521	756	94.9956	99.9829
Bordetella pertussis	B233	SAMEA751268	PRJEB2103	GCA_001319225.1	Scaffold	3.76024	629	94.9902	99.9595
Bordetella pertussis	B122	SAMEA751449	PRJEB2274	GCA_001333075.1	Scaffold	3.75206	742	94.977	99.9822
Bordetella pertussis	B138	SAMEA751488	PRJEB2274	GCA_001333555.1	Scaffold	3.75167	844	94.9745	99.9826
Bordetella pertussis	B257	SAMEA751288	PRJEB2274	GCA_001332215.1	Scaffold	3.75396	868	94.9656	99.9843
Bordetella pertussis	B040	SAMEA751405	PRJEB2274	GCA_001203235.1	Scaffold	3.75422	805	94.9511	99.9826
Bordetella pertussis	B266	SAMEA751446	PRJEB2274	GCA_001333035.1	Scaffold	3.75231	601	94.9445	99.9859
Bordetella pertussis	B301	SAMEA751464	PRJEB2274	GCA_001333275.1	Scaffold	3.75906	564	94.9303	99.9857
Bordetella pertussis	B342	SAMEA1931345	PRJEB2274	GCA_001209245.1	Scaffold	3.76418	551	94.9025	99.9838
Bordetella pertussis	B126	SAMEA751451	PRJEB2274	GCA_001207095.1	Scaffold	3.75218	608	94.8971	99.9865
Bordetella pertussis	B261	SAMEA751359	PRJEB2274	GCA_001200055.1	Scaffold	3.75511	733	94.8954	99.9836
Bordetella pertussis	B022	SAMEA751479	PRJEB2274	GCA_001333435.1	Scaffold	3.74745	929	94.8912	99.9867
Bordetella pertussis	B108	SAMEA1931802	PRJEB2274	GCA_001204435.1	Scaffold	3.76252	518	94.8906	99.9787
Bordetella pertussis	B071	SAMEA751163	PRJEB2274	GCA_001208005.1	Scaffold	3.75679	728	94.8882	99.9885
Bordetella pertussis	B049	SAMEA751459	PRJEB2274	GCA_001333175.1	Scaffold	3.74746	820	94.8851	99.9838
Bordetella pertussis	B309	SAMEA751178	PRJEB2274	GCA_001199415.1	Scaffold	3.83239	544	94.881	99.9789
Bordetella pertussis	B025	SAMEA751521	PRJEB2274	GCA_001333935.1	Scaffold	3.74417	929	94.8418	99.9862
Bordetella pertussis	B189	SAMEA751364	PRJEB2274	GCA_001210865.1	Scaffold	3.82949	583	94.8374	99.9786
Bordetella pertussis	B084	SAMEA751147	PRJEB2274	GCA_001193935.1	Scaffold	3.73862	939	94.8251	99.9831
Bordetella pertussis	B098	SAMEA751345	PRJEB2274	GCA_001205255.1	Scaffold	3.74249	995	94.7979	99.9871
Bordetella pertussis	B140	SAMEA751486	PRJEB2274	GCA_001333535.1	Scaffold	3.74585	688	94.7893	99.9841
Bordetella pertussis	B338	SAMEA1931800	PRJEB2274	GCA_001199115.1	Scaffold	3.75393	525	94.7886	99.9853
Bordetella pertussis	B006	SAMEA751184	PRJEB2274	GCA_001331915.1	Scaffold	3.73961	995	94.7841	99.988
Bordetella pertussis B1193	B1193	SAMN02470862	PRJNA46271	GCA_000193535.2	Contig	3.81394	404	94.7756	99.9828
Bordetella pertussis	B227	SAMEA751386	PRJEB2103	GCA_001212485.1	Scaffold	3.73488	925	94.7636	99.9768
Bordetella pertussis	B119	SAMEA751498	PRJEB2274	GCA_001333655.1	Scaffold	3.7424	846	94.7524	99.9871
Bordetella pertussis	B035	SAMEA751502	PRJEB2274	GCA_001193855.1	Scaffold	3.73769	998	94.7482	99.983
Bordetella pertussis	B028	SAMEA751472	PRJEB2274	GCA_001195265.1	Scaffold	3.73563	900	94.7459	99.9889
Bordetella pertussis	B105	SAMEA751417	PRJEB2274	GCA_001196575.1	Scaffold	3.73423	825	94.7303	99.9867
Bordetella pertussis	B330	SAMEA751259	PRJEB2274	GCA_001196455.1	Scaffold	3.73408	866	94.6698	99.9869
Bordetella pertussis	B096	SAMEA751350	PRJEB2274	GCA_001208065.1	Scaffold	3.73134	1064	94.6482	99.9825
Bordetella pertussis	B005	SAMEA751129	PRJEB2274	GCA_001200475.1	Scaffold	3.73444	843	94.6429	99.9853
Bordetella pertussis	B337	SAMEA751261	PRJEB2274	GCA_001208285.1	Scaffold	3.7308	998	94.6298	99.9888
Bordetella pertussis	B097	SAMEA751348	PRJEB2274	GCA_001212525.1	Scaffold	3.72722	899	94.626	99.985
Bordetella pertussis	B081	SAMEA751174	PRJEB2274	GCA_001210145.1	Scaffold	3.77293	835	94.6235	99.9858
Bordetella pertussis	B149	SAMEA1986112	PRJEB2274	GCA_001192535.1	Scaffold	3.75975	615	94.6098	99.9774
Bordetella pertussis	B037	SAMEA751403	PRJEB2274	GCA_001204675.1	Scaffold	3.72917	1000	94.6056	99.9796
Bordetella pertussis	B299	SAMEA751462	PRJEB2274	GCA_001333235.1	Scaffold	3.73732	756	94.595	99.9902
Bordetella pertussis	B019	SAMEA1931507	PRJEB2274	GCA_001201635.1	Scaffold	3.73723	742	94.5896	99.9841
Bordetella pertussis	B187	SAMEA751362	PRJEB2274	GCA_001332555.1	Scaffold	3.72694	1031	94.5833	99.9836
Bordetella pertussis	B082	SAMEA751145	PRJEB2274	GCA_001210765.1	Scaffold	3.73009	1028	94.5616	99.987
Bordetella pertussis	B343	SAMEA1931799	PRJEB2274	GCA_001212645.1	Scaffold	3.73403	693	94.542	99.9829
Bordetella pertussis	B069	SAMEA751175	PRJEB2274	GCA_001331855.1	Scaffold	3.71967	1185	94.494	99.9893
Bordetella pertussis	B155	SAMEA1933007	PRJEB2274	GCA_001331255.1	Scaffold	3.77641	595	94.4896	99.9857
Bordetella pertussis 18323	FDAARGOS_178	SAMN03996251	PRJNA231221	GCA_001525555.2	Contig	4.1361	4	94.4851	99.862
Bordetella pertussis	B093	SAMEA751161	PRJEB2274	GCA_001212285.1	Scaffold	3.72758	725	94.4803	99.9814
Bordetella pertussis	B088	SAMEA751151	PRJEB2274	GCA_001195885.1	Scaffold	3.7145	1072	94.3914	99.9836
Bordetella pertussis	B027	SAMEA751473	PRJEB2274	GCA_001333375.1	Scaffold	3.71972	928	94.39	99.979
Bordetella pertussis	B308	SAMEA751172	PRJEB2274	GCA_001331815.1	Scaffold	3.78704	880	94.3884	99.9786
Bordetella pertussis	B318	SAMEA751239	PRJEB2274	GCA_001196085.1	Scaffold	3.71429	1185	94.3331	99.9893
Bordetella pertussis	B326	SAMEA751255	PRJEB2274	GCA_001196995.1	Scaffold	3.70621	952	94.2985	99.9853
Bordetella pertussis	B316	SAMEA751368	PRJEB2274	GCA_001332575.1	Scaffold	3.70325	1091	94.2844	99.9831
Bordetella pertussis	B173	SAMEA751179	PRJEB2274	GCA_001211785.1	Scaffold	3.70174	938	94.2683	99.9845
Bordetella pertussis	B315	SAMEA1931537	PRJEB2274	GCA_001211225.1	Scaffold	3.72803	631	94.2579	99.9838
Bordetella pertussis	B297	SAMEA751468	PRJEB2274	GCA_001333315.1	Scaffold	3.71526	829	94.2551	99.9858
Bordetella pertussis	B125	SAMEA751452	PRJEB2274	GCA_001209845.1	Scaffold	3.70515	1008	94.2549	99.9875
Bordetella pertussis	B113	SAMEA751453	PRJEB2274	GCA_001197455.1	Scaffold	3.70907	1005	94.2384	99.9861
Bordetella pertussis	B204	SAMEA2015299	PRJEB2274	GCA_001196395.1	Scaffold	3.71665	723	94.2212	99.9785
Bordetella pertussis	B156	SAMEA1931868	PRJEB2274	GCA_001208185.1	Scaffold	3.76735	719	94.2173	99.9764
Bordetella pertussis	B206	SAMEA1931798	PRJEB2274	GCA_001196005.1	Scaffold	3.70648	864	94.2127	99.9771
Bordetella pertussis	B024	SAMEA751514	PRJEB2274	GCA_001212045.1	Scaffold	3.7031	1066	94.1983	99.9828
Bordetella pertussis	B010	SAMEA751518	PRJEB2274	GCA_001333895.1	Scaffold	3.70212	1157	94.195	99.987
Bordetella pertussis	B254	SAMEA751339	PRJEB2274	GCA_001212505.1	Scaffold	3.69892	1132	94.1746	99.9848
Bordetella pertussis	B074	SAMEA751158	PRJEB2274	GCA_001202875.1	Scaffold	3.69952	876	94.1574	99.9846
Bordetella pertussis	B289	SAMEA751316	PRJEB2274	GCA_001332315.1	Scaffold	3.69697	941	94.1471	99.983
Bordetella pertussis	B041	SAMEA751167	PRJEB2274	GCA_001331755.1	Scaffold	3.69675	931	94.1306	99.9842
Bordetella pertussis	B134	SAMEA751492	PRJEB2274	GCA_001333595.1	Scaffold	3.70071	876	94.1236	99.9849
Bordetella pertussis	BP_GD2017	SAMN08281077	PRJNA428126	GCA_004212655.1	Contig	3.68967	623	94.1111	99.9582
Bordetella pertussis	B263	SAMEA751286	PRJEB2274	GCA_001332195.1	Scaffold	3.69211	1077	94.1002	99.9838
Bordetella pertussis	B327	SAMEA751248	PRJEB2274	GCA_001332155.1	Scaffold	3.6916	1071	94.0749	99.9859
Bordetella pertussis	B278	SAMEA751460	PRJEB2274	GCA_001333195.1	Scaffold	3.68986	1127	94.0646	99.9796
Bordetella pertussis	B036	SAMEA751421	PRJEB2274	GCA_001198955.1	Scaffold	3.69169	1165	94.063	99.9871
Bordetella pertussis	B110	SAMEA2015293	PRJEB2274	GCA_001331295.1	Scaffold	3.72338	665	94.0591	99.9826
Bordetella pertussis	B124	SAMEA751141	PRJEB2274	GCA_001207905.1	Scaffold	3.708	819	94.0574	99.9823
Bordetella pertussis	B293	SAMEA751425	PRJEB2274	GCA_001332795.1	Scaffold	3.69393	1082	94.0574	99.9916
Bordetella pertussis	B009	SAMEA1986111	PRJEB2274	GCA_001201155.1	Scaffold	3.70913	724	94.0419	99.9811
Bordetella pertussis	B085	SAMEA751150	PRJEB2274	GCA_001331615.1	Scaffold	3.6986	1146	94.033	99.9829
Bordetella pertussis	B151	SAMEA1931721	PRJEB2274	GCA_001209985.1	Scaffold	3.70472	830	94.0092	99.9831
Bordetella pertussis	B334	SAMEA751407	PRJEB2274	GCA_001332695.1	Scaffold	3.68933	1038	94.0023	99.9839
Bordetella pertussis	B127	SAMEA751447	PRJEB2274	GCA_001333055.1	Scaffold	3.69571	785	93.9911	99.9829
Bordetella pertussis	B147	SAMEA2031986	PRJEB2274	GCA_001331355.1	Scaffold	3.74773	748	93.9897	99.9796
Bordetella pertussis	B043	SAMEA1931346	PRJEB2274	GCA_001331015.1	Scaffold	3.68905	842	93.9781	99.9801
Bordetella pertussis	B091	SAMEA751132	PRJEB2274	GCA_001331435.1	Scaffold	3.68952	976	93.9182	99.9818
Bordetella pertussis	B184	SAMEA1931747	PRJEB2274	GCA_001191795.1	Scaffold	3.7102	712	93.909	99.9688
Bordetella pertussis	B090	SAMEA751160	PRJEB2274	GCA_001331695.1	Scaffold	3.67614	1091	93.8476	99.986
Bordetella pertussis	B106	SAMEA2015295	PRJEB2274	GCA_001331335.1	Scaffold	3.69184	792	93.8091	99.9812
Bordetella pertussis	B066	SAMEA751429	PRJEB2274	GCA_001201995.1	Scaffold	3.67884	1019	93.7973	99.9874
Bordetella pertussis	B333	SAMEA751168	PRJEB2274	GCA_001211905.1	Scaffold	3.68156	1041	93.7938	99.9801
Bordetella pertussis	B007	SAMEA751516	PRJEB2274	GCA_001333855.1	Scaffold	3.72624	1163	93.7768	99.9848
Bordetella pertussis	B160	SAMEA1933004	PRJEB2274	GCA_001195625.1	Scaffold	3.75029	717	93.7402	99.9715
Bordetella pertussis	B133	SAMEA751491	PRJEB2274	GCA_001211945.1	Scaffold	3.72472	817	93.7333	99.9839
Bordetella pertussis	B323	SAMEA751241	PRJEB2274	GCA_001194095.1	Scaffold	3.66721	1172	93.7172	99.9828
Bordetella pertussis	B021	SAMEA751501	PRJEB2274	GCA_001333715.1	Scaffold	3.66961	1319	93.6965	99.9795
Bordetella pertussis	B157	SAMEA1931804	PRJEB2274	GCA_001331175.1	Scaffold	3.69657	845	93.6828	99.975
Bordetella pertussis	B050	SAMEA751480	PRJEB2274	GCA_001333455.1	Scaffold	3.66822	1206	93.6817	99.9806
Bordetella pertussis	B303	SAMEA751423	PRJEB2274	GCA_001332755.1	Scaffold	3.66228	1065	93.6494	99.9891
Bordetella pertussis	B068	SAMEA1931536	PRJEB2274	GCA_001206335.1	Scaffold	3.72859	850	93.6133	99.9746
Bordetella pertussis	B109	SAMEA1931347	PRJEB2274	GCA_001331035.1	Scaffold	3.68621	834	93.6036	99.9779
Bordetella pertussis	B251	SAMEA751332	PRJEB2274	GCA_001332435.1	Scaffold	3.66215	1113	93.5837	99.9883
Bordetella pertussis	B083	SAMEA751148	PRJEB2274	GCA_001211725.1	Scaffold	3.65859	1325	93.5836	99.9868
Bordetella pertussis	B199	SAMEA2015291	PRJEB2274	GCA_001194605.1	Scaffold	3.67474	883	93.5732	99.9822
Bordetella pertussis	B339	SAMEA1986110	PRJEB2274	GCA_001200315.1	Scaffold	3.67935	849	93.5556	99.9806
Bordetella pertussis	B279	SAMEA751435	PRJEB2274	GCA_001201375.1	Scaffold	3.65535	1248	93.5071	99.9793
Bordetella pertussis	B117	SAMEA751140	PRJEB2274	GCA_001194985.1	Scaffold	3.65653	1011	93.4758	99.9828
Bordetella pertussis	B302	SAMEA751465	PRJEB2274	GCA_001333295.1	Scaffold	3.65957	1003	93.4686	99.9868
Bordetella pertussis	B305	SAMEA751325	PRJEB2274	GCA_001332375.1	Scaffold	3.64959	1114	93.4608	99.988
Bordetella pertussis	B033	SAMEA1931801	PRJEB2274	GCA_001205335.1	Scaffold	3.68517	805	93.4273	99.9823
Bordetella pertussis	B336	SAMEA1931573	PRJEB2274	GCA_001211805.1	Scaffold	3.67378	870	93.4184	99.9797
Bordetella pertussis	B280	SAMEA751454	PRJEB2274	GCA_001333115.1	Scaffold	3.65701	951	93.4106	99.9672
Bordetella pertussis	B116	SAMEA751136	PRJEB2274	GCA_001208205.1	Scaffold	3.64647	1181	93.3897	99.9821
Bordetella pertussis	B178	SAMEA2035349	PRJEB2274	GCA_001205275.1	Scaffold	3.70518	754	93.3681	99.9776
Bordetella pertussis	B236	SAMEA1931720	PRJEB2274	GCA_001331135.1	Scaffold	3.68128	808	93.3289	99.9709
Bordetella pertussis	B092	SAMEA751128	PRJEB2274	GCA_001331395.1	Scaffold	3.64276	1135	93.3244	99.9883
Bordetella pertussis	B170	SAMEA1931350	PRJEB2274	GCA_001202695.1	Scaffold	3.65679	950	93.3157	99.9801
Bordetella pertussis	B295	SAMEA751478	PRJEB2274	GCA_001333415.1	Scaffold	3.64443	1164	93.3011	99.9824
Bordetella pertussis	B136	SAMEA751490	PRJEB2274	GCA_001333575.1	Scaffold	3.64048	1113	93.254	99.9853
Bordetella pertussis	B159	SAMEA1970817	PRJEB2274	GCA_001331275.1	Scaffold	3.65402	961	93.2291	99.9693
Bordetella pertussis	B277	SAMEA751458	PRJEB2274	GCA_001333155.1	Scaffold	3.64358	1117	93.1897	99.972
Bordetella pertussis	B291	SAMEA751431	PRJEB2274	GCA_001332855.1	Scaffold	3.6286	1276	93.1701	99.985
Bordetella pertussis	B163	SAMEA751180	PRJEB2274	GCA_001212625.1	Scaffold	3.71757	1225	93.1412	99.9736
Bordetella pertussis	B164	SAMEA751505	PRJEB2274	GCA_001333755.1	Scaffold	3.70934	1298	93.0735	99.975
Bordetella pertussis	B325	SAMEA751252	PRJEB2274	GCA_001204135.1	Scaffold	3.62264	1380	93.0486	99.9841
Bordetella pertussis	B341	SAMEA1932947	PRJEB2274	GCA_001331235.1	Scaffold	3.63283	1054	93.0134	99.9809
Bordetella pertussis	B306	SAMEA751329	PRJEB2274	GCA_001332415.1	Scaffold	3.61433	1262	92.9804	99.9841
Bordetella pertussis	B061	SAMEA751153	PRJEB2274	GCA_001262195.1	Scaffold	3.6166	1272	92.9555	99.9874
Bordetella pertussis	B137	SAMEA751487	PRJEB2274	GCA_001201595.1	Scaffold	3.61719	1288	92.9513	99.9835
Bordetella pertussis	B252	SAMEA751380	PRJEB2274	GCA_001332635.1	Scaffold	3.60566	1308	92.7879	99.9846
Bordetella pertussis	B237	SAMEA1931870	PRJEB2274	GCA_001199955.1	Scaffold	3.63323	972	92.7571	99.9695
Bordetella pertussis	B112	SAMEA751450	PRJEB2274	GCA_001333095.1	Scaffold	3.61111	1243	92.7519	99.986
Bordetella pertussis	B162	SAMEA1931344	PRJEB2274	GCA_001330995.1	Scaffold	3.70973	852	92.6753	99.9608
Bordetella pertussis	B075	SAMEA751159	PRJEB2274	GCA_001331675.1	Scaffold	3.61894	1042	92.5875	99.9686
Bordetella pertussis	B290	SAMEA751432	PRJEB2274	GCA_001332875.1	Scaffold	3.64334	1205	92.489	99.9813
Bordetella pertussis	B221	SAMEA1933040	PRJEB2274	GCA_001210905.1	Scaffold	3.59755	1130	92.4839	99.9863
Bordetella pertussis	B144	SAMEA1931352	PRJEB2274	GCA_001331095.1	Scaffold	3.59658	1191	92.4422	99.9831
Bordetella pertussis	B065	SAMEA751146	PRJEB2274	GCA_001198355.1	Scaffold	3.56831	1516	92.3498	99.9779
Bordetella pertussis	B094	SAMEA751133	PRJEB2274	GCA_001331455.1	Scaffold	3.56995	1392	92.1233	99.9813
Bordetella pertussis	B317	SAMEA1931450	PRJEB2274	GCA_001209025.1	Scaffold	3.62461	902	92.0601	99.9557
Bordetella pertussis	B153	SAMEA1933033	PRJEB2274	GCA_001197335.1	Scaffold	3.57737	1194	92.0116	99.9716
Bordetella pertussis	B051	SAMEA751154	PRJEB2274	GCA_001202515.1	Scaffold	3.54133	1578	91.9054	99.9778
Bordetella pertussis	B174	SAMEA1931867	PRJEB2274	GCA_001192135.1	Scaffold	3.63357	968	91.8934	99.9671
Bordetella pertussis NBRC 107857	NBRC 107857	SAMD00046894	PRJDB243	GCA_001598615.1	Contig	3.77928	366	91.7692	99.9024
Bordetella pertussis	B107	SAMEA2015294	PRJEB2274	GCA_001331315.1	Scaffold	3.5918	966	91.5798	99.9563
Bordetella pertussis	B307	SAMEA751327	PRJEB2274	GCA_001332395.1	Scaffold	3.52773	1415	91.576	99.9809
Bordetella pertussis	B296	SAMEA751481	PRJEB2274	GCA_001333475.1	Scaffold	3.535	1379	91.5725	99.9862
Bordetella pertussis	B020	SAMEA751499	PRJEB2274	GCA_001333675.1	Scaffold	3.50674	1873	91.4458	99.9792
Bordetella pertussis	B002	SAMEA751131	PRJEB2274	GCA_001331415.1	Scaffold	3.72187	781	91.1854	99.8843
Bordetella pertussis	B294	SAMEA751424	PRJEB2274	GCA_001332775.1	Scaffold	3.49413	1492	91.1078	99.9852
Bordetella pertussis	VBD2	SAMN07566688	PRJNA400355	GCA_002289405.1	Contig	3.53713	1232	90.9781	99.9159
Bordetella pertussis	B246	SAMEA751354	PRJEB2274	GCA_001332495.1	Scaffold	3.71046	765	90.9456	99.8757
Bordetella pertussis	B167	SAMEA751484	PRJEB2274	GCA_001333515.1	Scaffold	3.72903	932	90.8284	99.8948
Bordetella pertussis	B139	SAMEA751485	PRJEB2274	GCA_001210485.1	Scaffold	3.46317	1628	90.6669	99.9752
Bordetella pertussis	B288	SAMEA751323	PRJEB2274	GCA_001332355.1	Scaffold	3.46199	1627	90.6667	99.9851
Bordetella pertussis	B095	SAMEA751353	PRJEB2274	GCA_001193835.1	Scaffold	3.70832	863	90.655	99.8936
Bordetella pertussis	B274	SAMEA751437	PRJEB2274	GCA_001211165.1	Scaffold	3.46969	1570	90.5182	99.9645
Bordetella pertussis	VBD1	SAMN07566686	PRJNA400354	GCA_002289365.1	Contig	3.51871	1240	90.4607	99.9176
Bordetella pertussis	B202	SAMEA1931351	PRJEB2274	GCA_001331075.1	Scaffold	3.4246	1400	89.8483	99.9729
Bordetella pertussis	B265	SAMEA751503	PRJEB2274	GCA_001192115.1	Scaffold	3.5916	1263	88.9028	99.8946
Bordetella pertussis	B161	SAMEA1931718	PRJEB2274	GCA_001331115.1	Scaffold	3.41059	1261	87.1319	99.9206
Bordetella pertussis	B154	SAMEA1931806	PRJEB2274	GCA_001331195.1	Scaffold	3.49211	978	86.315	99.8631
Bordetella pertussis	B060	SAMEA751290	PRJEB2274	GCA_001332235.1	Scaffold	3.21449	1431	77.7676	99.8274
Bordetella pertussis	B054	SAMEA751218	PRJEB2274	GCA_001332075.1	Scaffold	3.33414	1209	76.8066	99.7925
Bordetella pertussis	B067	SAMEA751428	PRJEB2274	GCA_001332815.1	Scaffold	3.28628	1182	65.1416	99.7497
Bordetella pertussis	B273	SAMEA751439	PRJEB2274	GCA_001332955.1	Scaffold	1.5939	2720	55.2915	99.9054
J446
#Organism/Name	Strain	BioSample	BioProject	Assembly	Level	Size	Scaffolds	Symmetric Identity	Gapped Identity
Bordetella pertussis	B203	SAMN03877216	PRJNA279196	GCA_001687385.1	Complete Genome	4.13464	-	99.9649	99.992
Bordetella pertussis 137	137	SAMN02360353	PRJNA221122	GCA_000812165.1	Complete Genome	4.13459	-	99.9181	99.9904
Bordetella pertussis	C393	SAMN03249373	PRJNA266616	GCA_001605275.1	Complete Genome	4.13378	-	99.2813	99.9727
Bordetella pertussis	NCTC10908	SAMEA3923585	PRJEB6403	GCA_900445935.1	Contig	4.10015	2	99.2369	99.9911
Bordetella pertussis CS	CS	SAMN02603647	PRJNA66287	GCA_000212975.1	Complete Genome	4.12424	-	99.1673	99.9714
Bordetella pertussis	VS401	SAMEA1062149	PRJEB25820	GCA_900327865.1	Complete Genome	4.16274	-	99.0841	99.972
Bordetella pertussis	VS366	SAMEA1062146	PRJEB25820	GCA_900327835.1	Complete Genome	4.14445	-	99.0806	99.9713
Bordetella pertussis	VS377	SAMEA1062148	PRJEB25820	GCA_900327855.1	Complete Genome	4.16062	-	99.0755	99.9722
Bordetella pertussis	VS393	SAMEA1062147	PRJEB25820	GCA_900327845.1	Complete Genome	4.16008	-	99.0433	99.972
Bordetella pertussis B200	B200	SAMN02614590	PRJNA237095	GCA_000662235.1	Contig	4.12016	207	98.9921	99.9799
Bordetella pertussis	P2013109	SAMN11295233	PRJNA530108	GCA_008330005.1	Complete Genome	4.12601	-	98.949	99.9709
Bordetella pertussis	B226	SAMN05583809	PRJNA279196	GCA_002285975.1	Complete Genome	4.12604	-	98.9421	99.9721
Bordetella pertussis	B201	SAMN04221179	PRJNA279196	GCA_001988035.1	Complete Genome	4.12265	-	98.9407	99.9716
Bordetella pertussis	J445	SAMN05770313	PRJNA279196	GCA_001831395.1	Complete Genome	4.12898	-	98.908	99.9723
Bordetella pertussis	B202	SAMN05333716	PRJNA279196	GCA_001687405.1	Complete Genome	4.12898	-	98.908	99.9723
Bordetella pertussis	NCTC10910	SAMEA3923586	PRJEB6403	GCA_900475665.1	Complete Genome	4.13334	-	98.9051	99.9706
Bordetella pertussis	J043	SAMN05333714	PRJNA279196	GCA_002892725.1	Complete Genome	4.10281	-	98.9033	99.9678
Bordetella pertussis	A339	SAMN08469391	PRJNA279196	GCA_004636285.1	Complete Genome	4.1311	-	98.9019	99.9713
Bordetella pertussis	E476	SAMN03249374	PRJNA266616	GCA_001605295.1	Complete Genome	4.10298	-	98.8803	99.9701
Bordetella pertussis	NCTC13251	SAMEA3178015	PRJEB6403	GCA_901472525.1	Complete Genome	4.10296	-	98.8794	99.9688
Bordetella pertussis	J169	SAMN03854501	PRJNA279196	GCA_001985985.1	Complete Genome	4.10257	-	98.8752	99.97
Bordetella pertussis	Tohama	SAMN09862822	PRJNA486745	GCA_003431345.1	Complete Genome	4.10241	-	98.8727	99.9693
Bordetella pertussis	Pelita III	SAMN06434363	PRJNA376518	GCA_002021795.1	Complete Genome	4.10552	-	98.8626	99.9706
Bordetella pertussis	B228	SAMN08395605	PRJNA279196	GCA_004635385.1	Complete Genome	4.13331	-	98.8534	99.9713
Bordetella pertussis	VS67	SAMEA1062145	PRJEB25820	GCA_900327875.1	Complete Genome	4.13738	-	98.8534	99.9722
Bordetella pertussis	B227	SAMN04221180	PRJNA279196	GCA_001988055.1	Complete Genome	4.13443	-	98.8423	99.9715
Bordetella pertussis	E945	SAMN05583817	PRJNA279196	GCA_002285955.1	Complete Genome	4.12784	-	98.8139	99.971
Bordetella pertussis	NCTC10911	SAMEA3905388	PRJEB6403	GCA_900445805.1	Contig	4.14006	2	98.7585	99.9722
Bordetella pertussis	I496	SAMN03216669	PRJNA266616	GCA_001605505.1	Complete Genome	4.09671	-	98.74	99.969
Bordetella pertussis	F578	SAMN08136973	PRJNA279196	GCA_004008655.1	Complete Genome	4.09702	-	98.7373	99.9698
Bordetella pertussis	BPD2	SAMN10457990	PRJNA506315	GCA_003855595.1	Complete Genome	4.10491	-	98.7242	99.9565
Bordetella pertussis	F954	SAMN08136975	PRJNA279196	GCA_004008915.1	Complete Genome	4.1121	-	98.7005	99.9693
Bordetella pertussis B1917	B1917	SAMN02470863	PRJNA46277	GCA_000193595.3	Complete Genome	4.10219	-	98.6911	99.9688
Bordetella pertussis	J363	SAMN08395639	PRJNA279196	GCA_004634625.1	Complete Genome	4.11317	-	98.6875	99.9694
Bordetella pertussis	H740	SAMN03455354	PRJNA279196	GCA_001985385.1	Complete Genome	4.11108	-	98.6875	99.9698
Bordetella pertussis	I344	SAMN03249375	PRJNA266616	GCA_001628735.1	Complete Genome	4.11106	-	98.6872	99.9689
Bordetella pertussis	H375	SAMN03249362	PRJNA266616	GCA_001605135.1	Complete Genome	4.11105	-	98.6871	99.9687
Bordetella pertussis	H709	SAMN08136982	PRJNA279196	GCA_004009355.1	Complete Genome	4.10324	-	98.6871	99.9692
Bordetella pertussis	H379	SAMN03249364	PRJNA266616	GCA_001605075.1	Complete Genome	4.10533	-	98.6869	99.9695
Bordetella pertussis	I385	SAMN05948796	PRJNA279196	GCA_002859585.1	Complete Genome	4.10536	-	98.6869	99.9688
Bordetella pertussis	C505	SAMN03702609	PRJNA279196	GCA_001986375.1	Complete Genome	4.10328	-	98.6868	99.969
Bordetella pertussis	I646	SAMN03216676	PRJNA266616	GCA_001605625.1	Complete Genome	4.10535	-	98.6867	99.9695
Bordetella pertussis	E587	SAMN03455337	PRJNA279196	GCA_001985045.1	Complete Genome	4.10163	-	98.6815	99.9691
Bordetella pertussis	I093	SAMN04383574	PRJNA279196	GCA_001988855.1	Complete Genome	4.10153	-	98.6812	99.9686
Bordetella pertussis	E809	SAMN03455338	PRJNA279196	GCA_001985065.1	Complete Genome	4.10325	-	98.6793	99.9693
Bordetella pertussis	J121	SAMN04383582	PRJNA279196	GCA_001989055.1	Complete Genome	4.10308	-	98.6768	99.9688
Bordetella pertussis	J118	SAMN08524446	PRJNA279196	GCA_004637085.1	Complete Genome	4.10308	-	98.6767	99.9684
Bordetella pertussis Tohama I	Tohama I	SAMN10739865	PRJNA514965	GCA_004794295.1	Complete Genome	4.08619	-	98.6754	99.9705
Bordetella pertussis Tohama I	Tohama I	SAMEA1705933	PRJNA26	GCA_000195715.1	Complete Genome	4.08619	-	98.6751	99.97
Bordetella pertussis Tohama I	Tohama I	SAMN10739864	PRJNA514965	GCA_004794255.1	Chromosome	4.08619	-	98.675	99.9705
Bordetella pertussis	H810	SAMN03455360	PRJNA279196	GCA_001985505.1	Complete Genome	4.10638	-	98.6748	99.9692
Bordetella pertussis	J614	SAMN08524463	PRJNA279196	GCA_004635825.1	Complete Genome	4.10425	-	98.6747	99.9692
Bordetella pertussis	H915	SAMN03464276	PRJNA279196	GCA_001986255.1	Complete Genome	4.10428	-	98.6743	99.9689
Bordetella pertussis B1920	B1920	SAMN02470864	PRJNA46279	GCA_000193615.3	Complete Genome	4.11463	-	98.6727	99.9682
Bordetella pertussis	H698	SAMN04221188	PRJNA279196	GCA_001988215.1	Complete Genome	4.10414	-	98.6717	99.9692
Bordetella pertussis	H697	SAMN08136981	PRJNA279196	GCA_004008855.1	Complete Genome	4.10414	-	98.6717	99.9691
Bordetella pertussis	B3621	SAMN03491902	PRJNA281570	GCA_001307565.1	Complete Genome	4.1007	-	98.6694	99.9683
Bordetella pertussis	H520	SAMN03455347	PRJNA279196	GCA_001985245.1	Complete Genome	4.10266	-	98.6687	99.9693
Bordetella pertussis	I223	SAMN08136989	PRJNA279196	GCA_004008935.1	Complete Genome	4.10261	-	98.6679	99.9684
Bordetella pertussis	H730	SAMN04221190	PRJNA279196	GCA_001988255.1	Complete Genome	4.1022	-	98.667	99.9693
Bordetella pertussis	F011	SAMN03455340	PRJNA279196	GCA_001985105.1	Complete Genome	4.1022	-	98.6669	99.9696
Bordetella pertussis	C734	SAMN04221182	PRJNA279196	GCA_001988095.1	Complete Genome	4.1022	-	98.6668	99.9698
Bordetella pertussis	H911	SAMN03464275	PRJNA279196	GCA_001986235.1	Complete Genome	4.10218	-	98.6667	99.9692
Bordetella pertussis	J310	SAMN05751702	PRJNA279196	GCA_002442815.1	Complete Genome	4.10218	-	98.6667	99.9692
Bordetella pertussis	I120	SAMN08136988	PRJNA279196	GCA_004008955.1	Complete Genome	4.1022	-	98.6666	99.9689
Bordetella pertussis	G807	SAMN04383566	PRJNA279196	GCA_001988695.1	Complete Genome	4.1022	-	98.6666	99.9693
Bordetella pertussis	I106	SAMN03854492	PRJNA279196	GCA_001985805.1	Complete Genome	4.1022	-	98.6663	99.9691
Bordetella pertussis	E555	SAMN03455336	PRJNA279196	GCA_001985025.1	Complete Genome	4.10221	-	98.6661	99.9689
Bordetella pertussis	I238	SAMN03455363	PRJNA279196	GCA_001985565.1	Complete Genome	4.10458	-	98.6658	99.9698
Bordetella pertussis	F501	SAMN04383561	PRJNA279196	GCA_001988595.1	Complete Genome	4.10117	-	98.6635	99.9695
Bordetella pertussis	D521	SAMN03455333	PRJNA279196	GCA_001984965.1	Complete Genome	4.1011	-	98.6635	99.9698
Bordetella pertussis	D502	SAMN03702613	PRJNA279196	GCA_001986475.1	Complete Genome	4.10117	-	98.6632	99.9695
Bordetella pertussis	I896	SAMN08164949	PRJNA279196	GCA_004009115.1	Complete Genome	4.10187	-	98.6628	99.969
Bordetella pertussis	I892	SAMN08178168	PRJNA279196	GCA_004009535.1	Complete Genome	4.10188	-	98.6627	99.9689
Bordetella pertussis	E198	SAMN08164936	PRJNA279196	GCA_004009155.1	Complete Genome	4.10112	-	98.6623	99.9688
Bordetella pertussis	J068	SAMN03702681	PRJNA279196	GCA_001987835.1	Complete Genome	4.10743	-	98.6622	99.9693
Bordetella pertussis	J066	SAMN07352196	PRJNA279196	GCA_004637265.1	Complete Genome	4.10743	-	98.6622	99.9692
Bordetella pertussis	I113	SAMN03702642	PRJNA279196	GCA_001987055.1	Complete Genome	4.10324	-	98.6619	99.9699
Bordetella pertussis	F569	SAMN08214406	PRJNA279196	GCA_004009675.1	Complete Genome	4.10326	-	98.6619	99.9698
Bordetella pertussis	H852	SAMN03854491	PRJNA279196	GCA_001985785.1	Complete Genome	4.10534	-	98.6618	99.9692
Bordetella pertussis	H814	SAMN08164940	PRJNA279196	GCA_004009015.1	Complete Genome	4.10535	-	98.6617	99.9692
Bordetella pertussis	J311	SAMN04383602	PRJNA279196	GCA_001988535.1	Complete Genome	4.10324	-	98.6617	99.9692
Bordetella pertussis	C742	SAMN03702610	PRJNA279196	GCA_001986415.1	Complete Genome	4.10325	-	98.6616	99.9698
Bordetella pertussis	B1865	SAMN03566781	PRJNA281570	GCA_001307605.1	Complete Genome	4.10536	-	98.6616	99.9693
Bordetella pertussis	H437	SAMN03702617	PRJNA279196	GCA_001986555.1	Complete Genome	4.10534	-	98.6615	99.9694
Bordetella pertussis	I705	SAMN08214408	PRJNA279196	GCA_004009695.1	Complete Genome	4.10535	-	98.6615	99.969
Bordetella pertussis	H765	SAMN03455356	PRJNA279196	GCA_001985425.1	Complete Genome	4.10325	-	98.6614	99.9694
Bordetella pertussis	E365	SAMN08164937	PRJNA279196	GCA_004009195.1	Complete Genome	4.10325	-	98.6613	99.9694
Bordetella pertussis	J308	SAMN05751701	PRJNA279196	GCA_002442795.1	Complete Genome	4.10324	-	98.6613	99.969
Bordetella pertussis	J306	SAMN06007544	PRJNA279196	GCA_002859805.1	Complete Genome	4.1032	-	98.6613	99.969
Bordetella pertussis	H681	SAMN03854490	PRJNA279196	GCA_001985765.1	Complete Genome	4.10531	-	98.6613	99.969
Bordetella pertussis	I127	SAMN03702643	PRJNA279196	GCA_001987075.1	Complete Genome	4.10322	-	98.6612	99.9688
Bordetella pertussis	E194	SAMN04221184	PRJNA279196	GCA_001988135.1	Complete Genome	4.10321	-	98.6612	99.9689
Bordetella pertussis	E898	SAMN05583816	PRJNA279196	GCA_002286075.1	Complete Genome	4.10324	-	98.6611	99.9686
Bordetella pertussis	J016	SAMN03702674	PRJNA279196	GCA_001987695.1	Complete Genome	4.10323	-	98.6611	99.969
Bordetella pertussis	E140	SAMN08136971	PRJNA279196	GCA_004008555.1	Complete Genome	4.10323	-	98.6611	99.9684
Bordetella pertussis	H847	SAMN03702628	PRJNA279196	GCA_001986775.1	Complete Genome	4.10325	-	98.6611	99.9689
Bordetella pertussis	J201	SAMN04221199	PRJNA279196	GCA_001988435.1	Complete Genome	4.10328	-	98.661	99.9691
Bordetella pertussis	J018	SAMN03455372	PRJNA279196	GCA_001985745.1	Complete Genome	4.10323	-	98.661	99.9689
Bordetella pertussis	F670	SAMN03455343	PRJNA279196	GCA_001985165.1	Complete Genome	4.10321	-	98.661	99.969
Bordetella pertussis	D799	SAMN05583814	PRJNA279196	GCA_002286095.1	Complete Genome	4.1032	-	98.661	99.9696
Bordetella pertussis	H849	SAMN03702629	PRJNA279196	GCA_001986795.1	Complete Genome	4.1032	-	98.6609	99.9695
Bordetella pertussis	B3658	SAMN03566786	PRJNA281570	GCA_001307705.1	Complete Genome	4.10325	-	98.6608	99.9692
Bordetella pertussis	I270	SAMN03702648	PRJNA279196	GCA_001987175.1	Complete Genome	4.10322	-	98.6606	99.9688
Bordetella pertussis	J246	SAMN07352218	PRJNA279196	GCA_004637145.1	Complete Genome	4.10309	-	98.6605	99.9664
Bordetella pertussis	J078	SAMN07137592	PRJNA279196	GCA_002240435.1	Complete Genome	4.10091	-	98.66	99.9689
Bordetella pertussis	J130	SAMN08524448	PRJNA279196	GCA_004636985.1	Complete Genome	4.10305	-	98.6589	99.9684
Bordetella pertussis	UK39	SAMN09721535	PRJNA478201	GCA_003355065.1	Complete Genome	4.10815	-	98.6585	99.9671
Bordetella pertussis	J162	SAMN04383590	PRJNA279196	GCA_001989195.1	Complete Genome	4.10218	-	98.6582	99.9691
Bordetella pertussis	J582	SAMN08524455	PRJNA279196	GCA_004636865.1	Complete Genome	4.10635	-	98.6573	99.9687
Bordetella pertussis	H834	SAMN03464273	PRJNA279196	GCA_001986175.1	Complete Genome	4.1037	-	98.6563	99.9696
Bordetella pertussis	H637	SAMN03455349	PRJNA279196	GCA_001985285.1	Complete Genome	4.1037	-	98.656	99.9693
Bordetella pertussis	F013	SAMN05583818	PRJNA279196	GCA_002310915.1	Complete Genome	4.10124	-	98.6551	99.9697
Bordetella pertussis	F034	SAMN03455341	PRJNA279196	GCA_001985125.1	Complete Genome	4.10589	-	98.6545	99.9688
Bordetella pertussis	E087	SAMN08136970	PRJNA279196	GCA_004009555.1	Complete Genome	4.10115	-	98.6543	99.9693
Bordetella pertussis	E025	SAMN05583849	PRJNA279196	GCA_002286155.1	Complete Genome	4.10113	-	98.6543	99.9697
Bordetella pertussis	E024	SAMN03702614	PRJNA279196	GCA_001986495.1	Complete Genome	4.10113	-	98.6543	99.9697
Bordetella pertussis	J369	SAMN08471222	PRJNA279196	GCA_004636425.1	Complete Genome	4.10323	-	98.6543	99.9693
Bordetella pertussis	UK36	SAMN09721533	PRJNA478201	GCA_003355025.1	Complete Genome	4.10792	-	98.6538	99.9638
Bordetella pertussis	I598	SAMN08164946	PRJNA279196	GCA_004009095.1	Complete Genome	4.10772	-	98.6536	99.9694
Bordetella pertussis	J024	SAMN07352194	PRJNA279196	GCA_004008475.1	Complete Genome	4.10655	-	98.653	99.9687
Bordetella pertussis	J149	SAMN04383585	PRJNA279196	GCA_001989115.1	Complete Genome	4.10564	-	98.653	99.9696
Bordetella pertussis	H806	SAMN03455359	PRJNA279196	GCA_001985485.1	Complete Genome	4.10353	-	98.6529	99.9696
Bordetella pertussis	B3629	SAMN03491903	PRJNA281570	GCA_001307525.1	Complete Genome	4.10115	-	98.6524	99.9681
Bordetella pertussis	E368	SAMN04383560	PRJNA279196	GCA_001988575.1	Complete Genome	4.10428	-	98.6515	99.9691
Bordetella pertussis	FDAARGOS_179	SAMN03996260	PRJNA231221	GCA_001558395.2	Complete Genome	4.10086	-	98.6507	99.963
Bordetella pertussis	H784	SAMN03455357	PRJNA279196	GCA_001985445.1	Complete Genome	4.1064	-	98.6505	99.9696
Bordetella pertussis	J185	SAMN08136991	PRJNA279196	GCA_004007095.1	Complete Genome	4.10637	-	98.6503	99.9701
Bordetella pertussis	C871	SAMN08136966	PRJNA279196	GCA_004007215.1	Complete Genome	4.10007	-	98.6502	99.9691
Bordetella pertussis	I763	SAMN03455369	PRJNA279196	GCA_001985685.1	Complete Genome	4.1064	-	98.6501	99.9695
Bordetella pertussis	I915	SAMN03455370	PRJNA279196	GCA_001985705.1	Complete Genome	4.10639	-	98.6499	99.9693
Bordetella pertussis	I323	SAMN08164943	PRJNA279196	GCA_004009455.1	Complete Genome	4.10637	-	98.6498	99.9695
Bordetella pertussis	F580	SAMN08136974	PRJNA279196	GCA_004007475.1	Complete Genome	4.10432	-	98.6497	99.9692
Bordetella pertussis	J108	SAMN05751692	PRJNA279196	GCA_002442715.1	Complete Genome	4.10633	-	98.6496	99.969
Bordetella pertussis	I289	SAMN03702651	PRJNA279196	GCA_001987235.1	Complete Genome	4.1064	-	98.6496	99.9696
Bordetella pertussis	C549	SAMN04221181	PRJNA279196	GCA_001988075.1	Complete Genome	4.1064	-	98.6496	99.9695
Bordetella pertussis	J617	SAMN08524465	PRJNA279196	GCA_004635805.1	Complete Genome	4.10428	-	98.6496	99.9692
Bordetella pertussis	J616	SAMN08524464	PRJNA279196	GCA_004635945.1	Complete Genome	4.10427	-	98.6496	99.9695
Bordetella pertussis	H800	SAMN03455358	PRJNA279196	GCA_001985465.1	Complete Genome	4.10231	-	98.6496	99.969
Bordetella pertussis	D717	SAMN05583812	PRJNA279196	GCA_002286115.1	Complete Genome	4.10226	-	98.6496	99.9695
Bordetella pertussis	J386	SAMN08469396	PRJNA279196	GCA_004636265.1	Complete Genome	4.1064	-	98.6495	99.9693
Bordetella pertussis	J586	SAMN08524456	PRJNA279196	GCA_004637025.1	Complete Genome	4.10637	-	98.6495	99.9691
Bordetella pertussis	G085	SAMN04383565	PRJNA279196	GCA_001988675.1	Complete Genome	4.10638	-	98.6494	99.9693
Bordetella pertussis	H682	SAMN04221187	PRJNA279196	GCA_001988195.1	Complete Genome	4.10431	-	98.6494	99.9691
Bordetella pertussis	I379	SAMN03702657	PRJNA279196	GCA_001987355.1	Complete Genome	4.10429	-	98.6494	99.9695
Bordetella pertussis	I387	SAMN03455365	PRJNA279196	GCA_001985605.1	Complete Genome	4.10849	-	98.6494	99.9692
Bordetella pertussis	I384	SAMN05948795	PRJNA279196	GCA_002859565.1	Complete Genome	4.10849	-	98.6494	99.969
Bordetella pertussis	I372	SAMN08136990	PRJNA279196	GCA_004008995.1	Complete Genome	4.10674	-	98.6492	99.9696
Bordetella pertussis	J184	SAMN08164951	PRJNA279196	GCA_004009475.1	Complete Genome	4.10429	-	98.6492	99.9694
Bordetella pertussis	I521	SAMN03216673	PRJNA266616	GCA_001605565.1	Complete Genome	4.10429	-	98.6491	99.9691
Bordetella pertussis	H541	SAMN08164939	PRJNA279196	GCA_004009415.1	Complete Genome	4.10431	-	98.6491	99.9696
Bordetella pertussis	D322	SAMN08136967	PRJNA279196	GCA_004009255.1	Complete Genome	4.10428	-	98.6491	99.9696
Bordetella pertussis	C934	SAMN05583810	PRJNA279196	GCA_002286055.1	Complete Genome	4.1043	-	98.6491	99.9696
Bordetella pertussis	J203	SAMN05950790	PRJNA279196	GCA_002859685.1	Complete Genome	4.10427	-	98.6491	99.9692
Bordetella pertussis	E150	SAMN03455335	PRJNA279196	GCA_001985005.1	Complete Genome	4.10431	-	98.649	99.9693
Bordetella pertussis	H380	SAMN03249365	PRJNA266616	GCA_001605095.1	Complete Genome	4.10429	-	98.6487	99.9696
Bordetella pertussis	H563	SAMN03249370	PRJNA266616	GCA_001605235.1	Complete Genome	4.10639	-	98.6487	99.9692
Bordetella pertussis	J528	SAMN08469403	PRJNA279196	GCA_004636045.1	Complete Genome	4.1043	-	98.6487	99.9693
Bordetella pertussis	H742	SAMN08136983	PRJNA279196	GCA_004007275.1	Complete Genome	4.1043	-	98.6486	99.9691
Bordetella pertussis	B3582	SAMN03566783	PRJNA281570	GCA_001307645.1	Complete Genome	4.10431	-	98.6486	99.9694
Bordetella pertussis	I331	SAMN03702654	PRJNA279196	GCA_001987295.1	Complete Genome	4.1042	-	98.6485	99.9689
Bordetella pertussis	H778	SAMN08136984	PRJNA279196	GCA_004009315.1	Complete Genome	4.10633	-	98.6484	99.9691
Bordetella pertussis	I257	SAMN03702646	PRJNA279196	GCA_001987135.1	Complete Genome	4.10425	-	98.6483	99.9695
Bordetella pertussis	F657	SAMN04383562	PRJNA279196	GCA_001988615.1	Complete Genome	4.10423	-	98.6482	99.9691
Bordetella pertussis	I263	SAMN03702647	PRJNA279196	GCA_001987155.1	Complete Genome	4.10425	-	98.6482	99.9694
Bordetella pertussis	D869	SAMN08136968	PRJNA279196	GCA_004009635.1	Complete Genome	4.10404	-	98.6482	99.9658
Bordetella pertussis	J662	SAMN08524468	PRJNA279196	GCA_004636805.1	Complete Genome	4.10425	-	98.6481	99.9688
Bordetella pertussis	I976	SAMN03854496	PRJNA279196	GCA_001985885.1	Complete Genome	4.10425	-	98.6481	99.9693
Bordetella pertussis	H766	SAMN03702621	PRJNA279196	GCA_001986635.1	Complete Genome	4.10426	-	98.6481	99.9691
Bordetella pertussis	H779	SAMN03702625	PRJNA279196	GCA_001986715.1	Complete Genome	4.10629	-	98.6481	99.9683
Bordetella pertussis	I386	SAMN03702660	PRJNA279196	GCA_001987415.1	Complete Genome	4.10428	-	98.648	99.9691
Bordetella pertussis	C975	SAMN04383559	PRJNA279196	GCA_001988555.1	Complete Genome	4.1044	-	98.6476	99.969
Bordetella pertussis	D321	SAMN03702612	PRJNA279196	GCA_001986455.1	Complete Genome	4.10418	-	98.6471	99.9694
Bordetella pertussis	J097	SAMN04383576	PRJNA279196	GCA_001988895.1	Complete Genome	4.10742	-	98.645	99.9696
Bordetella pertussis	J336	SAMN08395634	PRJNA279196	GCA_004634705.1	Complete Genome	4.10743	-	98.6447	99.9692
Bordetella pertussis	E191	SAMN08178166	PRJNA279196	GCA_004009595.1	Complete Genome	4.10475	-	98.644	99.9696
Bordetella pertussis	H754	SAMN03455355	PRJNA279196	GCA_001985405.1	Complete Genome	4.10176	-	98.6431	99.9694
Bordetella pertussis	H788	SAMN03167927	PRJNA266616	GCA_001605365.1	Complete Genome	4.10682	-	98.6431	99.9696
Bordetella pertussis	I656	SAMN03216677	PRJNA266616	GCA_001605645.1	Complete Genome	4.10176	-	98.6425	99.9693
Bordetella pertussis	H920	SAMN07352190	PRJNA279196	GCA_004009215.1	Complete Genome	4.10667	-	98.6408	99.9695
Bordetella pertussis	J379	SAMN08471226	PRJNA279196	GCA_004636345.1	Complete Genome	4.10664	-	98.6396	99.969
Bordetella pertussis	J378	SAMN08469395	PRJNA279196	GCA_004636145.1	Complete Genome	4.10663	-	98.6395	99.9689
Bordetella pertussis	I669	SAMN03216678	PRJNA266616	GCA_001605665.1	Complete Genome	4.10342	-	98.6381	99.9698
Bordetella pertussis	J703	SAMN08524485	PRJNA279196	GCA_004635605.1	Complete Genome	4.10513	-	98.6381	99.9699
Bordetella pertussis	J702	SAMN08524484	PRJNA279196	GCA_004636445.1	Complete Genome	4.10511	-	98.638	99.9695
Bordetella pertussis	J372	SAMN08471223	PRJNA279196	GCA_004636405.1	Complete Genome	4.10547	-	98.6378	99.969
Bordetella pertussis	J170	SAMN05751700	PRJNA279196	GCA_002442775.1	Complete Genome	4.10532	-	98.6375	99.9697
Bordetella pertussis	I464	SAMN03877222	PRJNA279196	GCA_001986105.1	Complete Genome	4.10743	-	98.6375	99.9697
Bordetella pertussis	J014	SAMN03877223	PRJNA279196	GCA_002892685.1	Complete Genome	4.10741	-	98.6374	99.9696
Bordetella pertussis	I735	SAMN03702664	PRJNA279196	GCA_001987495.1	Complete Genome	4.10534	-	98.6373	99.97
Bordetella pertussis	H762	SAMN03702618	PRJNA279196	GCA_001986575.1	Complete Genome	4.10534	-	98.6373	99.9697
Bordetella pertussis	I136	SAMN03702645	PRJNA279196	GCA_001987115.1	Complete Genome	4.10745	-	98.6372	99.9696
Bordetella pertussis	H636	SAMN04383572	PRJNA279196	GCA_001988815.1	Complete Genome	4.10534	-	98.6371	99.9692
Bordetella pertussis	C569	SAMN08136964	PRJNA279196	GCA_004007535.1	Complete Genome	4.10535	-	98.6371	99.9695
Bordetella pertussis	J690	SAMN08524475	PRJNA279196	GCA_004635765.1	Complete Genome	4.10531	-	98.6371	99.9692
Bordetella pertussis	J691	SAMN08524476	PRJNA279196	GCA_004636465.1	Complete Genome	4.10533	-	98.6371	99.9693
Bordetella pertussis	H710	SAMN03464272	PRJNA279196	GCA_001986195.1	Complete Genome	4.10533	-	98.6371	99.9692
Bordetella pertussis	J193	SAMN04221196	PRJNA279196	GCA_001988375.1	Complete Genome	4.10533	-	98.6371	99.9696
Bordetella pertussis	H542	SAMN03249367	PRJNA266616	GCA_001605195.1	Complete Genome	4.10335	-	98.6371	99.9694
Bordetella pertussis	J692	SAMN08524477	PRJNA279196	GCA_004635745.1	Complete Genome	4.10533	-	98.637	99.9693
Bordetella pertussis	J300	SAMN04383600	PRJNA279196	GCA_001988495.1	Complete Genome	4.10533	-	98.637	99.9696
Bordetella pertussis	J013	SAMN03854498	PRJNA279196	GCA_001985925.1	Complete Genome	4.10533	-	98.637	99.9697
Bordetella pertussis	J695	SAMN08524479	PRJNA279196	GCA_004635705.1	Complete Genome	4.10534	-	98.637	99.9694
Bordetella pertussis	C571	SAMN03455331	PRJNA279196	GCA_001984925.1	Complete Genome	4.10536	-	98.637	99.9695
Bordetella pertussis	F658	SAMN03455342	PRJNA279196	GCA_001985145.1	Complete Genome	4.10748	-	98.637	99.9695
Bordetella pertussis	J098	SAMN03702687	PRJNA279196	GCA_001987955.1	Complete Genome	4.10747	-	98.637	99.969
Bordetella pertussis	H374	SAMN03249361	PRJNA266616	GCA_001605035.1	Complete Genome	4.10744	-	98.637	99.9696
Bordetella pertussis	J226	SAMN05751698	PRJNA279196	GCA_002442635.1	Complete Genome	4.10736	-	98.637	99.9686
Bordetella pertussis	I476	SAMN03216666	PRJNA266616	GCA_001605445.1	Complete Genome	4.10533	-	98.6369	99.9689
Bordetella pertussis	J693	SAMN08524478	PRJNA279196	GCA_004635725.1	Complete Genome	4.10532	-	98.6369	99.969
Bordetella pertussis	J096	SAMN04388406	PRJNA279196	GCA_001989335.1	Complete Genome	4.10531	-	98.6369	99.9693
Bordetella pertussis	J527	SAMN08469402	PRJNA279196	GCA_004636065.1	Complete Genome	4.10531	-	98.6368	99.9698
Bordetella pertussis	J295	SAMN05950791	PRJNA279196	GCA_002859725.1	Complete Genome	4.10529	-	98.6368	99.9696
Bordetella pertussis	I259	SAMN03877221	PRJNA279196	GCA_001986085.1	Complete Genome	4.10535	-	98.6368	99.9695
Bordetella pertussis	H764	SAMN03702620	PRJNA279196	GCA_001986615.1	Complete Genome	4.10533	-	98.6368	99.9691
Bordetella pertussis	J700	SAMN08524483	PRJNA279196	GCA_004635625.1	Complete Genome	4.10739	-	98.6368	99.9695
Bordetella pertussis	J698	SAMN08524481	PRJNA279196	GCA_004635665.1	Complete Genome	4.10737	-	98.6368	99.9689
Bordetella pertussis	J234	SAMN08136992	PRJNA279196	GCA_004007625.1	Complete Genome	4.10745	-	98.6368	99.969
Bordetella pertussis	J030	SAMN03702679	PRJNA279196	GCA_001987795.1	Complete Genome	4.10529	-	98.6366	99.9696
Bordetella pertussis	I623	SAMN08164947	PRJNA279196	GCA_004009175.1	Complete Genome	4.1053	-	98.6365	99.9686
Bordetella pertussis	J330	SAMN08395631	PRJNA279196	GCA_004634745.1	Complete Genome	4.10741	-	98.6365	99.9686
Bordetella pertussis	I728	SAMN03702663	PRJNA279196	GCA_001987475.1	Complete Genome	4.1074	-	98.6364	99.9695
Bordetella pertussis	G965	SAMN04383567	PRJNA279196	GCA_001988715.1	Complete Genome	4.10534	-	98.6364	99.9694
Bordetella pertussis	I692	SAMN08164948	PRJNA279196	GCA_004009055.1	Complete Genome	4.10534	-	98.6364	99.969
Bordetella pertussis	J526	SAMN08471228	PRJNA279196	GCA_004636305.1	Complete Genome	4.10535	-	98.6363	99.9693
Bordetella pertussis	H771	SAMN04221191	PRJNA279196	GCA_001988275.1	Complete Genome	4.10534	-	98.6363	99.9691
Bordetella pertussis	H902	SAMN08136987	PRJNA279196	GCA_004009335.1	Complete Genome	4.10534	-	98.6363	99.9692
Bordetella pertussis	J589	SAMN08524458	PRJNA279196	GCA_004636825.1	Complete Genome	4.10531	-	98.6363	99.969
Bordetella pertussis	J172	SAMN05716054	PRJNA279196	GCA_002286335.1	Complete Genome	4.10738	-	98.6363	99.9691
Bordetella pertussis	J010	SAMN03854497	PRJNA279196	GCA_001985905.1	Complete Genome	4.10738	-	98.6362	99.9681
Bordetella pertussis	J529	SAMN08469404	PRJNA279196	GCA_004636025.1	Complete Genome	4.10535	-	98.6362	99.9692
Bordetella pertussis	H696	SAMN07137591	PRJNA279196	GCA_002240475.1	Complete Genome	4.10313	-	98.636	99.9691
Bordetella pertussis	I518	SAMN03216672	PRJNA266616	GCA_001605545.1	Complete Genome	4.10535	-	98.6358	99.9692
Bordetella pertussis	F934	SAMN04383564	PRJNA279196	GCA_001988655.1	Complete Genome	4.10535	-	98.6357	99.9689
Bordetella pertussis	H540	SAMN04383571	PRJNA279196	GCA_001988795.1	Complete Genome	4.10529	-	98.6357	99.97
Bordetella pertussis	J699	SAMN08524482	PRJNA279196	GCA_004635645.1	Complete Genome	4.10713	-	98.6339	99.9691
Bordetella pertussis	E537	SAMN05583815	PRJNA279196	GCA_002285995.1	Complete Genome	4.11059	-	98.6329	99.9695
Bordetella pertussis	J687	SAMN08524474	PRJNA279196	GCA_004636485.1	Complete Genome	4.10634	-	98.6326	99.969
Bordetella pertussis	I475	SAMN03216665	PRJNA266616	GCA_001605705.1	Chromosome	4.1051	-	98.6325	99.9687
Bordetella pertussis	J094	SAMN06007540	PRJNA279196	GCA_002859745.1	Complete Genome	4.10379	-	98.6324	99.9691
Bordetella pertussis	H034	SAMN08136976	PRJNA279196	GCA_004008715.1	Complete Genome	4.10548	-	98.6324	99.9692
Bordetella pertussis	D879	SAMN03455334	PRJNA279196	GCA_001984985.1	Complete Genome	4.1064	-	98.6324	99.9694
Bordetella pertussis	FDAARGOS_195	SAMN04875532	PRJNA231221	GCA_002083095.2	Contig	4.1235	1	98.6308	99.9668
Bordetella pertussis	E976	SAMN03455339	PRJNA279196	GCA_001985085.1	Complete Genome	4.11641	-	98.6261	99.9697
Bordetella pertussis	I975	SAMN03464279	PRJNA279196	GCA_001986315.1	Complete Genome	4.1065	-	98.6256	99.9689
Bordetella pertussis	J588	SAMN08524457	PRJNA279196	GCA_004636845.1	Complete Genome	4.10646	-	98.6254	99.9684
Bordetella pertussis	F948	SAMN03455346	PRJNA279196	GCA_001985225.1	Complete Genome	4.10641	-	98.6253	99.9697
Bordetella pertussis	J173	SAMN05950788	PRJNA279196	GCA_002859665.1	Complete Genome	4.10636	-	98.6252	99.9694
Bordetella pertussis	J077	SAMN07352197	PRJNA279196	GCA_004007155.1	Complete Genome	4.10844	-	98.6251	99.9691
Bordetella pertussis	J194	SAMN04221197	PRJNA279196	GCA_001988395.1	Complete Genome	4.10638	-	98.625	99.9696
Bordetella pertussis	J322	SAMN08395629	PRJNA279196	GCA_004634765.1	Complete Genome	4.10637	-	98.625	99.9696
Bordetella pertussis	J233	SAMN08524450	PRJNA279196	GCA_004637045.1	Complete Genome	4.10439	-	98.625	99.9688
Bordetella pertussis	J354	SAMN08395635	PRJNA279196	GCA_004634685.1	Complete Genome	4.10637	-	98.6249	99.9699
Bordetella pertussis	J393	SAMN08395647	PRJNA279196	GCA_004634845.1	Complete Genome	4.10638	-	98.6249	99.9695
Bordetella pertussis	H489	SAMN03249366	PRJNA266616	GCA_001605175.1	Complete Genome	4.10636	-	98.6249	99.9694
Bordetella pertussis	I111	SAMN03702641	PRJNA279196	GCA_001987035.1	Complete Genome	4.10638	-	98.6248	99.9699
Bordetella pertussis	J323	SAMN08395630	PRJNA279196	GCA_004634905.1	Complete Genome	4.10638	-	98.6248	99.9697
Bordetella pertussis	J115	SAMN03702690	PRJNA279196	GCA_001988015.1	Complete Genome	4.1064	-	98.6248	99.9699
Bordetella pertussis	H768	SAMN03702622	PRJNA279196	GCA_001986655.1	Complete Genome	4.10639	-	98.6248	99.97
Bordetella pertussis	I112	SAMN03464278	PRJNA279196	GCA_001986295.1	Complete Genome	4.10639	-	98.6247	99.9697
Bordetella pertussis	J390	SAMN08471227	PRJNA279196	GCA_004636325.1	Complete Genome	4.10638	-	98.6247	99.9696
Bordetella pertussis	J276	SAMN04383597	PRJNA279196	GCA_002069155.1	Complete Genome	4.10848	-	98.6247	99.9697
Bordetella pertussis	I439	SAMN08164944	PRJNA279196	GCA_004009035.1	Complete Genome	4.10637	-	98.6246	99.9696
Bordetella pertussis	D919	SAMN08136969	PRJNA279196	GCA_004008595.1	Complete Genome	4.1064	-	98.6246	99.9697
Bordetella pertussis	D925	SAMN05583848	PRJNA279196	GCA_002286175.1	Complete Genome	4.10639	-	98.6246	99.9698
Bordetella pertussis	J175	SAMN04383592	PRJNA279196	GCA_002068975.1	Complete Genome	4.10639	-	98.6246	99.9696
Bordetella pertussis	I461	SAMN03702662	PRJNA279196	GCA_001987455.1	Complete Genome	4.10641	-	98.6246	99.9693
Bordetella pertussis	I730	SAMN03455367	PRJNA279196	GCA_001985645.1	Complete Genome	4.10641	-	98.6245	99.9692
Bordetella pertussis	J522	SAMN08469398	PRJNA279196	GCA_004636125.1	Complete Genome	4.10637	-	98.6245	99.9697
Bordetella pertussis	J154	SAMN05716052	PRJNA279196	GCA_002286355.1	Complete Genome	4.10637	-	98.6245	99.9694
Bordetella pertussis	J091	SAMN03702686	PRJNA279196	GCA_001987935.1	Complete Genome	4.10638	-	98.6245	99.9693
Bordetella pertussis	J153	SAMN05716051	PRJNA279196	GCA_002286375.1	Complete Genome	4.10637	-	98.6245	99.9695
Bordetella pertussis	J090	SAMN03702685	PRJNA279196	GCA_001987915.1	Complete Genome	4.10635	-	98.6245	99.9691
Bordetella pertussis	I959	SAMN03702668	PRJNA279196	GCA_001987575.1	Complete Genome	4.10435	-	98.6245	99.9688
Bordetella pertussis	J105	SAMN04383580	PRJNA279196	GCA_002018515.1	Complete Genome	4.10636	-	98.6244	99.9694
Bordetella pertussis	J155	SAMN04383587	PRJNA279196	GCA_001989135.1	Complete Genome	4.10638	-	98.6244	99.9693
Bordetella pertussis	J230	SAMN05716056	PRJNA279196	GCA_002859705.1	Complete Genome	4.10638	-	98.6244	99.9697
Bordetella pertussis	J171	SAMN07352209	PRJNA279196	GCA_004637205.1	Complete Genome	4.10439	-	98.6244	99.9683
Bordetella pertussis	H348	SAMN04383568	PRJNA279196	GCA_001988735.1	Complete Genome	4.10638	-	98.6243	99.9694
Bordetella pertussis	J110	SAMN03702689	PRJNA279196	GCA_001987995.1	Complete Genome	4.10638	-	98.6243	99.9696
Bordetella pertussis	E530	SAMN03702615	PRJNA279196	GCA_001986515.1	Complete Genome	4.10639	-	98.6243	99.9697
Bordetella pertussis	J161	SAMN04383589	PRJNA279196	GCA_001989175.1	Complete Genome	4.10638	-	98.6243	99.9694
Bordetella pertussis	J253	SAMN08395610	PRJNA279196	GCA_004635305.1	Complete Genome	4.10848	-	98.6243	99.969
Bordetella pertussis	I315	SAMN03702652	PRJNA279196	GCA_001987255.1	Complete Genome	4.1085	-	98.6243	99.9694
Bordetella pertussis	F687	SAMN03455345	PRJNA279196	GCA_001985205.1	Complete Genome	4.10849	-	98.6243	99.9693
Bordetella pertussis	D175	SAMN03702611	PRJNA279196	GCA_001986435.1	Complete Genome	4.10851	-	98.6242	99.969
Bordetella pertussis	J269	SAMN08395624	PRJNA279196	GCA_004635085.1	Complete Genome	4.10848	-	98.6242	99.9687
Bordetella pertussis	E602	SAMN04221185	PRJNA279196	GCA_001988155.1	Complete Genome	4.10849	-	98.6242	99.9687
Bordetella pertussis	J109	SAMN05751693	PRJNA279196	GCA_002442695.1	Complete Genome	4.10634	-	98.6242	99.969
Bordetella pertussis	J107	SAMN03854500	PRJNA279196	GCA_001985965.1	Complete Genome	4.10638	-	98.6242	99.9694
Bordetella pertussis	D420	SAMEA3354379	PRJEB9143	GCA_001013565.1	Complete Genome	4.10639	-	98.6242	99.9694
Bordetella pertussis	C756	SAMN08136965	PRJNA279196	GCA_004009395.1	Complete Genome	4.10428	-	98.6242	99.9696
Bordetella pertussis	J275	SAMN08395628	PRJNA279196	GCA_004634785.1	Complete Genome	4.10843	-	98.6241	99.9679
Bordetella pertussis	F684	SAMN03455344	PRJNA279196	GCA_001985185.1	Chromosome	4.10642	-	98.624	99.9688
Bordetella pertussis	B3585	SAMN03566784	PRJNA281570	GCA_001307665.1	Complete Genome	4.10639	-	98.6239	99.9695
Bordetella pertussis	C757	SAMN04221183	PRJNA279196	GCA_001988115.1	Complete Genome	4.10637	-	98.6239	99.9692
Bordetella pertussis	I075	SAMN03464277	PRJNA279196	GCA_001986275.1	Complete Genome	4.10635	-	98.6239	99.9696
Bordetella pertussis	J697	SAMN08524480	PRJNA279196	GCA_004635685.1	Complete Genome	4.10831	-	98.6235	99.9671
Bordetella pertussis	I468	SAMN03249378	PRJNA266616	GCA_001605385.1	Complete Genome	4.1064	-	98.6234	99.9691
Bordetella pertussis	I480	SAMN03216667	PRJNA266616	GCA_001605465.1	Complete Genome	4.10639	-	98.6231	99.9693
Bordetella pertussis	J571	SAMN08524454	PRJNA279196	GCA_004636885.1	Complete Genome	4.10664	-	98.6231	99.9694
Bordetella pertussis	H878	SAMN03702633	PRJNA279196	GCA_001986875.1	Complete Genome	4.10633	-	98.6229	99.9693
Bordetella pertussis	H706	SAMN04221189	PRJNA279196	GCA_001988235.1	Complete Genome	4.10509	-	98.6222	99.9686
Bordetella pertussis	UK38	SAMN09721534	PRJNA478201	GCA_003355045.1	Complete Genome	4.10803	-	98.6213	99.9664
Bordetella pertussis	I373	SAMN03455364	PRJNA279196	GCA_001985585.1	Complete Genome	4.10595	-	98.6191	99.9689
Bordetella pertussis	J294	SAMN06007542	PRJNA279196	GCA_002859205.1	Complete Genome	4.10995	-	98.6189	99.9683
Bordetella pertussis	H677	SAMN08136980	PRJNA279196	GCA_004009375.1	Complete Genome	4.10693	-	98.6174	99.9691
Bordetella pertussis	J667	SAMN08524469	PRJNA279196	GCA_004636785.1	Complete Genome	4.10875	-	98.6156	99.9696
Bordetella pertussis	J567	SAMN08524453	PRJNA279196	GCA_004636905.1	Complete Genome	4.10662	-	98.6155	99.9693
Bordetella pertussis	J549	SAMN08524452	PRJNA279196	GCA_004636925.1	Complete Genome	4.10657	-	98.6154	99.9684
Bordetella pertussis	J021	SAMN03702676	PRJNA279196	GCA_001987735.1	Complete Genome	4.10667	-	98.6152	99.9693
Bordetella pertussis	I539	SAMN03216675	PRJNA266616	GCA_001605605.1	Complete Genome	4.10667	-	98.615	99.969
Bordetella pertussis	J370	SAMN08395643	PRJNA279196	GCA_004635565.1	Complete Genome	4.10754	-	98.6131	99.9692
Bordetella pertussis	J209	SAMN05716055	PRJNA279196	GCA_002286315.1	Complete Genome	4.1075	-	98.6129	99.9683
Bordetella pertussis	J019	SAMN03702675	PRJNA279196	GCA_001987715.1	Complete Genome	4.10756	-	98.6128	99.9688
Bordetella pertussis	J081	SAMN05948798	PRJNA279196	GCA_002859625.1	Complete Genome	4.10755	-	98.6127	99.9686
Bordetella pertussis	J391	SAMN08395645	PRJNA279196	GCA_004635525.1	Complete Genome	4.10743	-	98.6124	99.9696
Bordetella pertussis	I318	SAMN03702653	PRJNA279196	GCA_001987275.1	Complete Genome	4.10743	-	98.6123	99.9698
Bordetella pertussis	J178	SAMN04221192	PRJNA279196	GCA_001988295.1	Complete Genome	4.10742	-	98.6122	99.9696
Bordetella pertussis	J296	SAMN04383599	PRJNA279196	GCA_001988475.1	Complete Genome	4.10743	-	98.6122	99.9699
Bordetella pertussis	I483	SAMN03216668	PRJNA266616	GCA_001605485.1	Complete Genome	4.10744	-	98.6122	99.9698
Bordetella pertussis	I350	SAMN03702655	PRJNA279196	GCA_001987315.1	Complete Genome	4.10743	-	98.6122	99.97
Bordetella pertussis	J159	SAMN04383588	PRJNA279196	GCA_001989155.1	Complete Genome	4.10744	-	98.6122	99.9699
Bordetella pertussis	I150	SAMN03877219	PRJNA279196	GCA_001986045.1	Complete Genome	4.10743	-	98.6121	99.9697
Bordetella pertussis	J197	SAMN04221198	PRJNA279196	GCA_001988415.1	Complete Genome	4.10742	-	98.6121	99.9695
Bordetella pertussis	J392	SAMN08395646	PRJNA279196	GCA_004635505.1	Complete Genome	4.10743	-	98.6121	99.9697
Bordetella pertussis	J074	SAMN05948797	PRJNA279196	GCA_002859605.1	Complete Genome	4.10545	-	98.6121	99.9686
Bordetella pertussis	J076	SAMN03702684	PRJNA279196	GCA_001987895.1	Complete Genome	4.10546	-	98.612	99.9683
Bordetella pertussis	E541	SAMN05583850	PRJNA279196	GCA_002286135.1	Complete Genome	4.10534	-	98.612	99.9699
Bordetella pertussis	I859	SAMN08178167	PRJNA279196	GCA_004009575.1	Complete Genome	4.10743	-	98.612	99.9697
Bordetella pertussis	J103	SAMN04383578	PRJNA279196	GCA_001988995.1	Complete Genome	4.10742	-	98.6119	99.9694
Bordetella pertussis	J305	SAMN04383601	PRJNA279196	GCA_001988515.1	Complete Genome	4.11166	-	98.6119	99.9689
Bordetella pertussis	J357	SAMN08395636	PRJNA279196	GCA_004634865.1	Complete Genome	4.10742	-	98.6118	99.9695
Bordetella pertussis	J039	SAMN03702680	PRJNA279196	GCA_001987815.1	Complete Genome	4.10745	-	98.6118	99.9692
Bordetella pertussis	I945	SAMN08164950	PRJNA279196	GCA_004009495.1	Complete Genome	4.10741	-	98.6118	99.9695
Bordetella pertussis	H883	SAMN03702634	PRJNA279196	GCA_001986895.1	Complete Genome	4.10955	-	98.6118	99.9694
Bordetella pertussis	H853	SAMN03702630	PRJNA279196	GCA_001986815.1	Complete Genome	4.10954	-	98.6118	99.9694
Bordetella pertussis	I135	SAMN03702644	PRJNA279196	GCA_001987095.1	Complete Genome	4.10954	-	98.6118	99.9695
Bordetella pertussis	D422	SAMN05583811	PRJNA279196	GCA_002286015.1	Complete Genome	4.10744	-	98.6117	99.9698
Bordetella pertussis	H672	SAMN08136979	PRJNA279196	GCA_004007335.1	Complete Genome	4.10743	-	98.6117	99.969
Bordetella pertussis	H622	SAMN03249371	PRJNA266616	GCA_001605255.1	Complete Genome	4.10743	-	98.6117	99.9699
Bordetella pertussis	H361	SAMN04383569	PRJNA279196	GCA_001988755.1	Complete Genome	4.10743	-	98.6117	99.9692
Bordetella pertussis	J038	SAMN03854499	PRJNA279196	GCA_001985945.1	Complete Genome	4.10744	-	98.6116	99.9688
Bordetella pertussis	J424	SAMN08469397	PRJNA279196	GCA_004636245.1	Complete Genome	4.1095	-	98.6116	99.9688
Bordetella pertussis	J332	SAMN08395632	PRJNA279196	GCA_004634885.1	Complete Genome	4.10954	-	98.6116	99.9689
Bordetella pertussis	H884	SAMN03702635	PRJNA279196	GCA_001986915.1	Complete Genome	4.10955	-	98.6116	99.9691
Bordetella pertussis	B3913	SAMN03566787	PRJNA281570	GCA_001307725.1	Complete Genome	4.10955	-	98.6116	99.9688
Bordetella pertussis	I751	SAMN03854495	PRJNA279196	GCA_001985865.1	Complete Genome	4.10956	-	98.6116	99.9691
Bordetella pertussis	H876	SAMN04383573	PRJNA279196	GCA_001988835.1	Complete Genome	4.10535	-	98.6116	99.9692
Bordetella pertussis	H877	SAMN08164941	PRJNA279196	GCA_004009135.1	Complete Genome	4.10534	-	98.6116	99.9692
Bordetella pertussis	H579	SAMN03455348	PRJNA279196	GCA_001985265.1	Complete Genome	4.10951	-	98.6114	99.9702
Bordetella pertussis	H703	SAMN03455351	PRJNA279196	GCA_001985325.1	Complete Genome	4.10744	-	98.6114	99.9694
Bordetella pertussis	H564	SAMN03249377	PRJNA266616	GCA_001605345.1	Complete Genome	4.10955	-	98.6113	99.9693
Bordetella pertussis	H627	SAMN03249372	PRJNA266616	GCA_001605155.1	Complete Genome	4.10741	-	98.6112	99.9692
Bordetella pertussis	B3921	SAMN03566788	PRJNA281570	GCA_001307745.1	Complete Genome	4.11156	-	98.6109	99.9687
Bordetella pertussis	J525	SAMN08469401	PRJNA279196	GCA_004636225.1	Complete Genome	4.10726	-	98.6106	99.9699
Bordetella pertussis	J524	SAMN08469400	PRJNA279196	GCA_004636085.1	Complete Genome	4.10725	-	98.6106	99.9697
Bordetella pertussis	J359	SAMN08395637	PRJNA279196	GCA_004634665.1	Complete Genome	4.10727	-	98.6101	99.9686
Bordetella pertussis	I743	SAMN03854494	PRJNA279196	GCA_001985845.1	Complete Genome	4.10748	-	98.61	99.9671
Bordetella pertussis	I968	SAMN03702670	PRJNA279196	GCA_001987615.1	Complete Genome	4.1076	-	98.61	99.9692
Bordetella pertussis	J122	SAMN04383583	PRJNA279196	GCA_001989075.1	Complete Genome	4.1076	-	98.61	99.9694
Bordetella pertussis	J129	SAMN08524447	PRJNA279196	GCA_004637065.1	Complete Genome	4.10758	-	98.6099	99.9692
Bordetella pertussis	I955	SAMN07352192	PRJNA279196	GCA_004009735.1	Complete Genome	4.10761	-	98.6099	99.9695
Bordetella pertussis	J124	SAMN04383584	PRJNA279196	GCA_001989095.1	Complete Genome	4.10761	-	98.6099	99.9694
Bordetella pertussis	H707	SAMN03455352	PRJNA279196	GCA_001985345.1	Complete Genome	4.10728	-	98.6097	99.9689
Bordetella pertussis	J225	SAMN04221200	PRJNA279196	GCA_001988455.1	Complete Genome	4.10629	-	98.6085	99.9697
Bordetella pertussis	H812	SAMN03455361	PRJNA279196	GCA_001985525.1	Complete Genome	4.1065	-	98.6085	99.9694
Bordetella pertussis	H813	SAMN08136986	PRJNA279196	GCA_004009235.1	Complete Genome	4.1065	-	98.6085	99.9694
Bordetella pertussis	J375	SAMN08471225	PRJNA279196	GCA_004636365.1	Complete Genome	4.10649	-	98.6082	99.9691
Bordetella pertussis	J224	SAMN05751697	PRJNA279196	GCA_002442735.1	Complete Genome	4.10619	-	98.6082	99.9683
Bordetella pertussis	J222	SAMN05751695	PRJNA279196	GCA_002442755.1	Complete Genome	4.10601	-	98.6066	99.9644
Bordetella pertussis	J628	SAMN08524466	PRJNA279196	GCA_004635785.1	Complete Genome	4.10771	-	98.6029	99.9697
Bordetella pertussis	J673	SAMN08469407	PRJNA279196	GCA_004635965.1	Complete Genome	4.1077	-	98.6029	99.9697
Bordetella pertussis	J632	SAMN08469405	PRJNA279196	GCA_004636005.1	Complete Genome	4.10772	-	98.6028	99.9698
Bordetella pertussis	J650	SAMN08469406	PRJNA279196	GCA_004635985.1	Complete Genome	4.10771	-	98.6028	99.9696
Bordetella pertussis	I538	SAMN03216674	PRJNA266616	GCA_001605585.1	Complete Genome	4.10772	-	98.6026	99.9691
Bordetella pertussis	H851	SAMN03464274	PRJNA279196	GCA_001986215.1	Complete Genome	4.1065	-	98.6003	99.9692
Bordetella pertussis	H864	SAMN03702631	PRJNA279196	GCA_001986835.1	Complete Genome	4.1065	-	98.6002	99.9692
Bordetella pertussis	I187	SAMN03877220	PRJNA279196	GCA_001986065.1	Complete Genome	4.10651	-	98.6002	99.9692
Bordetella pertussis	J022	SAMN03464281	PRJNA279196	GCA_001986355.1	Complete Genome	4.1065	-	98.6002	99.9693
Bordetella pertussis	J023	SAMN03702677	PRJNA279196	GCA_001987755.1	Complete Genome	4.1065	-	98.6002	99.9693
Bordetella pertussis	H775	SAMN03702624	PRJNA279196	GCA_001986695.1	Complete Genome	4.10649	-	98.6001	99.969
Bordetella pertussis	J151	SAMN05751694	PRJNA279196	GCA_002442675.1	Complete Genome	4.10644	-	98.6	99.9686
Bordetella pertussis	J104	SAMN04383579	PRJNA279196	GCA_001989015.1	Complete Genome	4.10848	-	98.5999	99.9695
Bordetella pertussis	I958	SAMN07352193	PRJNA279196	GCA_004007415.1	Complete Genome	4.10848	-	98.5998	99.9695
Bordetella pertussis	J303	SAMN07352227	PRJNA279196	GCA_004637105.1	Complete Genome	4.10845	-	98.5998	99.9695
Bordetella pertussis	I498	SAMN03216670	PRJNA266616	GCA_001605525.1	Complete Genome	4.1065	-	98.5998	99.9693
Bordetella pertussis	I089	SAMN03702639	PRJNA279196	GCA_001986995.1	Complete Genome	4.11059	-	98.5998	99.9695
Bordetella pertussis	J546	SAMN08524451	PRJNA279196	GCA_004636945.1	Complete Genome	4.10644	-	98.5998	99.9682
Bordetella pertussis	H559	SAMN03249368	PRJNA266616	GCA_001605115.1	Complete Genome	4.10649	-	98.5997	99.969
Bordetella pertussis	J205	SAMN07352214	PRJNA279196	GCA_004637165.1	Complete Genome	4.1064	-	98.5997	99.9671
Bordetella pertussis	J377	SAMN04388408	PRJNA279196	GCA_003991055.1	Complete Genome	4.10651	-	98.5997	99.9689
Bordetella pertussis	J208	SAMN04383595	PRJNA279196	GCA_001989275.1	Complete Genome	4.10847	-	98.5997	99.9695
Bordetella pertussis	J367	SAMN08395642	PRJNA279196	GCA_004635585.1	Complete Genome	4.10848	-	98.5997	99.9695
Bordetella pertussis	E153	SAMN08136972	PRJNA279196	GCA_004009275.1	Complete Genome	4.10849	-	98.5997	99.9698
Bordetella pertussis	G102	SAMN08164938	PRJNA279196	GCA_004009515.1	Complete Genome	4.11061	-	98.5996	99.9697
Bordetella pertussis	J682	SAMN08524472	PRJNA279196	GCA_004636525.1	Complete Genome	4.11056	-	98.5996	99.9686
Bordetella pertussis	J384	SAMN08016809	PRJNA279196	GCA_004008415.1	Complete Genome	4.11054	-	98.5994	99.9685
Bordetella pertussis	H910	SAMN03702636	PRJNA279196	GCA_001986935.1	Complete Genome	4.11059	-	98.5994	99.9692
Bordetella pertussis	J249	SAMN08395606	PRJNA279196	GCA_004635365.1	Complete Genome	4.11058	-	98.5994	99.9689
Bordetella pertussis	J152	SAMN04383586	PRJNA279196	GCA_002068675.1	Complete Genome	4.11059	-	98.5994	99.9693
Bordetella pertussis	I602	SAMN03455366	PRJNA279196	GCA_001985625.1	Complete Genome	4.10848	-	98.5994	99.9696
Bordetella pertussis	J207	SAMN06007541	PRJNA279196	GCA_002859765.1	Complete Genome	4.10832	-	98.5994	99.9672
Bordetella pertussis	J523	SAMN08469399	PRJNA279196	GCA_004636105.1	Complete Genome	4.1085	-	98.5993	99.9689
Bordetella pertussis	NCTC13666	SAMEA3936801	PRJEB6403	GCA_900186845.1	Complete Genome	4.1085	-	98.5993	99.9694
Bordetella pertussis	J258	SAMN08395615	PRJNA279196	GCA_004635225.1	Complete Genome	4.11058	-	98.5993	99.9688
Bordetella pertussis	J012	SAMN03702673	PRJNA279196	GCA_001987675.1	Complete Genome	4.11059	-	98.5993	99.9695
Bordetella pertussis	J255	SAMN08395612	PRJNA279196	GCA_004635425.1	Complete Genome	4.11058	-	98.5993	99.9689
Bordetella pertussis	J272	SAMN08395626	PRJNA279196	GCA_004634805.1	Complete Genome	4.11058	-	98.5993	99.9688
Bordetella pertussis	J260	SAMN08395617	PRJNA279196	GCA_004635185.1	Complete Genome	4.11058	-	98.5993	99.9688
Bordetella pertussis	J254	SAMN08395611	PRJNA279196	GCA_004635285.1	Complete Genome	4.11058	-	98.5993	99.9688
Bordetella pertussis	J252	SAMN08395609	PRJNA279196	GCA_004635325.1	Complete Genome	4.11058	-	98.5993	99.9687
Bordetella pertussis	J270	SAMN08395625	PRJNA279196	GCA_004634825.1	Complete Genome	4.11058	-	98.5993	99.9688
Bordetella pertussis	J251	SAMN08395608	PRJNA279196	GCA_004635345.1	Complete Genome	4.11058	-	98.5993	99.9689
Bordetella pertussis	J257	SAMN08395614	PRJNA279196	GCA_004635245.1	Complete Genome	4.11058	-	98.5993	99.9689
Bordetella pertussis	J263	SAMN08395619	PRJNA279196	GCA_004635165.1	Complete Genome	4.11058	-	98.5993	99.9688
Bordetella pertussis	J259	SAMN08395616	PRJNA279196	GCA_004635205.1	Complete Genome	4.11058	-	98.5993	99.9688
Bordetella pertussis	J256	SAMN08395613	PRJNA279196	GCA_004635265.1	Complete Genome	4.11058	-	98.5993	99.9688
Bordetella pertussis	J262	SAMN08395618	PRJNA279196	GCA_004771055.1	Complete Genome	4.11058	-	98.5993	99.9688
Bordetella pertussis	J267	SAMN08395622	PRJNA279196	GCA_004635105.1	Complete Genome	4.11058	-	98.5993	99.9689
Bordetella pertussis	J266	SAMN08395621	PRJNA279196	GCA_004635125.1	Complete Genome	4.11058	-	98.5993	99.9688
Bordetella pertussis	J250	SAMN08395607	PRJNA279196	GCA_004635445.1	Complete Genome	4.11058	-	98.5993	99.9688
Bordetella pertussis	J274	SAMN08395627	PRJNA279196	GCA_004634925.1	Complete Genome	4.11055	-	98.5993	99.9687
Bordetella pertussis	J264	SAMN08395620	PRJNA279196	GCA_004635145.1	Complete Genome	4.11058	-	98.5992	99.9687
Bordetella pertussis	I944	SAMN03455371	PRJNA279196	GCA_001985725.1	Complete Genome	4.11274	-	98.5992	99.9693
Bordetella pertussis	J334	SAMN08395633	PRJNA279196	GCA_004634725.1	Complete Genome	4.11058	-	98.5991	99.9688
Bordetella pertussis	J206	SAMN04383594	PRJNA279196	GCA_001989255.1	Complete Genome	4.1106	-	98.5991	99.9691
Bordetella pertussis	H729	SAMN03455353	PRJNA279196	GCA_001985365.1	Complete Genome	4.10848	-	98.5991	99.9697
Bordetella pertussis	H782	SAMN06007763	PRJNA279196	GCA_004006615.1	Complete Genome	4.10846	-	98.5991	99.9692
Bordetella pertussis	B1838	SAMN03566780	PRJNA281570	GCA_001307585.1	Complete Genome	4.10847	-	98.599	99.9692
Bordetella pertussis	J210	SAMN04383596	PRJNA279196	GCA_001989295.1	Complete Genome	4.1106	-	98.599	99.9687
Bordetella pertussis	H382	SAMN04221186	PRJNA279196	GCA_001988175.1	Complete Genome	4.10639	-	98.599	99.9696
Bordetella pertussis	G057	SAMN03877217	PRJNA279196	GCA_001986005.1	Complete Genome	4.10847	-	98.5989	99.9693
Bordetella pertussis	J268	SAMN08395623	PRJNA279196	GCA_004635405.1	Complete Genome	4.10846	-	98.5988	99.9686
Bordetella pertussis	H787	SAMN03702626	PRJNA279196	GCA_001986735.1	Complete Genome	4.10848	-	98.5988	99.969
Bordetella pertussis	J174	SAMN04383591	PRJNA279196	GCA_001989215.1	Complete Genome	4.10866	-	98.5975	99.9695
Bordetella pertussis	J277	SAMN04383598	PRJNA279196	GCA_001989315.1	Complete Genome	4.10866	-	98.5973	99.9697
Bordetella pertussis	H533	SAMN04383570	PRJNA279196	GCA_001988775.1	Complete Genome	4.10828	-	98.5971	99.9704
Bordetella pertussis	J223	SAMN05751696	PRJNA279196	GCA_002442655.1	Complete Genome	4.10713	-	98.5947	99.9659
Bordetella pertussis	B3405	SAMN03566782	PRJNA281570	GCA_001307625.1	Complete Genome	4.10999	-	98.5946	99.9689
Bordetella pertussis	J304	SAMN06007543	PRJNA279196	GCA_002859785.1	Complete Genome	4.10587	-	98.5941	99.9656
Bordetella pertussis	J199	SAMN03464282	PRJNA279196	GCA_002892665.1	Complete Genome	4.10969	-	98.5926	99.9693
Bordetella pertussis	I754	SAMN03702665	PRJNA279196	GCA_001987515.1	Complete Genome	4.10917	-	98.5915	99.9696
Bordetella pertussis	J656	SAMN08524467	PRJNA279196	GCA_004635925.1	Complete Genome	4.10877	-	98.5902	99.9697
Bordetella pertussis	I351	SAMN03854493	PRJNA279196	GCA_001985825.1	Complete Genome	4.10875	-	98.5895	99.968
Bordetella pertussis	H320	SAMN03464271	PRJNA279196	GCA_001986155.1	Complete Genome	4.10954	-	98.5883	99.9698
Bordetella pertussis	D735	SAMN05583813	PRJNA279196	GCA_002286035.1	Complete Genome	4.1063	-	98.5883	99.9694
Bordetella pertussis	I462	SAMN08164945	PRJNA279196	GCA_004009435.1	Complete Genome	4.10755	-	98.5879	99.9693
Bordetella pertussis	H378	SAMN03249363	PRJNA266616	GCA_001605055.1	Complete Genome	4.10753	-	98.5878	99.9692
Bordetella pertussis	J376	SAMN08395644	PRJNA279196	GCA_004635545.1	Complete Genome	4.10755	-	98.5877	99.9693
Bordetella pertussis	J402	SAMN08395649	PRJNA279196	GCA_004635465.1	Complete Genome	4.10755	-	98.5877	99.9692
Bordetella pertussis	I488	SAMN03251820	PRJNA266616	GCA_001601785.1	Contig	4.10946	3	98.5877	99.9684
Bordetella pertussis	I707	SAMN03216679	PRJNA266616	GCA_001605685.1	Complete Genome	4.10756	-	98.5875	99.9693
Bordetella pertussis	H665	SAMN03455350	PRJNA279196	GCA_001985305.1	Complete Genome	4.10953	-	98.5874	99.9698
Bordetella pertussis	J120	SAMN04383581	PRJNA279196	GCA_001989035.1	Complete Genome	4.10952	-	98.5874	99.97
Bordetella pertussis	J165	SAMN05751699	PRJNA279196	GCA_002442615.1	Complete Genome	4.11164	-	98.5872	99.9689
Bordetella pertussis	I228	SAMN03455362	PRJNA279196	GCA_001985545.1	Complete Genome	4.11165	-	98.5871	99.9694
Bordetella pertussis	I110	SAMN03702640	PRJNA279196	GCA_001987015.1	Complete Genome	4.11161	-	98.587	99.9703
Bordetella pertussis	I452	SAMN03702661	PRJNA279196	GCA_001987435.1	Complete Genome	4.10955	-	98.5869	99.9694
Bordetella pertussis	I271	SAMN03702649	PRJNA279196	GCA_001987195.1	Complete Genome	4.10954	-	98.5869	99.9696
Bordetella pertussis	J027	SAMN03702678	PRJNA279196	GCA_001987775.1	Complete Genome	4.10954	-	98.5865	99.9694
Bordetella pertussis	I420	SAMN08214407	PRJNA279196	GCA_004009775.1	Complete Genome	4.11162	-	98.5865	99.9687
Bordetella pertussis	I069	SAMN03702637	PRJNA279196	GCA_001986955.1	Complete Genome	4.10955	-	98.5865	99.9695
Bordetella pertussis	J313	SAMN06007545	PRJNA279196	GCA_002859825.1	Complete Genome	4.10938	-	98.5864	99.967
Bordetella pertussis	J247	SAMN07352219	PRJNA279196	GCA_004637125.1	Complete Genome	4.10942	-	98.5863	99.9673
Bordetella pertussis	J100	SAMN03702688	PRJNA279196	GCA_001987975.1	Complete Genome	4.10971	-	98.5847	99.9696
Bordetella pertussis	I998	SAMN03464280	PRJNA279196	GCA_001986335.1	Complete Genome	4.10971	-	98.5846	99.9694
Bordetella pertussis	I965	SAMN03702669	PRJNA279196	GCA_001987595.1	Complete Genome	4.1086	-	98.5753	99.9693
Bordetella pertussis	H346	SAMN03702616	PRJNA279196	GCA_001986535.1	Complete Genome	4.11061	-	98.5747	99.9693
Bordetella pertussis	H763	SAMN03702619	PRJNA279196	GCA_001986595.1	Complete Genome	4.11059	-	98.5745	99.9698
Bordetella pertussis	J683	SAMN08524473	PRJNA279196	GCA_004636505.1	Complete Genome	4.11059	-	98.5745	99.9691
Bordetella pertussis	J680	SAMN08524471	PRJNA279196	GCA_004636545.1	Complete Genome	4.11058	-	98.5745	99.969
Bordetella pertussis	J679	SAMN08524470	PRJNA279196	GCA_004636565.1	Complete Genome	4.11058	-	98.5744	99.9689
Bordetella pertussis	I762	SAMN03702667	PRJNA279196	GCA_001987555.1	Complete Genome	4.11059	-	98.5744	99.9695
Bordetella pertussis	I978	SAMN03702672	PRJNA279196	GCA_001987655.1	Complete Genome	4.11059	-	98.5743	99.9694
Bordetella pertussis	J366	SAMN08395641	PRJNA279196	GCA_004634585.1	Complete Genome	4.11058	-	98.574	99.9694
Bordetella pertussis	H811	SAMN08136985	PRJNA279196	GCA_004009295.1	Complete Genome	4.11059	-	98.574	99.9695
Bordetella pertussis	J358	SAMN04388409	PRJNA279196	GCA_003991035.1	Complete Genome	4.11059	-	98.5739	99.9695
Bordetella pertussis	J373	SAMN08471224	PRJNA279196	GCA_004636385.1	Complete Genome	4.1106	-	98.5739	99.9692
Bordetella pertussis	J368	SAMN08469393	PRJNA279196	GCA_004636185.1	Complete Genome	4.11059	-	98.5738	99.9694
Bordetella pertussis	I752	SAMN03455368	PRJNA279196	GCA_001985665.1	Complete Genome	4.11059	-	98.5738	99.9693
Bordetella pertussis	J360	SAMN08395638	PRJNA279196	GCA_004634645.1	Complete Genome	4.11046	-	98.5738	99.9675
Bordetella pertussis	I273	SAMN03702650	PRJNA279196	GCA_001987215.1	Complete Genome	4.11043	-	98.572	99.9695
Bordetella pertussis	H561	SAMN03249369	PRJNA266616	GCA_001605215.1	Complete Genome	4.07301	-	98.5716	99.9693
Bordetella pertussis	C958	SAMN03455332	PRJNA279196	GCA_001984945.1	Complete Genome	4.10025	-	98.5699	99.9698
Bordetella pertussis	I375	SAMN03702656	PRJNA279196	GCA_001987335.1	Complete Genome	4.11369	-	98.5695	99.9694
Bordetella pertussis	J362	SAMN08469392	PRJNA279196	GCA_004636205.1	Complete Genome	4.09952	-	98.5668	99.9692
Bordetella pertussis	J625	SAMN07327524	PRJNA279196	GCA_002240515.1	Complete Genome	4.11034	-	98.5633	99.9697
Bordetella pertussis	J093	SAMN04383575	PRJNA279196	GCA_001988875.1	Complete Genome	4.11375	-	98.5628	99.9695
Bordetella pertussis	J604	SAMN08524460	PRJNA279196	GCA_004635885.1	Complete Genome	4.11165	-	98.5624	99.9696
Bordetella pertussis	J198	SAMN04383593	PRJNA279196	GCA_001989235.1	Complete Genome	4.11376	-	98.5622	99.9697
Bordetella pertussis	J191	SAMN04221194	PRJNA279196	GCA_001988335.1	Complete Genome	4.11165	-	98.562	99.9694
Bordetella pertussis	I977	SAMN03702671	PRJNA279196	GCA_001987635.1	Complete Genome	4.11164	-	98.562	99.9697
Bordetella pertussis	H866	SAMN03702632	PRJNA279196	GCA_001986855.1	Complete Genome	4.11164	-	98.5618	99.9697
Bordetella pertussis	H773	SAMN03702623	PRJNA279196	GCA_001986675.1	Complete Genome	4.11164	-	98.5617	99.9693
Bordetella pertussis	H842	SAMN03702627	PRJNA279196	GCA_001986755.1	Complete Genome	4.11164	-	98.5617	99.9694
Bordetella pertussis	J374	SAMN08469394	PRJNA279196	GCA_004636165.1	Complete Genome	4.11164	-	98.5616	99.9693
Bordetella pertussis	I755	SAMN03702666	PRJNA279196	GCA_001987535.1	Complete Genome	4.11165	-	98.5615	99.9693
Bordetella pertussis	I472	SAMN03249380	PRJNA266616	GCA_001605425.1	Complete Genome	4.11165	-	98.5609	99.9691
Bordetella pertussis	I469	SAMN03249379	PRJNA266616	GCA_001605405.1	Complete Genome	4.11166	-	98.5608	99.969
Bordetella pertussis	I094	SAMN06007762	PRJNA279196	GCA_004006155.1	Complete Genome	4.11143	-	98.5599	99.9653
Bordetella pertussis	FR5810	SAMN09862835	PRJNA486745	GCA_003431425.1	Complete Genome	4.10817	-	98.5595	99.9106
Bordetella pertussis	FR5810	SAMEA4700352	PRJEB27048	GCA_900492145.1	Complete Genome	4.10817	-	98.5595	99.9106
Bordetella pertussis	I382	SAMN03702659	PRJNA279196	GCA_001987395.1	Complete Genome	4.1105	-	98.5568	99.9681
Bordetella pertussis	I188	SAMN08164942	PRJNA279196	GCA_004009075.1	Complete Genome	4.10092	-	98.5568	99.9691
Bordetella pertussis	B3640	SAMN03566785	PRJNA281570	GCA_001307685.1	Complete Genome	4.11099	-	98.5539	99.9699
Bordetella pertussis	J605	SAMN08524461	PRJNA279196	GCA_004635865.1	Complete Genome	4.11268	-	98.5499	99.9695
Bordetella pertussis	J603	SAMN08524459	PRJNA279196	GCA_004635905.1	Complete Genome	4.1127	-	98.5497	99.9697
Bordetella pertussis	J606	SAMN08524462	PRJNA279196	GCA_004635845.1	Complete Genome	4.11266	-	98.5497	99.9692
Bordetella pertussis	UK76	SAMN09721537	PRJNA478201	GCA_003355085.1	Complete Genome	4.11263	-	98.5497	99.9692
Bordetella pertussis	I182	SAMN08214409	PRJNA279196	GCA_004637225.1	Complete Genome	4.1127	-	98.5492	99.9694
Bordetella pertussis	J192	SAMN04221195	PRJNA279196	GCA_001988355.1	Complete Genome	4.11269	-	98.549	99.9691
Bordetella pertussis	I088	SAMN03702638	PRJNA279196	GCA_001986975.1	Complete Genome	4.11269	-	98.549	99.9695
Bordetella pertussis	J099	SAMN04383577	PRJNA279196	GCA_001988915.1	Complete Genome	4.11268	-	98.549	99.969
Bordetella pertussis	J160	SAMN05716053	PRJNA279196	GCA_002286295.1	Complete Genome	4.11263	-	98.5488	99.9684
Bordetella pertussis	J073	SAMN03702683	PRJNA279196	GCA_001987875.1	Complete Genome	4.11272	-	98.5485	99.9684
Bordetella pertussis	UK48	SAMN09721536	PRJNA478201	GCA_003367275.1	Contig	4.11215	2	98.5458	99.9661
Bordetella pertussis	VA-09	SAMN04867627	PRJNA321467	GCA_001686505.1	Complete Genome	4.11305	-	98.5435	99.9684
Bordetella pertussis	J092	SAMN08524445	PRJNA279196	GCA_004637005.1	Complete Genome	4.11372	-	98.5377	99.9694
Bordetella pertussis	J204	SAMN07352213	PRJNA279196	GCA_004637185.1	Complete Genome	4.11371	-	98.5369	99.9691
Bordetella pertussis	J401	SAMN08395648	PRJNA279196	GCA_004635485.1	Complete Genome	4.11374	-	98.5368	99.9695
Bordetella pertussis	J072	SAMN03702682	PRJNA279196	GCA_001987855.1	Complete Genome	4.11375	-	98.5367	99.9691
Bordetella pertussis	J179	SAMN04221193	PRJNA279196	GCA_001988315.1	Complete Genome	4.11373	-	98.5362	99.9687
Bordetella pertussis	VA-150	SAMN04867634	PRJNA321467	GCA_001686445.1	Complete Genome	4.11355	-	98.5359	99.9668
Bordetella pertussis	F778	SAMN04383563	PRJNA279196	GCA_001988635.1	Complete Genome	4.09079	-	98.5271	99.9694
Bordetella pertussis	J473	SAMN07137593	PRJNA279196	GCA_002240495.1	Complete Genome	4.11458	-	98.5236	99.9664
Bordetella pertussis	VA-62	SAMN04867632	PRJNA321467	GCA_001686565.1	Complete Genome	4.11578	-	98.5118	99.9693
Bordetella pertussis	H639	SAMN03877218	PRJNA279196	GCA_001986025.1	Complete Genome	4.0887	-	98.51	99.9693
Bordetella pertussis	H640	SAMN08136977	PRJNA279196	GCA_004008975.1	Complete Genome	4.0887	-	98.5099	99.9695
Bordetella pertussis	VA-175	SAMN04867635	PRJNA321467	GCA_001686425.1	Complete Genome	4.11	-	98.5078	99.9693
Bordetella pertussis	VA-145	SAMN04867633	PRJNA321467	GCA_001686585.1	Complete Genome	4.11692	-	98.5041	99.9692
Bordetella pertussis	UT25Sm1	SAMN04994865	PRJNA321467	GCA_001686625.1	Complete Genome	4.12477	-	98.501	99.9696
Bordetella pertussis	VA-194	SAMN04867637	PRJNA321467	GCA_001686405.1	Complete Genome	4.11517	-	98.4963	99.9677
Bordetella pertussis	J132	SAMN08524449	PRJNA279196	GCA_004636965.1	Complete Genome	4.08707	-	98.4635	99.9686
Bordetella pertussis	NCTC13667	SAMEA3643328	PRJEB6403	GCA_900187345.1	Complete Genome	4.12264	-	98.4561	99.969
Bordetella pertussis	J148	SAMN05716050	PRJNA279196	GCA_002859645.1	Complete Genome	4.10257	-	98.4509	99.9689
Bordetella pertussis	VA-010	SAMN04867628	PRJNA321467	GCA_001686605.1	Complete Genome	4.12172	-	98.4404	99.9674
Bordetella pertussis	VA-15	SAMN04867629	PRJNA321467	GCA_001686525.1	Complete Genome	4.12099	-	98.4381	99.967
Bordetella pertussis	VA-190	SAMN04867636	PRJNA321467	GCA_001686365.1	Complete Genome	4.12722	-	98.4256	99.9689
Bordetella pertussis	VA-52	SAMN04867631	PRJNA321467	GCA_001686465.1	Complete Genome	4.12341	-	98.421	99.969
Bordetella pertussis	H642	SAMN08136978	PRJNA279196	GCA_004008795.1	Complete Genome	4.08551	-	98.4177	99.9685
Bordetella pertussis	H624	SAMN08200082	PRJNA279196	GCA_004009655.1	Complete Genome	4.1219	-	98.414	99.9697
Bordetella pertussis	VA-198	SAMN04867638	PRJNA321467	GCA_001686485.1	Complete Genome	4.12871	-	98.3828	99.9687
Bordetella pertussis	H321	SAMN03366100	PRJNA266616	GCA_001509895.1	Complete Genome	4.0794	-	98.3674	99.9697
Bordetella pertussis	NCTC10907	SAMEA3178014	PRJEB6403	GCA_900445965.1	Contig	4.17688	2	98.3374	99.9344
Bordetella pertussis	J364	SAMN08395640	PRJNA279196	GCA_004634605.1	Complete Genome	4.09549	-	98.3371	99.9691
Bordetella pertussis	I380	SAMN03702658	PRJNA279196	GCA_001987375.1	Complete Genome	4.09193	-	98.3182	99.9689
Bordetella pertussis	NCTC10905	SAMEA3923584	PRJEB6403	GCA_900445865.1	Contig	4.18	5	98.3114	99.9911
Bordetella pertussis	I517	SAMN03216671	PRJNA266616	GCA_001601775.1	Contig	4.13274	4	98.3088	99.9682
Bordetella pertussis	NCTC13668	SAMEA3672884	PRJEB6403	GCA_900445885.1	Contig	4.12956	6	98.3083	99.9692
Bordetella pertussis	I979	SAMN03249376	PRJNA266616	GCA_001509915.1	Complete Genome	4.08255	-	98.2794	99.9693
Bordetella pertussis	J365	SAMN04383603	PRJNA279196	GCA_002892705.1	Complete Genome	4.08256	-	98.2791	99.9693
Bordetella pertussis	D665	SAMN08200081	PRJNA279196	GCA_004009795.1	Complete Genome	4.14581	-	98.2356	99.969
Bordetella pertussis	J042	SAMN05333713	PRJNA279196	GCA_002892745.1	Complete Genome	4.1626	-	98.195	99.9693
Bordetella pertussis	VA-18	SAMN04867630	PRJNA321467	GCA_001686545.1	Complete Genome	4.14714	-	98.1644	99.9682
Bordetella pertussis H921	H921	SAMN02436207	PRJNA202169	GCA_000479495.2	Contig	4.06408	48	98.1397	99.9114
Bordetella pertussis STO1-CHLA-0011	STO1-CHLA-0011	SAMN02436300	PRJNA202166	GCA_000479695.2	Contig	4.08335	25	98.1254	99.9611
Bordetella pertussis STO1-SEAT-0007	STO1-SEAT-0007	SAMN02436248	PRJNA202196	GCA_000479675.2	Contig	4.05385	26	98.1191	99.945
Bordetella pertussis STO1-CHOM-0012	STO1-CHOM-0012	SAMN02436296	PRJNA202177	GCA_000479855.2	Contig	4.06544	37	98.0965	99.9502
Bordetella pertussis CHLA-26	CHLA-26	SAMN02436198	PRJNA202187	GCA_000479935.2	Contig	4.04541	41	98.0954	99.9672
Bordetella pertussis I036	I036	SAMN02436201	PRJNA202174	GCA_000479515.2	Contig	4.05729	46	98.0628	99.9674
Bordetella pertussis CHLA-11	CHLA-11	SAMN02470082	PRJNA227292	GCA_000504325.1	Contig	4.0405	61	98.0207	99.9641
Bordetella pertussis	BPD1	SAMN10457989	PRJNA506314	GCA_003860305.1	Complete Genome	4.12621	-	98.0163	99.9611
Bordetella pertussis H918	H918	SAMN02436299	PRJNA202168	GCA_000479475.2	Contig	4.07371	60	98.0129	99.949
Bordetella pertussis I176	I176	SAMN02436205	PRJNA202175	GCA_000479535.2	Contig	4.04525	33	97.9973	99.9564
Bordetella pertussis STO1-CHLA-0006	STO1-CHLA-0006	SAMN02436200	PRJNA202188	GCA_000479555.2	Contig	4.04428	65	97.9926	99.96
Bordetella pertussis I002	I002	SAMN02436246	PRJNA202173	GCA_000479395.2	Contig	4.04757	63	97.9446	99.9631
Bordetella pertussis STO1-CHOC-0016	STO1-CHOC-0016	SAMN02436197	PRJNA202179	GCA_000479895.2	Contig	4.03385	54	97.876	99.9627
Bordetella pertussis STO1-CHOC-0017	STO1-CHOC-0017	SAMN02436243	PRJNA202180	GCA_000479755.2	Contig	4.0502	108	97.8714	99.9332
Bordetella pertussis STO1-CHOC-0018	STO1-CHOC-0018	SAMN02436242	PRJNA202181	GCA_000479775.2	Contig	4.05157	127	97.8381	99.9431
Bordetella pertussis STO1-SEAT-0006	STO1-SEAT-0006	SAMN02436249	PRJNA202195	GCA_000479715.2	Contig	4.02842	49	97.8342	99.9634
Bordetella pertussis CHLA-13	CHLA-13	SAMN02436245	PRJNA202184	GCA_000479415.2	Contig	4.02982	95	97.8236	99.9641
Bordetella pertussis H939	H939	SAMN02436203	PRJNA202170	GCA_000479575.2	Contig	4.01881	43	97.6837	99.903
Bordetella pertussis STO1-CHOC-0021	STO1-CHOC-0021	SAMN02436298	PRJNA202183	GCA_000479815.2	Contig	4.02748	56	97.6241	99.9606
Bordetella pertussis STO1-CHOC-0019	STO1-CHOC-0019	SAMN02436196	PRJNA202182	GCA_000479835.2	Contig	4.15026	120	97.5971	99.7687
Bordetella pertussis H973	H973	SAMN02436202	PRJNA202171	GCA_000479595.2	Contig	4.01425	62	97.5189	99.9666
Bordetella pertussis	B199	SAMN04388407	PRJNA279196	GCA_002892765.1	Complete Genome	4.3145	-	97.4878	99.9929
Bordetella pertussis	J447	SAMN05770315	PRJNA279196	GCA_001831435.1	Complete Genome	4.25741	-	97.3909	99.9709
Bordetella pertussis	NCTC10902	SAMEA3923583	PRJEB6403	GCA_900445825.1	Contig	4.25852	8	97.2821	99.9669
Bordetella pertussis H934	H934	SAMN02614586	PRJNA237535	GCA_000662295.1	Contig	4.04897	279	97.172	99.9522
Bordetella pertussis	J139	SAMN08200079	PRJNA279196	GCA_004009715.1	Complete Genome	4.24712	-	96.9675	99.9694
Bordetella pertussis 2250905	2250905	SAMN02436302	PRJNA202190	GCA_000479635.2	Contig	3.94018	285	96.7547	99.9707
Bordetella pertussis	D236	SAMN08200080	PRJNA279196	GCA_004009815.1	Complete Genome	4.28533	-	96.5605	99.969
Bordetella pertussis H897	H897	SAMN02436247	PRJNA202167	GCA_000479455.2	Contig	3.93867	173	96.4821	99.9685
Bordetella pertussis	J085	SAMN07352199	PRJNA279196	GCA_004637245.1	Complete Genome	4.2969	-	96.4274	99.9683
Bordetella pertussis	C927	SAMN05333715	PRJNA279196	GCA_003991095.1	Complete Genome	4.09547	-	96.4268	99.885
Bordetella pertussis	ID20	SAMN07235949	PRJNA390469	GCA_002270325.1	Contig	3.91044	276	96.3999	99.9751
Bordetella pertussis 2356847	2356847	SAMN02436301	PRJNA202191	GCA_000479655.2	Contig	3.90702	179	96.2163	99.9707
Bordetella pertussis 2371640	2371640	SAMN02436204	PRJNA202192	GCA_000479735.2	Contig	3.90461	193	95.998	99.9664
Bordetella pertussis	B309	SAMEA751178	PRJEB2274	GCA_001199415.1	Scaffold	3.83239	544	95.9914	99.9906
Bordetella pertussis	B189	SAMEA751364	PRJEB2274	GCA_001210865.1	Scaffold	3.82949	583	95.9508	99.9928
Bordetella pertussis	J448	SAMN05770316	PRJNA279196	GCA_001831455.1	Complete Genome	4.3864	-	95.9258	99.9709
Bordetella pertussis B1193	B1193	SAMN02470862	PRJNA46271	GCA_000193535.2	Contig	3.81394	404	95.8894	99.9939
Bordetella pertussis 18323	18323	SAMEA2272749	PRJEB144	GCA_000306945.1	Complete Genome	4.04385	-	95.8438	99.8838
Bordetella pertussis	Bpst24	SAMEA3871515	PRJEB12734	GCA_900067265.1	Scaffold	3.85756	249	95.77	99.9724
Bordetella pertussis	601-9	SAMN07362433	PRJNA394744	GCA_002406865.1	Contig	3.88412	317	95.7655	99.9719
Bordetella pertussis	224-8	SAMN07362432	PRJNA394744	GCA_002406875.1	Contig	3.86897	341	95.7539	99.9737
Bordetella pertussis	781-14	SAMN07362435	PRJNA394744	GCA_002406835.1	Contig	3.86847	297	95.6843	99.976
Bordetella pertussis	B175	SAMEA751360	PRJEB2274	GCA_001332535.1	Scaffold	3.84682	327	95.6348	99.9632
Bordetella pertussis	BpC90	SAMN03784877	PRJNA287630	GCA_001187405.1	Scaffold	3.87667	299	95.6072	99.9754
Bordetella pertussis	B079	SAMEA751144	PRJEB2274	GCA_001331575.1	Scaffold	3.85363	455	95.6027	99.9773
Bordetella pertussis	BP 165	SAMN10525643	PRJNA508597	GCA_004102005.1	Contig	3.84761	264	95.5787	99.9797
Bordetella pertussis	B152	SAMEA1931748	PRJEB2274	GCA_001331155.1	Scaffold	3.84651	295	95.5601	99.962
Bordetella pertussis	B080	SAMEA751143	PRJEB2274	GCA_001331555.1	Scaffold	3.84523	552	95.4754	99.9754
Bordetella pertussis	B070	SAMEA751162	PRJEB2274	GCA_001200175.1	Scaffold	3.83548	274	95.4244	99.9742
Bordetella pertussis	B121	SAMEA751138	PRJEB2274	GCA_001331515.1	Scaffold	3.81767	281	95.3975	99.9738
Bordetella pertussis	B247	SAMEA751314	PRJEB2274	GCA_001332295.1	Scaffold	3.83406	304	95.3925	99.9771
Bordetella pertussis	B298	SAMEA751469	PRJEB2274	GCA_001333335.1	Scaffold	3.83445	302	95.3912	99.9811
Bordetella pertussis	B329	SAMEA751257	PRJEB2274	GCA_001332175.1	Scaffold	3.83226	329	95.3673	99.9728
Bordetella pertussis STO1-CNMC-0004	STO1-CNMC-0004	SAMN02436303	PRJNA202178	GCA_000479875.2	Contig	3.85504	149	95.3646	99.9742
Bordetella pertussis	620-12	SAMN07362434	PRJNA394744	GCA_002406825.1	Contig	3.83989	301	95.3416	99.9756
Bordetella pertussis	B308	SAMEA751172	PRJEB2274	GCA_001331815.1	Scaffold	3.78704	880	95.3232	99.9907
Bordetella pertussis CHLA-15	CHLA-15	SAMN02436199	PRJNA202185	GCA_000479435.2	Contig	3.84421	138	95.3231	99.9599
Bordetella pertussis	B017	SAMEA751512	PRJEB2274	GCA_001333795.1	Scaffold	3.82934	305	95.3223	99.9752
Bordetella pertussis	B039	SAMEA751475	PRJEB2274	GCA_001198375.1	Scaffold	3.82949	320	95.3177	99.9729
Bordetella pertussis STO1-CHOC-0008	STO1-CHOC-0008	SAMN02436297	PRJNA202176	GCA_000479795.2	Contig	3.8346	124	95.2754	99.9756
Bordetella pertussis	B220	SAMEA1931348	PRJEB2274	GCA_001331055.1	Scaffold	3.82867	302	95.2682	99.9726
Bordetella pertussis	B128	SAMEA751448	PRJEB2274	GCA_001194565.1	Scaffold	3.80257	274	95.2405	99.9777
Bordetella pertussis	B018	SAMEA751511	PRJEB2274	GCA_001203935.1	Scaffold	3.82457	387	95.2404	99.9761
Bordetella pertussis CHLA-20	CHLA-20	SAMN02436244	PRJNA202186	GCA_000479915.2	Contig	3.8285	131	95.2373	99.9621
Bordetella pertussis	B143	SAMEA1931871	PRJEB2274	GCA_001331215.1	Scaffold	3.82803	300	95.2282	99.9709
Bordetella pertussis	B026	SAMEA751183	PRJEB2274	GCA_001206895.1	Scaffold	3.82107	305	95.2267	99.9758
Bordetella pertussis	B114	SAMEA751497	PRJEB2274	GCA_001207695.1	Scaffold	3.81563	289	95.2202	99.9756
Bordetella pertussis STO1-SEAT-0004	STO1-SEAT-0004	SAMN02436206	PRJNA202172	GCA_000479615.2	Contig	3.8396	121	95.2188	99.9685
Bordetella pertussis	B038	SAMEA751155	PRJEB2274	GCA_001331635.1	Scaffold	3.82446	434	95.2023	99.9749
Bordetella pertussis	B141	SAMEA751127	PRJEB2274	GCA_001202495.1	Scaffold	3.8166	274	95.1865	99.9775
Bordetella pertussis	B015	SAMEA751508	PRJEB2274	GCA_001210185.1	Scaffold	3.82227	471	95.1708	99.9718
Bordetella pertussis	B135	SAMEA751489	PRJEB2274	GCA_001194225.1	Scaffold	3.81025	280	95.1597	99.9756
Bordetella pertussis	B073	SAMEA751157	PRJEB2274	GCA_001331655.1	Scaffold	3.81426	398	95.1559	99.9765
Bordetella pertussis	B012	SAMEA751134	PRJEB2274	GCA_001331475.1	Scaffold	3.8153	337	95.1417	99.9785
Bordetella pertussis B0558	B0558	SAMN02470861	PRJNA46269	GCA_000193515.2	Contig	3.81212	448	95.141	99.9821
Bordetella pertussis	B292	SAMEA751430	PRJEB2274	GCA_001332835.1	Scaffold	3.81043	370	95.1388	99.9787
Bordetella pertussis	B335	SAMEA751170	PRJEB2274	GCA_001331775.1	Scaffold	3.81399	300	95.1226	99.9764
Bordetella pertussis	B087	SAMEA751152	PRJEB2274	GCA_001198815.1	Scaffold	3.81401	354	95.1177	99.9737
Bordetella pertussis	B072	SAMEA751156	PRJEB2274	GCA_001206235.1	Scaffold	3.8191	442	95.115	99.9749
Bordetella pertussis	B310	SAMEA751177	PRJEB2274	GCA_001208905.1	Scaffold	3.81945	585	95.1106	99.973
Bordetella pertussis	B100	SAMEA751372	PRJEB2274	GCA_001332595.1	Scaffold	3.81354	325	95.1067	99.9742
Bordetella pertussis	B046	SAMEA751477	PRJEB2274	GCA_001196975.1	Scaffold	3.81673	460	95.0809	99.9718
Bordetella pertussis	B304	SAMEA751401	PRJEB2274	GCA_001332675.1	Scaffold	3.81087	323	95.0791	99.9777
Bordetella pertussis	B256	SAMEA751294	PRJEB2274	GCA_001332255.1	Scaffold	3.81341	329	95.0687	99.9743
Bordetella pertussis	B076	SAMEA751164	PRJEB2274	GCA_001201395.1	Scaffold	3.80971	288	95.0576	99.9698
Bordetella pertussis	B340	SAMEA2015292	PRJEB2274	GCA_001200435.1	Scaffold	3.81184	289	95.0571	99.9674
Bordetella pertussis	B047	SAMEA751476	PRJEB2274	GCA_900067715.1	Scaffold	3.81697	490	95.0493	99.9751
Bordetella pertussis	B197	SAMEA751263	PRJEB2274	GCA_001197815.1	Scaffold	3.80782	335	95.0408	99.9738
Bordetella pertussis	B285	SAMEA751166	PRJEB2274	GCA_001331735.1	Scaffold	3.80747	519	95.0398	99.9701
Bordetella pertussis	B016	SAMEA751513	PRJEB2274	GCA_001333815.1	Scaffold	3.81318	497	95.0237	99.9747
Bordetella pertussis	B320	SAMEA751182	PRJEB2274	GCA_001331895.1	Scaffold	3.80716	416	95.0128	99.9755
Bordetella pertussis 18323	FDAARGOS_178	SAMN03996251	PRJNA231221	GCA_001525555.2	Contig	4.1361	4	94.9889	99.8639
Bordetella pertussis	B313	SAMEA751181	PRJEB2274	GCA_001331875.1	Scaffold	3.80609	394	94.9823	99.9755
Bordetella pertussis	B042	SAMEA751474	PRJEB2274	GCA_001333395.1	Scaffold	3.80946	508	94.9808	99.972
Bordetella pertussis	B044	SAMEA751506	PRJEB2274	GCA_001198715.1	Scaffold	3.80814	536	94.9677	99.9641
Bordetella pertussis	B284	SAMEA751466	PRJEB2274	GCA_001211985.1	Scaffold	3.80531	402	94.9367	99.9688
Bordetella pertussis	B311	SAMEA751169	PRJEB2274	GCA_001193515.1	Scaffold	3.80508	487	94.9325	99.9749
Bordetella pertussis	B053	SAMEA751222	PRJEB2274	GCA_001332095.1	Scaffold	3.80605	501	94.9294	99.9778
Bordetella pertussis	B249	SAMEA751334	PRJEB2274	GCA_001332455.1	Scaffold	3.80954	501	94.9202	99.9788
Bordetella pertussis	B034	SAMEA751337	PRJEB2274	GCA_001198195.1	Scaffold	3.80502	466	94.8976	99.9704
Bordetella pertussis	B283	SAMEA751467	PRJEB2274	GCA_001200735.1	Scaffold	3.8007	422	94.8463	99.9737
Bordetella pertussis	B235	SAMEA751376	PRJEB2103	GCA_001211645.1	Scaffold	3.7987	538	94.8401	99.9633
Bordetella pertussis	B281	SAMEA751457	PRJEB2274	GCA_001211005.1	Scaffold	3.80038	338	94.8352	99.9569
Bordetella pertussis B1834	B1834	SAMN02470860	PRJNA46275	GCA_000193575.2	Contig	3.79262	371	94.8194	99.9821
Bordetella pertussis	B312	SAMEA751176	PRJEB2274	GCA_001210045.1	Scaffold	3.79237	401	94.8155	99.9751
Bordetella pertussis	B056	SAMEA751203	PRJEB2274	GCA_001332015.1	Scaffold	3.79724	589	94.7874	99.9731
Bordetella pertussis	B332	SAMEA751341	PRJEB2274	GCA_001198095.1	Scaffold	3.7965	557	94.7753	99.9716
Bordetella pertussis	B058	SAMEA751461	PRJEB2274	GCA_001333215.1	Scaffold	3.79996	550	94.7719	99.9757
Bordetella pertussis	B057	SAMEA751196	PRJEB2274	GCA_001331995.1	Scaffold	3.79395	566	94.7566	99.9726
Bordetella pertussis	B052	SAMEA751209	PRJEB2274	GCA_001332035.1	Scaffold	3.79384	561	94.7479	99.9755
Bordetella pertussis	B282	SAMEA751456	PRJEB2274	GCA_001200095.1	Scaffold	3.79502	495	94.746	99.9698
Bordetella pertussis	B048	SAMEA751471	PRJEB2274	GCA_001333355.1	Scaffold	3.79731	625	94.732	99.9731
Bordetella pertussis	B029	SAMEA751500	PRJEB2274	GCA_001333695.1	Scaffold	3.79017	655	94.711	99.9726
Bordetella pertussis B1831	B1831	SAMN02470859	PRJNA46273	GCA_000193555.2	Contig	3.81974	627	94.6938	99.9769
Bordetella pertussis	B014	SAMEA751509	PRJEB2274	GCA_001193155.1	Scaffold	3.78947	705	94.6826	99.973
Bordetella pertussis	B228	SAMEA751397	PRJEB2103	GCA_001319285.1	Scaffold	3.78769	606	94.6736	99.9623
Bordetella pertussis	B055	SAMEA751214	PRJEB2274	GCA_001332055.1	Scaffold	3.78681	522	94.6665	99.9758
Bordetella pertussis	B003	SAMEA751125	PRJEB2274	GCA_001331375.1	Scaffold	3.7877	511	94.6602	99.974
Bordetella pertussis	B322	SAMEA751244	PRJEB2274	GCA_001332115.1	Scaffold	3.76892	782	94.6498	99.9753
Bordetella pertussis	B230	SAMEA751270	PRJEB2103	GCA_001319245.1	Scaffold	3.78973	567	94.6494	99.9555
Bordetella pertussis	B064	SAMEA751433	PRJEB2274	GCA_001332895.1	Scaffold	3.7949	596	94.6482	99.9746
Bordetella pertussis	B102	SAMEA751411	PRJEB2274	GCA_001206935.1	Scaffold	3.78822	533	94.6475	99.974
Bordetella pertussis	B300	SAMEA751463	PRJEB2274	GCA_001333255.1	Scaffold	3.79268	477	94.6392	99.9752
Bordetella pertussis	B142	SAMEA751126	PRJEB2274	GCA_001202375.1	Scaffold	3.79394	631	94.6384	99.9717
Bordetella pertussis	B324	SAMEA751246	PRJEB2274	GCA_001332135.1	Scaffold	3.78306	666	94.6186	99.9755
Bordetella pertussis	B264	SAMEA751307	PRJEB2274	GCA_001201315.1	Scaffold	3.786	592	94.6147	99.9713
Bordetella pertussis	B077	SAMEA751165	PRJEB2274	GCA_001331715.1	Scaffold	3.78371	681	94.6011	99.9742
Bordetella pertussis	B059	SAMEA751455	PRJEB2274	GCA_001333135.1	Scaffold	3.78449	662	94.5983	99.9716
Bordetella pertussis	B101	SAMEA751409	PRJEB2274	GCA_001332715.1	Scaffold	3.78157	552	94.587	99.9719
Bordetella pertussis	B286	SAMEA751494	PRJEB2274	GCA_001209065.1	Scaffold	3.77948	686	94.5632	99.9709
Bordetella pertussis	B130	SAMEA751493	PRJEB2274	GCA_001333615.1	Scaffold	3.78237	508	94.5572	99.97
Bordetella pertussis	B063	SAMEA751185	PRJEB2274	GCA_001331955.1	Scaffold	3.78089	729	94.5511	99.9708
Bordetella pertussis	B115	SAMEA751142	PRJEB2274	GCA_001200675.1	Scaffold	3.78791	565	94.5503	99.9709
Bordetella pertussis	B062	SAMEA751426	PRJEB2274	GCA_001207655.1	Scaffold	3.78067	595	94.5458	99.9729
Bordetella pertussis	B103	SAMEA751413	PRJEB2274	GCA_001202575.1	Scaffold	3.77921	590	94.5281	99.9694
Bordetella pertussis	B231	SAMEA751394	PRJEB2103	GCA_001319265.1	Scaffold	3.77792	801	94.5178	99.9688
Bordetella pertussis	B023	SAMEA751520	PRJEB2274	GCA_001333915.1	Scaffold	3.77713	777	94.5136	99.9691
Bordetella pertussis	B078	SAMEA751189	PRJEB2274	GCA_001331975.1	Scaffold	3.77938	719	94.5134	99.9731
Bordetella pertussis	B032	SAMEA751510	PRJEB2274	GCA_001333775.1	Scaffold	3.78048	564	94.5061	99.9726
Bordetella pertussis	B001	SAMEA751482	PRJEB2274	GCA_001333495.1	Scaffold	3.78102	795	94.5051	99.9728
Bordetella pertussis	B030	SAMEA751515	PRJEB2274	GCA_001333835.1	Scaffold	3.77852	652	94.5014	99.9726
Bordetella pertussis	B250	SAMEA751318	PRJEB2274	GCA_001332335.1	Scaffold	3.78032	529	94.4974	99.9756
Bordetella pertussis	B331	SAMEA751382	PRJEB2274	GCA_001332655.1	Scaffold	3.77665	590	94.4847	99.9714
Bordetella pertussis	B118	SAMEA751496	PRJEB2274	GCA_001333635.1	Scaffold	3.76676	580	94.483	99.9743
Bordetella pertussis	B011	SAMEA751519	PRJEB2274	GCA_001202455.1	Scaffold	3.78737	759	94.4813	99.9753
Bordetella pertussis	B259	SAMEA751292	PRJEB2274	GCA_001206615.1	Scaffold	3.7764	798	94.4802	99.9722
Bordetella pertussis	B262	SAMEA751309	PRJEB2274	GCA_001332275.1	Scaffold	3.77614	616	94.4787	99.9732
Bordetella pertussis	B031	SAMEA751470	PRJEB2274	GCA_001203115.1	Scaffold	3.77363	776	94.4243	99.9696
Bordetella pertussis	B123	SAMEA751139	PRJEB2274	GCA_001331535.1	Scaffold	3.7733	696	94.4106	99.9731
Bordetella pertussis	B260	SAMEA751296	PRJEB2274	GCA_001197495.1	Scaffold	3.77111	648	94.3958	99.9678
Bordetella pertussis	B081	SAMEA751174	PRJEB2274	GCA_001210145.1	Scaffold	3.77293	835	94.3869	99.9724
Bordetella pertussis	B201	SAMEA751366	PRJEB2274	GCA_001192455.1	Scaffold	3.76971	716	94.3799	99.9704
Bordetella pertussis	B328	SAMEA751250	PRJEB2274	GCA_001193455.1	Scaffold	3.7734	630	94.3747	99.9722
Bordetella pertussis	B111	SAMEA751137	PRJEB2274	GCA_001331495.1	Scaffold	3.76739	638	94.3357	99.9735
Bordetella pertussis	B086	SAMEA751149	PRJEB2274	GCA_001331595.1	Scaffold	3.76622	776	94.3064	99.9697
Bordetella pertussis	B004	SAMEA751130	PRJEB2274	GCA_001196855.1	Scaffold	3.77062	751	94.3047	99.972
Bordetella pertussis	B008	SAMEA751517	PRJEB2274	GCA_001333875.1	Scaffold	3.76258	873	94.2844	99.9736
Bordetella pertussis	B045	SAMEA751507	PRJEB2274	GCA_001208145.1	Scaffold	3.76461	785	94.2809	99.9645
Bordetella pertussis	B104	SAMEA751415	PRJEB2274	GCA_001332735.1	Scaffold	3.76428	671	94.2739	99.9694
Bordetella pertussis	B132	SAMEA751522	PRJEB2274	GCA_001205915.1	Scaffold	3.76927	501	94.2609	99.9631
Bordetella pertussis	B163	SAMEA751180	PRJEB2274	GCA_001212625.1	Scaffold	3.71757	1225	94.2461	99.9846
Bordetella pertussis	B156	SAMEA1931868	PRJEB2274	GCA_001208185.1	Scaffold	3.76735	719	94.2456	99.9639
Bordetella pertussis	B155	SAMEA1933007	PRJEB2274	GCA_001331255.1	Scaffold	3.77641	595	94.2397	99.9717
Bordetella pertussis	B258	SAMEA751343	PRJEB2274	GCA_001332475.1	Scaffold	3.75987	848	94.2299	99.9719
Bordetella pertussis	B314	SAMEA751434	PRJEB2274	GCA_001332915.1	Scaffold	3.75864	891	94.2259	99.9756
Bordetella pertussis	B099	SAMEA751374	PRJEB2274	GCA_001332615.1	Scaffold	3.76137	758	94.2152	99.9701
Bordetella pertussis	B255	SAMEA751357	PRJEB2274	GCA_001332515.1	Scaffold	3.75532	768	94.1865	99.9689
Bordetella pertussis	B164	SAMEA751505	PRJEB2274	GCA_001333755.1	Scaffold	3.70934	1298	94.1619	99.9865
Bordetella pertussis	B248	SAMEA751320	PRJEB2274	GCA_001195245.1	Scaffold	3.76084	743	94.157	99.9762
Bordetella pertussis	B319	SAMEA751171	PRJEB2274	GCA_001331795.1	Scaffold	3.75379	961	94.1502	99.9714
Bordetella pertussis	B089	SAMEA751173	PRJEB2274	GCA_001331835.1	Scaffold	3.75521	756	94.1446	99.9665
Bordetella pertussis	B040	SAMEA751405	PRJEB2274	GCA_001203235.1	Scaffold	3.75422	805	94.1295	99.9691
Bordetella pertussis	B138	SAMEA751488	PRJEB2274	GCA_001333555.1	Scaffold	3.75167	844	94.1274	99.9695
Bordetella pertussis	B233	SAMEA751268	PRJEB2103	GCA_001319225.1	Scaffold	3.76024	629	94.1269	99.9453
Bordetella pertussis	B122	SAMEA751449	PRJEB2274	GCA_001333075.1	Scaffold	3.75206	742	94.1249	99.9676
Bordetella pertussis	B257	SAMEA751288	PRJEB2274	GCA_001332215.1	Scaffold	3.75396	868	94.1157	99.9689
Bordetella pertussis	B266	SAMEA751446	PRJEB2274	GCA_001333035.1	Scaffold	3.75231	601	94.0812	99.9687
Bordetella pertussis	B301	SAMEA751464	PRJEB2274	GCA_001333275.1	Scaffold	3.75906	564	94.0718	99.9718
Bordetella pertussis	B261	SAMEA751359	PRJEB2274	GCA_001200055.1	Scaffold	3.75511	733	94.0456	99.9717
Bordetella pertussis	B342	SAMEA1931345	PRJEB2274	GCA_001209245.1	Scaffold	3.76418	551	94.0425	99.9695
Bordetella pertussis	B022	SAMEA751479	PRJEB2274	GCA_001333435.1	Scaffold	3.74745	929	94.0423	99.974
Bordetella pertussis	B126	SAMEA751451	PRJEB2274	GCA_001207095.1	Scaffold	3.75218	608	94.0387	99.9701
Bordetella pertussis	B071	SAMEA751163	PRJEB2274	GCA_001208005.1	Scaffold	3.75679	728	94.037	99.9728
Bordetella pertussis	B049	SAMEA751459	PRJEB2274	GCA_001333175.1	Scaffold	3.74746	820	94.0352	99.9681
Bordetella pertussis	B108	SAMEA1931802	PRJEB2274	GCA_001204435.1	Scaffold	3.76252	518	94.0337	99.9636
Bordetella pertussis	B005	SAMEA751129	PRJEB2274	GCA_001200475.1	Scaffold	3.73444	843	94.0324	99.9705
Bordetella pertussis	B025	SAMEA751521	PRJEB2274	GCA_001333935.1	Scaffold	3.74417	929	93.9925	99.9714
Bordetella pertussis	B084	SAMEA751147	PRJEB2274	GCA_001193935.1	Scaffold	3.73862	939	93.9743	99.9675
Bordetella pertussis	B098	SAMEA751345	PRJEB2274	GCA_001205255.1	Scaffold	3.74249	995	93.9499	99.9721
Bordetella pertussis	B140	SAMEA751486	PRJEB2274	GCA_001333535.1	Scaffold	3.74585	688	93.9346	99.9688
Bordetella pertussis	B006	SAMEA751184	PRJEB2274	GCA_001331915.1	Scaffold	3.73961	995	93.9326	99.9728
Bordetella pertussis	B338	SAMEA1931800	PRJEB2274	GCA_001199115.1	Scaffold	3.75393	525	93.9293	99.9706
Bordetella pertussis	B035	SAMEA751502	PRJEB2274	GCA_001193855.1	Scaffold	3.73769	998	93.9272	99.9678
Bordetella pertussis	B173	SAMEA751179	PRJEB2274	GCA_001211785.1	Scaffold	3.70174	938	93.9255	99.9705
Bordetella pertussis	B227	SAMEA751386	PRJEB2103	GCA_001212485.1	Scaffold	3.73488	925	93.9131	99.9624
Bordetella pertussis	B119	SAMEA751498	PRJEB2274	GCA_001333655.1	Scaffold	3.7424	846	93.8998	99.9718
Bordetella pertussis	B028	SAMEA751472	PRJEB2274	GCA_001195265.1	Scaffold	3.73563	900	93.8947	99.975
Bordetella pertussis	B105	SAMEA751417	PRJEB2274	GCA_001196575.1	Scaffold	3.73423	825	93.8799	99.9709
Bordetella pertussis	B330	SAMEA751259	PRJEB2274	GCA_001196455.1	Scaffold	3.73408	866	93.8179	99.9711
Bordetella pertussis	B007	SAMEA751516	PRJEB2274	GCA_001333855.1	Scaffold	3.72624	1163	93.8033	99.9723
Bordetella pertussis	B096	SAMEA751350	PRJEB2274	GCA_001208065.1	Scaffold	3.73134	1064	93.7998	99.97
Bordetella pertussis	B337	SAMEA751261	PRJEB2274	GCA_001208285.1	Scaffold	3.7308	998	93.7775	99.9738
Bordetella pertussis	B097	SAMEA751348	PRJEB2274	GCA_001212525.1	Scaffold	3.72722	899	93.7732	99.9689
Bordetella pertussis	B162	SAMEA1931344	PRJEB2274	GCA_001330995.1	Scaffold	3.70973	852	93.7675	99.9716
Bordetella pertussis	B133	SAMEA751491	PRJEB2274	GCA_001211945.1	Scaffold	3.72472	817	93.7582	99.9694
Bordetella pertussis	B037	SAMEA751403	PRJEB2274	GCA_001204675.1	Scaffold	3.72917	1000	93.7541	99.9661
Bordetella pertussis	B147	SAMEA2031986	PRJEB2274	GCA_001331355.1	Scaffold	3.74773	748	93.7513	99.9671
Bordetella pertussis	B149	SAMEA1986112	PRJEB2274	GCA_001192535.1	Scaffold	3.75975	615	93.7492	99.9627
Bordetella pertussis	B299	SAMEA751462	PRJEB2274	GCA_001333235.1	Scaffold	3.73732	756	93.7427	99.9751
Bordetella pertussis	B019	SAMEA1931507	PRJEB2274	GCA_001201635.1	Scaffold	3.73723	742	93.7407	99.9683
Bordetella pertussis	B187	SAMEA751362	PRJEB2274	GCA_001332555.1	Scaffold	3.72694	1031	93.7315	99.9711
Bordetella pertussis	B082	SAMEA751145	PRJEB2274	GCA_001210765.1	Scaffold	3.73009	1028	93.7104	99.9717
Bordetella pertussis	B343	SAMEA1931799	PRJEB2274	GCA_001212645.1	Scaffold	3.73403	693	93.6868	99.968
Bordetella pertussis	B315	SAMEA1931537	PRJEB2274	GCA_001211225.1	Scaffold	3.72803	631	93.6457	99.9666
Bordetella pertussis	B069	SAMEA751175	PRJEB2274	GCA_001331855.1	Scaffold	3.71967	1185	93.6447	99.972
Bordetella pertussis	B178	SAMEA2035349	PRJEB2274	GCA_001205275.1	Scaffold	3.70518	754	93.6396	99.9645
Bordetella pertussis	B068	SAMEA1931536	PRJEB2274	GCA_001206335.1	Scaffold	3.72859	850	93.6371	99.9616
Bordetella pertussis	B093	SAMEA751161	PRJEB2274	GCA_001212285.1	Scaffold	3.72758	725	93.6184	99.966
Bordetella pertussis	B088	SAMEA751151	PRJEB2274	GCA_001195885.1	Scaffold	3.7145	1072	93.5416	99.9713
Bordetella pertussis	B027	SAMEA751473	PRJEB2274	GCA_001333375.1	Scaffold	3.71972	928	93.5384	99.9648
Bordetella pertussis	B160	SAMEA1933004	PRJEB2274	GCA_001195625.1	Scaffold	3.75029	717	93.4889	99.9583
Bordetella pertussis	B318	SAMEA751239	PRJEB2274	GCA_001196085.1	Scaffold	3.71429	1185	93.4812	99.9732
Bordetella pertussis	B204	SAMEA2015299	PRJEB2274	GCA_001196395.1	Scaffold	3.71665	723	93.4499	99.9637
Bordetella pertussis	B326	SAMEA751255	PRJEB2274	GCA_001196995.1	Scaffold	3.70621	952	93.4477	99.9721
Bordetella pertussis	B316	SAMEA751368	PRJEB2274	GCA_001332575.1	Scaffold	3.70325	1091	93.4305	99.966
Bordetella pertussis	B125	SAMEA751452	PRJEB2274	GCA_001209845.1	Scaffold	3.70515	1008	93.4039	99.9727
Bordetella pertussis	B297	SAMEA751468	PRJEB2274	GCA_001333315.1	Scaffold	3.71526	829	93.3995	99.9718
Bordetella pertussis	B113	SAMEA751453	PRJEB2274	GCA_001197455.1	Scaffold	3.70907	1005	93.3846	99.9705
Bordetella pertussis	B206	SAMEA1931798	PRJEB2274	GCA_001196005.1	Scaffold	3.70648	864	93.3666	99.9655
Bordetella pertussis	B024	SAMEA751514	PRJEB2274	GCA_001212045.1	Scaffold	3.7031	1066	93.3454	99.9668
Bordetella pertussis	B010	SAMEA751518	PRJEB2274	GCA_001333895.1	Scaffold	3.70212	1157	93.3425	99.9725
Bordetella pertussis	B254	SAMEA751339	PRJEB2274	GCA_001212505.1	Scaffold	3.69892	1132	93.3232	99.9697
Bordetella pertussis	B041	SAMEA751167	PRJEB2274	GCA_001331755.1	Scaffold	3.69675	931	93.3053	99.9696
Bordetella pertussis	B074	SAMEA751158	PRJEB2274	GCA_001202875.1	Scaffold	3.69952	876	93.3026	99.9695
Bordetella pertussis	B289	SAMEA751316	PRJEB2274	GCA_001332315.1	Scaffold	3.69697	941	93.2929	99.9669
Bordetella pertussis	BP_GD2017	SAMN08281077	PRJNA428126	GCA_004212655.1	Contig	3.68967	623	93.2672	99.945
Bordetella pertussis	B134	SAMEA751492	PRJEB2274	GCA_001333595.1	Scaffold	3.70071	876	93.2665	99.9699
Bordetella pertussis	B263	SAMEA751286	PRJEB2274	GCA_001332195.1	Scaffold	3.69211	1077	93.2454	99.9692
Bordetella pertussis	B036	SAMEA751421	PRJEB2274	GCA_001198955.1	Scaffold	3.69169	1165	93.238	99.9724
Bordetella pertussis	B327	SAMEA751248	PRJEB2274	GCA_001332155.1	Scaffold	3.6916	1071	93.2217	99.9712
Bordetella pertussis	B278	SAMEA751460	PRJEB2274	GCA_001333195.1	Scaffold	3.68986	1127	93.2127	99.9644
Bordetella pertussis	B293	SAMEA751425	PRJEB2274	GCA_001332795.1	Scaffold	3.69393	1082	93.2024	99.9751
Bordetella pertussis	B124	SAMEA751141	PRJEB2274	GCA_001207905.1	Scaffold	3.708	819	93.1996	99.9673
Bordetella pertussis	B110	SAMEA2015293	PRJEB2274	GCA_001331295.1	Scaffold	3.72338	665	93.1987	99.9662
Bordetella pertussis	B009	SAMEA1986111	PRJEB2274	GCA_001201155.1	Scaffold	3.70913	724	93.1897	99.9659
Bordetella pertussis	B085	SAMEA751150	PRJEB2274	GCA_001331615.1	Scaffold	3.6986	1146	93.1806	99.9674
Bordetella pertussis	B151	SAMEA1931721	PRJEB2274	GCA_001209985.1	Scaffold	3.70472	830	93.1554	99.9676
Bordetella pertussis	B334	SAMEA751407	PRJEB2274	GCA_001332695.1	Scaffold	3.68933	1038	93.148	99.9696
Bordetella pertussis	B127	SAMEA751447	PRJEB2274	GCA_001333055.1	Scaffold	3.69571	785	93.1376	99.9673
Bordetella pertussis	B043	SAMEA1931346	PRJEB2274	GCA_001331015.1	Scaffold	3.68905	842	93.1273	99.9675
Bordetella pertussis	B091	SAMEA751132	PRJEB2274	GCA_001331435.1	Scaffold	3.68952	976	93.0623	99.9676
Bordetella pertussis	B184	SAMEA1931747	PRJEB2274	GCA_001191795.1	Scaffold	3.7102	712	93.0511	99.952
Bordetella pertussis	B090	SAMEA751160	PRJEB2274	GCA_001331695.1	Scaffold	3.67614	1091	92.9925	99.9709
Bordetella pertussis	B106	SAMEA2015295	PRJEB2274	GCA_001331335.1	Scaffold	3.69184	792	92.9529	99.9653
Bordetella pertussis	B066	SAMEA751429	PRJEB2274	GCA_001201995.1	Scaffold	3.67884	1019	92.942	99.9723
Bordetella pertussis	B333	SAMEA751168	PRJEB2274	GCA_001211905.1	Scaffold	3.68156	1041	92.9384	99.9661
Bordetella pertussis	B323	SAMEA751241	PRJEB2274	GCA_001194095.1	Scaffold	3.66721	1172	92.86	99.9685
Bordetella pertussis	B021	SAMEA751501	PRJEB2274	GCA_001333715.1	Scaffold	3.66961	1319	92.8523	99.9658
Bordetella pertussis	B050	SAMEA751480	PRJEB2274	GCA_001333455.1	Scaffold	3.66822	1206	92.8308	99.9661
Bordetella pertussis	B157	SAMEA1931804	PRJEB2274	GCA_001331175.1	Scaffold	3.69657	845	92.8279	99.9602
Bordetella pertussis	B303	SAMEA751423	PRJEB2274	GCA_001332755.1	Scaffold	3.66228	1065	92.7911	99.9744
Bordetella pertussis	B109	SAMEA1931347	PRJEB2274	GCA_001331035.1	Scaffold	3.68621	834	92.7481	99.9632
Bordetella pertussis	B279	SAMEA751435	PRJEB2274	GCA_001201375.1	Scaffold	3.65535	1248	92.7395	99.9643
Bordetella pertussis	B083	SAMEA751148	PRJEB2274	GCA_001211725.1	Scaffold	3.65859	1325	92.7298	99.9709
Bordetella pertussis	B251	SAMEA751332	PRJEB2274	GCA_001332435.1	Scaffold	3.66215	1113	92.7291	99.9709
Bordetella pertussis	B199	SAMEA2015291	PRJEB2274	GCA_001194605.1	Scaffold	3.67474	883	92.717	99.9661
Bordetella pertussis	B339	SAMEA1986110	PRJEB2274	GCA_001200315.1	Scaffold	3.67935	849	92.6991	99.9653
Bordetella pertussis	B290	SAMEA751432	PRJEB2274	GCA_001332875.1	Scaffold	3.64334	1205	92.6908	99.97
Bordetella pertussis	B302	SAMEA751465	PRJEB2274	GCA_001333295.1	Scaffold	3.65957	1003	92.6385	99.971
Bordetella pertussis	B117	SAMEA751140	PRJEB2274	GCA_001194985.1	Scaffold	3.65653	1011	92.6164	99.9678
Bordetella pertussis	B305	SAMEA751325	PRJEB2274	GCA_001332375.1	Scaffold	3.64959	1114	92.6076	99.9746
Bordetella pertussis	B033	SAMEA1931801	PRJEB2274	GCA_001205335.1	Scaffold	3.68517	805	92.5679	99.9683
Bordetella pertussis	B336	SAMEA1931573	PRJEB2274	GCA_001211805.1	Scaffold	3.67378	870	92.5639	99.9647
Bordetella pertussis	B280	SAMEA751454	PRJEB2274	GCA_001333115.1	Scaffold	3.65701	951	92.5539	99.9532
Bordetella pertussis	B116	SAMEA751136	PRJEB2274	GCA_001208205.1	Scaffold	3.64647	1181	92.5401	99.9679
Bordetella pertussis	B236	SAMEA1931720	PRJEB2274	GCA_001331135.1	Scaffold	3.68128	808	92.4705	99.9583
Bordetella pertussis	B092	SAMEA751128	PRJEB2274	GCA_001331395.1	Scaffold	3.64276	1135	92.4696	99.9746
Bordetella pertussis	B170	SAMEA1931350	PRJEB2274	GCA_001202695.1	Scaffold	3.65679	950	92.4583	99.9658
Bordetella pertussis	B295	SAMEA751478	PRJEB2274	GCA_001333415.1	Scaffold	3.64443	1164	92.4485	99.9682
Bordetella pertussis NBRC 107857	NBRC 107857	SAMD00046894	PRJDB243	GCA_001598615.1	Contig	3.77928	366	92.4067	99.9032
Bordetella pertussis	B136	SAMEA751490	PRJEB2274	GCA_001333575.1	Scaffold	3.64048	1113	92.3991	99.9705
Bordetella pertussis	B159	SAMEA1970817	PRJEB2274	GCA_001331275.1	Scaffold	3.65402	961	92.3745	99.9547
Bordetella pertussis	B277	SAMEA751458	PRJEB2274	GCA_001333155.1	Scaffold	3.64358	1117	92.3312	99.9582
Bordetella pertussis	B291	SAMEA751431	PRJEB2274	GCA_001332855.1	Scaffold	3.6286	1276	92.3138	99.9698
Bordetella pertussis	B325	SAMEA751252	PRJEB2274	GCA_001204135.1	Scaffold	3.62264	1380	92.1933	99.9683
Bordetella pertussis	B341	SAMEA1932947	PRJEB2274	GCA_001331235.1	Scaffold	3.63283	1054	92.1554	99.9657
Bordetella pertussis	B306	SAMEA751329	PRJEB2274	GCA_001332415.1	Scaffold	3.61433	1262	92.1377	99.9691
Bordetella pertussis	B061	SAMEA751153	PRJEB2274	GCA_001262195.1	Scaffold	3.6166	1272	92.1053	99.9723
Bordetella pertussis	B137	SAMEA751487	PRJEB2274	GCA_001201595.1	Scaffold	3.61719	1288	92.0964	99.9679
Bordetella pertussis	B252	SAMEA751380	PRJEB2274	GCA_001332635.1	Scaffold	3.60566	1308	91.9366	99.9706
Bordetella pertussis	B237	SAMEA1931870	PRJEB2274	GCA_001199955.1	Scaffold	3.63323	972	91.9147	99.956
Bordetella pertussis	B112	SAMEA751450	PRJEB2274	GCA_001333095.1	Scaffold	3.61111	1243	91.8995	99.9745
Bordetella pertussis	B002	SAMEA751131	PRJEB2274	GCA_001331415.1	Scaffold	3.72187	781	91.7555	99.8961
Bordetella pertussis	B075	SAMEA751159	PRJEB2274	GCA_001331675.1	Scaffold	3.61894	1042	91.7305	99.9559
Bordetella pertussis	B174	SAMEA1931867	PRJEB2274	GCA_001192135.1	Scaffold	3.63357	968	91.6504	99.9538
Bordetella pertussis	B221	SAMEA1933040	PRJEB2274	GCA_001210905.1	Scaffold	3.59755	1130	91.6338	99.9713
Bordetella pertussis	B144	SAMEA1931352	PRJEB2274	GCA_001331095.1	Scaffold	3.59658	1191	91.5903	99.9697
Bordetella pertussis	B065	SAMEA751146	PRJEB2274	GCA_001198355.1	Scaffold	3.56831	1516	91.5054	99.9599
Bordetella pertussis	B246	SAMEA751354	PRJEB2274	GCA_001332495.1	Scaffold	3.71046	765	91.3451	99.8855
Bordetella pertussis	B167	SAMEA751484	PRJEB2274	GCA_001333515.1	Scaffold	3.72903	932	91.2912	99.8917
Bordetella pertussis	B095	SAMEA751353	PRJEB2274	GCA_001193835.1	Scaffold	3.70832	863	91.2897	99.8934
Bordetella pertussis	B094	SAMEA751133	PRJEB2274	GCA_001331455.1	Scaffold	3.56995	1392	91.2807	99.9665
Bordetella pertussis	B317	SAMEA1931450	PRJEB2274	GCA_001209025.1	Scaffold	3.62461	902	91.1937	99.9418
Bordetella pertussis	B153	SAMEA1933033	PRJEB2274	GCA_001197335.1	Scaffold	3.57737	1194	91.1577	99.9579
Bordetella pertussis	B051	SAMEA751154	PRJEB2274	GCA_001202515.1	Scaffold	3.54133	1578	91.062	99.9639
Bordetella pertussis	B296	SAMEA751481	PRJEB2274	GCA_001333475.1	Scaffold	3.535	1379	90.7312	99.9727
Bordetella pertussis	B307	SAMEA751327	PRJEB2274	GCA_001332395.1	Scaffold	3.52773	1415	90.7311	99.9648
Bordetella pertussis	B107	SAMEA2015294	PRJEB2274	GCA_001331315.1	Scaffold	3.5918	966	90.7143	99.9408
Bordetella pertussis	B020	SAMEA751499	PRJEB2274	GCA_001333675.1	Scaffold	3.50674	1873	90.6229	99.9623
Bordetella pertussis	B294	SAMEA751424	PRJEB2274	GCA_001332775.1	Scaffold	3.49413	1492	90.2592	99.9698
Bordetella pertussis	VBD2	SAMN07566688	PRJNA400355	GCA_002289405.1	Contig	3.53713	1232	90.129	99.8996
Bordetella pertussis	B288	SAMEA751323	PRJEB2274	GCA_001332355.1	Scaffold	3.46199	1627	89.8315	99.9681
Bordetella pertussis	B139	SAMEA751485	PRJEB2274	GCA_001210485.1	Scaffold	3.46317	1628	89.8262	99.9613
Bordetella pertussis	B274	SAMEA751437	PRJEB2274	GCA_001211165.1	Scaffold	3.46969	1570	89.6785	99.9498
Bordetella pertussis	VBD1	SAMN07566686	PRJNA400354	GCA_002289365.1	Contig	3.51871	1240	89.6243	99.9025
Bordetella pertussis	B265	SAMEA751503	PRJEB2274	GCA_001192115.1	Scaffold	3.5916	1263	89.5199	99.8901
Bordetella pertussis	B202	SAMEA1931351	PRJEB2274	GCA_001331075.1	Scaffold	3.4246	1400	89.0169	99.9602
Bordetella pertussis	B161	SAMEA1931718	PRJEB2274	GCA_001331115.1	Scaffold	3.41059	1261	86.9442	99.9098
Bordetella pertussis	B154	SAMEA1931806	PRJEB2274	GCA_001331195.1	Scaffold	3.49211	978	86.0759	99.8604
Bordetella pertussis	B060	SAMEA751290	PRJEB2274	GCA_001332235.1	Scaffold	3.21449	1431	77.031	99.8129
Bordetella pertussis	B054	SAMEA751218	PRJEB2274	GCA_001332075.1	Scaffold	3.33414	1209	76.0891	99.779
Bordetella pertussis	B067	SAMEA751428	PRJEB2274	GCA_001332815.1	Scaffold	3.28628	1182	64.5846	99.7318
Bordetella pertussis	B273	SAMEA751439	PRJEB2274	GCA_001332955.1	Scaffold	1.5939	2720	54.8087	99.8907
J447
#Organism/Name	Strain	BioSample	BioProject	Assembly	Level	Size	Scaffolds	Symmetric Identity	Gapped Identity
Bordetella pertussis	J139	SAMN08200079	PRJNA279196	GCA_004009715.1	Complete Genome	4.24712	-	98.7617	99.9903
Bordetella pertussis	NCTC10907	SAMEA3178014	PRJEB6403	GCA_900445965.1	Contig	4.17688	2	98.5589	99.9542
Bordetella pertussis	J448	SAMN05770316	PRJNA279196	GCA_001831455.1	Complete Genome	4.3864	-	98.5076	99.9995
Bordetella pertussis	VS67	SAMEA1062145	PRJEB25820	GCA_900327875.1	Complete Genome	4.13738	-	98.4715	99.9925
Bordetella pertussis	B227	SAMN04221180	PRJNA279196	GCA_001988055.1	Complete Genome	4.13443	-	98.4372	99.9944
Bordetella pertussis	B228	SAMN08395605	PRJNA279196	GCA_004635385.1	Complete Genome	4.13331	-	98.4241	99.9946
Bordetella pertussis	NCTC10910	SAMEA3923586	PRJEB6403	GCA_900475665.1	Complete Genome	4.13334	-	98.4002	99.9932
Bordetella pertussis	A339	SAMN08469391	PRJNA279196	GCA_004636285.1	Complete Genome	4.1311	-	98.3957	99.993
Bordetella pertussis	E945	SAMN05583817	PRJNA279196	GCA_002285955.1	Complete Genome	4.12784	-	98.3789	99.9898
Bordetella pertussis	P2013109	SAMN11295233	PRJNA530108	GCA_008330005.1	Complete Genome	4.12601	-	98.3585	99.9922
Bordetella pertussis	J445	SAMN05770313	PRJNA279196	GCA_001831395.1	Complete Genome	4.12898	-	98.3484	99.9916
Bordetella pertussis	B202	SAMN05333716	PRJNA279196	GCA_001687405.1	Complete Genome	4.12898	-	98.3484	99.9917
Bordetella pertussis	B226	SAMN05583809	PRJNA279196	GCA_002285975.1	Complete Genome	4.12604	-	98.3363	99.9953
Bordetella pertussis	B201	SAMN04221179	PRJNA279196	GCA_001988035.1	Complete Genome	4.12265	-	98.2724	99.9917
Bordetella pertussis	VS377	SAMEA1062148	PRJEB25820	GCA_900327855.1	Complete Genome	4.16062	-	98.2664	99.9891
Bordetella pertussis	NCTC10911	SAMEA3905388	PRJEB6403	GCA_900445805.1	Contig	4.14006	2	98.2558	99.9947
Bordetella pertussis	H740	SAMN03455354	PRJNA279196	GCA_001985385.1	Complete Genome	4.11108	-	98.2275	99.9879
Bordetella pertussis	J473	SAMN07137593	PRJNA279196	GCA_002240495.1	Complete Genome	4.11458	-	98.2189	99.9866
Bordetella pertussis	VS401	SAMEA1062149	PRJEB25820	GCA_900327865.1	Complete Genome	4.16274	-	98.2186	99.9905
Bordetella pertussis	H788	SAMN03167927	PRJNA266616	GCA_001605365.1	Complete Genome	4.10682	-	98.2131	99.9905
Bordetella pertussis	J401	SAMN08395648	PRJNA279196	GCA_004635485.1	Complete Genome	4.11374	-	98.208	99.9908
Bordetella pertussis	I755	SAMN03702666	PRJNA279196	GCA_001987535.1	Complete Genome	4.11165	-	98.207	99.9899
Bordetella pertussis	I088	SAMN03702638	PRJNA279196	GCA_001986975.1	Complete Genome	4.11269	-	98.1958	99.991
Bordetella pertussis	I182	SAMN08214409	PRJNA279196	GCA_004637225.1	Complete Genome	4.1127	-	98.1953	99.991
Bordetella pertussis	J192	SAMN04221195	PRJNA279196	GCA_001988355.1	Complete Genome	4.11269	-	98.1953	99.9905
Bordetella pertussis	E976	SAMN03455339	PRJNA279196	GCA_001985085.1	Complete Genome	4.11641	-	98.1927	99.9884
Bordetella pertussis B1920	B1920	SAMN02470864	PRJNA46279	GCA_000193615.3	Complete Genome	4.11463	-	98.1925	99.9895
Bordetella pertussis	E191	SAMN08178166	PRJNA279196	GCA_004009595.1	Complete Genome	4.10475	-	98.1887	99.9914
Bordetella pertussis	VS393	SAMEA1062147	PRJEB25820	GCA_900327845.1	Complete Genome	4.16008	-	98.1866	99.9908
Bordetella pertussis	J198	SAMN04383593	PRJNA279196	GCA_001989235.1	Complete Genome	4.11376	-	98.1834	99.991
Bordetella pertussis	J093	SAMN04383575	PRJNA279196	GCA_001988875.1	Complete Genome	4.11375	-	98.183	99.9906
Bordetella pertussis	J072	SAMN03702682	PRJNA279196	GCA_001987855.1	Complete Genome	4.11375	-	98.183	99.9908
Bordetella pertussis	H866	SAMN03702632	PRJNA279196	GCA_001986855.1	Complete Genome	4.11164	-	98.183	99.9911
Bordetella pertussis	H842	SAMN03702627	PRJNA279196	GCA_001986755.1	Complete Genome	4.11164	-	98.183	99.9912
Bordetella pertussis	H773	SAMN03702623	PRJNA279196	GCA_001986675.1	Complete Genome	4.11164	-	98.183	99.9911
Bordetella pertussis	J374	SAMN08469394	PRJNA279196	GCA_004636165.1	Complete Genome	4.11164	-	98.1828	99.9906
Bordetella pertussis	J092	SAMN08524445	PRJNA279196	GCA_004637005.1	Complete Genome	4.11372	-	98.1828	99.9903
Bordetella pertussis	J179	SAMN04221193	PRJNA279196	GCA_001988315.1	Complete Genome	4.11373	-	98.1827	99.9903
Bordetella pertussis	I110	SAMN03702640	PRJNA279196	GCA_001987015.1	Complete Genome	4.11161	-	98.1824	99.9897
Bordetella pertussis	I375	SAMN03702656	PRJNA279196	GCA_001987335.1	Complete Genome	4.11369	-	98.1819	99.9901
Bordetella pertussis	J204	SAMN07352213	PRJNA279196	GCA_004637185.1	Complete Genome	4.11371	-	98.1816	99.99
Bordetella pertussis	I094	SAMN06007762	PRJNA279196	GCA_004006155.1	Complete Genome	4.11143	-	98.181	99.9865
Bordetella pertussis	B3640	SAMN03566785	PRJNA281570	GCA_001307685.1	Complete Genome	4.11099	-	98.1753	99.991
Bordetella pertussis	I944	SAMN03455371	PRJNA279196	GCA_001985725.1	Complete Genome	4.11274	-	98.1711	99.9907
Bordetella pertussis	I978	SAMN03702672	PRJNA279196	GCA_001987655.1	Complete Genome	4.11059	-	98.1704	99.991
Bordetella pertussis	E537	SAMN05583815	PRJNA279196	GCA_002285995.1	Complete Genome	4.11059	-	98.1704	99.9913
Bordetella pertussis	I762	SAMN03702667	PRJNA279196	GCA_001987555.1	Complete Genome	4.11059	-	98.1704	99.991
Bordetella pertussis	H811	SAMN08136985	PRJNA279196	GCA_004009295.1	Complete Genome	4.11059	-	98.1704	99.991
Bordetella pertussis	J099	SAMN04383577	PRJNA279196	GCA_001988915.1	Complete Genome	4.11268	-	98.1703	99.9906
Bordetella pertussis	J258	SAMN08395615	PRJNA279196	GCA_004635225.1	Complete Genome	4.11058	-	98.1702	99.9905
Bordetella pertussis	G102	SAMN08164938	PRJNA279196	GCA_004009515.1	Complete Genome	4.11061	-	98.1702	99.9911
Bordetella pertussis	J270	SAMN08395625	PRJNA279196	GCA_004634825.1	Complete Genome	4.11058	-	98.1702	99.9906
Bordetella pertussis	J251	SAMN08395608	PRJNA279196	GCA_004635345.1	Complete Genome	4.11058	-	98.1702	99.9905
Bordetella pertussis	J257	SAMN08395614	PRJNA279196	GCA_004635245.1	Complete Genome	4.11058	-	98.1702	99.9906
Bordetella pertussis	J263	SAMN08395619	PRJNA279196	GCA_004635165.1	Complete Genome	4.11058	-	98.1702	99.9906
Bordetella pertussis	J259	SAMN08395616	PRJNA279196	GCA_004635205.1	Complete Genome	4.11058	-	98.1702	99.9905
Bordetella pertussis	J256	SAMN08395613	PRJNA279196	GCA_004635265.1	Complete Genome	4.11058	-	98.1702	99.9905
Bordetella pertussis	J262	SAMN08395618	PRJNA279196	GCA_004771055.1	Complete Genome	4.11058	-	98.1702	99.9906
Bordetella pertussis	J267	SAMN08395622	PRJNA279196	GCA_004635105.1	Complete Genome	4.11058	-	98.1702	99.9906
Bordetella pertussis	J266	SAMN08395621	PRJNA279196	GCA_004635125.1	Complete Genome	4.11058	-	98.1702	99.9906
Bordetella pertussis	J250	SAMN08395607	PRJNA279196	GCA_004635445.1	Complete Genome	4.11058	-	98.1702	99.9905
Bordetella pertussis	J272	SAMN08395626	PRJNA279196	GCA_004634805.1	Complete Genome	4.11058	-	98.1702	99.9906
Bordetella pertussis	J260	SAMN08395617	PRJNA279196	GCA_004635185.1	Complete Genome	4.11058	-	98.1702	99.9906
Bordetella pertussis	J254	SAMN08395611	PRJNA279196	GCA_004635285.1	Complete Genome	4.11058	-	98.1702	99.9906
Bordetella pertussis	J252	SAMN08395609	PRJNA279196	GCA_004635325.1	Complete Genome	4.11058	-	98.1702	99.9905
Bordetella pertussis	J249	SAMN08395606	PRJNA279196	GCA_004635365.1	Complete Genome	4.11058	-	98.1702	99.9906
Bordetella pertussis	J255	SAMN08395612	PRJNA279196	GCA_004635425.1	Complete Genome	4.11058	-	98.1702	99.9906
Bordetella pertussis	J274	SAMN08395627	PRJNA279196	GCA_004634925.1	Complete Genome	4.11055	-	98.1702	99.9903
Bordetella pertussis	J264	SAMN08395620	PRJNA279196	GCA_004635145.1	Complete Genome	4.11058	-	98.1701	99.9905
Bordetella pertussis	J679	SAMN08524470	PRJNA279196	GCA_004636565.1	Complete Genome	4.11058	-	98.1701	99.9905
Bordetella pertussis	J358	SAMN04388409	PRJNA279196	GCA_003991035.1	Complete Genome	4.11059	-	98.1701	99.9907
Bordetella pertussis	J683	SAMN08524473	PRJNA279196	GCA_004636505.1	Complete Genome	4.11059	-	98.1701	99.9906
Bordetella pertussis	J368	SAMN08469393	PRJNA279196	GCA_004636185.1	Complete Genome	4.11059	-	98.1701	99.9907
Bordetella pertussis	J603	SAMN08524459	PRJNA279196	GCA_004635905.1	Complete Genome	4.1127	-	98.1701	99.9908
Bordetella pertussis	J073	SAMN03702683	PRJNA279196	GCA_001987875.1	Complete Genome	4.11272	-	98.17	99.99
Bordetella pertussis	J605	SAMN08524461	PRJNA279196	GCA_004635865.1	Complete Genome	4.11268	-	98.17	99.9906
Bordetella pertussis	J366	SAMN08395641	PRJNA279196	GCA_004634585.1	Complete Genome	4.11058	-	98.17	99.9908
Bordetella pertussis	I752	SAMN03455368	PRJNA279196	GCA_001985665.1	Complete Genome	4.11059	-	98.17	99.9908
Bordetella pertussis	J373	SAMN08471224	PRJNA279196	GCA_004636385.1	Complete Genome	4.1106	-	98.17	99.9908
Bordetella pertussis	J680	SAMN08524471	PRJNA279196	GCA_004636545.1	Complete Genome	4.11058	-	98.17	99.9904
Bordetella pertussis	J606	SAMN08524462	PRJNA279196	GCA_004635845.1	Complete Genome	4.11266	-	98.1699	99.9901
Bordetella pertussis	J160	SAMN05716053	PRJNA279196	GCA_002286295.1	Complete Genome	4.11263	-	98.1698	99.9895
Bordetella pertussis	J384	SAMN08016809	PRJNA279196	GCA_004008415.1	Complete Genome	4.11054	-	98.1698	99.9902
Bordetella pertussis	J682	SAMN08524472	PRJNA279196	GCA_004636525.1	Complete Genome	4.11056	-	98.1698	99.99
Bordetella pertussis	J360	SAMN08395638	PRJNA279196	GCA_004634645.1	Complete Genome	4.11046	-	98.169	99.9882
Bordetella pertussis	UK76	SAMN09721537	PRJNA478201	GCA_003355085.1	Complete Genome	4.11263	-	98.1687	99.9881
Bordetella pertussis	I273	SAMN03702650	PRJNA279196	GCA_001987215.1	Complete Genome	4.11043	-	98.1684	99.991
Bordetella pertussis	UK48	SAMN09721536	PRJNA478201	GCA_003367275.1	Contig	4.11215	2	98.162	99.9822
Bordetella pertussis	J100	SAMN03702688	PRJNA279196	GCA_001987975.1	Complete Genome	4.10971	-	98.1597	99.9907
Bordetella pertussis	J165	SAMN05751699	PRJNA279196	GCA_002442615.1	Complete Genome	4.11164	-	98.1585	99.9903
Bordetella pertussis	I977	SAMN03702671	PRJNA279196	GCA_001987635.1	Complete Genome	4.11164	-	98.158	99.9911
Bordetella pertussis	J305	SAMN04383601	PRJNA279196	GCA_001988515.1	Complete Genome	4.11166	-	98.158	99.9907
Bordetella pertussis	I420	SAMN08214407	PRJNA279196	GCA_004009775.1	Complete Genome	4.11162	-	98.1578	99.9907
Bordetella pertussis	J604	SAMN08524460	PRJNA279196	GCA_004635885.1	Complete Genome	4.11165	-	98.1578	99.9911
Bordetella pertussis	I271	SAMN03702649	PRJNA279196	GCA_001987195.1	Complete Genome	4.10954	-	98.1577	99.9911
Bordetella pertussis	J120	SAMN04383581	PRJNA279196	GCA_001989035.1	Complete Genome	4.10952	-	98.1577	99.9911
Bordetella pertussis	I751	SAMN03854495	PRJNA279196	GCA_001985865.1	Complete Genome	4.10956	-	98.1576	99.9908
Bordetella pertussis	I452	SAMN03702661	PRJNA279196	GCA_001987435.1	Complete Genome	4.10955	-	98.1576	99.9909
Bordetella pertussis	I228	SAMN03455362	PRJNA279196	GCA_001985545.1	Complete Genome	4.11165	-	98.1574	99.9906
Bordetella pertussis	J191	SAMN04221194	PRJNA279196	GCA_001988335.1	Complete Genome	4.11165	-	98.1573	99.9902
Bordetella pertussis	J027	SAMN03702678	PRJNA279196	GCA_001987775.1	Complete Genome	4.10954	-	98.1573	99.9906
Bordetella pertussis	H579	SAMN03455348	PRJNA279196	GCA_001985265.1	Complete Genome	4.10951	-	98.1569	99.9898
Bordetella pertussis	I472	SAMN03249380	PRJNA266616	GCA_001605425.1	Complete Genome	4.11165	-	98.1568	99.9898
Bordetella pertussis	I469	SAMN03249379	PRJNA266616	GCA_001605405.1	Complete Genome	4.11166	-	98.1567	99.9897
Bordetella pertussis	B3921	SAMN03566788	PRJNA281570	GCA_001307745.1	Complete Genome	4.11156	-	98.1564	99.9904
Bordetella pertussis	J363	SAMN08395639	PRJNA279196	GCA_004634625.1	Complete Genome	4.11317	-	98.1528	99.988
Bordetella pertussis	I382	SAMN03702659	PRJNA279196	GCA_001987395.1	Complete Genome	4.1105	-	98.1525	99.9892
Bordetella pertussis	H375	SAMN03249362	PRJNA266616	GCA_001605135.1	Complete Genome	4.11105	-	98.1523	99.9879
Bordetella pertussis	J094	SAMN06007540	PRJNA279196	GCA_002859745.1	Complete Genome	4.10379	-	98.1518	99.9907
Bordetella pertussis	H834	SAMN03464273	PRJNA279196	GCA_001986175.1	Complete Genome	4.1037	-	98.1514	99.9917
Bordetella pertussis	H637	SAMN03455349	PRJNA279196	GCA_001985285.1	Complete Genome	4.1037	-	98.1507	99.9912
Bordetella pertussis	H346	SAMN03702616	PRJNA279196	GCA_001986535.1	Complete Genome	4.11061	-	98.1455	99.9912
Bordetella pertussis	J334	SAMN08395633	PRJNA279196	GCA_004634725.1	Complete Genome	4.11058	-	98.1454	99.9912
Bordetella pertussis	H763	SAMN03702619	PRJNA279196	GCA_001986595.1	Complete Genome	4.11059	-	98.1453	99.9912
Bordetella pertussis	J206	SAMN04383594	PRJNA279196	GCA_001989255.1	Complete Genome	4.1106	-	98.1452	99.9907
Bordetella pertussis	F687	SAMN03455345	PRJNA279196	GCA_001985205.1	Complete Genome	4.10849	-	98.1452	99.9913
Bordetella pertussis	H910	SAMN03702636	PRJNA279196	GCA_001986935.1	Complete Genome	4.11059	-	98.1451	99.991
Bordetella pertussis	I089	SAMN03702639	PRJNA279196	GCA_001986995.1	Complete Genome	4.11059	-	98.145	99.9908
Bordetella pertussis	J152	SAMN04383586	PRJNA279196	GCA_002068675.1	Complete Genome	4.11059	-	98.145	99.9908
Bordetella pertussis	J210	SAMN04383596	PRJNA279196	GCA_001989295.1	Complete Genome	4.1106	-	98.145	99.9903
Bordetella pertussis	J367	SAMN08395642	PRJNA279196	GCA_004635585.1	Complete Genome	4.10848	-	98.145	99.9911
Bordetella pertussis	J012	SAMN03702673	PRJNA279196	GCA_001987675.1	Complete Genome	4.11059	-	98.1449	99.9905
Bordetella pertussis	J269	SAMN08395624	PRJNA279196	GCA_004635085.1	Complete Genome	4.10848	-	98.1448	99.9905
Bordetella pertussis	H782	SAMN06007763	PRJNA279196	GCA_004006615.1	Complete Genome	4.10846	-	98.1447	99.9907
Bordetella pertussis	J303	SAMN07352227	PRJNA279196	GCA_004637105.1	Complete Genome	4.10845	-	98.1447	99.9903
Bordetella pertussis	J253	SAMN08395610	PRJNA279196	GCA_004635305.1	Complete Genome	4.10848	-	98.1446	99.9908
Bordetella pertussis	J268	SAMN08395623	PRJNA279196	GCA_004635405.1	Complete Genome	4.10846	-	98.1445	99.9905
Bordetella pertussis	J275	SAMN08395628	PRJNA279196	GCA_004634785.1	Complete Genome	4.10843	-	98.1445	99.9897
Bordetella pertussis	I958	SAMN07352193	PRJNA279196	GCA_004007415.1	Complete Genome	4.10848	-	98.1442	99.9902
Bordetella pertussis	F954	SAMN08136975	PRJNA279196	GCA_004008915.1	Complete Genome	4.1121	-	98.1403	99.9885
Bordetella pertussis	H520	SAMN03455347	PRJNA279196	GCA_001985245.1	Complete Genome	4.10266	-	98.1382	99.9914
Bordetella pertussis	J294	SAMN06007542	PRJNA279196	GCA_002859205.1	Complete Genome	4.10995	-	98.1381	99.9894
Bordetella pertussis	B3405	SAMN03566782	PRJNA281570	GCA_001307625.1	Complete Genome	4.10999	-	98.1378	99.991
Bordetella pertussis	I223	SAMN08136989	PRJNA279196	GCA_004008935.1	Complete Genome	4.10261	-	98.1374	99.9903
Bordetella pertussis	I998	SAMN03464280	PRJNA279196	GCA_001986335.1	Complete Genome	4.10971	-	98.1345	99.9906
Bordetella pertussis	J199	SAMN03464282	PRJNA279196	GCA_002892665.1	Complete Genome	4.10969	-	98.1342	99.9904
Bordetella pertussis	J625	SAMN07327524	PRJNA279196	GCA_002240515.1	Complete Genome	4.11034	-	98.1339	99.991
Bordetella pertussis	I707	SAMN03216679	PRJNA266616	GCA_001605685.1	Complete Genome	4.10756	-	98.1331	99.991
Bordetella pertussis	H378	SAMN03249363	PRJNA266616	GCA_001605055.1	Complete Genome	4.10753	-	98.1331	99.9907
Bordetella pertussis	H665	SAMN03455350	PRJNA279196	GCA_001985305.1	Complete Genome	4.10953	-	98.1329	99.9911
Bordetella pertussis	I069	SAMN03702637	PRJNA279196	GCA_001986955.1	Complete Genome	4.10955	-	98.1327	99.9914
Bordetella pertussis	H883	SAMN03702634	PRJNA279196	GCA_001986895.1	Complete Genome	4.10955	-	98.1326	99.9911
Bordetella pertussis	H320	SAMN03464271	PRJNA279196	GCA_001986155.1	Complete Genome	4.10954	-	98.1326	99.991
Bordetella pertussis	I135	SAMN03702644	PRJNA279196	GCA_001987095.1	Complete Genome	4.10954	-	98.1326	99.9911
Bordetella pertussis	J332	SAMN08395632	PRJNA279196	GCA_004634885.1	Complete Genome	4.10954	-	98.1326	99.9909
Bordetella pertussis	H884	SAMN03702635	PRJNA279196	GCA_001986915.1	Complete Genome	4.10955	-	98.1325	99.9908
Bordetella pertussis	B3913	SAMN03566787	PRJNA281570	GCA_001307725.1	Complete Genome	4.10955	-	98.1324	99.9908
Bordetella pertussis	H564	SAMN03249377	PRJNA266616	GCA_001605345.1	Complete Genome	4.10955	-	98.1324	99.9909
Bordetella pertussis	H853	SAMN03702630	PRJNA279196	GCA_001986815.1	Complete Genome	4.10954	-	98.1323	99.9911
Bordetella pertussis	J424	SAMN08469397	PRJNA279196	GCA_004636245.1	Complete Genome	4.1095	-	98.1322	99.9905
Bordetella pertussis	I483	SAMN03216668	PRJNA266616	GCA_001605485.1	Complete Genome	4.10744	-	98.1322	99.991
Bordetella pertussis	H703	SAMN03455351	PRJNA279196	GCA_001985325.1	Complete Genome	4.10744	-	98.1321	99.9909
Bordetella pertussis	I859	SAMN08178167	PRJNA279196	GCA_004009575.1	Complete Genome	4.10743	-	98.1319	99.9908
Bordetella pertussis	J097	SAMN04383576	PRJNA279196	GCA_001988895.1	Complete Genome	4.10742	-	98.1319	99.9906
Bordetella pertussis	J098	SAMN03702687	PRJNA279196	GCA_001987955.1	Complete Genome	4.10747	-	98.1317	99.991
Bordetella pertussis	J247	SAMN07352219	PRJNA279196	GCA_004637125.1	Complete Genome	4.10942	-	98.1313	99.9882
Bordetella pertussis	J313	SAMN06007545	PRJNA279196	GCA_002859825.1	Complete Genome	4.10938	-	98.1313	99.988
Bordetella pertussis	J525	SAMN08469401	PRJNA279196	GCA_004636225.1	Complete Genome	4.10726	-	98.1301	99.9909
Bordetella pertussis	J524	SAMN08469400	PRJNA279196	GCA_004636085.1	Complete Genome	4.10725	-	98.13	99.9907
Bordetella pertussis	I344	SAMN03249375	PRJNA266616	GCA_001628735.1	Complete Genome	4.11106	-	98.1271	99.9876
Bordetella pertussis	E587	SAMN03455337	PRJNA279196	GCA_001985045.1	Complete Genome	4.10163	-	98.1256	99.9911
Bordetella pertussis	I093	SAMN04383574	PRJNA279196	GCA_001988855.1	Complete Genome	4.10153	-	98.125	99.9902
Bordetella pertussis	J174	SAMN04383591	PRJNA279196	GCA_001989215.1	Complete Genome	4.10866	-	98.1217	99.9906
Bordetella pertussis	J277	SAMN04383598	PRJNA279196	GCA_001989315.1	Complete Genome	4.10866	-	98.1217	99.9907
Bordetella pertussis	B1838	SAMN03566780	PRJNA281570	GCA_001307585.1	Complete Genome	4.10847	-	98.121	99.9913
Bordetella pertussis	I965	SAMN03702669	PRJNA279196	GCA_001987595.1	Complete Genome	4.1086	-	98.1205	99.9909
Bordetella pertussis	I498	SAMN03216670	PRJNA266616	GCA_001605525.1	Complete Genome	4.1065	-	98.1204	99.991
Bordetella pertussis	I975	SAMN03464279	PRJNA279196	GCA_001986315.1	Complete Genome	4.1065	-	98.1203	99.9909
Bordetella pertussis	D175	SAMN03702611	PRJNA279196	GCA_001986435.1	Complete Genome	4.10851	-	98.1203	99.9911
Bordetella pertussis	E153	SAMN08136972	PRJNA279196	GCA_004009275.1	Complete Genome	4.10849	-	98.1202	99.9913
Bordetella pertussis	H559	SAMN03249368	PRJNA266616	GCA_001605115.1	Complete Genome	4.10649	-	98.1202	99.9907
Bordetella pertussis	G057	SAMN03877217	PRJNA279196	GCA_001986005.1	Complete Genome	4.10847	-	98.1201	99.9914
Bordetella pertussis	J208	SAMN04383595	PRJNA279196	GCA_001989275.1	Complete Genome	4.10847	-	98.12	99.9911
Bordetella pertussis	I602	SAMN03455366	PRJNA279196	GCA_001985625.1	Complete Genome	4.10848	-	98.12	99.9911
Bordetella pertussis	I315	SAMN03702652	PRJNA279196	GCA_001987255.1	Complete Genome	4.1085	-	98.12	99.9913
Bordetella pertussis	J104	SAMN04383579	PRJNA279196	GCA_001989015.1	Complete Genome	4.10848	-	98.1199	99.9907
Bordetella pertussis	H787	SAMN03702626	PRJNA279196	GCA_001986735.1	Complete Genome	4.10848	-	98.1198	99.991
Bordetella pertussis	J077	SAMN07352197	PRJNA279196	GCA_004007155.1	Complete Genome	4.10844	-	98.1197	99.9902
Bordetella pertussis	J276	SAMN04383597	PRJNA279196	GCA_002069155.1	Complete Genome	4.10848	-	98.1196	99.9905
Bordetella pertussis	H729	SAMN03455353	PRJNA279196	GCA_001985365.1	Complete Genome	4.10848	-	98.1196	99.9908
Bordetella pertussis	J523	SAMN08469399	PRJNA279196	GCA_004636105.1	Complete Genome	4.1085	-	98.1196	99.9905
Bordetella pertussis	NCTC13666	SAMEA3936801	PRJEB6403	GCA_900186845.1	Complete Genome	4.1085	-	98.1195	99.9905
Bordetella pertussis	E602	SAMN04221185	PRJNA279196	GCA_001988155.1	Complete Genome	4.10849	-	98.1195	99.9904
Bordetella pertussis	J205	SAMN07352214	PRJNA279196	GCA_004637165.1	Complete Genome	4.1064	-	98.1195	99.9889
Bordetella pertussis	H768	SAMN03702622	PRJNA279196	GCA_001986655.1	Complete Genome	4.10639	-	98.1195	99.991
Bordetella pertussis	J354	SAMN08395635	PRJNA279196	GCA_004634685.1	Complete Genome	4.10637	-	98.1193	99.9908
Bordetella pertussis	J194	SAMN04221197	PRJNA279196	GCA_001988395.1	Complete Genome	4.10638	-	98.1192	99.9905
Bordetella pertussis	J173	SAMN05950788	PRJNA279196	GCA_002859665.1	Complete Genome	4.10636	-	98.1191	99.9903
Bordetella pertussis	I387	SAMN03455365	PRJNA279196	GCA_001985605.1	Complete Genome	4.10849	-	98.119	99.9899
Bordetella pertussis	I384	SAMN05948795	PRJNA279196	GCA_002859565.1	Complete Genome	4.10849	-	98.1189	99.9897
Bordetella pertussis	J207	SAMN06007541	PRJNA279196	GCA_002859765.1	Complete Genome	4.10832	-	98.1182	99.9878
Bordetella pertussis	J697	SAMN08524480	PRJNA279196	GCA_004635685.1	Complete Genome	4.10831	-	98.1177	99.987
Bordetella pertussis	H533	SAMN04383570	PRJNA279196	GCA_001988775.1	Complete Genome	4.10828	-	98.1177	99.9916
Bordetella pertussis	B3621	SAMN03491902	PRJNA281570	GCA_001307565.1	Complete Genome	4.1007	-	98.1145	99.9906
Bordetella pertussis	UK39	SAMN09721535	PRJNA478201	GCA_003355065.1	Complete Genome	4.10815	-	98.1141	99.9826
Bordetella pertussis	H677	SAMN08136980	PRJNA279196	GCA_004009375.1	Complete Genome	4.10693	-	98.113	99.991
Bordetella pertussis	UK38	SAMN09721534	PRJNA478201	GCA_003355045.1	Complete Genome	4.10803	-	98.1118	99.9833
Bordetella pertussis	J667	SAMN08524469	PRJNA279196	GCA_004636785.1	Complete Genome	4.10875	-	98.1113	99.9907
Bordetella pertussis	J656	SAMN08524467	PRJNA279196	GCA_004635925.1	Complete Genome	4.10877	-	98.1113	99.9908
Bordetella pertussis	I351	SAMN03854493	PRJNA279196	GCA_001985825.1	Complete Genome	4.10875	-	98.1107	99.9895
Bordetella pertussis	UK36	SAMN09721533	PRJNA478201	GCA_003355025.1	Complete Genome	4.10792	-	98.1106	99.9806
Bordetella pertussis	J379	SAMN08471226	PRJNA279196	GCA_004636345.1	Complete Genome	4.10664	-	98.1098	99.9903
Bordetella pertussis	J378	SAMN08469395	PRJNA279196	GCA_004636145.1	Complete Genome	4.10663	-	98.1098	99.9903
Bordetella pertussis	J124	SAMN04383584	PRJNA279196	GCA_001989095.1	Complete Genome	4.10761	-	98.1093	99.9908
Bordetella pertussis	J122	SAMN04383583	PRJNA279196	GCA_001989075.1	Complete Genome	4.1076	-	98.1093	99.9908
Bordetella pertussis	J129	SAMN08524447	PRJNA279196	GCA_004637065.1	Complete Genome	4.10758	-	98.1093	99.9906
Bordetella pertussis	I955	SAMN07352192	PRJNA279196	GCA_004009735.1	Complete Genome	4.10761	-	98.1091	99.9908
Bordetella pertussis	I968	SAMN03702670	PRJNA279196	GCA_001987615.1	Complete Genome	4.1076	-	98.1087	99.9904
Bordetella pertussis	D422	SAMN05583811	PRJNA279196	GCA_002286015.1	Complete Genome	4.10744	-	98.1084	99.9921
Bordetella pertussis	J376	SAMN08395644	PRJNA279196	GCA_004635545.1	Complete Genome	4.10755	-	98.1082	99.991
Bordetella pertussis	J402	SAMN08395649	PRJNA279196	GCA_004635465.1	Complete Genome	4.10755	-	98.1081	99.991
Bordetella pertussis	I462	SAMN08164945	PRJNA279196	GCA_004009435.1	Complete Genome	4.10755	-	98.1081	99.9909
Bordetella pertussis	J370	SAMN08395643	PRJNA279196	GCA_004635565.1	Complete Genome	4.10754	-	98.108	99.9909
Bordetella pertussis	J019	SAMN03702675	PRJNA279196	GCA_001987715.1	Complete Genome	4.10756	-	98.1079	99.9908
Bordetella pertussis	J081	SAMN05948798	PRJNA279196	GCA_002859625.1	Complete Genome	4.10755	-	98.1078	99.9906
Bordetella pertussis	H374	SAMN03249361	PRJNA266616	GCA_001605035.1	Complete Genome	4.10744	-	98.1078	99.9915
Bordetella pertussis	J209	SAMN05716055	PRJNA279196	GCA_002286315.1	Complete Genome	4.1075	-	98.1076	99.9898
Bordetella pertussis	I464	SAMN03877222	PRJNA279196	GCA_001986105.1	Complete Genome	4.10743	-	98.1074	99.9912
Bordetella pertussis	J392	SAMN08395646	PRJNA279196	GCA_004635505.1	Complete Genome	4.10743	-	98.1074	99.9912
Bordetella pertussis	I318	SAMN03702653	PRJNA279196	GCA_001987275.1	Complete Genome	4.10743	-	98.1074	99.9911
Bordetella pertussis	J178	SAMN04221192	PRJNA279196	GCA_001988295.1	Complete Genome	4.10742	-	98.1073	99.991
Bordetella pertussis	J296	SAMN04383599	PRJNA279196	GCA_001988475.1	Complete Genome	4.10743	-	98.1073	99.991
Bordetella pertussis	I150	SAMN03877219	PRJNA279196	GCA_001986045.1	Complete Genome	4.10743	-	98.1073	99.9912
Bordetella pertussis	I350	SAMN03702655	PRJNA279196	GCA_001987315.1	Complete Genome	4.10743	-	98.1073	99.9912
Bordetella pertussis	J159	SAMN04383588	PRJNA279196	GCA_001989155.1	Complete Genome	4.10744	-	98.1073	99.9911
Bordetella pertussis	G965	SAMN04383567	PRJNA279196	GCA_001988715.1	Complete Genome	4.10534	-	98.1073	99.9916
Bordetella pertussis	H361	SAMN04383569	PRJNA279196	GCA_001988755.1	Complete Genome	4.10743	-	98.1072	99.9912
Bordetella pertussis	J197	SAMN04221198	PRJNA279196	GCA_001988415.1	Complete Genome	4.10742	-	98.1072	99.9909
Bordetella pertussis	J357	SAMN08395636	PRJNA279196	GCA_004634865.1	Complete Genome	4.10742	-	98.1071	99.9911
Bordetella pertussis	J103	SAMN04383578	PRJNA279196	GCA_001988995.1	Complete Genome	4.10742	-	98.1071	99.9908
Bordetella pertussis	H622	SAMN03249371	PRJNA266616	GCA_001605255.1	Complete Genome	4.10743	-	98.1071	99.9913
Bordetella pertussis	H672	SAMN08136979	PRJNA279196	GCA_004007335.1	Complete Genome	4.10743	-	98.107	99.9912
Bordetella pertussis	J014	SAMN03877223	PRJNA279196	GCA_002892685.1	Complete Genome	4.10741	-	98.107	99.9907
Bordetella pertussis	I945	SAMN08164950	PRJNA279196	GCA_004009495.1	Complete Genome	4.10741	-	98.107	99.9905
Bordetella pertussis	J234	SAMN08136992	PRJNA279196	GCA_004007625.1	Complete Genome	4.10745	-	98.107	99.9911
[truncated: 3,287 more rows]
