# Supplementary material for: Comparative genomics of whole-cell pertussis vaccine strains from India
Source: BMC Genomics. 2020 May 7;21:345. doi: 10.1186/s12864-020-6724-8 (PMC7204287; doi:10.1186/s12864-020-6724-8)
Supplement: Supplementary file 2 — Additional file 2. Mobile genetic elements (Insertion Sequences, Prophages) identified in the Bordetella vaccine and clinical strains. Insertion sequences identified in eight B. pertussis vaccine strains (J445, J4445, J446, J448, BP165) and clinical strains (BPD1, BPD2) and reference strain Tohama-I using IS Finder with describing details about blast matched values, e values and IS families. The second sheet listing phage regions identified in all strains. Details of phage region with its nature and sequence are described in the last sheet. [file 12864_2020_6724_MOESM2_ESM.xlsx]

## Sheet: IS Sequences
Insertion Sequences identitifed in genome J445,J446,J447,J448,BP165 and BPD1,BPD2 usinng ISFinder
J445
Sequences producing	IS Family	Group	Origin	Score	E. value
significant alignments				(bits)
IS1663	IS110		Bordetella pertussis	2428	0
IS481v2	IS481		Bordetella pertussis	2068	0
IS481v1	IS481		Bordetella pertussis	2068	0
IS481	IS481		Bordetella pertussis	2060	0
IS1002	IS481		Bordetella parapertussis	1917	0
ISAav5	IS481		Acidovorax avenae	569	1e-158
ISAisp3	IS481		Acidovorax sp.	569	1e-158
ISAzs17	Tn3		Azospirillum sp.	168	4e-38
ISShes11	Tn3		Shewanella sp.	155	7e-34
ISKpn40	IS3	IS150	Klebsiella pneumoniae	119	4e-23
ISBcen26	IS481		Burkholderia cenocepacia	89.7	3e-14
ISArsp6	Tn3		Arthrobacter sp.	71.9	8e-09
ISCte4	IS481		Comamonas testosteroni	61.9	8e-06
ISXac4	IS3	IS407	Xanthomonas axonopodis	60	3e-05
ISAcp2	IS481		Acidobacterium capsulatum	56	0.0005
ISPfr15	IS481		Propionibacterium freudenreichii	56	0.0005
ISAcba1	IS1595	ISSod11	Actinobacteria bacterium	54	0.002
ISGeob4	IS5	ISL2	Geodermatophilus obscurus	54	0.002
ISStag2	IS481		Stappia aggregata	54	0.002
ISMlu11	IS256		Micrococcus luteus	52	0.007
ISMex2	IS481		Methylobacterium extorquens	52	0.007
ISMaq1	IS3	IS407	Marinobacter aquaeolei	52	0.007
ISArsp1	IS481		Arthrobacter sp.	52	0.007
ISSco1	IS481		Streptomyces coelicolor	52	0.007
ISBm3	IS481		Brucella melitensis	52	0.007
IS1652	IS481		Streptomyces coelicolor	52	0.007
IS1649	IS481		Streptomyces coelicolor	52	0.007
ISArsp16	ISNCY		Arthrobacter sp.	50.1	0.029
ISArsp14	ISNCY		Arthrobacter sp.	50.1	0.029
ISPa43	Tn3		Pseudomonas aeruginosa	50.1	0.029
ISMafe1	IS5	IS5	Mariprofundus ferrooxydans	50.1	0.029
ISStma3	IS481		Stenotrophomonas maltophilia	50.1	0.029
ISThsp11	IS3	IS3	Thiomonas sp.	50.1	0.029
ISCARN14	IS5	IS1031	Metagenomic data	50.1	0.029
ISPa108	IS21		Pseudomonas aeruginosa	48.1	0.11
ISTni2	IS481		Thioalkalivibrio nitratireducens	48.1	0.11
ISMex9	IS110	IS1111	Methylobacterium extorquens	48.1	0.11
ISThsp3	IS66		Thiomonas sp.	48.1	0.11
ISMca6	ISAs1		Methylococcus capsulatus	48.1	0.11
ISNGR9	IS5	IS427	Rhizobium sp	48.1	0.11
ISArsp9	ISNCY		Arthrobacter sp.	46.1	0.45
ISPa55	IS110	IS1111	Pseudomonas aeruginosa	46.1	0.45
ISEc43	IS66		Escherichia coli	46.1	0.45
ISAzba9	ISL3		Azospirillum brasilense	46.1	0.45
ISGeob7	IS5	IS427	Geodermatophilus obscurus	46.1	0.45
ISBj2_B	IS5	IS5	Bradyrhizobium japonicum	46.1	0.45
ISPfr1	ISL3		Propionibacterium freudenreichii	46.1	0.45
ISAar24	IS3	IS3	Arthrobacter arilaitensis	46.1	0.45
ISAnsp6	IS1182		Anaeromyxobacter sp.	46.1	0.45
ISAzo19	IS66		Azoarcus sp.	46.1	0.45
ISAzo17	IS21		Azoarcus sp.	46.1	0.45
ISAzo12	IS21		Azoarcus sp.	46.1	0.45
ISThsp7	IS1634		Thiomonas sp.	46.1	0.45
ISSer1	IS110		Saccharopolyspora erythraea	46.1	0.45
ISAisp2	IS3	IS51	Acidovorax sp.	46.1	0.45
ISAfe1	IS110	IS1111	Acidithiobacillus ferroxidans	46.1	0.45
ISXc6	IS5	IS5	Xanthomonas campestris	46.1	0.45
IS1600	IS21		Ralstonia eutropha	46.1	0.45
IS1162	IS21		Pseudomonas fluorescens	46.1	0.45
ISBdi7	IS21		Bradyrhizobium diazoefficiens	44.1	1.8
ISPye45	IS66		Paracoccus yeei	44.1	1.8
ISBeb4	IS1595	ISSod11	Betaproteobacteria bacterium	44.1	1.8
ISDebc1	IS1595	ISSod11	Deltaproteobacteria bacterium	44.1	1.8
ISPsy42	Tn3		Pseudomonas syringae	44.1	1.8
ISJsp4	IS1595	ISPna2	Janthinobacterium sp.	44.1	1.8
ISAlde2	IS21		Alicycliphilus denitrificans	44.1	1.8
ISPpu29	IS3	IS150	Pseudomonas putida	44.1	1.8
TnXax1	Tn3		Xanthomonas axonopodis	44.1	1.8
ISCpi1	IS5	IS903	Chromobacterium piscinae	44.1	1.8
ISAs32	IS3	IS51	Aeromonas salmonicida	44.1	1.8
ISPa61	ISL3		Pseudomonas aeruginosa	44.1	1.8
TnAs3	Tn3		Aeromonas salmonicida	44.1	1.8
ISMdi15	IS200/IS605	IS1341	Methylobacterium extorquens	44.1	1.8
ISHhu8	IS200/IS605	IS1341	Halobacterium hubeiense	44.1	1.8
ISBj3	IS3	IS150	Bradyrhizobium japonicum	44.1	1.8
ISHla11	ISH3		Halorubrum lacusprofundi	44.1	1.8
ISMet1	ISKra4	ISAzba1	Methylocystis sp.	44.1	1.8
ISFsp17	ISKra4	ISKra4	Frankia sp.	44.1	1.8
ISTco4	ISLre2		Thermobacillus composti	44.1	1.8
ISTco3	ISLre2		Thermobacillus composti	44.1	1.8
ISNha10	IS256		Nitrobacter hamburgensis	44.1	1.8
ISUnCu16	IS66	ISBst12	uncultured bacterium	44.1	1.8
ISGeob1	IS5	ISL2	Geodermatophilus obscurus	44.1	1.8
ISH20A	ISH3		Halobacterium salinarum	44.1	1.8
ISVsp1	IS1634		Verrucomicrobium spinosum	44.1	1.8
ISRm17	ISNCY	ISDol1	Sinorhizobium meliloti	44.1	1.8
ISRpa9	IS5	IS5	Rhodopseudomonas palustris	44.1	1.8
ISRpa8	IS5	IS5	Rhodopseudomonas palustris	44.1	1.8
ISMtsp17	IS110	IS1111	Methylobacterium sp.	44.1	1.8
ISMno9	IS1182		Methylobacterium nodulans	44.1	1.8
ISMpo6	IS1182		Methylobacterium populi	44.1	1.8
ISMch4	IS110	IS1111	Methylobacterium chloromethanicum	44.1	1.8
ISMyma7	IS1380		Mycobacterium marinum	44.1	1.8
ISBrsp2	IS1182		Bradyrhizobium sp.	44.1	1.8
ISMex32	IS5	IS427	Methylobacterium extorquens	44.1	1.8
ISStma1	IS481		Stenotrophomonas maltophilia	44.1	1.8
ISCARN15	IS66		Metagenomic data	44.1	1.8
ISThsp2	IS21		Thiomonas sp.	44.1	1.8
ISAli20	Tn3		Azospirillum lipoferum	44.1	1.8
ISAnsp2	IS481		Anaeromyxobacter sp.	44.1	1.8
ISAli13	IS21		Azospirillum lipoferum	44.1	1.8
ISPa31	IS3	IS3	Pseudomonas aeruginosa	44.1	1.8
ISDge6	IS5	ISL2	Deinococcus geothermalis	44.1	1.8
ISHne4	IS110		Hyphomonas neptunium	44.1	1.8
ISAzo9	IS630		Azoarcus sp.	44.1	1.8
ISRusp1	IS5	IS903	Ruegeria sp.	44.1	1.8
ISMrsp1	IS1595	ISPna2	Marinobacter sp.	44.1	1.8
ISRel2	IS481		Rhizobium etli	44.1	1.8
ISMav4	IS481		Mycobacterium avium	44.1	1.8
ISNeu4	IS3	IS3	Nitrosomonas europaea	44.1	1.8
ISXo16	IS1595	IS1595	Xanthomonas oryzae	44.1	1.8
ISPepr2	IS1595	ISNwi1	Pelobacter propionicus	44.1	1.8
ISH20	ISH3		Haloarcula marismortui	44.1	1.8
ISAli15	IS66		Azospirillum lipoferum	44.1	1.8
IS882	Tn3		Ralstonia eutropha	44.1	1.8
ISBlo7	IS30		Bifidobacterium longum	44.1	1.8
ISXo2	IS1595	IS1595	Xanthomomas oryzae	44.1	1.8
ISXc4	Tn3		Xanthomonas campestris	44.1	1.8
ISSco2	IS481		Streptomyces coelicolor	44.1	1.8
ISRm9	IS21		Rhizobium meliloti	44.1	1.8
ISH3C	ISH3		Halobacterium sp.	44.1	1.8
ISH27-2	ISH3		Halobacterium salinarum	44.1	1.8
ISPsy31	IS3	IS3	Pseudomonas syringae	44.1	1.8
IS476	IS3	IS407	Xanthomonas campestris	44.1	1.8
ISHwa14	IS5		Haloquadratum walsbyi	44.1	1.8
IS2606	IS256		Mycobacterium ulcerans	44.1	1.8
IS1164	IS256		Rhodococcus rhodochrous	44.1	1.8
ISBj20	IS3	IS407	Bradyrhizobium japonicum	42.1	7
ISBdi5	IS481		Bradyrhizobium diazoefficiens	42.1	7
ISMlu14	IS21		Micrococcus luteus	42.1	7
ISMlu2	IS256		Micrococcus luteus	42.1	7
ISBli18	IS1380		Brevibacterium linens	42.1	7
ISPye42	IS3	IS51	Paracoccus yeei	42.1	7
ISPye33	IS66		Paracoccus yeei	42.1	7
ISPye17	IS110	IS1111	Paracoccus yeei	42.1	7
ISEc78	IS66		Escherichia coli	42.1	7
ISBli10	IS3	IS3	Brevibacterium linens	42.1	7
ISTico1	IS1595	ISNha5	Tistlia consotensis	42.1	7
ISCausp3	IS1595	ISNha5	Caulobacter sp.	42.1	7
ISThy1	IS1595	IS1595	Thermomonas hydrothermalis	42.1	7
ISChba1	IS1595	IS1595	Chloroflexi bacterium	42.1	7
ISAbc1	IS1595	ISSod11	Acidobacteria bacterium	42.1	7
ISVasp1	IS21		Variovorax sp.	42.1	7
ISPman1	IS21		Pseudomonas mandelii	42.1	7
ISPa64	IS21		Pseudomonas aeruginosa	42.1	7
ISVapa2	IS21		Variovorax paradoxus	42.1	7
ISPa63	IS21		Pseudomonas aeruginosa	42.1	7
ISAisp6	IS21		Acidovorax sp.	42.1	7
ISThba1	IS1182		Thermoanaerobacterales bacterium	42.1	7
ISBra1	IS1182		Bradyrhizobium retamae	42.1	7
ISTvi2	IS1182		Thiocystis violascens	42.1	7
ISThu1	IS1182		Thauera humireducens	42.1	7
ISPst13	IS1182		Pseudomonas stutzeri	42.1	7
ISThma1	ISNCY	ISDol1	Thiocapsa marina	42.1	7
ISHsp3	IS1595	IS1595	Halomonas sp.	42.1	7
ISMav9	ISNCY	ISDol1	Mycobacterium avium	42.1	7
ISSna1	ISNCY	ISDol1	Streptomyces natalensis	42.1	7
TnXo19	Tn3		Xanthomonas oryzae	42.1	7
ISAve3	IS3	IS2	Aeromonas veronii	42.1	7
ISAeme5	IS66		Aeromonas media	42.1	7
ISMno29	IS110		Methylobacterium nodulans	42.1	7
ISMno16	IS110	IS1111	Methylobacterium nodulans	42.1	7
ISNma14	IS200/IS605	IS1341	Natrialba magadii	42.1	7
ISPko7	IS110	IS1111	Paracoccus kondratievae	42.1	7
ISAs17	IS3	IS2	Aeromonas salmonicida	42.1	7
ISMyma9	IS21		Mycobacterium marinum	42.1	7
ISKpn25	ISL3		Klebsiella pneumoniae	42.1	7
ISGsi1	IS256	IS1249	Gordonia sihwensis	42.1	7
ISSuac1	IS256		Sulfobacillus acidophilus	42.1	7
ISApr14	IS256		alpha proteobacterium	42.1	7
ISStma17	IS3	IS51	Stenotrophomonas maltophilia	42.1	7
ISPa40	Tn3		Pseudomonas aeruginosa	42.1	7
ISPfe2	IS1634		Paracoccus ferrooxidans	42.1	7
ISRfsp2	IS110		Roseiflexus sp.	42.1	7
ISAzs22	ISAs1		Azospirillum sp.	42.1	7
ISAzs20	IS66		Azospirillum sp.	42.1	7
ISAzs18	IS66		Azospirillum sp.	42.1	7
ISAzs14	IS630		Azospirillum sp.	42.1	7
ISAzs5	ISAs1		Azospirillum sp.	42.1	7
ISAzs3	IS1380		Azospirillum sp.	42.1	7
ISNph10	IS200/IS605	IS1341	Natronomonas pharaonis	42.1	7
ISStsp5	IS5	ISL2	Streptomyces sp.	42.1	7
ISGeob2	IS5	ISL2	Geodermatophilus obscurus	42.1	7
ISAmi2	IS5	ISL2	Actinosynnema mirum	42.1	7
ISBdo1	IS1182		Burkholderia dolosa	42.1	7
ISGau7	IS21		Gemmatimonas aurantiaca	42.1	7
ISGau1	IS3	IS3	Gemmatimonas aurantiaca	42.1	7
ISMtsp10	IS1182		Methylobacterium sp.	42.1	7
ISPso1	IS256		Paracoccus solventivorans	42.1	7
ISVsp2	IS1634		Verrucomicrobium spinosum	42.1	7
ISVsp4	IS66		Verrucomicrobium spinosum	42.1	7
ISApr13	IS5		Alpha proteobacterium	42.1	7
ISSpal2	IS5		Sphingopyxis alaskensis	42.1	7
ISLsp4	ISAzo13		Leptospirillum sp.	42.1	7
ISRhru4	IS256		Rhodospirillum rubrum	42.1	7
ISMno32	IS1182		Methylobacterium nodulans	42.1	7
ISMno23	IS91		Methylobacterium nodulans	42.1	7
ISMra3	IS256		Methylobacterium radiotolerans	42.1	7
ISMra2	IS5	IS427	Methylobacterium radiotolerans	42.1	7
ISMno14	IS110	IS1111	Methylobacterium nodulans	42.1	7
ISMno13	IS66		Methylobacterium nodulans	42.1	7
ISMno5	ISL3		Methylobacterium nodulans	42.1	7
ISPfr18	ISL3		Propionibacterium freudenreichii	42.1	7
ISMav6	IS110		Mycobacterium avium	42.1	7
ISNml1	IS1380		Nakamurella multipartita	42.1	7
ISMav7	IS1380		Mycobacterium avium	42.1	7
ISAzba8	IS256		Azospirillum brasilense	42.1	7
ISGosp1	IS1380		Gordonia sp.	42.1	7
ISStr1	IS1380		Salinispora tropica	42.1	7
ISCur1	IS1380		Corynebacterium urealyticum	42.1	7
ISCef7	IS1380		Corynebacterium efficiens	42.1	7
ISPosp7	IS1380		Polaromonas sp.	42.1	7
ISApr10	IS256		Alpha proteobacterium	42.1	7
ISAnsp11	IS3	IS3	Anaeromyxobacter sp.	42.1	7
ISMdi27	IS21		Methylobacterium dichloromethanicum	42.1	7
ISMex11	IS3	IS407	Methylobacterium extorquens	42.1	7
ISMdi3	IS3	IS407	Methylobacterium dichloromethanicum	42.1	7
ISMex26	ISL3		Methylobacterium extorquens	42.1	7
ISMex10	ISL3		Methylobacterium extorquens	42.1	7
ISMex21	IS630		Methylobacterium extorquens	42.1	7
ISMex13	IS21		Methylobacterium extorquens	42.1	7
ISStma12	IS481		Stenotrophomonas maltophilia	42.1	7
ISStma9	IS3	IS51	Stenotrophomonas maltophilia	42.1	7
ISAcma26	IS21		Acaryochloris marina	42.1	7
ISThsp18	IS1182		Thiomonas sp.	42.1	7
ISThsp16	IS1182		Thiomonas sp.	42.1	7
ISThsp12	IS1634		Thiomonas sp.	42.1	7
ISCARN95	IS21		Metagenomic data	42.1	7
ISTha1	ISAs1		Thauera sp.	42.1	7
ISAzo18	IS3	IS150	Azoarcus sp.	42.1	7
ISAzo21	IS66		Azoarcus sp.	42.1	7
ISCARN36	IS110	IS1111	Metagenomic data	42.1	7
ISBj5_B	IS5	IS5	Bradyrhizobium japonicum	42.1	7
ISAzo15	IS66		Azoarcus sp.	42.1	7
ISAzo14	IS1634		Azoarcus sp.	42.1	7
ISThsp9	Tn3		Thiomonas sp.	42.1	7
ISThsp8	IS1634		Thiomonas sp.	42.1	7
ISStpr1	IS481		Streptomyces pristinaespiralis	42.1	7
ISCARN23	IS1634		Metagenomic data	42.1	7
ISRosp4	IS66		Roseobacter sp.	42.1	7
ISAfe12	IS21		Acidithiobacillus ferrooxidans	42.1	7
ISMno4	IS66	ISBst12	Methylobacterium nodulans	42.1	7
ISBvu4	IS66		Bacteroides vulgatus	42.1	7
ISBlma9	IS66		Blastopirellula marina	42.1	7
ISBrsp6	IS66		Bradyrhizobium sp.	42.1	7
ISCausp2	IS1595	ISNha5	Caulobacter sp.	42.1	7
ISAau4	Tn3		Arthrobacter aurescens	42.1	7
ISDge18	IS200/IS605	IS1341	Deinococcus geothermalis	42.1	7
ISDge15	IS6		Deinococcus geothermalis	42.1	7
ISDge8	IS982		Deinococcus geothermalis	42.1	7
ISMsm3	IS1380		Mycobacterium smegmatis	42.1	7
ISSpal1	IS481		Sphingopyxis alaskensis	42.1	7
ISRme15	IS3	IS51	Ralstonia metallidurans	42.1	7
ISKpn6	IS1182		Klebsiella pneumoniae	42.1	7
ISPa25	IS110	IS1111	Pseudomonas aeruginosa	42.1	7
ISButh1	IS3	IS2	Burkholderia thailandensis	42.1	7
ISBxe3	IS481		Burkholderia xenovorans	42.1	7
ISRae1	IS481		Rhodococcus aetherivorans	42.1	7
ISNfa1	IS481		Nocardia farcinica	42.1	7
ISGbe1	IS3	IS407	Granulibacter bethesdensis	42.1	7
ISBad2	IS3	IS150	Bifidobacterium adolescentis	42.1	7
ISMca3	IS3	IS51	Methylococcus capsulatus	42.1	7
ISMca2	IS3	IS3	Methylococcus capsulatus	42.1	7
ISMca1	IS5		Methylococcus capsulatus	42.1	7
ISPa1635	IS4	IS4	Pseudomonas aeruginosa	42.1	7
ISBcen19	IS66		Burkholderia cenocepacia	42.1	7
ISXo5	IS1595	IS1595	Xanthomonas oryzae	42.1	7
ISBcen18	IS256		Burkholderia cenocepacia	42.1	7
ISBcen15	IS3	IS407	Burkholderia cenocepacia	42.1	7
ISAzo6	IS1634		Azoarcus sp.	42.1	7
ISAzo5	IS4	IS50	Azoarcus sp.	42.1	7
ISMyca1	IS1634		Mycobacterium canettii	42.1	7
ISBmu3	IS21		Burkholderia multivorans	42.1	7
ISBmu1	IS21		Burkholderia multivorans	42.1	7
ISTth1	IS3	IS150	Thermus thermophilus	42.1	7
ISLxx4	IS481		Leifsonia xyli	42.1	7
ISLxx2	IS110		Leifsonia xyli	42.1	7
ISBcen3	IS110	IS1111	Burkholderia cenocepacia	42.1	7
ISMmg1	IS110	IS1111	Magnetospirillum magnetotacticum	42.1	7
ISSfl3	IS66		Shigella flexneri	42.1	7
ISRfr1	IS630		Rhizobium fredii	42.1	7
ISNGR8	IS256		Rhizobium sp	42.1	7
ISMt3	IS21		Mycobacterium tuberculosis	42.1	7
ISMt2	IS21		Mycobacterium tuberculosis	42.1	7
ISMbo1	IS21		Mycobacterium bovis	42.1	7
ISCre1	IS256	IS1249	Corynebacterium resistens	42.1	7
ISBj1	IS1380		Bradyrhizobium japonicum	42.1	7
IS987	IS3	IS51	Mycobacterium bovis	42.1	7
IS986	IS3	IS51	Mycobacterium tuberculosis	42.1	7
IS902	IS110		Mycobacterium avium	42.1	7
IS6110	IS3	IS51	Mycobacterium tuberculosis	42.1	7
IS493	IS5	ISL2	Streptomyces lividans	42.1	7
IS4811	IS5	IS1031	Streptomyces lividans	42.1	7
IS401	IS3	IS51	Burkholderia cepacia	42.1	7
IS2001	ISL3		Bifidobacterium lactis	42.1	7
IS1629	ISAs1		Streptomyces sp.	42.1	7
IS1474	IS21		Pseudomonas alcaligenes	42.1	7
IS1408	IS256		Mycobacterium branderi	42.1	7
IS1407	IS256		Mycobacterium celatum	42.1	7
IS1395	IS256		Mycobacterium xenopi	42.1	7
IS116	IS110		Streptomyces clavuligerus	42.1	7
J446
Sequences producing	IS Family	Group	Origin	Score	E. value
significant alignments				(bits)
IS1663	IS110		Bordetella pertussis	2428	0
IS481v1	IS481		Bordetella pertussis	2068	0
IS481	IS481		Bordetella pertussis	2068	0
IS481v2	IS481		Bordetella pertussis	2060	0
IS1002	IS481		Bordetella parapertussis	1917	0
ISAav5	IS481		Acidovorax avenae	569	1e-158
ISAisp3	IS481		Acidovorax sp.	569	1e-158
ISAzs17	Tn3		Azospirillum sp.	168	4e-38
ISShes11	Tn3		Shewanella sp.	155	7e-34
ISKpn40	IS3	IS150	Klebsiella pneumoniae	119	4e-23
ISBcen26	IS481		Burkholderia cenocepacia	97.6	1e-16
ISArsp6	Tn3		Arthrobacter sp.	71.9	8e-09
ISCte4	IS481		Comamonas testosteroni	61.9	8e-06
ISXac4	IS3	IS407	Xanthomonas axonopodis	60	3e-05
ISAcp2	IS481		Acidobacterium capsulatum	56	0.0005
ISPfr15	IS481		Propionibacterium freudenreichii	56	0.0005
ISAcba1	IS1595	ISSod11	Actinobacteria bacterium	54	0.002
ISGeob4	IS5	ISL2	Geodermatophilus obscurus	54	0.002
ISStag2	IS481		Stappia aggregata	54	0.002
ISMlu11	IS256		Micrococcus luteus	52	0.007
ISMex2	IS481		Methylobacterium extorquens	52	0.007
ISMaq1	IS3	IS407	Marinobacter aquaeolei	52	0.007
ISArsp1	IS481		Arthrobacter sp.	52	0.007
ISBm3	IS481		Brucella melitensis	52	0.007
ISArsp16	ISNCY		Arthrobacter sp.	50.1	0.029
ISArsp14	ISNCY		Arthrobacter sp.	50.1	0.029
ISPa43	Tn3		Pseudomonas aeruginosa	50.1	0.029
ISMafe1	IS5	IS5	Mariprofundus ferrooxydans	50.1	0.029
ISStma3	IS481		Stenotrophomonas maltophilia	50.1	0.029
ISThsp11	IS3	IS3	Thiomonas sp.	50.1	0.029
ISCARN14	IS5	IS1031	Metagenomic data	50.1	0.029
ISLxx4	IS481		Leifsonia xyli	50.1	0.029
ISPa108	IS21		Pseudomonas aeruginosa	48.1	0.11
ISTni2	IS481		Thioalkalivibrio nitratireducens	48.1	0.11
ISMex9	IS110	IS1111	Methylobacterium extorquens	48.1	0.11
ISThsp3	IS66		Thiomonas sp.	48.1	0.11
ISMca6	ISAs1		Methylococcus capsulatus	48.1	0.11
ISNGR9	IS5	IS427	Rhizobium sp	48.1	0.11
ISArsp9	ISNCY		Arthrobacter sp.	46.1	0.45
ISPa55	IS110	IS1111	Pseudomonas aeruginosa	46.1	0.45
ISEc43	IS66		Escherichia coli	46.1	0.45
ISAzba9	ISL3		Azospirillum brasilense	46.1	0.45
ISGeob7	IS5	IS427	Geodermatophilus obscurus	46.1	0.45
ISBj2_B	IS5	IS5	Bradyrhizobium japonicum	46.1	0.45
ISPfr1	ISL3		Propionibacterium freudenreichii	46.1	0.45
ISAar24	IS3	IS3	Arthrobacter arilaitensis	46.1	0.45
ISAnsp6	IS1182		Anaeromyxobacter sp.	46.1	0.45
ISAzo19	IS66		Azoarcus sp.	46.1	0.45
ISAzo17	IS21		Azoarcus sp.	46.1	0.45
ISAzo12	IS21		Azoarcus sp.	46.1	0.45
ISThsp7	IS1634		Thiomonas sp.	46.1	0.45
ISSer1	IS110		Saccharopolyspora erythraea	46.1	0.45
ISAisp2	IS3	IS51	Acidovorax sp.	46.1	0.45
ISAfe1	IS110	IS1111	Acidithiobacillus ferroxidans	46.1	0.45
ISXc6	IS5	IS5	Xanthomonas campestris	46.1	0.45
IS1600	IS21		Ralstonia eutropha	46.1	0.45
IS1162	IS21		Pseudomonas fluorescens	46.1	0.45
ISBdi7	IS21		Bradyrhizobium diazoefficiens	44.1	1.8
ISPye45	IS66		Paracoccus yeei	44.1	1.8
ISBeb4	IS1595	ISSod11	Betaproteobacteria bacterium	44.1	1.8
ISDebc1	IS1595	ISSod11	Deltaproteobacteria bacterium	44.1	1.8
ISPsy42	Tn3		Pseudomonas syringae	44.1	1.8
ISJsp4	IS1595	ISPna2	Janthinobacterium sp.	44.1	1.8
ISAlde2	IS21		Alicycliphilus denitrificans	44.1	1.8
ISPpu29	IS3	IS150	Pseudomonas putida	44.1	1.8
TnXax1	Tn3		Xanthomonas axonopodis	44.1	1.8
ISCpi1	IS5	IS903	Chromobacterium piscinae	44.1	1.8
ISAs32	IS3	IS51	Aeromonas salmonicida	44.1	1.8
ISPa61	ISL3		Pseudomonas aeruginosa	44.1	1.8
TnAs3	Tn3		Aeromonas salmonicida	44.1	1.8
ISMdi15	IS200/IS605	IS1341	Methylobacterium extorquens	44.1	1.8
ISHhu8	IS200/IS605	IS1341	Halobacterium hubeiense	44.1	1.8
ISBj3	IS3	IS150	Bradyrhizobium japonicum	44.1	1.8
ISHla11	ISH3		Halorubrum lacusprofundi	44.1	1.8
ISMet1	ISKra4	ISAzba1	Methylocystis sp.	44.1	1.8
ISFsp17	ISKra4	ISKra4	Frankia sp.	44.1	1.8
ISTco4	ISLre2		Thermobacillus composti	44.1	1.8
ISTco3	ISLre2		Thermobacillus composti	44.1	1.8
ISNha10	IS256		Nitrobacter hamburgensis	44.1	1.8
ISUnCu16	IS66	ISBst12	uncultured bacterium	44.1	1.8
ISGeob1	IS5	ISL2	Geodermatophilus obscurus	44.1	1.8
ISH20A	ISH3		Halobacterium salinarum	44.1	1.8
ISVsp1	IS1634		Verrucomicrobium spinosum	44.1	1.8
ISRm17	ISNCY	ISDol1	Sinorhizobium meliloti	44.1	1.8
ISRpa9	IS5	IS5	Rhodopseudomonas palustris	44.1	1.8
ISRpa8	IS5	IS5	Rhodopseudomonas palustris	44.1	1.8
ISMtsp17	IS110	IS1111	Methylobacterium sp.	44.1	1.8
ISMno9	IS1182		Methylobacterium nodulans	44.1	1.8
ISMpo6	IS1182		Methylobacterium populi	44.1	1.8
ISMch4	IS110	IS1111	Methylobacterium chloromethanicum	44.1	1.8
ISMyma7	IS1380		Mycobacterium marinum	44.1	1.8
ISBrsp2	IS1182		Bradyrhizobium sp.	44.1	1.8
ISMex32	IS5	IS427	Methylobacterium extorquens	44.1	1.8
ISStma1	IS481		Stenotrophomonas maltophilia	44.1	1.8
ISCARN15	IS66		Metagenomic data	44.1	1.8
ISThsp2	IS21		Thiomonas sp.	44.1	1.8
ISAli20	Tn3		Azospirillum lipoferum	44.1	1.8
ISAnsp2	IS481		Anaeromyxobacter sp.	44.1	1.8
ISAli13	IS21		Azospirillum lipoferum	44.1	1.8
ISPa31	IS3	IS3	Pseudomonas aeruginosa	44.1	1.8
ISDge6	IS5	ISL2	Deinococcus geothermalis	44.1	1.8
ISHne4	IS110		Hyphomonas neptunium	44.1	1.8
ISAzo9	IS630		Azoarcus sp.	44.1	1.8
ISRusp1	IS5	IS903	Ruegeria sp.	44.1	1.8
ISMrsp1	IS1595	ISPna2	Marinobacter sp.	44.1	1.8
ISRel2	IS481		Rhizobium etli	44.1	1.8
ISMav4	IS481		Mycobacterium avium	44.1	1.8
ISNeu4	IS3	IS3	Nitrosomonas europaea	44.1	1.8
ISXo16	IS1595	IS1595	Xanthomonas oryzae	44.1	1.8
ISPepr2	IS1595	ISNwi1	Pelobacter propionicus	44.1	1.8
ISH20	ISH3		Haloarcula marismortui	44.1	1.8
ISAli15	IS66		Azospirillum lipoferum	44.1	1.8
IS882	Tn3		Ralstonia eutropha	44.1	1.8
ISBlo7	IS30		Bifidobacterium longum	44.1	1.8
ISXo2	IS1595	IS1595	Xanthomomas oryzae	44.1	1.8
ISXc4	Tn3		Xanthomonas campestris	44.1	1.8
ISSco2	IS481		Streptomyces coelicolor	44.1	1.8
ISSco1	IS481		Streptomyces coelicolor	44.1	1.8
ISRm9	IS21		Rhizobium meliloti	44.1	1.8
ISH3C	ISH3		Halobacterium sp.	44.1	1.8
ISH27-2	ISH3		Halobacterium salinarum	44.1	1.8
IS640	IS21		Shigella sonnei	44.1	1.8
ISPsy31	IS3	IS3	Pseudomonas syringae	44.1	1.8
IS476	IS3	IS407	Xanthomonas campestris	44.1	1.8
IS1652	IS481		Streptomyces coelicolor	44.1	1.8
IS1649	IS481		Streptomyces coelicolor	44.1	1.8
ISHwa14	IS5		Haloquadratum walsbyi	44.1	1.8
IS2606	IS256		Mycobacterium ulcerans	44.1	1.8
IS1164	IS256		Rhodococcus rhodochrous	44.1	1.8
ISBj20	IS3	IS407	Bradyrhizobium japonicum	42.1	7
ISBdi5	IS481		Bradyrhizobium diazoefficiens	42.1	7
ISMlu14	IS21		Micrococcus luteus	42.1	7
ISMlu2	IS256		Micrococcus luteus	42.1	7
ISBli18	IS1380		Brevibacterium linens	42.1	7
ISPye42	IS3	IS51	Paracoccus yeei	42.1	7
ISPye33	IS66		Paracoccus yeei	42.1	7
ISPye17	IS110	IS1111	Paracoccus yeei	42.1	7
ISEc78	IS66		Escherichia coli	42.1	7
ISBli10	IS3	IS3	Brevibacterium linens	42.1	7
ISTico1	IS1595	ISNha5	Tistlia consotensis	42.1	7
ISCausp3	IS1595	ISNha5	Caulobacter sp.	42.1	7
ISThy1	IS1595	IS1595	Thermomonas hydrothermalis	42.1	7
ISChba1	IS1595	IS1595	Chloroflexi bacterium	42.1	7
ISAbc1	IS1595	ISSod11	Acidobacteria bacterium	42.1	7
ISVasp1	IS21		Variovorax sp.	42.1	7
ISPman1	IS21		Pseudomonas mandelii	42.1	7
ISPa64	IS21		Pseudomonas aeruginosa	42.1	7
ISVapa2	IS21		Variovorax paradoxus	42.1	7
ISPa63	IS21		Pseudomonas aeruginosa	42.1	7
ISAisp6	IS21		Acidovorax sp.	42.1	7
ISThba1	IS1182		Thermoanaerobacterales bacterium	42.1	7
ISBra1	IS1182		Bradyrhizobium retamae	42.1	7
ISTvi2	IS1182		Thiocystis violascens	42.1	7
ISThsp22	IS1182		Thiomonas sp.	42.1	7
ISThu1	IS1182		Thauera humireducens	42.1	7
ISPst13	IS1182		Pseudomonas stutzeri	42.1	7
ISThma1	ISNCY	ISDol1	Thiocapsa marina	42.1	7
ISHsp3	IS1595	IS1595	Halomonas sp.	42.1	7
ISMav9	ISNCY	ISDol1	Mycobacterium avium	42.1	7
ISSna1	ISNCY	ISDol1	Streptomyces natalensis	42.1	7
TnXo19	Tn3		Xanthomonas oryzae	42.1	7
ISAve3	IS3	IS2	Aeromonas veronii	42.1	7
ISAeme5	IS66		Aeromonas media	42.1	7
ISMno29	IS110		Methylobacterium nodulans	42.1	7
ISMno16	IS110	IS1111	Methylobacterium nodulans	42.1	7
ISNma14	IS200/IS605	IS1341	Natrialba magadii	42.1	7
ISPko7	IS110	IS1111	Paracoccus kondratievae	42.1	7
ISAs17	IS3	IS2	Aeromonas salmonicida	42.1	7
ISMyma9	IS21		Mycobacterium marinum	42.1	7
ISKpn25	ISL3		Klebsiella pneumoniae	42.1	7
ISGsi1	IS256	IS1249	Gordonia sihwensis	42.1	7
ISSuac1	IS256		Sulfobacillus acidophilus	42.1	7
ISApr14	IS256		alpha proteobacterium	42.1	7
ISStma17	IS3	IS51	Stenotrophomonas maltophilia	42.1	7
ISPa40	Tn3		Pseudomonas aeruginosa	42.1	7
ISPfe2	IS1634		Paracoccus ferrooxidans	42.1	7
ISRfsp2	IS110		Roseiflexus sp.	42.1	7
ISAzs22	ISAs1		Azospirillum sp.	42.1	7
ISAzs20	IS66		Azospirillum sp.	42.1	7
ISAzs18	IS66		Azospirillum sp.	42.1	7
ISAzs14	IS630		Azospirillum sp.	42.1	7
ISAzs5	ISAs1		Azospirillum sp.	42.1	7
ISAzs3	IS1380		Azospirillum sp.	42.1	7
ISNph10	IS200/IS605	IS1341	Natronomonas pharaonis	42.1	7
ISStsp5	IS5	ISL2	Streptomyces sp.	42.1	7
ISGeob2	IS5	ISL2	Geodermatophilus obscurus	42.1	7
ISAmi2	IS5	ISL2	Actinosynnema mirum	42.1	7
ISBdo1	IS1182		Burkholderia dolosa	42.1	7
ISGau7	IS21		Gemmatimonas aurantiaca	42.1	7
ISGau1	IS3	IS3	Gemmatimonas aurantiaca	42.1	7
ISMtsp10	IS1182		Methylobacterium sp.	42.1	7
ISPso1	IS256		Paracoccus solventivorans	42.1	7
ISVsp2	IS1634		Verrucomicrobium spinosum	42.1	7
ISVsp4	IS66		Verrucomicrobium spinosum	42.1	7
ISApr13	IS5		Alpha proteobacterium	42.1	7
ISSpal2	IS5		Sphingopyxis alaskensis	42.1	7
ISLsp4	ISAzo13		Leptospirillum sp.	42.1	7
ISRhru4	IS256		Rhodospirillum rubrum	42.1	7
ISMno32	IS1182		Methylobacterium nodulans	42.1	7
ISMno23	IS91		Methylobacterium nodulans	42.1	7
ISMra3	IS256		Methylobacterium radiotolerans	42.1	7
ISMra2	IS5	IS427	Methylobacterium radiotolerans	42.1	7
ISMno15	IS1182		Methylobacterium nodulans	42.1	7
ISMno14	IS110	IS1111	Methylobacterium nodulans	42.1	7
ISMno13	IS66		Methylobacterium nodulans	42.1	7
ISMno5	ISL3		Methylobacterium nodulans	42.1	7
ISPfr18	ISL3		Propionibacterium freudenreichii	42.1	7
ISMav6	IS110		Mycobacterium avium	42.1	7
ISNml1	IS1380		Nakamurella multipartita	42.1	7
ISAar23	ISL3		Arthrobacter arilaitensis	42.1	7
ISMav7	IS1380		Mycobacterium avium	42.1	7
ISAzba8	IS256		Azospirillum brasilense	42.1	7
ISMsm10	IS1380		Mycobacterium smegmatis	42.1	7
ISGosp1	IS1380		Gordonia sp.	42.1	7
ISStr1	IS1380		Salinispora tropica	42.1	7
ISCur1	IS1380		Corynebacterium urealyticum	42.1	7
ISCef7	IS1380		Corynebacterium efficiens	42.1	7
ISPosp7	IS1380		Polaromonas sp.	42.1	7
ISApr10	IS256		Alpha proteobacterium	42.1	7
ISAnsp11	IS3	IS3	Anaeromyxobacter sp.	42.1	7
ISMdi27	IS21		Methylobacterium dichloromethanicum	42.1	7
ISMex11	IS3	IS407	Methylobacterium extorquens	42.1	7
ISMex16	IS3	IS150	Methylobacterium extorquens	42.1	7
ISMdi3	IS3	IS407	Methylobacterium dichloromethanicum	42.1	7
ISMex26	ISL3		Methylobacterium extorquens	42.1	7
ISMex10	ISL3		Methylobacterium extorquens	42.1	7
ISMex21	IS630		Methylobacterium extorquens	42.1	7
ISMex13	IS21		Methylobacterium extorquens	42.1	7
ISStma12	IS481		Stenotrophomonas maltophilia	42.1	7
ISStma9	IS3	IS51	Stenotrophomonas maltophilia	42.1	7
ISAcma26	IS21		Acaryochloris marina	42.1	7
ISThsp18	IS1182		Thiomonas sp.	42.1	7
ISThsp16	IS1182		Thiomonas sp.	42.1	7
ISThsp12	IS1634		Thiomonas sp.	42.1	7
ISCARN95	IS21		Metagenomic data	42.1	7
ISTha1	ISAs1		Thauera sp.	42.1	7
ISAzo18	IS3	IS150	Azoarcus sp.	42.1	7
ISAzo21	IS66		Azoarcus sp.	42.1	7
ISCARN36	IS110	IS1111	Metagenomic data	42.1	7
ISBj5_B	IS5	IS5	Bradyrhizobium japonicum	42.1	7
ISAzo15	IS66		Azoarcus sp.	42.1	7
ISAzo14	IS1634		Azoarcus sp.	42.1	7
ISThsp9	Tn3		Thiomonas sp.	42.1	7
ISThsp8	IS1634		Thiomonas sp.	42.1	7
ISStpr1	IS481		Streptomyces pristinaespiralis	42.1	7
ISCARN23	IS1634		Metagenomic data	42.1	7
ISRosp4	IS66		Roseobacter sp.	42.1	7
ISAfe12	IS21		Acidithiobacillus ferrooxidans	42.1	7
ISMno4	IS66	ISBst12	Methylobacterium nodulans	42.1	7
ISBvu4	IS66		Bacteroides vulgatus	42.1	7
ISBlma9	IS66		Blastopirellula marina	42.1	7
ISBrsp6	IS66		Bradyrhizobium sp.	42.1	7
ISCausp2	IS1595	ISNha5	Caulobacter sp.	42.1	7
ISAau4	Tn3		Arthrobacter aurescens	42.1	7
ISDge18	IS200/IS605	IS1341	Deinococcus geothermalis	42.1	7
ISDge15	IS6		Deinococcus geothermalis	42.1	7
ISDge8	IS982		Deinococcus geothermalis	42.1	7
ISMsm3	IS1380		Mycobacterium smegmatis	42.1	7
ISSpal1	IS481		Sphingopyxis alaskensis	42.1	7
ISRme15	IS3	IS51	Ralstonia metallidurans	42.1	7
ISKpn6	IS1182		Klebsiella pneumoniae	42.1	7
ISPa25	IS110	IS1111	Pseudomonas aeruginosa	42.1	7
ISButh1	IS3	IS2	Burkholderia thailandensis	42.1	7
ISBxe3	IS481		Burkholderia xenovorans	42.1	7
ISRae1	IS481		Rhodococcus aetherivorans	42.1	7
ISNfa1	IS481		Nocardia farcinica	42.1	7
ISGbe1	IS3	IS407	Granulibacter bethesdensis	42.1	7
ISBad2	IS3	IS150	Bifidobacterium adolescentis	42.1	7
ISMca3	IS3	IS51	Methylococcus capsulatus	42.1	7
ISMca2	IS3	IS3	Methylococcus capsulatus	42.1	7
ISMca1	IS5		Methylococcus capsulatus	42.1	7
ISPa1635	IS4	IS4	Pseudomonas aeruginosa	42.1	7
ISBcen19	IS66		Burkholderia cenocepacia	42.1	7
ISXo5	IS1595	IS1595	Xanthomonas oryzae	42.1	7
ISBcen18	IS256		Burkholderia cenocepacia	42.1	7
ISBcen15	IS3	IS407	Burkholderia cenocepacia	42.1	7
ISAzo6	IS1634		Azoarcus sp.	42.1	7
ISAzo5	IS4	IS50	Azoarcus sp.	42.1	7
ISMyca1	IS1634		Mycobacterium canettii	42.1	7
ISBmu3	IS21		Burkholderia multivorans	42.1	7
ISBmu1	IS21		Burkholderia multivorans	42.1	7
ISTth1	IS3	IS150	Thermus thermophilus	42.1	7
ISLxx2	IS110		Leifsonia xyli	42.1	7
ISBcen3	IS110	IS1111	Burkholderia cenocepacia	42.1	7
ISMmg1	IS110	IS1111	Magnetospirillum magnetotacticum	42.1	7
ISBfun1	IS110	IS1111	Burkholderia fungorum	42.1	7
ISSfl3	IS66		Shigella flexneri	42.1	7
ISRfr1	IS630		Rhizobium fredii	42.1	7
ISNGR8	IS256		Rhizobium sp	42.1	7
ISMt3	IS21		Mycobacterium tuberculosis	42.1	7
ISMt2	IS21		Mycobacterium tuberculosis	42.1	7
ISMbo1	IS21		Mycobacterium bovis	42.1	7
ISCre1	IS256	IS1249	Corynebacterium resistens	42.1	7
ISBj1	IS1380		Bradyrhizobium japonicum	42.1	7
IS987	IS3	IS51	Mycobacterium bovis	42.1	7
IS986	IS3	IS51	Mycobacterium tuberculosis	42.1	7
IS902	IS110		Mycobacterium avium	42.1	7
IS6110	IS3	IS51	Mycobacterium tuberculosis	42.1	7
IS493	IS5	ISL2	Streptomyces lividans	42.1	7
IS4811	IS5	IS1031	Streptomyces lividans	42.1	7
IS401	IS3	IS51	Burkholderia cepacia	42.1	7
IS2001	ISL3		Bifidobacterium lactis	42.1	7
IS1629	ISAs1		Streptomyces sp.	42.1	7
IS1474	IS21		Pseudomonas alcaligenes	42.1	7
IS1408	IS256		Mycobacterium branderi	42.1	7
IS1407	IS256		Mycobacterium celatum	42.1	7
IS1395	IS256		Mycobacterium xenopi	42.1	7
IS116	IS110		Streptomyces clavuligerus	42.1	7
J447
Sequences producing	IS Family	Group	Origin	Score	E. value
significant alignments				(bits)
IS1663	IS110		Bordetella pertussis	2428	0
IS481v2	IS481		Bordetella pertussis	2068	0
IS481v1	IS481		Bordetella pertussis	2068	0
IS481	IS481		Bordetella pertussis	2060	0
IS1002	IS481		Bordetella parapertussis	1917	0
ISAav5	IS481		Acidovorax avenae	569	1e-158
ISAisp3	IS481		Acidovorax sp.	569	1e-158
ISAzs17	Tn3		Azospirillum sp.	168	5e-38
ISShes11	Tn3		Shewanella sp.	155	7e-34
ISKpn40	IS3	IS150	Klebsiella pneumoniae	119	4e-23
ISBcen26	IS481		Burkholderia cenocepacia	89.7	3e-14
ISArsp6	Tn3		Arthrobacter sp.	71.9	8e-09
ISCte4	IS481		Comamonas testosteroni	61.9	8e-06
ISXac4	IS3	IS407	Xanthomonas axonopodis	60	3e-05
ISAcp2	IS481		Acidobacterium capsulatum	56	0.0005
ISPfr15	IS481		Propionibacterium freudenreichii	56	0.0005
ISAcba1	IS1595	ISSod11	Actinobacteria bacterium	54	0.002
ISGeob4	IS5	ISL2	Geodermatophilus obscurus	54	0.002
ISStag2	IS481		Stappia aggregata	54	0.002
ISMlu11	IS256		Micrococcus luteus	52	0.007
ISMex2	IS481		Methylobacterium extorquens	52	0.007
ISMaq1	IS3	IS407	Marinobacter aquaeolei	52	0.007
ISArsp1	IS481		Arthrobacter sp.	52	0.007
ISSco1	IS481		Streptomyces coelicolor	52	0.007
ISBm3	IS481		Brucella melitensis	52	0.007
IS1652	IS481		Streptomyces coelicolor	52	0.007
IS1649	IS481		Streptomyces coelicolor	52	0.007
ISArsp16	ISNCY		Arthrobacter sp.	50.1	0.029
ISArsp14	ISNCY		Arthrobacter sp.	50.1	0.029
ISPa43	Tn3		Pseudomonas aeruginosa	50.1	0.029
ISMafe1	IS5	IS5	Mariprofundus ferrooxydans	50.1	0.029
ISStma3	IS481		Stenotrophomonas maltophilia	50.1	0.029
ISThsp11	IS3	IS3	Thiomonas sp.	50.1	0.029
ISCARN14	IS5	IS1031	Metagenomic data	50.1	0.029
ISPa108	IS21		Pseudomonas aeruginosa	48.1	0.12
ISTni2	IS481		Thioalkalivibrio nitratireducens	48.1	0.12
ISMex9	IS110	IS1111	Methylobacterium extorquens	48.1	0.12
ISThsp3	IS66		Thiomonas sp.	48.1	0.12
ISMca6	ISAs1		Methylococcus capsulatus	48.1	0.12
ISNGR9	IS5	IS427	Rhizobium sp	48.1	0.12
ISArsp9	ISNCY		Arthrobacter sp.	46.1	0.46
ISPa55	IS110	IS1111	Pseudomonas aeruginosa	46.1	0.46
ISEc43	IS66		Escherichia coli	46.1	0.46
ISAzba9	ISL3		Azospirillum brasilense	46.1	0.46
ISGeob7	IS5	IS427	Geodermatophilus obscurus	46.1	0.46
ISBj2_B	IS5	IS5	Bradyrhizobium japonicum	46.1	0.46
ISPfr1	ISL3		Propionibacterium freudenreichii	46.1	0.46
ISAar24	IS3	IS3	Arthrobacter arilaitensis	46.1	0.46
ISAnsp6	IS1182		Anaeromyxobacter sp.	46.1	0.46
ISAzo19	IS66		Azoarcus sp.	46.1	0.46
ISAzo17	IS21		Azoarcus sp.	46.1	0.46
ISAzo12	IS21		Azoarcus sp.	46.1	0.46
ISThsp7	IS1634		Thiomonas sp.	46.1	0.46
ISSer1	IS110		Saccharopolyspora erythraea	46.1	0.46
ISAisp2	IS3	IS51	Acidovorax sp.	46.1	0.46
ISAfe1	IS110	IS1111	Acidithiobacillus ferroxidans	46.1	0.46
ISXc6	IS5	IS5	Xanthomonas campestris	46.1	0.46
IS1600	IS21		Ralstonia eutropha	46.1	0.46
IS1162	IS21		Pseudomonas fluorescens	46.1	0.46
ISBdi7	IS21		Bradyrhizobium diazoefficiens	44.1	1.8
ISPye45	IS66		Paracoccus yeei	44.1	1.8
ISBeb4	IS1595	ISSod11	Betaproteobacteria bacterium	44.1	1.8
ISDebc1	IS1595	ISSod11	Deltaproteobacteria bacterium	44.1	1.8
ISPsy42	Tn3		Pseudomonas syringae	44.1	1.8
ISJsp4	IS1595	ISPna2	Janthinobacterium sp.	44.1	1.8
ISAlde2	IS21		Alicycliphilus denitrificans	44.1	1.8
ISPpu29	IS3	IS150	Pseudomonas putida	44.1	1.8
TnXax1	Tn3		Xanthomonas axonopodis	44.1	1.8
ISCpi1	IS5	IS903	Chromobacterium piscinae	44.1	1.8
ISAs32	IS3	IS51	Aeromonas salmonicida	44.1	1.8
ISPa61	ISL3		Pseudomonas aeruginosa	44.1	1.8
TnAs3	Tn3		Aeromonas salmonicida	44.1	1.8
ISMdi15	IS200/IS605	IS1341	Methylobacterium extorquens	44.1	1.8
ISHhu8	IS200/IS605	IS1341	Halobacterium hubeiense	44.1	1.8
ISBj3	IS3	IS150	Bradyrhizobium japonicum	44.1	1.8
ISHla11	ISH3		Halorubrum lacusprofundi	44.1	1.8
ISMet1	ISKra4	ISAzba1	Methylocystis sp.	44.1	1.8
ISFsp17	ISKra4	ISKra4	Frankia sp.	44.1	1.8
ISTco4	ISLre2		Thermobacillus composti	44.1	1.8
ISTco3	ISLre2		Thermobacillus composti	44.1	1.8
ISNha10	IS256		Nitrobacter hamburgensis	44.1	1.8
ISUnCu16	IS66	ISBst12	uncultured bacterium	44.1	1.8
ISGeob1	IS5	ISL2	Geodermatophilus obscurus	44.1	1.8
ISH20A	ISH3		Halobacterium salinarum	44.1	1.8
ISVsp1	IS1634		Verrucomicrobium spinosum	44.1	1.8
ISRm17	ISNCY	ISDol1	Sinorhizobium meliloti	44.1	1.8
ISRpa9	IS5	IS5	Rhodopseudomonas palustris	44.1	1.8
ISRpa8	IS5	IS5	Rhodopseudomonas palustris	44.1	1.8
ISMtsp17	IS110	IS1111	Methylobacterium sp.	44.1	1.8
ISMno9	IS1182		Methylobacterium nodulans	44.1	1.8
ISMpo6	IS1182		Methylobacterium populi	44.1	1.8
ISMch4	IS110	IS1111	Methylobacterium chloromethanicum	44.1	1.8
ISMyma7	IS1380		Mycobacterium marinum	44.1	1.8
ISBrsp2	IS1182		Bradyrhizobium sp.	44.1	1.8
ISMex32	IS5	IS427	Methylobacterium extorquens	44.1	1.8
ISStma1	IS481		Stenotrophomonas maltophilia	44.1	1.8
ISCARN15	IS66		Metagenomic data	44.1	1.8
ISThsp2	IS21		Thiomonas sp.	44.1	1.8
ISAli20	Tn3		Azospirillum lipoferum	44.1	1.8
ISAnsp2	IS481		Anaeromyxobacter sp.	44.1	1.8
ISAli13	IS21		Azospirillum lipoferum	44.1	1.8
ISPa31	IS3	IS3	Pseudomonas aeruginosa	44.1	1.8
ISDge6	IS5	ISL2	Deinococcus geothermalis	44.1	1.8
ISHne4	IS110		Hyphomonas neptunium	44.1	1.8
ISAzo9	IS630		Azoarcus sp.	44.1	1.8
ISRusp1	IS5	IS903	Ruegeria sp.	44.1	1.8
ISMrsp1	IS1595	ISPna2	Marinobacter sp.	44.1	1.8
ISRel2	IS481		Rhizobium etli	44.1	1.8
ISMav4	IS481		Mycobacterium avium	44.1	1.8
ISNeu4	IS3	IS3	Nitrosomonas europaea	44.1	1.8
ISXo16	IS1595	IS1595	Xanthomonas oryzae	44.1	1.8
ISPepr2	IS1595	ISNwi1	Pelobacter propionicus	44.1	1.8
ISH20	ISH3		Haloarcula marismortui	44.1	1.8
ISAli15	IS66		Azospirillum lipoferum	44.1	1.8
IS882	Tn3		Ralstonia eutropha	44.1	1.8
ISBlo7	IS30		Bifidobacterium longum	44.1	1.8
ISXo2	IS1595	IS1595	Xanthomomas oryzae	44.1	1.8
ISXc4	Tn3		Xanthomonas campestris	44.1	1.8
ISSco2	IS481		Streptomyces coelicolor	44.1	1.8
ISRm9	IS21		Rhizobium meliloti	44.1	1.8
ISH3C	ISH3		Halobacterium sp.	44.1	1.8
ISH27-2	ISH3		Halobacterium salinarum	44.1	1.8
ISPsy31	IS3	IS3	Pseudomonas syringae	44.1	1.8
IS476	IS3	IS407	Xanthomonas campestris	44.1	1.8
ISHwa14	IS5		Haloquadratum walsbyi	44.1	1.8
IS2606	IS256		Mycobacterium ulcerans	44.1	1.8
IS1164	IS256		Rhodococcus rhodochrous	44.1	1.8
ISBj20	IS3	IS407	Bradyrhizobium japonicum	42.1	7.2
ISBdi5	IS481		Bradyrhizobium diazoefficiens	42.1	7.2
ISMlu14	IS21		Micrococcus luteus	42.1	7.2
ISMlu2	IS256		Micrococcus luteus	42.1	7.2
ISBli18	IS1380		Brevibacterium linens	42.1	7.2
ISPye42	IS3	IS51	Paracoccus yeei	42.1	7.2
ISPye33	IS66		Paracoccus yeei	42.1	7.2
ISPye17	IS110	IS1111	Paracoccus yeei	42.1	7.2
ISEc78	IS66		Escherichia coli	42.1	7.2
ISBli10	IS3	IS3	Brevibacterium linens	42.1	7.2
ISTico1	IS1595	ISNha5	Tistlia consotensis	42.1	7.2
ISCausp3	IS1595	ISNha5	Caulobacter sp.	42.1	7.2
ISThy1	IS1595	IS1595	Thermomonas hydrothermalis	42.1	7.2
ISChba1	IS1595	IS1595	Chloroflexi bacterium	42.1	7.2
ISAbc1	IS1595	ISSod11	Acidobacteria bacterium	42.1	7.2
ISVasp1	IS21		Variovorax sp.	42.1	7.2
ISPman1	IS21		Pseudomonas mandelii	42.1	7.2
ISPa64	IS21		Pseudomonas aeruginosa	42.1	7.2
ISVapa2	IS21		Variovorax paradoxus	42.1	7.2
ISPa63	IS21		Pseudomonas aeruginosa	42.1	7.2
ISAisp6	IS21		Acidovorax sp.	42.1	7.2
ISThba1	IS1182		Thermoanaerobacterales bacterium	42.1	7.2
ISBra1	IS1182		Bradyrhizobium retamae	42.1	7.2
ISTvi2	IS1182		Thiocystis violascens	42.1	7.2
ISThu1	IS1182		Thauera humireducens	42.1	7.2
ISPst13	IS1182		Pseudomonas stutzeri	42.1	7.2
ISThma1	ISNCY	ISDol1	Thiocapsa marina	42.1	7.2
ISHsp3	IS1595	IS1595	Halomonas sp.	42.1	7.2
ISMav9	ISNCY	ISDol1	Mycobacterium avium	42.1	7.2
ISSna1	ISNCY	ISDol1	Streptomyces natalensis	42.1	7.2
TnXo19	Tn3		Xanthomonas oryzae	42.1	7.2
ISAve3	IS3	IS2	Aeromonas veronii	42.1	7.2
ISAeme5	IS66		Aeromonas media	42.1	7.2
ISMno29	IS110		Methylobacterium nodulans	42.1	7.2
ISMno16	IS110	IS1111	Methylobacterium nodulans	42.1	7.2
ISNma14	IS200/IS605	IS1341	Natrialba magadii	42.1	7.2
ISPko7	IS110	IS1111	Paracoccus kondratievae	42.1	7.2
ISAs17	IS3	IS2	Aeromonas salmonicida	42.1	7.2
ISMyma9	IS21		Mycobacterium marinum	42.1	7.2
ISKpn25	ISL3		Klebsiella pneumoniae	42.1	7.2
ISGsi1	IS256	IS1249	Gordonia sihwensis	42.1	7.2
ISSuac1	IS256		Sulfobacillus acidophilus	42.1	7.2
ISApr14	IS256		alpha proteobacterium	42.1	7.2
ISStma17	IS3	IS51	Stenotrophomonas maltophilia	42.1	7.2
ISPa40	Tn3		Pseudomonas aeruginosa	42.1	7.2
ISPfe2	IS1634		Paracoccus ferrooxidans	42.1	7.2
ISRfsp2	IS110		Roseiflexus sp.	42.1	7.2
ISAzs22	ISAs1		Azospirillum sp.	42.1	7.2
ISAzs20	IS66		Azospirillum sp.	42.1	7.2
ISAzs18	IS66		Azospirillum sp.	42.1	7.2
ISAzs14	IS630		Azospirillum sp.	42.1	7.2
ISAzs5	ISAs1		Azospirillum sp.	42.1	7.2
ISAzs3	IS1380		Azospirillum sp.	42.1	7.2
ISNph10	IS200/IS605	IS1341	Natronomonas pharaonis	42.1	7.2
ISStsp5	IS5	ISL2	Streptomyces sp.	42.1	7.2
ISGeob2	IS5	ISL2	Geodermatophilus obscurus	42.1	7.2
ISAmi2	IS5	ISL2	Actinosynnema mirum	42.1	7.2
ISBdo1	IS1182		Burkholderia dolosa	42.1	7.2
ISGau7	IS21		Gemmatimonas aurantiaca	42.1	7.2
ISGau1	IS3	IS3	Gemmatimonas aurantiaca	42.1	7.2
ISMtsp10	IS1182		Methylobacterium sp.	42.1	7.2
ISPso1	IS256		Paracoccus solventivorans	42.1	7.2
ISVsp2	IS1634		Verrucomicrobium spinosum	42.1	7.2
ISVsp4	IS66		Verrucomicrobium spinosum	42.1	7.2
ISApr13	IS5		Alpha proteobacterium	42.1	7.2
ISSpal2	IS5		Sphingopyxis alaskensis	42.1	7.2
ISLsp4	ISAzo13		Leptospirillum sp.	42.1	7.2
ISRhru4	IS256		Rhodospirillum rubrum	42.1	7.2
ISMno32	IS1182		Methylobacterium nodulans	42.1	7.2
ISMno23	IS91		Methylobacterium nodulans	42.1	7.2
ISMra3	IS256		Methylobacterium radiotolerans	42.1	7.2
ISMra2	IS5	IS427	Methylobacterium radiotolerans	42.1	7.2
ISMno14	IS110	IS1111	Methylobacterium nodulans	42.1	7.2
ISMno13	IS66		Methylobacterium nodulans	42.1	7.2
ISMno5	ISL3		Methylobacterium nodulans	42.1	7.2
ISPfr18	ISL3		Propionibacterium freudenreichii	42.1	7.2
ISMav6	IS110		Mycobacterium avium	42.1	7.2
ISNml1	IS1380		Nakamurella multipartita	42.1	7.2
ISMav7	IS1380		Mycobacterium avium	42.1	7.2
ISAzba8	IS256		Azospirillum brasilense	42.1	7.2
ISGosp1	IS1380		Gordonia sp.	42.1	7.2
ISStr1	IS1380		Salinispora tropica	42.1	7.2
ISCur1	IS1380		Corynebacterium urealyticum	42.1	7.2
ISCef7	IS1380		Corynebacterium efficiens	42.1	7.2
ISPosp7	IS1380		Polaromonas sp.	42.1	7.2
ISApr10	IS256		Alpha proteobacterium	42.1	7.2
ISAnsp11	IS3	IS3	Anaeromyxobacter sp.	42.1	7.2
ISMdi27	IS21		Methylobacterium dichloromethanicum	42.1	7.2
ISMex11	IS3	IS407	Methylobacterium extorquens	42.1	7.2
ISMdi3	IS3	IS407	Methylobacterium dichloromethanicum	42.1	7.2
ISMex26	ISL3		Methylobacterium extorquens	42.1	7.2
ISMex10	ISL3		Methylobacterium extorquens	42.1	7.2
ISMex21	IS630		Methylobacterium extorquens	42.1	7.2
ISMex13	IS21		Methylobacterium extorquens	42.1	7.2
ISStma12	IS481		Stenotrophomonas maltophilia	42.1	7.2
ISStma9	IS3	IS51	Stenotrophomonas maltophilia	42.1	7.2
ISAcma26	IS21		Acaryochloris marina	42.1	7.2
ISThsp18	IS1182		Thiomonas sp.	42.1	7.2
ISThsp16	IS1182		Thiomonas sp.	42.1	7.2
ISThsp12	IS1634		Thiomonas sp.	42.1	7.2
ISCARN95	IS21		Metagenomic data	42.1	7.2
ISTha1	ISAs1		Thauera sp.	42.1	7.2
ISAzo18	IS3	IS150	Azoarcus sp.	42.1	7.2
ISAzo21	IS66		Azoarcus sp.	42.1	7.2
ISCARN36	IS110	IS1111	Metagenomic data	42.1	7.2
ISBj5_B	IS5	IS5	Bradyrhizobium japonicum	42.1	7.2
ISAzo15	IS66		Azoarcus sp.	42.1	7.2
ISAzo14	IS1634		Azoarcus sp.	42.1	7.2
ISThsp9	Tn3		Thiomonas sp.	42.1	7.2
ISThsp8	IS1634		Thiomonas sp.	42.1	7.2
ISStpr1	IS481		Streptomyces pristinaespiralis	42.1	7.2
ISCARN23	IS1634		Metagenomic data	42.1	7.2
ISRosp4	IS66		Roseobacter sp.	42.1	7.2
ISAfe12	IS21		Acidithiobacillus ferrooxidans	42.1	7.2
ISMno4	IS66	ISBst12	Methylobacterium nodulans	42.1	7.2
ISBvu4	IS66		Bacteroides vulgatus	42.1	7.2
ISBlma9	IS66		Blastopirellula marina	42.1	7.2
ISBrsp6	IS66		Bradyrhizobium sp.	42.1	7.2
ISCausp2	IS1595	ISNha5	Caulobacter sp.	42.1	7.2
ISAau4	Tn3		Arthrobacter aurescens	42.1	7.2
ISDge18	IS200/IS605	IS1341	Deinococcus geothermalis	42.1	7.2
ISDge15	IS6		Deinococcus geothermalis	42.1	7.2
ISDge8	IS982		Deinococcus geothermalis	42.1	7.2
ISMsm3	IS1380		Mycobacterium smegmatis	42.1	7.2
ISSpal1	IS481		Sphingopyxis alaskensis	42.1	7.2
ISRme15	IS3	IS51	Ralstonia metallidurans	42.1	7.2
ISKpn6	IS1182		Klebsiella pneumoniae	42.1	7.2
ISPa25	IS110	IS1111	Pseudomonas aeruginosa	42.1	7.2
ISButh1	IS3	IS2	Burkholderia thailandensis	42.1	7.2
ISBxe3	IS481		Burkholderia xenovorans	42.1	7.2
ISRae1	IS481		Rhodococcus aetherivorans	42.1	7.2
ISNfa1	IS481		Nocardia farcinica	42.1	7.2
ISGbe1	IS3	IS407	Granulibacter bethesdensis	42.1	7.2
ISBad2	IS3	IS150	Bifidobacterium adolescentis	42.1	7.2
ISMca3	IS3	IS51	Methylococcus capsulatus	42.1	7.2
ISMca2	IS3	IS3	Methylococcus capsulatus	42.1	7.2
ISMca1	IS5		Methylococcus capsulatus	42.1	7.2
ISPa1635	IS4	IS4	Pseudomonas aeruginosa	42.1	7.2
ISBcen19	IS66		Burkholderia cenocepacia	42.1	7.2
ISXo5	IS1595	IS1595	Xanthomonas oryzae	42.1	7.2
ISBcen18	IS256		Burkholderia cenocepacia	42.1	7.2
ISBcen15	IS3	IS407	Burkholderia cenocepacia	42.1	7.2
ISAzo6	IS1634		Azoarcus sp.	42.1	7.2
ISAzo5	IS4	IS50	Azoarcus sp.	42.1	7.2
ISMyca1	IS1634		Mycobacterium canettii	42.1	7.2
ISBmu3	IS21		Burkholderia multivorans	42.1	7.2
ISBmu1	IS21		Burkholderia multivorans	42.1	7.2
ISTth1	IS3	IS150	Thermus thermophilus	42.1	7.2
ISLxx4	IS481		Leifsonia xyli	42.1	7.2
ISLxx2	IS110		Leifsonia xyli	42.1	7.2
ISBcen3	IS110	IS1111	Burkholderia cenocepacia	42.1	7.2
ISMmg1	IS110	IS1111	Magnetospirillum magnetotacticum	42.1	7.2
ISSfl3	IS66		Shigella flexneri	42.1	7.2
ISRfr1	IS630		Rhizobium fredii	42.1	7.2
ISNGR8	IS256		Rhizobium sp	42.1	7.2
ISMt3	IS21		Mycobacterium tuberculosis	42.1	7.2
ISMt2	IS21		Mycobacterium tuberculosis	42.1	7.2
ISMbo1	IS21		Mycobacterium bovis	42.1	7.2
ISCre1	IS256	IS1249	Corynebacterium resistens	42.1	7.2
ISBj1	IS1380		Bradyrhizobium japonicum	42.1	7.2
IS987	IS3	IS51	Mycobacterium bovis	42.1	7.2
IS986	IS3	IS51	Mycobacterium tuberculosis	42.1	7.2
IS902	IS110		Mycobacterium avium	42.1	7.2
IS6110	IS3	IS51	Mycobacterium tuberculosis	42.1	7.2
IS493	IS5	ISL2	Streptomyces lividans	42.1	7.2
IS4811	IS5	IS1031	Streptomyces lividans	42.1	7.2
IS401	IS3	IS51	Burkholderia cepacia	42.1	7.2
IS2001	ISL3		Bifidobacterium lactis	42.1	7.2
IS1629	ISAs1		Streptomyces sp.	42.1	7.2
IS1474	IS21		Pseudomonas alcaligenes	42.1	7.2
IS1408	IS256		Mycobacterium branderi	42.1	7.2
IS1407	IS256		Mycobacterium celatum	42.1	7.2
IS1395	IS256		Mycobacterium xenopi	42.1	7.2
IS116	IS110		Streptomyces clavuligerus	42.1	7.2
J448
Sequences producing	IS Family	Group	Origin	Score	E. value
significant alignments				(bits)
IS1663	IS110		Bordetella pertussis	2428	0
IS481v2	IS481		Bordetella pertussis	2068	0
IS481v1	IS481		Bordetella pertussis	2068	0
IS481	IS481		Bordetella pertussis	2060	0
IS1002	IS481		Bordetella parapertussis	1917	0
ISAav5	IS481		Acidovorax avenae	569	1e-158
ISAisp3	IS481		Acidovorax sp.	569	1e-158
ISAzs17	Tn3		Azospirillum sp.	168	5e-38
ISShes11	Tn3		Shewanella sp.	155	7e-34
ISKpn40	IS3	IS150	Klebsiella pneumoniae	119	4e-23
ISBcen26	IS481		Burkholderia cenocepacia	89.7	4e-14
ISArsp6	Tn3		Arthrobacter sp.	71.9	8e-09
ISCte4	IS481		Comamonas testosteroni	61.9	8e-06
ISXac4	IS3	IS407	Xanthomonas axonopodis	60	3e-05
ISAcp2	IS481		Acidobacterium capsulatum	56	0.0005
ISPfr15	IS481		Propionibacterium freudenreichii	56	0.0005
ISAcba1	IS1595	ISSod11	Actinobacteria bacterium	54	0.002
ISGeob4	IS5	ISL2	Geodermatophilus obscurus	54	0.002
ISStag2	IS481		Stappia aggregata	54	0.002
ISMlu11	IS256		Micrococcus luteus	52	0.008
ISMex2	IS481		Methylobacterium extorquens	52	0.008
ISMaq1	IS3	IS407	Marinobacter aquaeolei	52	0.008
ISArsp1	IS481		Arthrobacter sp.	52	0.008
ISSco1	IS481		Streptomyces coelicolor	52	0.008
ISBm3	IS481		Brucella melitensis	52	0.008
IS1652	IS481		Streptomyces coelicolor	52	0.008
IS1649	IS481		Streptomyces coelicolor	52	0.008
ISArsp16	ISNCY		Arthrobacter sp.	50.1	0.03
ISArsp14	ISNCY		Arthrobacter sp.	50.1	0.03
ISPa43	Tn3		Pseudomonas aeruginosa	50.1	0.03
ISMafe1	IS5	IS5	Mariprofundus ferrooxydans	50.1	0.03
ISStma3	IS481		Stenotrophomonas maltophilia	50.1	0.03
ISThsp11	IS3	IS3	Thiomonas sp.	50.1	0.03
ISCARN14	IS5	IS1031	Metagenomic data	50.1	0.03
ISPa108	IS21		Pseudomonas aeruginosa	48.1	0.12
ISTni2	IS481		Thioalkalivibrio nitratireducens	48.1	0.12
ISMex9	IS110	IS1111	Methylobacterium extorquens	48.1	0.12
ISThsp3	IS66		Thiomonas sp.	48.1	0.12
ISMca6	ISAs1		Methylococcus capsulatus	48.1	0.12
ISNGR9	IS5	IS427	Rhizobium sp	48.1	0.12
ISArsp9	ISNCY		Arthrobacter sp.	46.1	0.47
ISPa55	IS110	IS1111	Pseudomonas aeruginosa	46.1	0.47
ISEc43	IS66		Escherichia coli	46.1	0.47
ISAzba9	ISL3		Azospirillum brasilense	46.1	0.47
ISGeob7	IS5	IS427	Geodermatophilus obscurus	46.1	0.47
ISBj2_B	IS5	IS5	Bradyrhizobium japonicum	46.1	0.47
ISPfr1	ISL3		Propionibacterium freudenreichii	46.1	0.47
ISAar24	IS3	IS3	Arthrobacter arilaitensis	46.1	0.47
ISAnsp6	IS1182		Anaeromyxobacter sp.	46.1	0.47
ISAzo19	IS66		Azoarcus sp.	46.1	0.47
ISAzo17	IS21		Azoarcus sp.	46.1	0.47
ISAzo12	IS21		Azoarcus sp.	46.1	0.47
ISThsp7	IS1634		Thiomonas sp.	46.1	0.47
ISSer1	IS110		Saccharopolyspora erythraea	46.1	0.47
ISAisp2	IS3	IS51	Acidovorax sp.	46.1	0.47
ISAfe1	IS110	IS1111	Acidithiobacillus ferroxidans	46.1	0.47
ISXc6	IS5	IS5	Xanthomonas campestris	46.1	0.47
IS1600	IS21		Ralstonia eutropha	46.1	0.47
IS1162	IS21		Pseudomonas fluorescens	46.1	0.47
ISBdi7	IS21		Bradyrhizobium diazoefficiens	44.1	1.9
ISPye45	IS66		Paracoccus yeei	44.1	1.9
ISBeb4	IS1595	ISSod11	Betaproteobacteria bacterium	44.1	1.9
ISDebc1	IS1595	ISSod11	Deltaproteobacteria bacterium	44.1	1.9
ISPsy42	Tn3		Pseudomonas syringae	44.1	1.9
ISJsp4	IS1595	ISPna2	Janthinobacterium sp.	44.1	1.9
ISAlde2	IS21		Alicycliphilus denitrificans	44.1	1.9
ISPpu29	IS3	IS150	Pseudomonas putida	44.1	1.9
TnXax1	Tn3		Xanthomonas axonopodis	44.1	1.9
ISCpi1	IS5	IS903	Chromobacterium piscinae	44.1	1.9
ISAs32	IS3	IS51	Aeromonas salmonicida	44.1	1.9
ISPa61	ISL3		Pseudomonas aeruginosa	44.1	1.9
TnAs3	Tn3		Aeromonas salmonicida	44.1	1.9
ISMdi15	IS200/IS605	IS1341	Methylobacterium extorquens	44.1	1.9
ISHhu8	IS200/IS605	IS1341	Halobacterium hubeiense	44.1	1.9
ISBj3	IS3	IS150	Bradyrhizobium japonicum	44.1	1.9
ISHla11	ISH3		Halorubrum lacusprofundi	44.1	1.9
ISMet1	ISKra4	ISAzba1	Methylocystis sp.	44.1	1.9
ISFsp17	ISKra4	ISKra4	Frankia sp.	44.1	1.9
ISTco4	ISLre2		Thermobacillus composti	44.1	1.9
ISTco3	ISLre2		Thermobacillus composti	44.1	1.9
ISNha10	IS256		Nitrobacter hamburgensis	44.1	1.9
ISUnCu16	IS66	ISBst12	uncultured bacterium	44.1	1.9
ISGeob1	IS5	ISL2	Geodermatophilus obscurus	44.1	1.9
ISH20A	ISH3		Halobacterium salinarum	44.1	1.9
ISVsp1	IS1634		Verrucomicrobium spinosum	44.1	1.9
ISRm17	ISNCY	ISDol1	Sinorhizobium meliloti	44.1	1.9
ISRpa9	IS5	IS5	Rhodopseudomonas palustris	44.1	1.9
ISRpa8	IS5	IS5	Rhodopseudomonas palustris	44.1	1.9
ISMtsp17	IS110	IS1111	Methylobacterium sp.	44.1	1.9
ISMno9	IS1182		Methylobacterium nodulans	44.1	1.9
ISMpo6	IS1182		Methylobacterium populi	44.1	1.9
ISMch4	IS110	IS1111	Methylobacterium chloromethanicum	44.1	1.9
ISMyma7	IS1380		Mycobacterium marinum	44.1	1.9
ISBrsp2	IS1182		Bradyrhizobium sp.	44.1	1.9
ISMex32	IS5	IS427	Methylobacterium extorquens	44.1	1.9
ISStma1	IS481		Stenotrophomonas maltophilia	44.1	1.9
ISCARN15	IS66		Metagenomic data	44.1	1.9
ISThsp2	IS21		Thiomonas sp.	44.1	1.9
ISAli20	Tn3		Azospirillum lipoferum	44.1	1.9
ISAnsp2	IS481		Anaeromyxobacter sp.	44.1	1.9
ISAli13	IS21		Azospirillum lipoferum	44.1	1.9
ISPa31	IS3	IS3	Pseudomonas aeruginosa	44.1	1.9
ISDge6	IS5	ISL2	Deinococcus geothermalis	44.1	1.9
ISHne4	IS110		Hyphomonas neptunium	44.1	1.9
ISAzo9	IS630		Azoarcus sp.	44.1	1.9
ISRusp1	IS5	IS903	Ruegeria sp.	44.1	1.9
ISMrsp1	IS1595	ISPna2	Marinobacter sp.	44.1	1.9
ISRel2	IS481		Rhizobium etli	44.1	1.9
ISMav4	IS481		Mycobacterium avium	44.1	1.9
ISNeu4	IS3	IS3	Nitrosomonas europaea	44.1	1.9
ISXo16	IS1595	IS1595	Xanthomonas oryzae	44.1	1.9
ISPepr2	IS1595	ISNwi1	Pelobacter propionicus	44.1	1.9
ISH20	ISH3		Haloarcula marismortui	44.1	1.9
ISAli15	IS66		Azospirillum lipoferum	44.1	1.9
IS882	Tn3		Ralstonia eutropha	44.1	1.9
ISBlo7	IS30		Bifidobacterium longum	44.1	1.9
ISXo2	IS1595	IS1595	Xanthomomas oryzae	44.1	1.9
ISXc4	Tn3		Xanthomonas campestris	44.1	1.9
ISSco2	IS481		Streptomyces coelicolor	44.1	1.9
ISRm9	IS21		Rhizobium meliloti	44.1	1.9
ISH3C	ISH3		Halobacterium sp.	44.1	1.9
ISH27-2	ISH3		Halobacterium salinarum	44.1	1.9
ISPsy31	IS3	IS3	Pseudomonas syringae	44.1	1.9
IS476	IS3	IS407	Xanthomonas campestris	44.1	1.9
ISHwa14	IS5		Haloquadratum walsbyi	44.1	1.9
IS2606	IS256		Mycobacterium ulcerans	44.1	1.9
IS1164	IS256		Rhodococcus rhodochrous	44.1	1.9
ISBj20	IS3	IS407	Bradyrhizobium japonicum	42.1	7.4
ISBdi5	IS481		Bradyrhizobium diazoefficiens	42.1	7.4
ISMlu14	IS21		Micrococcus luteus	42.1	7.4
ISMlu2	IS256		Micrococcus luteus	42.1	7.4
ISBli18	IS1380		Brevibacterium linens	42.1	7.4
ISPye42	IS3	IS51	Paracoccus yeei	42.1	7.4
ISPye33	IS66		Paracoccus yeei	42.1	7.4
ISPye17	IS110	IS1111	Paracoccus yeei	42.1	7.4
ISEc78	IS66		Escherichia coli	42.1	7.4
ISBli10	IS3	IS3	Brevibacterium linens	42.1	7.4
ISTico1	IS1595	ISNha5	Tistlia consotensis	42.1	7.4
ISCausp3	IS1595	ISNha5	Caulobacter sp.	42.1	7.4
ISThy1	IS1595	IS1595	Thermomonas hydrothermalis	42.1	7.4
ISChba1	IS1595	IS1595	Chloroflexi bacterium	42.1	7.4
ISAbc1	IS1595	ISSod11	Acidobacteria bacterium	42.1	7.4
ISVasp1	IS21		Variovorax sp.	42.1	7.4
ISPman1	IS21		Pseudomonas mandelii	42.1	7.4
ISPa64	IS21		Pseudomonas aeruginosa	42.1	7.4
ISVapa2	IS21		Variovorax paradoxus	42.1	7.4
ISPa63	IS21		Pseudomonas aeruginosa	42.1	7.4
ISAisp6	IS21		Acidovorax sp.	42.1	7.4
ISThba1	IS1182		Thermoanaerobacterales bacterium	42.1	7.4
ISBra1	IS1182		Bradyrhizobium retamae	42.1	7.4
ISTvi2	IS1182		Thiocystis violascens	42.1	7.4
ISThu1	IS1182		Thauera humireducens	42.1	7.4
ISPst13	IS1182		Pseudomonas stutzeri	42.1	7.4
ISThma1	ISNCY	ISDol1	Thiocapsa marina	42.1	7.4
ISHsp3	IS1595	IS1595	Halomonas sp.	42.1	7.4
ISMav9	ISNCY	ISDol1	Mycobacterium avium	42.1	7.4
ISSna1	ISNCY	ISDol1	Streptomyces natalensis	42.1	7.4
TnXo19	Tn3		Xanthomonas oryzae	42.1	7.4
ISAve3	IS3	IS2	Aeromonas veronii	42.1	7.4
ISAeme5	IS66		Aeromonas media	42.1	7.4
ISMno29	IS110		Methylobacterium nodulans	42.1	7.4
ISMno16	IS110	IS1111	Methylobacterium nodulans	42.1	7.4
ISNma14	IS200/IS605	IS1341	Natrialba magadii	42.1	7.4
ISPko7	IS110	IS1111	Paracoccus kondratievae	42.1	7.4
ISAs17	IS3	IS2	Aeromonas salmonicida	42.1	7.4
ISMyma9	IS21		Mycobacterium marinum	42.1	7.4
ISKpn25	ISL3		Klebsiella pneumoniae	42.1	7.4
ISGsi1	IS256	IS1249	Gordonia sihwensis	42.1	7.4
ISSuac1	IS256		Sulfobacillus acidophilus	42.1	7.4
ISApr14	IS256		alpha proteobacterium	42.1	7.4
ISStma17	IS3	IS51	Stenotrophomonas maltophilia	42.1	7.4
ISPa40	Tn3		Pseudomonas aeruginosa	42.1	7.4
ISPfe2	IS1634		Paracoccus ferrooxidans	42.1	7.4
ISRfsp2	IS110		Roseiflexus sp.	42.1	7.4
ISAzs22	ISAs1		Azospirillum sp.	42.1	7.4
ISAzs20	IS66		Azospirillum sp.	42.1	7.4
ISAzs18	IS66		Azospirillum sp.	42.1	7.4
ISAzs14	IS630		Azospirillum sp.	42.1	7.4
ISAzs5	ISAs1		Azospirillum sp.	42.1	7.4
ISAzs3	IS1380		Azospirillum sp.	42.1	7.4
ISNph10	IS200/IS605	IS1341	Natronomonas pharaonis	42.1	7.4
ISStsp5	IS5	ISL2	Streptomyces sp.	42.1	7.4
ISGeob2	IS5	ISL2	Geodermatophilus obscurus	42.1	7.4
ISAmi2	IS5	ISL2	Actinosynnema mirum	42.1	7.4
ISBdo1	IS1182		Burkholderia dolosa	42.1	7.4
ISGau7	IS21		Gemmatimonas aurantiaca	42.1	7.4
ISGau1	IS3	IS3	Gemmatimonas aurantiaca	42.1	7.4
ISMtsp10	IS1182		Methylobacterium sp.	42.1	7.4
ISPso1	IS256		Paracoccus solventivorans	42.1	7.4
ISVsp2	IS1634		Verrucomicrobium spinosum	42.1	7.4
ISVsp4	IS66		Verrucomicrobium spinosum	42.1	7.4
ISApr13	IS5		Alpha proteobacterium	42.1	7.4
ISSpal2	IS5		Sphingopyxis alaskensis	42.1	7.4
ISLsp4	ISAzo13		Leptospirillum sp.	42.1	7.4
ISRhru4	IS256		Rhodospirillum rubrum	42.1	7.4
ISMno32	IS1182		Methylobacterium nodulans	42.1	7.4
ISMno23	IS91		Methylobacterium nodulans	42.1	7.4
ISMra3	IS256		Methylobacterium radiotolerans	42.1	7.4
ISMra2	IS5	IS427	Methylobacterium radiotolerans	42.1	7.4
ISMno14	IS110	IS1111	Methylobacterium nodulans	42.1	7.4
ISMno13	IS66		Methylobacterium nodulans	42.1	7.4
ISMno5	ISL3		Methylobacterium nodulans	42.1	7.4
ISPfr18	ISL3		Propionibacterium freudenreichii	42.1	7.4
ISMav6	IS110		Mycobacterium avium	42.1	7.4
ISNml1	IS1380		Nakamurella multipartita	42.1	7.4
ISMav7	IS1380		Mycobacterium avium	42.1	7.4
ISAzba8	IS256		Azospirillum brasilense	42.1	7.4
ISGosp1	IS1380		Gordonia sp.	42.1	7.4
ISStr1	IS1380		Salinispora tropica	42.1	7.4
ISCur1	IS1380		Corynebacterium urealyticum	42.1	7.4
ISCef7	IS1380		Corynebacterium efficiens	42.1	7.4
ISPosp7	IS1380		Polaromonas sp.	42.1	7.4
ISApr10	IS256		Alpha proteobacterium	42.1	7.4
ISAnsp11	IS3	IS3	Anaeromyxobacter sp.	42.1	7.4
ISMdi27	IS21		Methylobacterium dichloromethanicum	42.1	7.4
ISMex11	IS3	IS407	Methylobacterium extorquens	42.1	7.4
ISMdi3	IS3	IS407	Methylobacterium dichloromethanicum	42.1	7.4
ISMex26	ISL3		Methylobacterium extorquens	42.1	7.4
ISMex10	ISL3		Methylobacterium extorquens	42.1	7.4
ISMex21	IS630		Methylobacterium extorquens	42.1	7.4
ISMex13	IS21		Methylobacterium extorquens	42.1	7.4
ISStma12	IS481		Stenotrophomonas maltophilia	42.1	7.4
ISStma9	IS3	IS51	Stenotrophomonas maltophilia	42.1	7.4
ISAcma26	IS21		Acaryochloris marina	42.1	7.4
ISThsp18	IS1182		Thiomonas sp.	42.1	7.4
ISThsp16	IS1182		Thiomonas sp.	42.1	7.4
ISThsp12	IS1634		Thiomonas sp.	42.1	7.4
ISCARN95	IS21		Metagenomic data	42.1	7.4
ISTha1	ISAs1		Thauera sp.	42.1	7.4
ISAzo18	IS3	IS150	Azoarcus sp.	42.1	7.4
ISAzo21	IS66		Azoarcus sp.	42.1	7.4
ISCARN36	IS110	IS1111	Metagenomic data	42.1	7.4
ISBj5_B	IS5	IS5	Bradyrhizobium japonicum	42.1	7.4
ISAzo15	IS66		Azoarcus sp.	42.1	7.4
ISAzo14	IS1634		Azoarcus sp.	42.1	7.4
ISThsp9	Tn3		Thiomonas sp.	42.1	7.4
ISThsp8	IS1634		Thiomonas sp.	42.1	7.4
ISStpr1	IS481		Streptomyces pristinaespiralis	42.1	7.4
ISCARN23	IS1634		Metagenomic data	42.1	7.4
ISRosp4	IS66		Roseobacter sp.	42.1	7.4
ISAfe12	IS21		Acidithiobacillus ferrooxidans	42.1	7.4
ISMno4	IS66	ISBst12	Methylobacterium nodulans	42.1	7.4
ISBvu4	IS66		Bacteroides vulgatus	42.1	7.4
ISBlma9	IS66		Blastopirellula marina	42.1	7.4
ISBrsp6	IS66		Bradyrhizobium sp.	42.1	7.4
ISCausp2	IS1595	ISNha5	Caulobacter sp.	42.1	7.4
ISAau4	Tn3		Arthrobacter aurescens	42.1	7.4
ISDge18	IS200/IS605	IS1341	Deinococcus geothermalis	42.1	7.4
ISDge15	IS6		Deinococcus geothermalis	42.1	7.4
ISDge8	IS982		Deinococcus geothermalis	42.1	7.4
ISMsm3	IS1380		Mycobacterium smegmatis	42.1	7.4
ISSpal1	IS481		Sphingopyxis alaskensis	42.1	7.4
ISRme15	IS3	IS51	Ralstonia metallidurans	42.1	7.4
ISKpn6	IS1182		Klebsiella pneumoniae	42.1	7.4
ISPa25	IS110	IS1111	Pseudomonas aeruginosa	42.1	7.4
ISButh1	IS3	IS2	Burkholderia thailandensis	42.1	7.4
ISBxe3	IS481		Burkholderia xenovorans	42.1	7.4
ISRae1	IS481		Rhodococcus aetherivorans	42.1	7.4
ISNfa1	IS481		Nocardia farcinica	42.1	7.4
ISGbe1	IS3	IS407	Granulibacter bethesdensis	42.1	7.4
ISBad2	IS3	IS150	Bifidobacterium adolescentis	42.1	7.4
ISMca3	IS3	IS51	Methylococcus capsulatus	42.1	7.4
ISMca2	IS3	IS3	Methylococcus capsulatus	42.1	7.4
ISMca1	IS5		Methylococcus capsulatus	42.1	7.4
ISPa1635	IS4	IS4	Pseudomonas aeruginosa	42.1	7.4
ISBcen19	IS66		Burkholderia cenocepacia	42.1	7.4
ISXo5	IS1595	IS1595	Xanthomonas oryzae	42.1	7.4
ISBcen18	IS256		Burkholderia cenocepacia	42.1	7.4
ISBcen15	IS3	IS407	Burkholderia cenocepacia	42.1	7.4
ISAzo6	IS1634		Azoarcus sp.	42.1	7.4
ISAzo5	IS4	IS50	Azoarcus sp.	42.1	7.4
ISMyca1	IS1634		Mycobacterium canettii	42.1	7.4
ISBmu3	IS21		Burkholderia multivorans	42.1	7.4
ISBmu1	IS21		Burkholderia multivorans	42.1	7.4
ISTth1	IS3	IS150	Thermus thermophilus	42.1	7.4
ISLxx4	IS481		Leifsonia xyli	42.1	7.4
ISLxx2	IS110		Leifsonia xyli	42.1	7.4
ISBcen3	IS110	IS1111	Burkholderia cenocepacia	42.1	7.4
ISMmg1	IS110	IS1111	Magnetospirillum magnetotacticum	42.1	7.4
ISSfl3	IS66		Shigella flexneri	42.1	7.4
ISRfr1	IS630		Rhizobium fredii	42.1	7.4
ISNGR8	IS256		Rhizobium sp	42.1	7.4
ISMt3	IS21		Mycobacterium tuberculosis	42.1	7.4
ISMt2	IS21		Mycobacterium tuberculosis	42.1	7.4
ISMbo1	IS21		Mycobacterium bovis	42.1	7.4
ISCre1	IS256	IS1249	Corynebacterium resistens	42.1	7.4
ISBj1	IS1380		Bradyrhizobium japonicum	42.1	7.4
IS987	IS3	IS51	Mycobacterium bovis	42.1	7.4
IS986	IS3	IS51	Mycobacterium tuberculosis	42.1	7.4
IS902	IS110		Mycobacterium avium	42.1	7.4
IS6110	IS3	IS51	Mycobacterium tuberculosis	42.1	7.4
IS493	IS5	ISL2	Streptomyces lividans	42.1	7.4
IS4811	IS5	IS1031	Streptomyces lividans	42.1	7.4
IS401	IS3	IS51	Burkholderia cepacia	42.1	7.4
IS2001	ISL3		Bifidobacterium lactis	42.1	7.4
IS1629	ISAs1		Streptomyces sp.	42.1	7.4
IS1474	IS21		Pseudomonas alcaligenes	42.1	7.4
IS1408	IS256		Mycobacterium branderi	42.1	7.4
IS1407	IS256		Mycobacterium celatum	42.1	7.4
IS1395	IS256		Mycobacterium xenopi	42.1	7.4
IS116	IS110		Streptomyces clavuligerus	42.1	7.4
BP165
Sequences producing	IS Family	Group	Origin	Score	E. value
significant alignments				(bits)
IS1663	IS110		Bordetella pertussis	2420	0
IS481v2	IS481		Bordetella pertussis	2068	0
IS481v1	IS481		Bordetella pertussis	2068	0
IS481	IS481		Bordetella pertussis	2052	0
IS1002	IS481		Bordetella parapertussis	1917	0
ISAav5	IS481		Acidovorax avenae	569	1e-158
ISAisp3	IS481		Acidovorax sp.	569	1e-158
ISAzs17	Tn3		Azospirillum sp.	168	4e-38
ISShes11	Tn3		Shewanella sp.	155	7e-34
ISKpn40	IS3	IS150	Klebsiella pneumoniae	119	4e-23
ISBcen26	IS481		Burkholderia cenocepacia	89.7	3e-14
ISArsp6	Tn3		Arthrobacter sp.	71.9	8e-09
ISCte4	IS481		Comamonas testosteroni	61.9	7e-06
ISXac4	IS3	IS407	Xanthomonas axonopodis	60	3e-05
ISAcp2	IS481		Acidobacterium capsulatum	56	0.0005
ISPfr15	IS481		Propionibacterium freudenreichii	56	0.0005
ISAcba1	IS1595	ISSod11	Actinobacteria bacterium	54	0.002
ISGeob4	IS5	ISL2	Geodermatophilus obscurus	54	0.002
ISStag2	IS481		Stappia aggregata	54	0.002
ISMlu11	IS256		Micrococcus luteus	52	0.007
ISMex2	IS481		Methylobacterium extorquens	52	0.007
ISMaq1	IS3	IS407	Marinobacter aquaeolei	52	0.007
ISArsp1	IS481		Arthrobacter sp.	52	0.007
ISBm3	IS481		Brucella melitensis	52	0.007
ISArsp16	ISNCY		Arthrobacter sp.	50.1	0.028
ISArsp14	ISNCY		Arthrobacter sp.	50.1	0.028
ISPa43	Tn3		Pseudomonas aeruginosa	50.1	0.028
ISMafe1	IS5	IS5	Mariprofundus ferrooxydans	50.1	0.028
ISStma3	IS481		Stenotrophomonas maltophilia	50.1	0.028
ISThsp11	IS3	IS3	Thiomonas sp.	50.1	0.028
ISCARN14	IS5	IS1031	Metagenomic data	50.1	0.028
ISPa108	IS21		Pseudomonas aeruginosa	48.1	0.11
ISTni2	IS481		Thioalkalivibrio nitratireducens	48.1	0.11
ISMex9	IS110	IS1111	Methylobacterium extorquens	48.1	0.11
ISThsp3	IS66		Thiomonas sp.	48.1	0.11
ISMca6	ISAs1		Methylococcus capsulatus	48.1	0.11
ISNGR9	IS5	IS427	Rhizobium sp	48.1	0.11
ISArsp9	ISNCY		Arthrobacter sp.	46.1	0.44
ISPa55	IS110	IS1111	Pseudomonas aeruginosa	46.1	0.44
ISEc43	IS66		Escherichia coli	46.1	0.44
ISAzba9	ISL3		Azospirillum brasilense	46.1	0.44
ISGeob7	IS5	IS427	Geodermatophilus obscurus	46.1	0.44
ISBj2_B	IS5	IS5	Bradyrhizobium japonicum	46.1	0.44
ISPfr1	ISL3		Propionibacterium freudenreichii	46.1	0.44
ISAar24	IS3	IS3	Arthrobacter arilaitensis	46.1	0.44
ISAnsp6	IS1182		Anaeromyxobacter sp.	46.1	0.44
ISAzo19	IS66		Azoarcus sp.	46.1	0.44
ISAzo17	IS21		Azoarcus sp.	46.1	0.44
ISAzo12	IS21		Azoarcus sp.	46.1	0.44
ISThsp7	IS1634		Thiomonas sp.	46.1	0.44
ISSer1	IS110		Saccharopolyspora erythraea	46.1	0.44
ISAisp2	IS3	IS51	Acidovorax sp.	46.1	0.44
ISAfe1	IS110	IS1111	Acidithiobacillus ferroxidans	46.1	0.44
ISXc6	IS5	IS5	Xanthomonas campestris	46.1	0.44
IS1600	IS21		Ralstonia eutropha	46.1	0.44
IS1162	IS21		Pseudomonas fluorescens	46.1	0.44
ISBdi7	IS21		Bradyrhizobium diazoefficiens	44.1	1.8
ISPye45	IS66		Paracoccus yeei	44.1	1.8
ISBeb4	IS1595	ISSod11	Betaproteobacteria bacterium	44.1	1.8
ISDebc1	IS1595	ISSod11	Deltaproteobacteria bacterium	44.1	1.8
ISPsy42	Tn3		Pseudomonas syringae	44.1	1.8
ISJsp4	IS1595	ISPna2	Janthinobacterium sp.	44.1	1.8
ISAlde2	IS21		Alicycliphilus denitrificans	44.1	1.8
ISPpu29	IS3	IS150	Pseudomonas putida	44.1	1.8
TnXax1	Tn3		Xanthomonas axonopodis	44.1	1.8
ISCpi1	IS5	IS903	Chromobacterium piscinae	44.1	1.8
ISAs32	IS3	IS51	Aeromonas salmonicida	44.1	1.8
ISPa61	ISL3		Pseudomonas aeruginosa	44.1	1.8
TnAs3	Tn3		Aeromonas salmonicida	44.1	1.8
ISMdi15	IS200/IS605	IS1341	Methylobacterium extorquens	44.1	1.8
ISHhu8	IS200/IS605	IS1341	Halobacterium hubeiense	44.1	1.8
ISBj3	IS3	IS150	Bradyrhizobium japonicum	44.1	1.8
ISHla11	ISH3		Halorubrum lacusprofundi	44.1	1.8
ISMet1	ISKra4	ISAzba1	Methylocystis sp.	44.1	1.8
ISFsp17	ISKra4	ISKra4	Frankia sp.	44.1	1.8
ISTco4	ISLre2		Thermobacillus composti	44.1	1.8
ISTco3	ISLre2		Thermobacillus composti	44.1	1.8
ISNha10	IS256		Nitrobacter hamburgensis	44.1	1.8
ISUnCu16	IS66	ISBst12	uncultured bacterium	44.1	1.8
ISH20A	ISH3		Halobacterium salinarum	44.1	1.8
ISVsp1	IS1634		Verrucomicrobium spinosum	44.1	1.8
ISRm17	ISNCY	ISDol1	Sinorhizobium meliloti	44.1	1.8
ISRpa9	IS5	IS5	Rhodopseudomonas palustris	44.1	1.8
ISRpa8	IS5	IS5	Rhodopseudomonas palustris	44.1	1.8
ISMtsp17	IS110	IS1111	Methylobacterium sp.	44.1	1.8
ISMno9	IS1182		Methylobacterium nodulans	44.1	1.8
ISMpo6	IS1182		Methylobacterium populi	44.1	1.8
ISMch4	IS110	IS1111	Methylobacterium chloromethanicum	44.1	1.8
ISMyma7	IS1380		Mycobacterium marinum	44.1	1.8
ISBrsp2	IS1182		Bradyrhizobium sp.	44.1	1.8
ISMex32	IS5	IS427	Methylobacterium extorquens	44.1	1.8
ISStma1	IS481		Stenotrophomonas maltophilia	44.1	1.8
ISCARN15	IS66		Metagenomic data	44.1	1.8
ISThsp2	IS21		Thiomonas sp.	44.1	1.8
ISAli20	Tn3		Azospirillum lipoferum	44.1	1.8
ISAnsp2	IS481		Anaeromyxobacter sp.	44.1	1.8
ISAli13	IS21		Azospirillum lipoferum	44.1	1.8
ISPa31	IS3	IS3	Pseudomonas aeruginosa	44.1	1.8
ISDge6	IS5	ISL2	Deinococcus geothermalis	44.1	1.8
ISHne4	IS110		Hyphomonas neptunium	44.1	1.8
ISAzo9	IS630		Azoarcus sp.	44.1	1.8
ISRusp1	IS5	IS903	Ruegeria sp.	44.1	1.8
ISRel2	IS481		Rhizobium etli	44.1	1.8
ISMav4	IS481		Mycobacterium avium	44.1	1.8
ISNeu4	IS3	IS3	Nitrosomonas europaea	44.1	1.8
ISXo16	IS1595	IS1595	Xanthomonas oryzae	44.1	1.8
ISPepr2	IS1595	ISNwi1	Pelobacter propionicus	44.1	1.8
ISH20	ISH3		Haloarcula marismortui	44.1	1.8
ISAli15	IS66		Azospirillum lipoferum	44.1	1.8
IS882	Tn3		Ralstonia eutropha	44.1	1.8
ISBlo7	IS30		Bifidobacterium longum	44.1	1.8
ISXo2	IS1595	IS1595	Xanthomomas oryzae	44.1	1.8
ISXc4	Tn3		Xanthomonas campestris	44.1	1.8
ISSco2	IS481		Streptomyces coelicolor	44.1	1.8
ISSco1	IS481		Streptomyces coelicolor	44.1	1.8
ISH3C	ISH3		Halobacterium sp.	44.1	1.8
ISH27-2	ISH3		Halobacterium salinarum	44.1	1.8
ISPsy31	IS3	IS3	Pseudomonas syringae	44.1	1.8
IS476	IS3	IS407	Xanthomonas campestris	44.1	1.8
IS1652	IS481		Streptomyces coelicolor	44.1	1.8
IS1649	IS481		Streptomyces coelicolor	44.1	1.8
ISHwa14	IS5		Haloquadratum walsbyi	44.1	1.8
IS2606	IS256		Mycobacterium ulcerans	44.1	1.8
IS1164	IS256		Rhodococcus rhodochrous	44.1	1.8
ISBj20	IS3	IS407	Bradyrhizobium japonicum	42.1	6.9
ISBdi5	IS481		Bradyrhizobium diazoefficiens	42.1	6.9
ISMlu14	IS21		Micrococcus luteus	42.1	6.9
ISMlu2	IS256		Micrococcus luteus	42.1	6.9
ISBli18	IS1380		Brevibacterium linens	42.1	6.9
ISPye42	IS3	IS51	Paracoccus yeei	42.1	6.9
ISPye33	IS66		Paracoccus yeei	42.1	6.9
ISPye17	IS110	IS1111	Paracoccus yeei	42.1	6.9
ISEc78	IS66		Escherichia coli	42.1	6.9
ISBli10	IS3	IS3	Brevibacterium linens	42.1	6.9
ISTico1	IS1595	ISNha5	Tistlia consotensis	42.1	6.9
ISCausp3	IS1595	ISNha5	Caulobacter sp.	42.1	6.9
ISThy1	IS1595	IS1595	Thermomonas hydrothermalis	42.1	6.9
ISChba1	IS1595	IS1595	Chloroflexi bacterium	42.1	6.9
ISAbc1	IS1595	ISSod11	Acidobacteria bacterium	42.1	6.9
ISVasp1	IS21		Variovorax sp.	42.1	6.9
ISPman1	IS21		Pseudomonas mandelii	42.1	6.9
ISPa64	IS21		Pseudomonas aeruginosa	42.1	6.9
ISVapa2	IS21		Variovorax paradoxus	42.1	6.9
ISPa63	IS21		Pseudomonas aeruginosa	42.1	6.9
ISAisp6	IS21		Acidovorax sp.	42.1	6.9
ISThba1	IS1182		Thermoanaerobacterales bacterium	42.1	6.9
ISBra1	IS1182		Bradyrhizobium retamae	42.1	6.9
ISTvi2	IS1182		Thiocystis violascens	42.1	6.9
ISThu1	IS1182		Thauera humireducens	42.1	6.9
ISPst13	IS1182		Pseudomonas stutzeri	42.1	6.9
ISThma1	ISNCY	ISDol1	Thiocapsa marina	42.1	6.9
ISHsp3	IS1595	IS1595	Halomonas sp.	42.1	6.9
ISMav9	ISNCY	ISDol1	Mycobacterium avium	42.1	6.9
ISSna1	ISNCY	ISDol1	Streptomyces natalensis	42.1	6.9
TnXo19	Tn3		Xanthomonas oryzae	42.1	6.9
ISAve3	IS3	IS2	Aeromonas veronii	42.1	6.9
ISAeme5	IS66		Aeromonas media	42.1	6.9
ISMno29	IS110		Methylobacterium nodulans	42.1	6.9
ISMno16	IS110	IS1111	Methylobacterium nodulans	42.1	6.9
ISNma14	IS200/IS605	IS1341	Natrialba magadii	42.1	6.9
ISPko7	IS110	IS1111	Paracoccus kondratievae	42.1	6.9
ISAs17	IS3	IS2	Aeromonas salmonicida	42.1	6.9
ISMyma9	IS21		Mycobacterium marinum	42.1	6.9
ISKpn25	ISL3		Klebsiella pneumoniae	42.1	6.9
ISGsi1	IS256	IS1249	Gordonia sihwensis	42.1	6.9
ISSuac1	IS256		Sulfobacillus acidophilus	42.1	6.9
ISApr14	IS256		alpha proteobacterium	42.1	6.9
ISStma17	IS3	IS51	Stenotrophomonas maltophilia	42.1	6.9
ISPa40	Tn3		Pseudomonas aeruginosa	42.1	6.9
ISPfe2	IS1634		Paracoccus ferrooxidans	42.1	6.9
ISRfsp2	IS110		Roseiflexus sp.	42.1	6.9
ISAzs22	ISAs1		Azospirillum sp.	42.1	6.9
ISAzs20	IS66		Azospirillum sp.	42.1	6.9
ISAzs18	IS66		Azospirillum sp.	42.1	6.9
ISAzs14	IS630		Azospirillum sp.	42.1	6.9
ISAzs5	ISAs1		Azospirillum sp.	42.1	6.9
ISAzs3	IS1380		Azospirillum sp.	42.1	6.9
ISNph10	IS200/IS605	IS1341	Natronomonas pharaonis	42.1	6.9
ISStsp5	IS5	ISL2	Streptomyces sp.	42.1	6.9
ISGeob2	IS5	ISL2	Geodermatophilus obscurus	42.1	6.9
ISAmi2	IS5	ISL2	Actinosynnema mirum	42.1	6.9
ISGeob1	IS5	ISL2	Geodermatophilus obscurus	42.1	6.9
ISBdo1	IS1182		Burkholderia dolosa	42.1	6.9
ISGau7	IS21		Gemmatimonas aurantiaca	42.1	6.9
ISGau1	IS3	IS3	Gemmatimonas aurantiaca	42.1	6.9
ISMtsp10	IS1182		Methylobacterium sp.	42.1	6.9
ISPso1	IS256		Paracoccus solventivorans	42.1	6.9
ISVsp2	IS1634		Verrucomicrobium spinosum	42.1	6.9
ISVsp4	IS66		Verrucomicrobium spinosum	42.1	6.9
ISApr13	IS5		Alpha proteobacterium	42.1	6.9
ISLsp4	ISAzo13		Leptospirillum sp.	42.1	6.9
ISRhru4	IS256		Rhodospirillum rubrum	42.1	6.9
ISMno32	IS1182		Methylobacterium nodulans	42.1	6.9
ISMno23	IS91		Methylobacterium nodulans	42.1	6.9
ISMra3	IS256		Methylobacterium radiotolerans	42.1	6.9
ISMra2	IS5	IS427	Methylobacterium radiotolerans	42.1	6.9
ISMno14	IS110	IS1111	Methylobacterium nodulans	42.1	6.9
ISMno13	IS66		Methylobacterium nodulans	42.1	6.9
ISMno5	ISL3		Methylobacterium nodulans	42.1	6.9
ISPfr18	ISL3		Propionibacterium freudenreichii	42.1	6.9
ISMav6	IS110		Mycobacterium avium	42.1	6.9
ISNml1	IS1380		Nakamurella multipartita	42.1	6.9
ISMav7	IS1380		Mycobacterium avium	42.1	6.9
ISAzba8	IS256		Azospirillum brasilense	42.1	6.9
ISGosp1	IS1380		Gordonia sp.	42.1	6.9
ISStr1	IS1380		Salinispora tropica	42.1	6.9
ISCur1	IS1380		Corynebacterium urealyticum	42.1	6.9
ISCef7	IS1380		Corynebacterium efficiens	42.1	6.9
ISPosp7	IS1380		Polaromonas sp.	42.1	6.9
ISApr10	IS256		Alpha proteobacterium	42.1	6.9
ISAnsp11	IS3	IS3	Anaeromyxobacter sp.	42.1	6.9
ISMdi27	IS21		Methylobacterium dichloromethanicum	42.1	6.9
ISMex11	IS3	IS407	Methylobacterium extorquens	42.1	6.9
ISMdi3	IS3	IS407	Methylobacterium dichloromethanicum	42.1	6.9
ISMex26	ISL3		Methylobacterium extorquens	42.1	6.9
ISMex10	ISL3		Methylobacterium extorquens	42.1	6.9
ISMex21	IS630		Methylobacterium extorquens	42.1	6.9
ISMex13	IS21		Methylobacterium extorquens	42.1	6.9
ISStma12	IS481		Stenotrophomonas maltophilia	42.1	6.9
ISStma9	IS3	IS51	Stenotrophomonas maltophilia	42.1	6.9
ISAcma26	IS21		Acaryochloris marina	42.1	6.9
ISThsp18	IS1182		Thiomonas sp.	42.1	6.9
ISThsp16	IS1182		Thiomonas sp.	42.1	6.9
ISThsp12	IS1634		Thiomonas sp.	42.1	6.9
ISCARN95	IS21		Metagenomic data	42.1	6.9
ISTha1	ISAs1		Thauera sp.	42.1	6.9
ISAzo18	IS3	IS150	Azoarcus sp.	42.1	6.9
ISAzo21	IS66		Azoarcus sp.	42.1	6.9
ISCARN36	IS110	IS1111	Metagenomic data	42.1	6.9
ISBj5_B	IS5	IS5	Bradyrhizobium japonicum	42.1	6.9
ISAzo15	IS66		Azoarcus sp.	42.1	6.9
ISAzo14	IS1634		Azoarcus sp.	42.1	6.9
ISThsp9	Tn3		Thiomonas sp.	42.1	6.9
ISThsp8	IS1634		Thiomonas sp.	42.1	6.9
ISStpr1	IS481		Streptomyces pristinaespiralis	42.1	6.9
ISCARN23	IS1634		Metagenomic data	42.1	6.9
ISRosp4	IS66		Roseobacter sp.	42.1	6.9
ISAfe12	IS21		Acidithiobacillus ferrooxidans	42.1	6.9
ISMno4	IS66	ISBst12	Methylobacterium nodulans	42.1	6.9
ISBvu4	IS66		Bacteroides vulgatus	42.1	6.9
ISBlma9	IS66		Blastopirellula marina	42.1	6.9
ISBrsp6	IS66		Bradyrhizobium sp.	42.1	6.9
ISCausp2	IS1595	ISNha5	Caulobacter sp.	42.1	6.9
ISAau4	Tn3		Arthrobacter aurescens	42.1	6.9
ISDge18	IS200/IS605	IS1341	Deinococcus geothermalis	42.1	6.9
ISDge15	IS6		Deinococcus geothermalis	42.1	6.9
ISDge8	IS982		Deinococcus geothermalis	42.1	6.9
ISMsm3	IS1380		Mycobacterium smegmatis	42.1	6.9
ISSpal1	IS481		Sphingopyxis alaskensis	42.1	6.9
ISRme15	IS3	IS51	Ralstonia metallidurans	42.1	6.9
ISKpn6	IS1182		Klebsiella pneumoniae	42.1	6.9
ISPa25	IS110	IS1111	Pseudomonas aeruginosa	42.1	6.9
ISButh1	IS3	IS2	Burkholderia thailandensis	42.1	6.9
ISBxe3	IS481		Burkholderia xenovorans	42.1	6.9
ISRae1	IS481		Rhodococcus aetherivorans	42.1	6.9
ISNfa1	IS481		Nocardia farcinica	42.1	6.9
ISGbe1	IS3	IS407	Granulibacter bethesdensis	42.1	6.9
ISBad2	IS3	IS150	Bifidobacterium adolescentis	42.1	6.9
ISMca3	IS3	IS51	Methylococcus capsulatus	42.1	6.9
ISMca2	IS3	IS3	Methylococcus capsulatus	42.1	6.9
ISMca1	IS5		Methylococcus capsulatus	42.1	6.9
ISPa1635	IS4	IS4	Pseudomonas aeruginosa	42.1	6.9
ISBcen19	IS66		Burkholderia cenocepacia	42.1	6.9
ISXo5	IS1595	IS1595	Xanthomonas oryzae	42.1	6.9
ISBcen15	IS3	IS407	Burkholderia cenocepacia	42.1	6.9
ISAzo6	IS1634		Azoarcus sp.	42.1	6.9
ISAzo5	IS4	IS50	Azoarcus sp.	42.1	6.9
ISMyca1	IS1634		Mycobacterium canettii	42.1	6.9
ISBmu3	IS21		Burkholderia multivorans	42.1	6.9
ISBmu1	IS21		Burkholderia multivorans	42.1	6.9
ISTth1	IS3	IS150	Thermus thermophilus	42.1	6.9
ISLxx4	IS481		Leifsonia xyli	42.1	6.9
ISLxx2	IS110		Leifsonia xyli	42.1	6.9
ISBcen3	IS110	IS1111	Burkholderia cenocepacia	42.1	6.9
ISMmg1	IS110	IS1111	Magnetospirillum magnetotacticum	42.1	6.9
ISSfl3	IS66		Shigella flexneri	42.1	6.9
ISRfr1	IS630		Rhizobium fredii	42.1	6.9
ISMt3	IS21		Mycobacterium tuberculosis	42.1	6.9
ISMt2	IS21		Mycobacterium tuberculosis	42.1	6.9
ISMbo1	IS21		Mycobacterium bovis	42.1	6.9
ISCre1	IS256	IS1249	Corynebacterium resistens	42.1	6.9
ISBj1	IS1380		Bradyrhizobium japonicum	42.1	6.9
IS987	IS3	IS51	Mycobacterium bovis	42.1	6.9
IS986	IS3	IS51	Mycobacterium tuberculosis	42.1	6.9
IS902	IS110		Mycobacterium avium	42.1	6.9
IS6110	IS3	IS51	Mycobacterium tuberculosis	42.1	6.9
IS493	IS5	ISL2	Streptomyces lividans	42.1	6.9
IS4811	IS5	IS1031	Streptomyces lividans	42.1	6.9
IS401	IS3	IS51	Burkholderia cepacia	42.1	6.9
IS2001	ISL3		Bifidobacterium lactis	42.1	6.9
IS1629	ISAs1		Streptomyces sp.	42.1	6.9
IS1474	IS21		Pseudomonas alcaligenes	42.1	6.9
IS1408	IS256		Mycobacterium branderi	42.1	6.9
IS1407	IS256		Mycobacterium celatum	42.1	6.9
IS1395	IS256		Mycobacterium xenopi	42.1	6.9
IS116	IS110		Streptomyces clavuligerus	42.1	6.9
BPD1
Sequences producing	IS Family	Group	Origin	Score	E. value
significant alignments				(bits)
IS1663	IS110		Bordetella pertussis	2420	0
IS481v2	IS481		Bordetella pertussis	2068	0
IS481v1	IS481		Bordetella pertussis	2068	0
IS481	IS481		Bordetella pertussis	2060	0
IS1002	IS481		Bordetella parapertussis	1917	0
ISAav5	IS481		Acidovorax avenae	569	1e-158
ISAisp3	IS481		Acidovorax sp.	569	1e-158
ISAzs17	Tn3		Azospirillum sp.	168	4e-38
ISShes11	Tn3		Shewanella sp.	155	7e-34
ISKpn40	IS3	IS150	Klebsiella pneumoniae	119	4e-23
ISBcen26	IS481		Burkholderia cenocepacia	89.7	3e-14
ISArsp6	Tn3		Arthrobacter sp.	71.9	8e-09
ISCte4	IS481		Comamonas testosteroni	61.9	8e-06
ISXac4	IS3	IS407	Xanthomonas axonopodis	60	3e-05
ISAcp2	IS481		Acidobacterium capsulatum	56	0.0005
ISPfr15	IS481		Propionibacterium freudenreichii	56	0.0005
ISAcba1	IS1595	ISSod11	Actinobacteria bacterium	54	0.002
ISGeob4	IS5	ISL2	Geodermatophilus obscurus	54	0.002
ISStag2	IS481		Stappia aggregata	54	0.002
ISMlu11	IS256		Micrococcus luteus	52	0.007
ISMex2	IS481		Methylobacterium extorquens	52	0.007
ISMaq1	IS3	IS407	Marinobacter aquaeolei	52	0.007
ISArsp1	IS481		Arthrobacter sp.	52	0.007
ISSco1	IS481		Streptomyces coelicolor	52	0.007
ISBm3	IS481		Brucella melitensis	52	0.007
IS1652	IS481		Streptomyces coelicolor	52	0.007
IS1649	IS481		Streptomyces coelicolor	52	0.007
ISArsp16	ISNCY		Arthrobacter sp.	50.1	0.029
ISArsp14	ISNCY		Arthrobacter sp.	50.1	0.029
ISPa43	Tn3		Pseudomonas aeruginosa	50.1	0.029
ISMafe1	IS5	IS5	Mariprofundus ferrooxydans	50.1	0.029
ISStma3	IS481		Stenotrophomonas maltophilia	50.1	0.029
ISThsp11	IS3	IS3	Thiomonas sp.	50.1	0.029
ISCARN14	IS5	IS1031	Metagenomic data	50.1	0.029
ISPa108	IS21		Pseudomonas aeruginosa	48.1	0.11
ISTni2	IS481		Thioalkalivibrio nitratireducens	48.1	0.11
ISMex9	IS110	IS1111	Methylobacterium extorquens	48.1	0.11
ISThsp3	IS66		Thiomonas sp.	48.1	0.11
ISMca6	ISAs1		Methylococcus capsulatus	48.1	0.11
ISNGR9	IS5	IS427	Rhizobium sp	48.1	0.11
ISArsp9	ISNCY		Arthrobacter sp.	46.1	0.45
ISPa55	IS110	IS1111	Pseudomonas aeruginosa	46.1	0.45
ISEc43	IS66		Escherichia coli	46.1	0.45
ISAzba9	ISL3		Azospirillum brasilense	46.1	0.45
ISGeob7	IS5	IS427	Geodermatophilus obscurus	46.1	0.45
ISBj2_B	IS5	IS5	Bradyrhizobium japonicum	46.1	0.45
ISPfr1	ISL3		Propionibacterium freudenreichii	46.1	0.45
ISAar24	IS3	IS3	Arthrobacter arilaitensis	46.1	0.45
ISAnsp6	IS1182		Anaeromyxobacter sp.	46.1	0.45
ISAzo19	IS66		Azoarcus sp.	46.1	0.45
ISAzo17	IS21		Azoarcus sp.	46.1	0.45
ISAzo12	IS21		Azoarcus sp.	46.1	0.45
ISThsp7	IS1634		Thiomonas sp.	46.1	0.45
ISSer1	IS110		Saccharopolyspora erythraea	46.1	0.45
ISAisp2	IS3	IS51	Acidovorax sp.	46.1	0.45
ISAfe1	IS110	IS1111	Acidithiobacillus ferroxidans	46.1	0.45
ISXc6	IS5	IS5	Xanthomonas campestris	46.1	0.45
IS1600	IS21		Ralstonia eutropha	46.1	0.45
IS1162	IS21		Pseudomonas fluorescens	46.1	0.45
ISBdi7	IS21		Bradyrhizobium diazoefficiens	44.1	1.8
ISPye45	IS66		Paracoccus yeei	44.1	1.8
ISBeb4	IS1595	ISSod11	Betaproteobacteria bacterium	44.1	1.8
ISDebc1	IS1595	ISSod11	Deltaproteobacteria bacterium	44.1	1.8
ISPsy42	Tn3		Pseudomonas syringae	44.1	1.8
ISJsp4	IS1595	ISPna2	Janthinobacterium sp.	44.1	1.8
ISAlde2	IS21		Alicycliphilus denitrificans	44.1	1.8
ISPpu29	IS3	IS150	Pseudomonas putida	44.1	1.8
TnXax1	Tn3		Xanthomonas axonopodis	44.1	1.8
ISCpi1	IS5	IS903	Chromobacterium piscinae	44.1	1.8
ISAs32	IS3	IS51	Aeromonas salmonicida	44.1	1.8
ISPa61	ISL3		Pseudomonas aeruginosa	44.1	1.8
TnAs3	Tn3		Aeromonas salmonicida	44.1	1.8
ISMdi15	IS200/IS605	IS1341	Methylobacterium extorquens	44.1	1.8
ISHhu8	IS200/IS605	IS1341	Halobacterium hubeiense	44.1	1.8
ISBj3	IS3	IS150	Bradyrhizobium japonicum	44.1	1.8
ISHla11	ISH3		Halorubrum lacusprofundi	44.1	1.8
ISMet1	ISKra4	ISAzba1	Methylocystis sp.	44.1	1.8
ISFsp17	ISKra4	ISKra4	Frankia sp.	44.1	1.8
ISTco4	ISLre2		Thermobacillus composti	44.1	1.8
ISTco3	ISLre2		Thermobacillus composti	44.1	1.8
ISNha10	IS256		Nitrobacter hamburgensis	44.1	1.8
ISUnCu16	IS66	ISBst12	uncultured bacterium	44.1	1.8
ISGeob1	IS5	ISL2	Geodermatophilus obscurus	44.1	1.8
ISH20A	ISH3		Halobacterium salinarum	44.1	1.8
ISVsp1	IS1634		Verrucomicrobium spinosum	44.1	1.8
ISRm17	ISNCY	ISDol1	Sinorhizobium meliloti	44.1	1.8
ISRpa9	IS5	IS5	Rhodopseudomonas palustris	44.1	1.8
ISRpa8	IS5	IS5	Rhodopseudomonas palustris	44.1	1.8
ISMtsp17	IS110	IS1111	Methylobacterium sp.	44.1	1.8
ISMno9	IS1182		Methylobacterium nodulans	44.1	1.8
ISMpo6	IS1182		Methylobacterium populi	44.1	1.8
ISMch4	IS110	IS1111	Methylobacterium chloromethanicum	44.1	1.8
ISMyma7	IS1380		Mycobacterium marinum	44.1	1.8
ISMex32	IS5	IS427	Methylobacterium extorquens	44.1	1.8
ISStma1	IS481		Stenotrophomonas maltophilia	44.1	1.8
ISCARN15	IS66		Metagenomic data	44.1	1.8
ISThsp2	IS21		Thiomonas sp.	44.1	1.8
ISAli20	Tn3		Azospirillum lipoferum	44.1	1.8
ISAnsp2	IS481		Anaeromyxobacter sp.	44.1	1.8
ISAli13	IS21		Azospirillum lipoferum	44.1	1.8
ISPa31	IS3	IS3	Pseudomonas aeruginosa	44.1	1.8
ISDge6	IS5	ISL2	Deinococcus geothermalis	44.1	1.8
ISHne4	IS110		Hyphomonas neptunium	44.1	1.8
ISAzo9	IS630		Azoarcus sp.	44.1	1.8
ISRusp1	IS5	IS903	Ruegeria sp.	44.1	1.8
ISMrsp1	IS1595	ISPna2	Marinobacter sp.	44.1	1.8
ISRel2	IS481		Rhizobium etli	44.1	1.8
ISMav4	IS481		Mycobacterium avium	44.1	1.8
ISNeu4	IS3	IS3	Nitrosomonas europaea	44.1	1.8
ISXo16	IS1595	IS1595	Xanthomonas oryzae	44.1	1.8
ISPepr2	IS1595	ISNwi1	Pelobacter propionicus	44.1	1.8
ISH20	ISH3		Haloarcula marismortui	44.1	1.8
IS882	Tn3		Ralstonia eutropha	44.1	1.8
ISBlo7	IS30		Bifidobacterium longum	44.1	1.8
ISXo2	IS1595	IS1595	Xanthomomas oryzae	44.1	1.8
ISXc4	Tn3		Xanthomonas campestris	44.1	1.8
ISSco2	IS481		Streptomyces coelicolor	44.1	1.8
ISRm9	IS21		Rhizobium meliloti	44.1	1.8
ISH3C	ISH3		Halobacterium sp.	44.1	1.8
ISH27-2	ISH3		Halobacterium salinarum	44.1	1.8
ISPsy31	IS3	IS3	Pseudomonas syringae	44.1	1.8
IS476	IS3	IS407	Xanthomonas campestris	44.1	1.8
ISHwa14	IS5		Haloquadratum walsbyi	44.1	1.8
IS2606	IS256		Mycobacterium ulcerans	44.1	1.8
IS1164	IS256		Rhodococcus rhodochrous	44.1	1.8
ISBj20	IS3	IS407	Bradyrhizobium japonicum	42.1	7
ISBdi5	IS481		Bradyrhizobium diazoefficiens	42.1	7
ISMlu14	IS21		Micrococcus luteus	42.1	7
ISMlu2	IS256		Micrococcus luteus	42.1	7
ISBli18	IS1380		Brevibacterium linens	42.1	7
ISPye33	IS66		Paracoccus yeei	42.1	7
ISPye17	IS110	IS1111	Paracoccus yeei	42.1	7
ISEc78	IS66		Escherichia coli	42.1	7
ISBli10	IS3	IS3	Brevibacterium linens	42.1	7
ISTico1	IS1595	ISNha5	Tistlia consotensis	42.1	7
ISCausp3	IS1595	ISNha5	Caulobacter sp.	42.1	7
ISThy1	IS1595	IS1595	Thermomonas hydrothermalis	42.1	7
ISChba1	IS1595	IS1595	Chloroflexi bacterium	42.1	7
ISAbc1	IS1595	ISSod11	Acidobacteria bacterium	42.1	7
ISVasp1	IS21		Variovorax sp.	42.1	7
ISPman1	IS21		Pseudomonas mandelii	42.1	7
ISPa64	IS21		Pseudomonas aeruginosa	42.1	7
ISVapa2	IS21		Variovorax paradoxus	42.1	7
ISPa63	IS21		Pseudomonas aeruginosa	42.1	7
ISAisp6	IS21		Acidovorax sp.	42.1	7
ISThba1	IS1182		Thermoanaerobacterales bacterium	42.1	7
ISBra1	IS1182		Bradyrhizobium retamae	42.1	7
ISTvi2	IS1182		Thiocystis violascens	42.1	7
ISPst13	IS1182		Pseudomonas stutzeri	42.1	7
ISThma1	ISNCY	ISDol1	Thiocapsa marina	42.1	7
ISHsp3	IS1595	IS1595	Halomonas sp.	42.1	7
ISMav9	ISNCY	ISDol1	Mycobacterium avium	42.1	7
ISSna1	ISNCY	ISDol1	Streptomyces natalensis	42.1	7
TnXo19	Tn3		Xanthomonas oryzae	42.1	7
ISAve3	IS3	IS2	Aeromonas veronii	42.1	7
ISAeme5	IS66		Aeromonas media	42.1	7
ISMno29	IS110		Methylobacterium nodulans	42.1	7
ISMno16	IS110	IS1111	Methylobacterium nodulans	42.1	7
ISNma14	IS200/IS605	IS1341	Natrialba magadii	42.1	7
ISPko7	IS110	IS1111	Paracoccus kondratievae	42.1	7
ISAs17	IS3	IS2	Aeromonas salmonicida	42.1	7
ISMyma9	IS21		Mycobacterium marinum	42.1	7
ISKpn25	ISL3		Klebsiella pneumoniae	42.1	7
ISGsi1	IS256	IS1249	Gordonia sihwensis	42.1	7
ISSuac1	IS256		Sulfobacillus acidophilus	42.1	7
ISApr14	IS256		alpha proteobacterium	42.1	7
ISStma17	IS3	IS51	Stenotrophomonas maltophilia	42.1	7
ISPa40	Tn3		Pseudomonas aeruginosa	42.1	7
ISPfe2	IS1634		Paracoccus ferrooxidans	42.1	7
ISRfsp2	IS110		Roseiflexus sp.	42.1	7
ISAzs22	ISAs1		Azospirillum sp.	42.1	7
ISAzs20	IS66		Azospirillum sp.	42.1	7
ISAzs18	IS66		Azospirillum sp.	42.1	7
ISAzs14	IS630		Azospirillum sp.	42.1	7
ISAzs5	ISAs1		Azospirillum sp.	42.1	7
ISAzs3	IS1380		Azospirillum sp.	42.1	7
ISNph10	IS200/IS605	IS1341	Natronomonas pharaonis	42.1	7
ISStsp5	IS5	ISL2	Streptomyces sp.	42.1	7
ISGeob2	IS5	ISL2	Geodermatophilus obscurus	42.1	7
ISAmi2	IS5	ISL2	Actinosynnema mirum	42.1	7
ISBdo1	IS1182		Burkholderia dolosa	42.1	7
ISGau7	IS21		Gemmatimonas aurantiaca	42.1	7
ISGau1	IS3	IS3	Gemmatimonas aurantiaca	42.1	7
ISMtsp10	IS1182		Methylobacterium sp.	42.1	7
ISPso1	IS256		Paracoccus solventivorans	42.1	7
ISVsp2	IS1634		Verrucomicrobium spinosum	42.1	7
ISVsp4	IS66		Verrucomicrobium spinosum	42.1	7
ISApr13	IS5		Alpha proteobacterium	42.1	7
ISSpal2	IS5		Sphingopyxis alaskensis	42.1	7
ISLsp4	ISAzo13		Leptospirillum sp.	42.1	7
ISRhru4	IS256		Rhodospirillum rubrum	42.1	7
ISMno32	IS1182		Methylobacterium nodulans	42.1	7
ISMno23	IS91		Methylobacterium nodulans	42.1	7
ISMra3	IS256		Methylobacterium radiotolerans	42.1	7
ISMra2	IS5	IS427	Methylobacterium radiotolerans	42.1	7
ISMno14	IS110	IS1111	Methylobacterium nodulans	42.1	7
ISMno13	IS66		Methylobacterium nodulans	42.1	7
ISMno5	ISL3		Methylobacterium nodulans	42.1	7
ISPfr18	ISL3		Propionibacterium freudenreichii	42.1	7
ISMav6	IS110		Mycobacterium avium	42.1	7
ISNml1	IS1380		Nakamurella multipartita	42.1	7
ISMav7	IS1380		Mycobacterium avium	42.1	7
ISAzba8	IS256		Azospirillum brasilense	42.1	7
ISGosp1	IS1380		Gordonia sp.	42.1	7
ISStr1	IS1380		Salinispora tropica	42.1	7
ISCur1	IS1380		Corynebacterium urealyticum	42.1	7
ISCef7	IS1380		Corynebacterium efficiens	42.1	7
ISPosp7	IS1380		Polaromonas sp.	42.1	7
ISApr10	IS256		Alpha proteobacterium	42.1	7
ISAnsp11	IS3	IS3	Anaeromyxobacter sp.	42.1	7
ISMdi27	IS21		Methylobacterium dichloromethanicum	42.1	7
ISMex11	IS3	IS407	Methylobacterium extorquens	42.1	7
ISMdi3	IS3	IS407	Methylobacterium dichloromethanicum	42.1	7
ISMex26	ISL3		Methylobacterium extorquens	42.1	7
ISMex10	ISL3		Methylobacterium extorquens	42.1	7
ISMex21	IS630		Methylobacterium extorquens	42.1	7
ISMex13	IS21		Methylobacterium extorquens	42.1	7
ISStma12	IS481		Stenotrophomonas maltophilia	42.1	7
ISStma9	IS3	IS51	Stenotrophomonas maltophilia	42.1	7
ISAcma26	IS21		Acaryochloris marina	42.1	7
ISThsp18	IS1182		Thiomonas sp.	42.1	7
ISThsp16	IS1182		Thiomonas sp.	42.1	7
ISThsp12	IS1634		Thiomonas sp.	42.1	7
ISCARN95	IS21		Metagenomic data	42.1	7
ISTha1	ISAs1		Thauera sp.	42.1	7
ISAzo18	IS3	IS150	Azoarcus sp.	42.1	7
ISAzo21	IS66		Azoarcus sp.	42.1	7
ISCARN36	IS110	IS1111	Metagenomic data	42.1	7
ISBj5_B	IS5	IS5	Bradyrhizobium japonicum	42.1	7
ISAzo15	IS66		Azoarcus sp.	42.1	7
ISAzo14	IS1634		Azoarcus sp.	42.1	7
ISThsp9	Tn3		Thiomonas sp.	42.1	7
ISThsp8	IS1634		Thiomonas sp.	42.1	7
ISStpr1	IS481		Streptomyces pristinaespiralis	42.1	7
ISCARN23	IS1634		Metagenomic data	42.1	7
ISRosp4	IS66		Roseobacter sp.	42.1	7
ISAfe12	IS21		Acidithiobacillus ferrooxidans	42.1	7
ISMno4	IS66	ISBst12	Methylobacterium nodulans	42.1	7
ISBvu4	IS66		Bacteroides vulgatus	42.1	7
ISBlma9	IS66		Blastopirellula marina	42.1	7
ISBrsp6	IS66		Bradyrhizobium sp.	42.1	7
ISCausp2	IS1595	ISNha5	Caulobacter sp.	42.1	7
ISAau4	Tn3		Arthrobacter aurescens	42.1	7
ISDge18	IS200/IS605	IS1341	Deinococcus geothermalis	42.1	7
ISDge15	IS6		Deinococcus geothermalis	42.1	7
ISDge8	IS982		Deinococcus geothermalis	42.1	7
ISMsm3	IS1380		Mycobacterium smegmatis	42.1	7
ISSpal1	IS481		Sphingopyxis alaskensis	42.1	7
ISRme15	IS3	IS51	Ralstonia metallidurans	42.1	7
ISKpn6	IS1182		Klebsiella pneumoniae	42.1	7
ISPa25	IS110	IS1111	Pseudomonas aeruginosa	42.1	7
ISButh1	IS3	IS2	Burkholderia thailandensis	42.1	7
ISBxe3	IS481		Burkholderia xenovorans	42.1	7
ISRae1	IS481		Rhodococcus aetherivorans	42.1	7
ISNfa1	IS481		Nocardia farcinica	42.1	7
ISGbe1	IS3	IS407	Granulibacter bethesdensis	42.1	7
ISBad2	IS3	IS150	Bifidobacterium adolescentis	42.1	7
ISMca3	IS3	IS51	Methylococcus capsulatus	42.1	7
ISMca2	IS3	IS3	Methylococcus capsulatus	42.1	7
ISMca1	IS5		Methylococcus capsulatus	42.1	7
ISPa1635	IS4	IS4	Pseudomonas aeruginosa	42.1	7
ISBcen19	IS66		Burkholderia cenocepacia	42.1	7
ISXo5	IS1595	IS1595	Xanthomonas oryzae	42.1	7
ISBcen18	IS256		Burkholderia cenocepacia	42.1	7
ISBcen15	IS3	IS407	Burkholderia cenocepacia	42.1	7
ISAzo6	IS1634		Azoarcus sp.	42.1	7
ISAzo5	IS4	IS50	Azoarcus sp.	42.1	7
ISMyca1	IS1634		Mycobacterium canettii	42.1	7
ISBmu3	IS21		Burkholderia multivorans	42.1	7
ISBmu1	IS21		Burkholderia multivorans	42.1	7
ISTth1	IS3	IS150	Thermus thermophilus	42.1	7
ISAli15	IS66		Azospirillum lipoferum	42.1	7
ISLxx4	IS481		Leifsonia xyli	42.1	7
ISLxx2	IS110		Leifsonia xyli	42.1	7
ISBcen3	IS110	IS1111	Burkholderia cenocepacia	42.1	7
ISMmg1	IS110	IS1111	Magnetospirillum magnetotacticum	42.1	7
ISSfl3	IS66		Shigella flexneri	42.1	7
ISRfr1	IS630		Rhizobium fredii	42.1	7
ISNGR8	IS256		Rhizobium sp	42.1	7
ISMt3	IS21		Mycobacterium tuberculosis	42.1	7
ISMt2	IS21		Mycobacterium tuberculosis	42.1	7
ISMbo1	IS21		Mycobacterium bovis	42.1	7
ISCre1	IS256	IS1249	Corynebacterium resistens	42.1	7
ISBj1	IS1380		Bradyrhizobium japonicum	42.1	7
IS987	IS3	IS51	Mycobacterium bovis	42.1	7
IS986	IS3	IS51	Mycobacterium tuberculosis	42.1	7
IS902	IS110		Mycobacterium avium	42.1	7
IS6110	IS3	IS51	Mycobacterium tuberculosis	42.1	7
IS493	IS5	ISL2	Streptomyces lividans	42.1	7
IS4811	IS5	IS1031	Streptomyces lividans	42.1	7
IS401	IS3	IS51	Burkholderia cepacia	42.1	7
IS2001	ISL3		Bifidobacterium lactis	42.1	7
IS1629	ISAs1		Streptomyces sp.	42.1	7
IS1474	IS21		Pseudomonas alcaligenes	42.1	7
IS1408	IS256		Mycobacterium branderi	42.1	7
IS1407	IS256		Mycobacterium celatum	42.1	7
IS1395	IS256		Mycobacterium xenopi	42.1	7
IS116	IS110		Streptomyces clavuligerus	42.1	7
BPD2
Sequences producing	IS Family	Group	Origin	Score	E. value
significant alignments				(bits)
IS1663	IS110		Bordetella pertussis	2428	0
IS481v2	IS481		Bordetella pertussis	2068	0
IS481v1	IS481		Bordetella pertussis	2068	0
IS481	IS481		Bordetella pertussis	2068	0
IS1002	IS481		Bordetella parapertussis	1917	0
ISAav5	IS481		Acidovorax avenae	569	1e-158
ISAisp3	IS481		Acidovorax sp.	569	1e-158
ISAzs17	Tn3		Azospirillum sp.	168	4e-38
ISShes11	Tn3		Shewanella sp.	155	7e-34
ISKpn40	IS3	IS150	Klebsiella pneumoniae	119	4e-23
ISBcen26	IS481		Burkholderia cenocepacia	89.7	3e-14
ISArsp6	Tn3		Arthrobacter sp.	71.9	8e-09
ISPfr15	IS481		Propionibacterium freudenreichii	63.9	2e-06
ISCte4	IS481		Comamonas testosteroni	61.9	7e-06
ISXac4	IS3	IS407	Xanthomonas axonopodis	60	3e-05
ISAcp2	IS481		Acidobacterium capsulatum	56	0.0005
ISAcba1	IS1595	ISSod11	Actinobacteria bacterium	54	0.002
ISGeob4	IS5	ISL2	Geodermatophilus obscurus	54	0.002
ISStag2	IS481		Stappia aggregata	54	0.002
ISMlu11	IS256		Micrococcus luteus	52	0.007
ISMex2	IS481		Methylobacterium extorquens	52	0.007
ISMaq1	IS3	IS407	Marinobacter aquaeolei	52	0.007
ISArsp1	IS481		Arthrobacter sp.	52	0.007
ISSco1	IS481		Streptomyces coelicolor	52	0.007
ISBm3	IS481		Brucella melitensis	52	0.007
IS1652	IS481		Streptomyces coelicolor	52	0.007
IS1649	IS481		Streptomyces coelicolor	52	0.007
ISArsp16	ISNCY		Arthrobacter sp.	50.1	0.028
ISArsp14	ISNCY		Arthrobacter sp.	50.1	0.028
ISPa43	Tn3		Pseudomonas aeruginosa	50.1	0.028
ISMafe1	IS5	IS5	Mariprofundus ferrooxydans	50.1	0.028
ISStma3	IS481		Stenotrophomonas maltophilia	50.1	0.028
ISThsp11	IS3	IS3	Thiomonas sp.	50.1	0.028
ISCARN14	IS5	IS1031	Metagenomic data	50.1	0.028
ISPa108	IS21		Pseudomonas aeruginosa	48.1	0.11
ISTni2	IS481		Thioalkalivibrio nitratireducens	48.1	0.11
ISMex9	IS110	IS1111	Methylobacterium extorquens	48.1	0.11
ISThsp3	IS66		Thiomonas sp.	48.1	0.11
ISMca6	ISAs1		Methylococcus capsulatus	48.1	0.11
ISNGR9	IS5	IS427	Rhizobium sp	48.1	0.11
ISArsp9	ISNCY		Arthrobacter sp.	46.1	0.44
ISPa55	IS110	IS1111	Pseudomonas aeruginosa	46.1	0.44
ISEc43	IS66		Escherichia coli	46.1	0.44
ISAzba9	ISL3		Azospirillum brasilense	46.1	0.44
ISGeob7	IS5	IS427	Geodermatophilus obscurus	46.1	0.44
ISBj2_B	IS5	IS5	Bradyrhizobium japonicum	46.1	0.44
ISPfr1	ISL3		Propionibacterium freudenreichii	46.1	0.44
ISAar24	IS3	IS3	Arthrobacter arilaitensis	46.1	0.44
ISAnsp6	IS1182		Anaeromyxobacter sp.	46.1	0.44
ISAzo19	IS66		Azoarcus sp.	46.1	0.44
ISAzo17	IS21		Azoarcus sp.	46.1	0.44
ISAzo12	IS21		Azoarcus sp.	46.1	0.44
ISThsp7	IS1634		Thiomonas sp.	46.1	0.44
ISSer1	IS110		Saccharopolyspora erythraea	46.1	0.44
ISAisp2	IS3	IS51	Acidovorax sp.	46.1	0.44
ISAfe1	IS110	IS1111	Acidithiobacillus ferroxidans	46.1	0.44
ISXc6	IS5	IS5	Xanthomonas campestris	46.1	0.44
IS1600	IS21		Ralstonia eutropha	46.1	0.44
IS1162	IS21		Pseudomonas fluorescens	46.1	0.44
ISBdi7	IS21		Bradyrhizobium diazoefficiens	44.1	1.8
ISPye45	IS66		Paracoccus yeei	44.1	1.8
ISBeb4	IS1595	ISSod11	Betaproteobacteria bacterium	44.1	1.8
ISDebc1	IS1595	ISSod11	Deltaproteobacteria bacterium	44.1	1.8
ISPsy42	Tn3		Pseudomonas syringae	44.1	1.8
ISJsp4	IS1595	ISPna2	Janthinobacterium sp.	44.1	1.8
ISAlde2	IS21		Alicycliphilus denitrificans	44.1	1.8
ISPpu29	IS3	IS150	Pseudomonas putida	44.1	1.8
TnXax1	Tn3		Xanthomonas axonopodis	44.1	1.8
ISCpi1	IS5	IS903	Chromobacterium piscinae	44.1	1.8
ISAs32	IS3	IS51	Aeromonas salmonicida	44.1	1.8
ISPa61	ISL3		Pseudomonas aeruginosa	44.1	1.8
TnAs3	Tn3		Aeromonas salmonicida	44.1	1.8
ISMdi15	IS200/IS605	IS1341	Methylobacterium extorquens	44.1	1.8
ISHhu8	IS200/IS605	IS1341	Halobacterium hubeiense	44.1	1.8
ISBj3	IS3	IS150	Bradyrhizobium japonicum	44.1	1.8
ISHla11	ISH3		Halorubrum lacusprofundi	44.1	1.8
ISMet1	ISKra4	ISAzba1	Methylocystis sp.	44.1	1.8
ISFsp17	ISKra4	ISKra4	Frankia sp.	44.1	1.8
ISTco4	ISLre2		Thermobacillus composti	44.1	1.8
ISTco3	ISLre2		Thermobacillus composti	44.1	1.8
ISNha10	IS256		Nitrobacter hamburgensis	44.1	1.8
ISUnCu16	IS66	ISBst12	uncultured bacterium	44.1	1.8
ISGeob1	IS5	ISL2	Geodermatophilus obscurus	44.1	1.8
ISH20A	ISH3		Halobacterium salinarum	44.1	1.8
ISVsp1	IS1634		Verrucomicrobium spinosum	44.1	1.8
ISRm17	ISNCY	ISDol1	Sinorhizobium meliloti	44.1	1.8
ISRpa9	IS5	IS5	Rhodopseudomonas palustris	44.1	1.8
ISRpa8	IS5	IS5	Rhodopseudomonas palustris	44.1	1.8
ISMtsp17	IS110	IS1111	Methylobacterium sp.	44.1	1.8
ISMno9	IS1182		Methylobacterium nodulans	44.1	1.8
ISMpo6	IS1182		Methylobacterium populi	44.1	1.8
ISMch4	IS110	IS1111	Methylobacterium chloromethanicum	44.1	1.8
ISMyma7	IS1380		Mycobacterium marinum	44.1	1.8
ISMex32	IS5	IS427	Methylobacterium extorquens	44.1	1.8
ISStma1	IS481		Stenotrophomonas maltophilia	44.1	1.8
ISCARN15	IS66		Metagenomic data	44.1	1.8
ISThsp2	IS21		Thiomonas sp.	44.1	1.8
ISAli20	Tn3		Azospirillum lipoferum	44.1	1.8
ISAnsp2	IS481		Anaeromyxobacter sp.	44.1	1.8
ISAli13	IS21		Azospirillum lipoferum	44.1	1.8
ISPa31	IS3	IS3	Pseudomonas aeruginosa	44.1	1.8
ISDge6	IS5	ISL2	Deinococcus geothermalis	44.1	1.8
ISHne4	IS110		Hyphomonas neptunium	44.1	1.8
ISAzo9	IS630		Azoarcus sp.	44.1	1.8
ISRusp1	IS5	IS903	Ruegeria sp.	44.1	1.8
ISMrsp1	IS1595	ISPna2	Marinobacter sp.	44.1	1.8
ISRel2	IS481		Rhizobium etli	44.1	1.8
ISMav4	IS481		Mycobacterium avium	44.1	1.8
ISNeu4	IS3	IS3	Nitrosomonas europaea	44.1	1.8
ISXo16	IS1595	IS1595	Xanthomonas oryzae	44.1	1.8
ISPepr2	IS1595	ISNwi1	Pelobacter propionicus	44.1	1.8
ISH20	ISH3		Haloarcula marismortui	44.1	1.8
ISAli15	IS66		Azospirillum lipoferum	44.1	1.8
IS882	Tn3		Ralstonia eutropha	44.1	1.8
ISBlo7	IS30		Bifidobacterium longum	44.1	1.8
ISXo2	IS1595	IS1595	Xanthomomas oryzae	44.1	1.8
ISXc4	Tn3		Xanthomonas campestris	44.1	1.8
ISSco2	IS481		Streptomyces coelicolor	44.1	1.8
ISRso19	IS21		Ralstonia solanacearum	44.1	1.8
ISRm9	IS21		Rhizobium meliloti	44.1	1.8
ISH3C	ISH3		Halobacterium sp.	44.1	1.8
ISH27-2	ISH3		Halobacterium salinarum	44.1	1.8
ISPsy31	IS3	IS3	Pseudomonas syringae	44.1	1.8
IS476	IS3	IS407	Xanthomonas campestris	44.1	1.8
ISHwa14	IS5		Haloquadratum walsbyi	44.1	1.8
IS2606	IS256		Mycobacterium ulcerans	44.1	1.8
IS1164	IS256		Rhodococcus rhodochrous	44.1	1.8
ISBj20	IS3	IS407	Bradyrhizobium japonicum	42.1	6.9
ISBdi5	IS481		Bradyrhizobium diazoefficiens	42.1	6.9
ISMlu14	IS21		Micrococcus luteus	42.1	6.9
ISMlu2	IS256		Micrococcus luteus	42.1	6.9
ISBli18	IS1380		Brevibacterium linens	42.1	6.9
ISPye33	IS66		Paracoccus yeei	42.1	6.9
ISPye17	IS110	IS1111	Paracoccus yeei	42.1	6.9
ISEc78	IS66		Escherichia coli	42.1	6.9
ISBli10	IS3	IS3	Brevibacterium linens	42.1	6.9
ISTico1	IS1595	ISNha5	Tistlia consotensis	42.1	6.9
ISCausp3	IS1595	ISNha5	Caulobacter sp.	42.1	6.9
ISThy1	IS1595	IS1595	Thermomonas hydrothermalis	42.1	6.9
ISChba1	IS1595	IS1595	Chloroflexi bacterium	42.1	6.9
ISAbc1	IS1595	ISSod11	Acidobacteria bacterium	42.1	6.9
ISVasp1	IS21		Variovorax sp.	42.1	6.9
ISPman1	IS21		Pseudomonas mandelii	42.1	6.9
ISPa64	IS21		Pseudomonas aeruginosa	42.1	6.9
ISVapa2	IS21		Variovorax paradoxus	42.1	6.9
ISPa63	IS21		Pseudomonas aeruginosa	42.1	6.9
ISAisp6	IS21		Acidovorax sp.	42.1	6.9
ISThba1	IS1182		Thermoanaerobacterales bacterium	42.1	6.9
ISBra1	IS1182		Bradyrhizobium retamae	42.1	6.9
ISTvi2	IS1182		Thiocystis violascens	42.1	6.9
ISThu1	IS1182		Thauera humireducens	42.1	6.9
ISPst13	IS1182		Pseudomonas stutzeri	42.1	6.9
ISThma1	ISNCY	ISDol1	Thiocapsa marina	42.1	6.9
ISHsp3	IS1595	IS1595	Halomonas sp.	42.1	6.9
ISMav9	ISNCY	ISDol1	Mycobacterium avium	42.1	6.9
ISSna1	ISNCY	ISDol1	Streptomyces natalensis	42.1	6.9
TnXo19	Tn3		Xanthomonas oryzae	42.1	6.9
ISAve3	IS3	IS2	Aeromonas veronii	42.1	6.9
ISAeme5	IS66		Aeromonas media	42.1	6.9
ISMno29	IS110		Methylobacterium nodulans	42.1	6.9
ISMno16	IS110	IS1111	Methylobacterium nodulans	42.1	6.9
ISNma14	IS200/IS605	IS1341	Natrialba magadii	42.1	6.9
ISPko7	IS110	IS1111	Paracoccus kondratievae	42.1	6.9
ISAs17	IS3	IS2	Aeromonas salmonicida	42.1	6.9
ISMyma9	IS21		Mycobacterium marinum	42.1	6.9
ISKpn25	ISL3		Klebsiella pneumoniae	42.1	6.9
ISGsi1	IS256	IS1249	Gordonia sihwensis	42.1	6.9
ISSuac1	IS256		Sulfobacillus acidophilus	42.1	6.9
ISApr14	IS256		alpha proteobacterium	42.1	6.9
ISStma17	IS3	IS51	Stenotrophomonas maltophilia	42.1	6.9
ISPa40	Tn3		Pseudomonas aeruginosa	42.1	6.9
ISPfe2	IS1634		Paracoccus ferrooxidans	42.1	6.9
ISRfsp2	IS110		Roseiflexus sp.	42.1	6.9
[truncated: 128 more rows]

## Sheet: Phage Sequences
Phage regions identitifed in strains J445,J446,J447,J448,BP165, BPD1 and BPD2
J445
2 prophage regions have been identified, of which 1 regions are intact, 1 regions are incomplete, and 0 regions are questionable.
Region	Region Length	Completeness	Score	# Total Proteins	Region Position	Most Common Phage	GC %
1	20.3Kb	intact	110	23	684864-705236	PHAGE_Pseudo_PS_1_NC_029066(7)	0.6262
2	13.5Kb	incomplete	30	12	3778028-3791597 info_outline	PHAGE_Pseudo_vB_PaeP_Tr60_Ab31_NC_023575(2)	0.6589
J446
9 prophage regions have been identified, of which 0 regions are intact, 8 regions are incomplete, and 1 regions are questionable.
Region	Region Length	Completeness	Score	# Total Proteins	Region Position	Most Common Phage
1	7.5Kb	incomplete	20	9	1482093-1489640 info_outline	PHAGE_Riemer_RAP44_NC_019490(1)
2	8.9Kb	incomplete	20	8	1802232-1811137 info_outline	PHAGE_Bacill_G_NC_023719(3)
3	7.6Kb	questionable	70	10	1920502-1928150 info_outline	PHAGE_Escher_Pollock_NC_027381(1)
4	8Kb	incomplete	30	10	2007781-2015809 info_outline	PHAGE_Agroba_Atu_ph07_NC_042013(2)
5	11.1Kb	incomplete	30	13	2142334-2153515 info_outline	PHAGE_Microc_MaMV_DC_NC_029002(2)
6	6.5Kb	incomplete	20	8	2841714-2848245 info_outline	PHAGE_Entero_CAjan_NC_028776(2)
7	7.5Kb	incomplete	10	9	3207119-3214663 info_outline	PHAGE_Bacill_G_NC_023719(3)
8	5.6Kb	incomplete	50	7	3352526-3358166 info_outline	PHAGE_Pseudo_PS_1_NC_029066(3)
9	12.7Kb	incomplete	60	14	3576082-3588817 info_outline	PHAGE_Pseudo_PS_1_NC_029066(6)
J447
Total: 2 prophage regions have been identified, of which 1 regions are intact, 1 regions are incomplete, and 0 regions are questionable.
Region	Region Length	Completeness	Score	# Total Proteins	Region Position	Most Common Phage	GC %
1	18.6Kb	intact	100	21	688663-707319 info_outline	PHAGE_Pseudo_PS_1_NC_029066(7)	0.624
2	12.8Kb	incomplete	30	12	3907483-3920304 info_outline	PHAGE_Pseudo_vB_PaeP_Tr60_Ab31_NC_023575(2)	0.6651
J448
Total: 2 prophage regions have been identified, of which 1 regions are intact, 1 regions are incomplete, and 0 regions are questionable.
Region	Region Length	Completeness	Score	# Total Proteins	Region Position	Most Common Phage
1	18.6Kb	intact	100	21	688665-707321 info_outline	PHAGE_Pseudo_PS_1_NC_029066(7)
2	13.5Kb	incomplete	40	13	4034391-4047960 info_outline	PHAGE_Pseudo_vB_PaeP_Tr60_Ab31_NC_023575(2)
BP165
2 prophage regions have been identified, of which 1 regions are intact, 1 regions are incomplete, and 0 regions are questionable.
Region	Region Length	Completeness	Score	# Total Proteins	Region Position	Most Common Phage
1	19.3Kb	intact	110	22	683803-703126 info_outline	PHAGE_Pseudo_PS_1_NC_029066(7)
2	13.5Kb	incomplete	30	12	3750798-3764367 info_outline	PHAGE_Pseudo_vB_PaeP_Tr60_Ab31_NC_023575(2)
BPD1
Total: 1 prophage regions have been identified, of which 0 regions are intact, 1 regions are incomplete, and 0 regions are questionable.
Region	Region Length	Completeness	Score	# Total Proteins	Region Position	Most Common Phage
1	13.8Kb	incomplete	30	12	3657287-3671157 info_outline	PHAGE_Pseudo_vB_PaeP_Tr60_Ab31_NC_023575(2)
BPD2
2 prophage regions have been identified, of which 1 regions are intact, 1 regions are incomplete, and 0 regions are questionable.
Region	Region Length	Completeness	Score	# Total Proteins	Region Position	Most Common Phage
1	13.5Kb	incomplete	40	12	596577-610146 info_outline	PHAGE_Pseudo_vB_PaeP_Tr60_Ab31_NC_023575(2)
2	20.3Kb	intact	120	24	1627048-1647419 info_outline	PHAGE_Pseudo_PS_1_NC_029066(8)

## Sheet: Details of phage region
Details of phage regions identified in strainsJ445,J446,J447,J448,BP165, BPD1 and BPD2
J445
Region 1, total 23 CDS
#	CDS Position	BLAST Hit	E-Value
1	684864..685313	PHAGE_Pseudo_vB_PaeP_Tr60_Ab31_NC_023575: Putative terminase small subunit; PP_00706; phage(gi589286873)	8.3e-44
2	685300..686577	PHAGE_Acinet_vB_AbaS_TRS1_NC_031098: hypothetical protein; PP_00707; phage(gi100002)	0
3	686580..687998	PHAGE_Vibrio_vB_VpaS_MAR10_NC_019713: portal protein; PP_00708; phage(gi428782116)	2.03e-64
4	687970..689082	PHAGE_Pseudo_PS_1_NC_029066: head morphogenesis protein; PP_00709; phage(gi985757697)	2.28e-127
5	689184..689330	PHAGE_Pseudo_PS_1_NC_029066: hypothetical protein; PP_00710; phage(gi985757698)	6.55e-13
6	689453..690055	hypothetical; PP_00711	0
7	690082..690504	PHAGE_Pseudo_PS_1_NC_029066: major capsid; PP_00712; phage(gi985757701)	1.83e-57
8	690613..691140	hypothetical; PP_00713	0
9	691662..692189	hypothetical; PP_00714	0
10	692501..693148	PHAGE_Pseudo_PS_1_NC_029066: major capsid; PP_00715; phage(gi985757701)	2.4e-83
11	693158..693409	hypothetical; PP_00716	0
12	693472..693954	PHAGE_Pseudo_vB_PaeS_SCH_Ab26_NC_024381: virion protein; PP_00717; phage(gi658311471)	5.12e-18
13	694025..694156	hypothetical; PP_00718	0
14	694156..694551	PHAGE_Pseudo_PaMx74_NC_028809: putative virion structural protein; PP_00719; phage(gi971745311)	1.56e-08
15	694548..694946	PHAGE_Salmon_SETP13_NC_022752: putative tail protein; PP_00720; phage(gi557307690)	2.21e-23
16	694943..695365	PHAGE_Pseudo_PS_1_NC_029066: hypothetical protein; PP_00721; phage(gi985757706)	1.28e-28
17	complement(695409..695555)	hypothetical; PP_00722	0
18	696305..696646	PHAGE_Xantho_phiL7_NC_012742: P12; PP_00723; phage(gi238695599)	3.5e-26
19	696836..696985	PHAGE_Cronob_phiES15_NC_018454: hypothetical protein; PP_00724; phage(gi401817603)	1.14e-05
20	697033..697293	PHAGE_Pseudo_PS_1_NC_029066: hypothetical protein; PP_00725; phage(gi985757709)	3.34e-17
21	697319..699931	PHAGE_Phage_Gifsy_2_NC_010393: bacteriophage tail tape measure protein; minor tail protein; Lambda gpH homolog; PP_00726; phage(gi169257310)	1.52e-64
22	700368..700901	PHAGE_Pseudo_PS_1_NC_029066: hypothetical protein; PP_00727; phage(gi985757717)	7.68e-07
Region 2, total 14 CDS
#	CDS Position	BLAST Hit	E-Value
1	3778028..3778041	attL	0
2	3780166..3780633	PHAGE_Burkho_Bcep176_NC_007497: gp36; PP_03734; phage(gi77864661)	4.14e-55
3	3780674..3780799	hypothetical; PP_03735	0
4	3780867..3781244	hypothetical; PP_03736	0
5	3781241..3781423	hypothetical; PP_03737	0
6	3781427..3782413	PHAGE_Entero_phi80_NC_021190: phage recombinase-annealing protein RecT; PP_03738; phage(gi824479614)	3.74e-76
7	3782410..3783057	PHAGE_Pseudo_vB_PaeP_Tr60_Ab31_NC_023575: Putative exonuclease; PP_03739; phage(gi589286909)	3.03e-35
8	3783115..3783642	hypothetical; PP_03740	0
9	3783679..3784863	PHAGE_Serrat_BF_NC_041917: hypothetical protein; PP_03741; phage(gi100465)	4.14e-10
10	3784853..3785215	PHAGE_Pseudo_vB_PaeP_Tr60_Ab31_NC_023575: Hypothetical protein; PP_03742; phage(gi589286893)	5.91e-16
11	3785208..3785327	hypothetical; PP_03743	0
12	3785328..3785528	hypothetical; PP_03744	0
13	complement(3785525..3786262)	PHAGE_Acinet_vB_AbaS_TRS1_NC_031098: membrane-associated initiation of head vertex; PP_03745; phage(gi100034)	1.01e-67
14	3791597..3791610	attR	0
J446
Region 1, total 9 CDS
#	CDS Position	BLAST Hit	E-Value
1	1482093..1482305	PHAGE_Pelagi_HTVC008M_NC_020484: 30S ribosomal protein S21; PP_01450; phage(gi460042545)	4.02e-05
2	1482394..1484355	PHAGE_Helico_phiHP33_NC_016568: DNA primase; PP_01451; phage(gi371671350)	3.41e-47
3	complement(1484381..1484995)	hypothetical; PP_01452	0
4	1485041..1487323	PHAGE_Synech_S_CBS3_NC_015465: group 2 RNA polymerase sigma factor; PP_01453; phage(gi331028036)	9.41e-39
5	complement(1487733..1488032)	PHAGE_Burkho_Bcep176_NC_007497: gp17; PP_01454; phage(gi77864642)	1.04e-09
6	1488031..1488159	hypothetical; PP_01455	0
7	1488187..1488312	hypothetical; PP_01456	0
8	1488323..1488730	PHAGE_Entero_BP_4795_NC_004813: hypothetical protein; PP_01457; phage(gi157166006)	2.15e-29
9	complement(1488690..1489640)	PROPHAGE_Brucel_1330: ISBm3, transposase, programmed frameshift; PP_01458; phage(gi52430457)	3.47e-112
Region 2, total 8 CDS
#	CDS Position	BLAST Hit	E-Value
1	complement(1802232..1803587)	PHAGE_Bacill_G_NC_023719: gp287; PP_01776; phage(gi593777743)	3.24e-09
2	complement(1803634..1805013)	PHAGE_Bacill_G_NC_023719: gp70; PP_01777; phage(gi593777538)	1.31e-96
3	complement(1805076..1805708)	hypothetical; PP_01778	0
4	complement(1805708..1808068)	PHAGE_Mycoba_Baka_NC_042316: neck protein; PP_01779; phage(gi100207)	3.26e-97
5	1808110..1809069	PHAGE_Bacill_G_NC_023719: gp344; PP_01780; phage(gi593777800)	1.68e-69
6	1809056..1809742	hypothetical; PP_01781	0
7	1809739..1810071	PHAGE_Acinet_Acj61_NC_014661: putative quaternary ammonium compound-resistance protein qacE; PP_01782; phage(gi311992758)	4.55e-10
8	1810187..1811137	PHAGE_Mannhe_vB_MhM_587AP1_NC_028898: transposase; PP_01783; phage(gi971753894)	3.26e-11
Region 3, total 10 CDS
#	CDS Position	BLAST Hit	E-Value
1	complement(1920502..1921452)	PHAGE_Mannhe_vB_MhM_587AP1_NC_028898: transposase; PP_01891; phage(gi971753894)	2.78e-11
2	1921470..1921619	hypothetical; PP_01892	0
3	1921592..1921837	hypothetical; PP_01893	0
4	complement(1921952..1923493)	hypothetical; PP_01894	0
5	1923511..1924461	PHAGE_Mannhe_vB_MhM_587AP1_NC_028898: transposase; PP_01895; phage(gi971753894)	3.08e-11
6	1924560..1925510	PHAGE_Mannhe_vB_MhM_587AP1_NC_028898: transposase; PP_01896; phage(gi971753894)	9.27e-11
7	complement(1925507..1926133)	PHAGE_Salmon_SP_076_NC_021782: deoxyuridine 5'-triphosphate nucleotidohydrolase; PP_01897; phage(gi525972749)	1.21e-58
8	1926151..1927017	PHAGE_Mannhe_vB_MhM_587AP1_NC_028898: transposase; PP_01898; phage(gi971753894)	1.46e-06
9	complement(1926997..1927947)	PHAGE_Mannhe_vB_MhM_587AP1_NC_028898: transposase; PP_01899; phage(gi971753894)	3.45e-11
10	1927965..1928150	PROPHAGE_Brucel_1330: ISBm3, transposase, programmed frameshift; PP_01900; phage(gi52430457)	1.74e-08
Region 4, total 10 CDS
#	CDS Position	BLAST Hit	E-Value
1	complement(2007781..2009085)	PHAGE_Bacill_G_NC_023719: gp258; PP_01984; phage(gi593777714)	5.23e-163
2	complement(2009190..2009843)	PHAGE_Agroba_Atu_ph07_NC_042013: ATP-dependent Clp protease proteolytic subunit; PP_01985; phage(gi100676)	2.86e-76
3	complement(2009846..2011156)	hypothetical; PP_01986	0
4	2011353..2011913	PHAGE_Caulob_CcrColossus_NC_019406: UPF0114 protein; PP_01987; phage(gi414088293)	1.82e-32
5	complement(2012025..2012225)	PHAGE_Lactoc_bIL312_NC_002671: Csp; PP_01988; phage(gi13095918)	7.42e-19
6	complement(2012571..2013137)	hypothetical; PP_01989	0
7	complement(2013221..2013424)	PHAGE_Lactoc_bIL312_NC_002671: Csp; PP_01990; phage(gi13095918)	4.71e-21
8	complement(2013731..2014051)	hypothetical; PP_01991	0
9	complement(2014093..2014374)	hypothetical; PP_01992	0
10	complement(2014451..2015809)	PROPHAGE_Shigel_301: serine protease; PP_01993; phage(gi24114232)	6.17e-09
Region 5, total 13 CDS
#	CDS Position	BLAST Hit	E-Value
1	complement(2142334..2143017)	PHAGE_Microc_Ma_LMM01_NC_008562: hypothetical protein; PP_02118; phage(gi117530233)	1.07e-10
2	2143818..2144786	hypothetical; PP_02119	0
3	complement(2144838..2144990)	hypothetical; PP_02121	0
4	2144964..2145953	hypothetical; PP_02120	0
5	2146000..2146758	PHAGE_Mycoba_PLot_NC_008200: gp65; PP_02122; phage(gi109522632)	4.88e-05
6	2146948..2147685	PHAGE_Pseudo_VCM_NC_029065: Integral membrane protein TerC family protein; PP_02123; phage(gi985769655)	8.25e-51
7	2147832..2148734	PHAGE_Mannhe_vB_MhM_587AP1_NC_028898: transposase; PP_02124; phage(gi971753894)	2.24e-11
8	2148797..2148922	hypothetical; PP_02125	0
9	2148919..2149701	PHAGE_Bacill_G_NC_023719: gp245; PP_02126; phage(gi593777701)	2.79e-18
10	2149695..2150396	PHAGE_Plankt_PaV_LD_NC_016564: ABC transporter; PP_02127; phage(gi371496158)	5.64e-15
11	2150636..2151238	hypothetical; PP_02128	0
12	complement(2151214..2152128)	hypothetical; PP_02129	0
13	2152613..2153515	PHAGE_Mannhe_vB_MhM_587AP1_NC_028898: transposase; PP_02130; phage(gi971753894)	2.48e-11
Region 6, total 8 CDS
CDS Position	BLAST Hit	E-Value	Sequence
1	2841714..2842346	PHAGE_Escher_Seurat_NC_027378: RNA polymerase binding protein; PP_02785; phage(gi100043)	4.04e-22
2	2842375..2842818	PHAGE_Escher_Seurat_NC_027378: DNA polymerase; PP_02786; phage(gi100036)	2.13e-14
3	complement(2842840..2843931)	hypothetical; PP_02787	0
4	complement(2843986..2844786)	PHAGE_Synech_S_SM2_NC_015279: class II aldolase/adducin family protein; PP_02788; phage(gi326781951)	4.29e-07
5	2844961..2845542	PHAGE_Bacill_vB_BhaS_171_NC_030904: hypothetical protein; PP_02789; phage(gi100037)	2.35e-05
6	2845682..2846155	PHAGE_Synech_S_CBP2_NC_025455: MarR family transcription regulator; PP_02790; phage(gi712915375)	9e-06
7	2846152..2847213	hypothetical; PP_02791	0
8	2847343..2848245	PROPHAGE_Brucel_1330: ISBm3, transposase, programmed frameshift; PP_02792; phage(gi52430457)	1.55e-104
Region 7, total 9 CDS
#	CDS Position	BLAST Hit	E-Value
1	complement(3207119..3207478)	PHAGE_Bacill_G_NC_023719: gp245; PP_03143; phage(gi593777701)	7.41e-10
2	complement(3207494..3207862)	PHAGE_Bacill_G_NC_023719: gp245; PP_03144; phage(gi593777701)	4.58e-18
3	complement(3207922..3208737)	PHAGE_Bacill_G_NC_023719: gp243; PP_03145; phage(gi593777699)	1.76e-17
4	complement(3208746..3209618)	PHAGE_Bacill_G_NC_023719: gp243; PP_03146; phage(gi593777699)	1.52e-16
5	complement(3209638..3210612)	PHAGE_Bacill_G_NC_023719: gp249; PP_03147; phage(gi593777705)	1.15e-06
6	complement(3210717..3211130)	hypothetical; PP_03148	0
7	3211890..3212441	hypothetical; PP_03149	0
8	3212658..3213185	hypothetical; PP_03150	0
9	complement(3213578..3214663)	PHAGE_Cronob_ENT39118_NC_019934: DNA polymerase; PP_03151; phage(gi431811050)	3.67e-14
Region 8, total 7 CDS
#	CDS Position	BLAST Hit	E-Value
1	complement(3352526..3352948)	PHAGE_Pseudo_H105/1_NC_015293: conserved phage structural protein; PP_03285; phage(gi327198534)	1.68e-23
2	complement(3352975..3353577)	hypothetical; PP_03286	0
3	complement(3353700..3353846)	PHAGE_Pseudo_PS_1_NC_029066: hypothetical protein; PP_03287; phage(gi985757698)	6.55e-13
4	complement(3353948..3355060)	PHAGE_Pseudo_PS_1_NC_029066: head morphogenesis protein; PP_03288; phage(gi985757697)	2.28e-127
5	complement(3355032..3356450)	PHAGE_Vibrio_vB_VpaS_MAR10_NC_019713: portal protein; PP_03289; phage(gi428782116)	2.03e-64
6	complement(3356453..3357730)	PHAGE_Pseudo_H105/1_NC_015293: phage terminase large subunit; PP_03290; phage(gi327198525)	1.03e-137
7	complement(3357717..3358166)	PHAGE_Pseudo_vB_PaeP_Tr60_Ab31_NC_023575: Putative terminase small subunit; PP_03291; phage(gi589286873)	4.49e-44
Region 9, total 14 CDS
#	CDS Position	BLAST Hit	E-Value
1	3576082..3576729	PHAGE_Pseudo_PS_1_NC_029066: major capsid; PP_03508; phage(gi985757701)	2.06e-83
2	3576739..3576990	hypothetical; PP_03509	0
3	3577053..3577535	PHAGE_Pseudo_vB_PaeS_SCH_Ab26_NC_024381: virion protein; PP_03510; phage(gi658311471)	5.12e-18
4	3577606..3577737	hypothetical; PP_03511	0
5	3577737..3578132	PHAGE_Pseudo_PaMx74_NC_028809: putative virion structural protein; PP_03512; phage(gi971745311)	1.56e-08
6	3578207..3578527	PHAGE_Pseudo_YMC11/02/R656_NC_028657: hypothetical protein; PP_03513; phage(gi966197872)	2.03e-18
7	3578524..3578946	PHAGE_Pseudo_PS_1_NC_029066: hypothetical protein; PP_03514; phage(gi985757706)	1.28e-28
8	complement(3578990..3579136)	hypothetical; PP_03515	0
9	3579886..3580227	PHAGE_Xantho_phiL7_NC_012742: P12; PP_03516; phage(gi238695599)	3.5e-26
10	3580360..3580566	PHAGE_Pseudo_PS_1_NC_029066: hypothetical protein; PP_03517; phage(gi985757708)	3.13e-07
11	3580614..3580874	PHAGE_Pseudo_PS_1_NC_029066: hypothetical protein; PP_03518; phage(gi985757709)	3.34e-17
12	3580900..3583512	PHAGE_Phage_Gifsy_2_NC_010393: bacteriophage tail tape measure protein; minor tail protein; Lambda gpH homolog; PP_03519; phage(gi169257310)	1.52e-64
13	3583949..3584482	PHAGE_Pseudo_PS_1_NC_029066: hypothetical protein; PP_03520; phage(gi985757717)	7.68e-07
14	3584714..3588817	PHAGE_Pseudo_PS_1_NC_029066: tail protein; PP_03521; phage(gi985757719)	1.13e-50
J447
Region 1, total 21 CDS
#	CDS Position	BLAST Hit	E-Value
1	688663..690081	PHAGE_Vibrio_vB_VpaS_MAR10_NC_019713: portal protein; PP_00704; phage(gi428782116)	2.03e-64
2	690053..691165	PHAGE_Pseudo_PS_1_NC_029066: head morphogenesis protein; PP_00705; phage(gi985757697)	2.28e-127
3	691267..691413	PHAGE_Pseudo_PS_1_NC_029066: hypothetical protein; PP_00706; phage(gi985757698)	6.55e-13
4	691536..692138	hypothetical; PP_00707	0
5	692165..692587	PHAGE_Pseudo_PS_1_NC_029066: major capsid; PP_00708; phage(gi985757701)	1.83e-57
6	692696..693223	hypothetical; PP_00709	0
7	693745..694272	hypothetical; PP_00710	0
8	694584..695231	PHAGE_Pseudo_PS_1_NC_029066: major capsid; PP_00711; phage(gi985757701)	2.2e-83
9	695241..695492	hypothetical; PP_00712	0
10	695555..696037	PHAGE_Pseudo_vB_PaeS_SCH_Ab26_NC_024381: virion protein; PP_00713; phage(gi658311471)	5.12e-18
11	696108..696239	hypothetical; PP_00714	0
12	696239..696634	PHAGE_Pseudo_PaMx74_NC_028809: putative virion structural protein; PP_00715; phage(gi971745311)	1.56e-08
Region 2, total 14 CDS
#	CDS Position	BLAST Hit	E-Value
1	3907483..3907499	attL	0
2	3907540..3908007	PHAGE_Burkho_Bcep176_NC_007497: gp36; PP_03853; phage(gi77864661)	4.14e-55
3	3908048..3908173	hypothetical; PP_03854	0
4	3908286..3908618	hypothetical; PP_03855	0
5	3908615..3908797	hypothetical; PP_03856	0
6	3908801..3909787	PHAGE_Entero_phi80_NC_021190: phage recombinase-annealing protein RecT; PP_03857; phage(gi824479614)	3.74e-76
7	3909784..3910431	PHAGE_Pseudo_vB_PaeP_Tr60_Ab31_NC_023575: Putative exonuclease; PP_03858; phage(gi589286909)	3.03e-35
8	3910489..3911016	hypothetical; PP_03859	0
9	3911053..3912237	PHAGE_Serrat_BF_NC_041917: hypothetical protein; PP_03860; phage(gi100465)	4.14e-10
10	3912227..3912589	PHAGE_Pseudo_vB_PaeP_Tr60_Ab31_NC_023575: Hypothetical protein; PP_03861; phage(gi589286893)	5.91e-16
11	3912582..3912701	hypothetical; PP_03862	0
12	3912702..3912902	hypothetical; PP_03863	0
13	complement(3912899..3913636)	PHAGE_Acinet_vB_AbaS_TRS1_NC_031098: membrane-associated initiation of head vertex; PP_03864; phage(gi100034)	1.01e-67
14	3920304..3920320	attR	0
J448
Region 1, total 21 CDS
#	CDS Position	BLAST Hit	E-Value
1	688665..690083	PHAGE_Vibrio_vB_VpaS_MAR10_NC_019713: portal protein; PP_00706; phage(gi428782116)	2.03e-64
2	690055..691167	PHAGE_Pseudo_PS_1_NC_029066: head morphogenesis protein; PP_00707; phage(gi985757697)	2.28e-127
3	691269..691415	PHAGE_Pseudo_PS_1_NC_029066: hypothetical protein; PP_00708; phage(gi985757698)	6.55e-13
4	691538..692140	hypothetical; PP_00709	0
5	692167..692589	PHAGE_Pseudo_PS_1_NC_029066: major capsid; PP_00710; phage(gi985757701)	1.83e-57
6	692698..693225	hypothetical; PP_00711	0
7	693747..694274	hypothetical; PP_00712	0
8	694586..695233	PHAGE_Pseudo_PS_1_NC_029066: major capsid; PP_00713; phage(gi985757701)	2.2e-83
9	695243..695494	hypothetical; PP_00714	0
10	695557..696039	PHAGE_Pseudo_vB_PaeS_SCH_Ab26_NC_024381: virion protein; PP_00715; phage(gi658311471)	5.12e-18
11	696110..696241	hypothetical; PP_00716	0
12	696241..696636	PHAGE_Pseudo_PaMx74_NC_028809: putative virion structural protein; PP_00717; phage(gi971745311)	1.56e-08
Region 2, total 15 CDS
#	CDS Position	BLAST Hit	E-Value
1	4034391..4034404	attL	0
2	4036377..4036493	PROPHAGE_Brucel_1330: ISBm3, transposase, programmed frameshift; PP_03992; phage(gi52430457)	1.49e-08
3	4036529..4036996	PHAGE_Burkho_Bcep176_NC_007497: gp36; PP_03993; phage(gi77864661)	4.14e-55
4	4037037..4037162	hypothetical; PP_03994	0
5	4037230..4037607	hypothetical; PP_03995	0
6	4037604..4037786	hypothetical; PP_03996	0
7	4037790..4038776	PHAGE_Entero_phi80_NC_021190: phage recombinase-annealing protein RecT; PP_03997; phage(gi824479614)	3.74e-76
8	4038773..4039420	PHAGE_Pseudo_vB_PaeP_Tr60_Ab31_NC_023575: Putative exonuclease; PP_03998; phage(gi589286909)	3.03e-35
9	4039478..4040005	hypothetical; PP_03999	0
10	4040042..4041226	PHAGE_Serrat_BF_NC_041917: hypothetical protein; PP_04000; phage(gi100465)	4.14e-10
11	4041216..4041578	PHAGE_Pseudo_vB_PaeP_Tr60_Ab31_NC_023575: Hypothetical protein; PP_04001; phage(gi589286893)	5.91e-16
12	4041571..4041690	hypothetical; PP_04002	0
13	4041691..4041891	hypothetical; PP_04003	0
14	complement(4041888..4042625)	PHAGE_Acinet_vB_AbaS_TRS1_NC_031098: membrane-associated initiation of head vertex; PP_04004; phage(gi100034)	1.01e-67
BP165
#	CDS Position	BLAST Hit	E-Value
1	683803..684252	PHAGE_Pseudo_vB_PaeP_Tr60_Ab31_NC_023575: Putative terminase small subunit; PP_00705; phage(gi589286873)	4.49e-44
2	684239..685516	PHAGE_Acinet_vB_AbaS_TRS1_NC_031098: hypothetical protein; PP_00706; phage(gi100002)	0
3	685519..686937	PHAGE_Vibrio_vB_VpaS_MAR10_NC_019713: portal protein; PP_00707; phage(gi428782116)	2.03e-64
4	686909..688021	PHAGE_Pseudo_PS_1_NC_029066: head morphogenesis protein; PP_00708; phage(gi985757697)	2.28e-127
5	688123..688269	PHAGE_Pseudo_PS_1_NC_029066: hypothetical protein; PP_00709; phage(gi985757698)	6.55e-13
6	688392..688994	hypothetical; PP_00710	0
7	689021..689443	PHAGE_Pseudo_PS_1_NC_029066: major capsid; PP_00711; phage(gi985757701)	1.83e-57
8	689552..690079	hypothetical; PP_00712	0
9	690391..691038	PHAGE_Pseudo_PS_1_NC_029066: major capsid; PP_00713; phage(gi985757701)	2.2e-83
10	691048..691299	hypothetical; PP_00714	0
11	691362..691844	PHAGE_Pseudo_vB_PaeS_SCH_Ab26_NC_024381: virion protein; PP_00715; phage(gi658311471)	5.12e-18
12	691915..692046	hypothetical; PP_00716	0
13	692046..692441	PHAGE_Pseudo_PaMx74_NC_028809: putative virion structural protein; PP_00717; phage(gi971745311)	1.56e-08
14	692438..692836	PHAGE_Salmon_SETP13_NC_022752: putative tail protein; PP_00718; phage(gi557307690)	2.21e-23
15	692833..693255	PHAGE_Pseudo_PS_1_NC_029066: hypothetical protein; PP_00719; phage(gi985757706)	1.28e-28
16	complement(693299..693445)	hypothetical; PP_00720	0
17	694195..694536	PHAGE_Xantho_phiL7_NC_012742: P12; PP_00721; phage(gi238695599)	3.5e-26
18	694726..694875	PHAGE_Cronob_phiES15_NC_018454: hypothetical protein; PP_00722; phage(gi401817603)	1.14e-05
19	694992..695183	PHAGE_Pseudo_PS_1_NC_029066: hypothetical protein; PP_00723; phage(gi985757709)	7.28e-13
20	695209..697821	PHAGE_Phage_Gifsy_2_NC_010393: bacteriophage tail tape measure protein; minor tail protein; Lambda gpH homolog; PP_00724; phage(gi169257310)	1.52e-64
21	698258..698791	PHAGE_Pseudo_PS_1_NC_029066: hypothetical protein; PP_00725; phage(gi985757717)	7.68e-07
22	699023..703126	PHAGE_Pseudo_PS_1_NC_029066: tail protein; PP_00726; phage(gi985757719)	1.13e-50
#	CDS Position	BLAST Hit	E-Value
23	683803..684253	PHAGE_Pseudo_vB_PaeP_Tr60_Ab31_NC_023575: Putative terminase small subunit; PP_00705; phage(gi589286873)	1.61119e-06
24	684239..685517	PHAGE_Acinet_vB_AbaS_TRS1_NC_031098: hypothetical protein; PP_00706; phage(gi100002)	1.70314e-06
25	685519..686938	PHAGE_Vibrio_vB_VpaS_MAR10_NC_019713: portal protein; PP_00707; phage(gi428782116)	1.79509e-06
Region 2, total 14 CDS
#	CDS Position	BLAST Hit	E-Value
1	3750798..3750811	attL	0
2	3752936..3753403	PHAGE_Burkho_Bcep176_NC_007497: gp36; PP_03709; phage(gi77864661)	4.14e-55
3	3753444..3753569	hypothetical; PP_03710	0
4	3753682..3754014	hypothetical; PP_03711	0
5	3754011..3754193	hypothetical; PP_03712	0
6	3754197..3755183	PHAGE_Entero_phi80_NC_021190: phage recombinase-annealing protein RecT; PP_03713; phage(gi824479614)	3.74e-76
7	3755180..3755827	PHAGE_Pseudo_vB_PaeP_Tr60_Ab31_NC_023575: Putative exonuclease; PP_03714; phage(gi589286909)	3.03e-35
8	3755885..3756412	hypothetical; PP_03715	0
9	3756449..3757633	PHAGE_Serrat_BF_NC_041917: hypothetical protein; PP_03716; phage(gi100465)	4.14e-10
10	3757623..3757985	PHAGE_Pseudo_vB_PaeP_Tr60_Ab31_NC_023575: Hypothetical protein; PP_03717; phage(gi589286893)	5.91e-16
11	3757978..3758097	hypothetical; PP_03718	0
12	3758098..3758298	hypothetical; PP_03719	0
13	complement(3758295..3759032)	PHAGE_Acinet_vB_AbaS_TRS1_NC_031098: membrane-associated initiation of head vertex; PP_03720; phage(gi100034)	1.01e-67
14	3764367..3764380	attR	0
BPD1
Region 1, total 14 CDS
#	CDS Position	BLAST Hit	E-Value
1	3657287..3657315	attL	0
2	3657356..3657823	PHAGE_Burkho_Bcep176_NC_007497: gp36; PP_03607; phage(gi77864661)	4.14e-55
3	3657864..3657989	hypothetical; PP_03608	0
4	3658102..3658434	hypothetical; PP_03609	0
5	3658431..3658613	hypothetical; PP_03610	0
6	3658617..3659603	PHAGE_Entero_phi80_NC_021190: phage recombinase-annealing protein RecT; PP_03611; phage(gi824479614)	3.74e-76
7	3659600..3660247	PHAGE_Pseudo_vB_PaeP_Tr60_Ab31_NC_023575: Putative exonuclease; PP_03612; phage(gi589286909)	3.03e-35
8	3660305..3660832	hypothetical; PP_03613	0
9	3660869..3662053	PHAGE_Serrat_BF_NC_041917: hypothetical protein; PP_03614; phage(gi100465)	4.14e-10
10	3662043..3662405	PHAGE_Pseudo_vB_PaeP_Tr60_Ab31_NC_023575: Hypothetical protein; PP_03615; phage(gi589286893)	5.91e-16
11	3662398..3662517	hypothetical; PP_03616	0
12	3662518..3662718	hypothetical; PP_03617	0
13	complement(3662715..3663452)	PHAGE_Acinet_vB_AbaS_TRS1_NC_031098: membrane-associated initiation of head vertex; PP_03618; phage(gi100034)	1.01e-67
14	3671157..3671185	attR	0
BPD2
Region 1, total 14 CDS
#	CDS Position	BLAST Hit	E-Value
1	596577..596590	attL	0
2	598563..598679	PROPHAGE_Brucel_1330: ISBm3, transposase, programmed frameshift; PP_00580; phage(gi52430457)	7.66e-09
3	598715..599182	PHAGE_Burkho_Bcep176_NC_007497: gp36; PP_00581; phage(gi77864661)	4.14e-55
4	599416..599793	hypothetical; PP_00582	0
5	599790..599972	hypothetical; PP_00583	0
6	599976..600962	PHAGE_Entero_phi80_NC_021190: phage recombinase-annealing protein RecT; PP_00584; phage(gi824479614)	3.74e-76
7	600959..601606	PHAGE_Pseudo_vB_PaeP_Tr60_Ab31_NC_023575: Putative exonuclease; PP_00585; phage(gi589286909)	3.03e-35
8	601664..602191	hypothetical; PP_00586	0
9	602228..603412	PHAGE_Serrat_BF_NC_041917: hypothetical protein; PP_00587; phage(gi100465)	4.14e-10
10	603402..603764	PHAGE_Pseudo_vB_PaeP_Tr60_Ab31_NC_023575: Hypothetical protein; PP_00588; phage(gi589286893)	5.91e-16
11	603757..603876	hypothetical; PP_00589	0
12	603877..604077	hypothetical; PP_00590	0
13	complement(604074..604811)	PHAGE_Acinet_vB_AbaS_TRS1_NC_031098: membrane-associated initiation of head vertex; PP_00591; phage(gi100034)	1.01e-67
Region 2, total 24 CDS
#	CDS Position	BLAST Hit	E-Value
1	1627048..1627497	PHAGE_Pseudo_vB_PaeP_Tr60_Ab31_NC_023575: Putative terminase small subunit; PP_01643; phage(gi589286873)	4.49e-44
2	1627484..1628761	PHAGE_Acinet_vB_AbaS_TRS1_NC_031098: hypothetical protein; PP_01644; phage(gi100002)	0
3	1628764..1630182	PHAGE_Vibrio_vB_VpaS_MAR10_NC_019713: portal protein; PP_01645; phage(gi428782116)	2.03e-64
4	1630154..1631266	PHAGE_Pseudo_PS_1_NC_029066: head morphogenesis protein; PP_01646; phage(gi985757697)	2.28e-127
5	1631368..1631514	PHAGE_Pseudo_PS_1_NC_029066: hypothetical protein; PP_01647; phage(gi985757698)	6.55e-13
6	1631637..1632239	hypothetical; PP_01648	0
7	1632266..1632688	PHAGE_Pseudo_PS_1_NC_029066: major capsid; PP_01649; phage(gi985757701)	1.83e-57
8	1632797..1633324	hypothetical; PP_01650	0
9	1633845..1634372	hypothetical; PP_01651	0
10	1634684..1635331	PHAGE_Pseudo_PS_1_NC_029066: major capsid; PP_01652; phage(gi985757701)	2.2e-83
11	1635341..1635592	hypothetical; PP_01653	0
12	1635655..1636137	PHAGE_Pseudo_vB_PaeS_SCH_Ab26_NC_024381: virion protein; PP_01654; phage(gi658311471)	5.12e-18
13	1636208..1636339	hypothetical; PP_01655	0
14	1636339..1636734	PHAGE_Pseudo_PaMx74_NC_028809: putative virion structural protein; PP_01656; phage(gi971745311)	1.56e-08
15	1636731..1637129	PHAGE_Salmon_SETP13_NC_022752: putative tail protein; PP_01657; phage(gi557307690)	2.21e-23
16	1637126..1637548	PHAGE_Pseudo_PS_1_NC_029066: hypothetical protein; PP_01658; phage(gi985757706)	1.28e-28
17	complement(1637592..1637738)	hypothetical; PP_01659	0
18	complement(1637901..1638038)	hypothetical; PP_01660	0
19	1638383..1638829	PHAGE_Pseudo_PS_1_NC_029066: tail protein; PP_01661; phage(gi985757707)	1.4e-20
20	1639019..1639168	PHAGE_Cronob_phiES15_NC_018454: hypothetical protein; PP_01662; phage(gi401817603)	1.14e-05
21	1639198..1639476	PHAGE_Pseudo_PS_1_NC_029066: hypothetical protein; PP_01663; phage(gi985757709)	4.24e-17
22	1639502..1642114	PHAGE_Phage_Gifsy_2_NC_010393: bacteriophage tail tape measure protein; minor tail protein; Lambda gpH homolog; PP_01664; phage(gi169257310)	1.52e-64
23	1642551..1643084	PHAGE_Pseudo_PS_1_NC_029066: hypothetical protein; PP_01665; phage(gi985757717)	7.68e-07
24	1643295..1647419	PHAGE_Pseudo_PS_1_NC_029066: tail protein; PP_01666; phage(gi985757719)	1.31e-50
