# Supplementary material for: Comparative genomics of whole-cell pertussis vaccine strains from India
Source: BMC Genomics. 2020 May 7;21:345. doi: 10.1186/s12864-020-6724-8 (PMC7204287; doi:10.1186/s12864-020-6724-8)
Supplement: Supplementary file 3 — Additional file 3. Genomic island region observed for B. pertussis vaccine strains. List and details of all GI regions observed with coded genes information for strains (J445, J4445, J446, J448, and BP165) and clinical strains (BPD1, BPD2). Table describing the list of genes observed in each genomic island with a total length of island region (bp), start and end region, a gene present in particular island, Gene start and gene end, and product expressed by a particular gene. [file 12864_2020_6724_MOESM3_ESM.xls]

## Sheet: J445
Island start	Island end	Length	Method	Gene name	Locus	Gene start	Gene end	Strand	Product
61347	72542	11195	Predicted by at least one method	AOY18857.1	BH370_00325	61347	62573	-1	serine kinase HipA
61347	72542	11195	Predicted by at least one method	AOY18858.1	BH370_00330	62573	62992	-1	DNA-binding protein
61347	72542	11195	Predicted by at least one method	AOY22193.1	BH370_00335	63176	64117	-1	hypothetical protein
61347	72542	11195	Predicted by at least one method	AOY18859.1	BH370_00340	64541	65515	-1	hypothetical protein
61347	72542	11195	Predicted by at least one method	AOY18860.1	BH370_00345	65572	66153	-1	protease
61347	72542	11195	Predicted by at least one method	AOY18861.1	BH370_00350	66166	66468	-1	ferredoxin
61347	72542	11195	Predicted by at least one method	AOY18862.1	BH370_00355	66587	67645	-1	oxidoreductase
61347	72542	11195	Predicted by at least one method	AOY18863.1	BH370_00360	67680	68951	-1	hypothetical protein
61347	72542	11195	Predicted by at least one method	AOY18864.1	BH370_00365	68982	69236	-1	hypothetical protein
61347	72542	11195	Predicted by at least one method	AOY18865.1	BH370_00370	69581	70762	-1	hypothetical protein
61347	72542	11195	Predicted by at least one method		BH370_00375	70783	71085	-1	hydroxylase
61347	72542	11195	Predicted by at least one method	AOY18866.1	BH370_00380	71184	72134	1	IS481 family transposase
61347	72542	11195	Predicted by at least one method	AOY18867.1	BH370_00385	72228	72542	1	transposase
61347	72542	11195	Predicted by at least one method		BH370_00390	72539	73354	1	integrase
63176	71085	7909	Predicted by at least one method	AOY22193.1	BH370_00335	63176	64117	-1	hypothetical protein
63176	71085	7909	Predicted by at least one method	AOY18859.1	BH370_00340	64541	65515	-1	hypothetical protein
63176	71085	7909	Predicted by at least one method	AOY18860.1	BH370_00345	65572	66153	-1	protease
63176	71085	7909	Predicted by at least one method	AOY18861.1	BH370_00350	66166	66468	-1	ferredoxin
63176	71085	7909	Predicted by at least one method	AOY18862.1	BH370_00355	66587	67645	-1	oxidoreductase
63176	71085	7909	Predicted by at least one method	AOY18863.1	BH370_00360	67680	68951	-1	hypothetical protein
63176	71085	7909	Predicted by at least one method	AOY18864.1	BH370_00365	68982	69236	-1	hypothetical protein
63176	71085	7909	Predicted by at least one method	AOY18865.1	BH370_00370	69581	70762	-1	hypothetical protein
63176	71085	7909	Predicted by at least one method		BH370_00375	70783	71085	-1	hydroxylase
631383	635777	4394	Predicted by at least one method	AOY19353.1	BH370_03160	631383	635777	-1	dermonecrotic toxin
680604	720763	40159	Predicted by at least one method	AOY19397.1	BH370_03395	680604	680810	-1	hypothetical protein
680604	720763	40159	Predicted by at least one method	AOY22226.1	BH370_03400	680882	681493	-1	repressor
680604	720763	40159	Predicted by at least one method	AOY19398.1	BH370_03405	681973	682293	-1	hypothetical protein
680604	720763	40159	Predicted by at least one method	AOY19399.1	BH370_03410	682286	682984	-1	hypothetical protein
680604	720763	40159	Predicted by at least one method	AOY19400.1	BH370_03415	682999	683220	-1	hypothetical protein
680604	720763	40159	Predicted by at least one method	AOY19401.1	BH370_03420	683238	684188	1	IS481 family transposase
680604	720763	40159	Predicted by at least one method	AOY19402.1	BH370_03425	684828	685313	1	terminase
680604	720763	40159	Predicted by at least one method	AOY19403.1	BH370_03430	685300	686577	1	terminase
680604	720763	40159	Predicted by at least one method	AOY19404.1	BH370_03435	686580	687998	1	hypothetical protein
680604	720763	40159	Predicted by at least one method	AOY19405.1	BH370_03440	687970	689082	1	hypothetical protein
680604	720763	40159	Predicted by at least one method	AOY19406.1	BH370_03445	689088	689330	1	hypothetical protein
680604	720763	40159	Predicted by at least one method	AOY19407.1	BH370_03450	689453	690055	1	hypothetical protein
680604	720763	40159	Predicted by at least one method		BH370_03455	690082	690489	1	hypothetical protein
680604	720763	40159	Predicted by at least one method	AOY19408.1	BH370_03460	690625	691434	-1	IS481 family transposase
680604	720763	40159	Predicted by at least one method	AOY19409.1	BH370_03465	691533	692483	-1	IS481 family transposase
680604	720763	40159	Predicted by at least one method		BH370_03470	692582	693148	1	hypothetical protein
680604	720763	40159	Predicted by at least one method	AOY19410.1	BH370_03475	693158	693409	1	hypothetical protein
680604	720763	40159	Predicted by at least one method	AOY19411.1	BH370_03480	693472	693954	1	hypothetical protein
680604	720763	40159	Predicted by at least one method	AOY19412.1	BH370_03485	693956	694156	1	hypothetical protein
680604	720763	40159	Predicted by at least one method	AOY19413.1	BH370_03490	694156	694551	1	hypothetical protein
680604	720763	40159	Predicted by at least one method	AOY19414.1	BH370_03495	694548	694946	1	hypothetical protein
680604	720763	40159	Predicted by at least one method	AOY19415.1	BH370_03500	694943	695365	1	hypothetical protein
680604	720763	40159	Predicted by at least one method	AOY19416.1	BH370_03505	695373	695873	1	hypothetical protein
680604	720763	40159	Predicted by at least one method	AOY19417.1	BH370_03510	696128	696646	1	phage tail protein
680604	720763	40159	Predicted by at least one method	AOY19418.1	BH370_03515	696656	696985	1	hypothetical protein
680604	720763	40159	Predicted by at least one method	AOY19419.1	BH370_03520	697003	697293	1	hypothetical protein
680604	720763	40159	Predicted by at least one method	AOY19420.1	BH370_03525	697319	699931	1	phage tail tape measure protein
680604	720763	40159	Predicted by at least one method	AOY19421.1	BH370_03530	699941	700300	1	hypothetical protein
680604	720763	40159	Predicted by at least one method	AOY19422.1	BH370_03535	700368	700901	1	hypothetical protein
680604	720763	40159	Predicted by at least one method	AOY19423.1	BH370_03540	700898	701287	1	hypothetical protein
680604	720763	40159	Predicted by at least one method	AOY19424.1	BH370_03545	701280	705236	1	hypothetical protein
680604	720763	40159	Predicted by at least one method	AOY19425.1	BH370_03550	705241	705657	1	hypothetical protein
680604	720763	40159	Predicted by at least one method	AOY19426.1	BH370_03555	705876	706139	1	hypothetical protein
680604	720763	40159	Predicted by at least one method	AOY19427.1	BH370_03560	706139	706951	1	hypothetical protein
680604	720763	40159	Predicted by at least one method	AOY19428.1	BH370_03565	706956	707198	1	hypothetical protein
680604	720763	40159	Predicted by at least one method	AOY19429.1	BH370_03570	707177	707728	1	lysozyme
680604	720763	40159	Predicted by at least one method	AOY19430.1	BH370_03575	707728	708243	1	hypothetical protein
680604	720763	40159	Predicted by at least one method	AOY19431.1	BH370_03580	708240	708521	-1	hypothetical protein
680604	720763	40159	Predicted by at least one method	AOY19432.1	BH370_03585	708521	708742	-1	hypothetical protein
680604	720763	40159	Predicted by at least one method	AOY19433.1	BH370_03590	709071	709742	-1	hypothetical protein
680604	720763	40159	Predicted by at least one method	AOY19434.1	BH370_03595	709670	710038	-1	hypothetical protein
680604	720763	40159	Predicted by at least one method	AOY19435.1	BH370_03600	710098	710784	-1	DNA-binding response regulator
680604	720763	40159	Predicted by at least one method	AOY19436.1	BH370_03605	710765	711337	-1	RNA pyrophosphohydrolase
680604	720763	40159	Predicted by at least one method	AOY19437.1	BH370_03610	711403	713133	1	proline--tRNA ligase
680604	720763	40159	Predicted by at least one method	AOY19438.1	BH370_03615	713186	713614	1	tol-pal system-associated acyl-CoA thioesterase
680604	720763	40159	Predicted by at least one method	AOY19439.1	BH370_03620	713617	714297	1	protein TolQ
680604	720763	40159	Predicted by at least one method	AOY19440.1	BH370_03625	714297	714755	1	protein TolR
680604	720763	40159	Predicted by at least one method	AOY19441.1	BH370_03630	714792	715766	1	protein TolA
680604	720763	40159	Predicted by at least one method	AOY19442.1	BH370_03635	715783	717099	1	Tol-Pal system beta propeller repeat protein TolB
680604	720763	40159	Predicted by at least one method	AOY19443.1	BH370_03640	717131	717628	1	peptidoglycan-associated lipoprotein
680604	720763	40159	Predicted by at least one method	AOY19444.1	BH370_03645	717715	718404	1	tol-pal system protein YbgF
680604	720763	40159	Predicted by at least one method	AOY19445.1	BH370_03650	718404	719453	1	iron-siderophore ABC transporter permease
680604	720763	40159	Predicted by at least one method	AOY19446.1	BH370_03655	719450	720244	1	iron ABC transporter ATP-binding protein
680604	720763	40159	Predicted by at least one method	AOY19447.1	BH370_03660	720413	720763	1	hypothetical protein
680604	720763	40159	Predicted by at least one method	AOY19448.1	BH370_03665	720739	721296	1	hypothetical protein
680604	685313	4709	Predicted by at least one method	AOY19397.1	BH370_03395	680604	680810	-1	hypothetical protein
680604	685313	4709	Predicted by at least one method	AOY22226.1	BH370_03400	680882	681493	-1	repressor
680604	685313	4709	Predicted by at least one method	AOY19398.1	BH370_03405	681973	682293	-1	hypothetical protein
680604	685313	4709	Predicted by at least one method	AOY19399.1	BH370_03410	682286	682984	-1	hypothetical protein
680604	685313	4709	Predicted by at least one method	AOY19400.1	BH370_03415	682999	683220	-1	hypothetical protein
680604	685313	4709	Predicted by at least one method	AOY19401.1	BH370_03420	683238	684188	1	IS481 family transposase
680604	685313	4709	Predicted by at least one method	AOY19402.1	BH370_03425	684828	685313	1	terminase
680604	685313	4709	Predicted by at least one method	AOY19403.1	BH370_03430	685300	686577	1	terminase
693956	699931	5975	Predicted by at least one method	AOY19412.1	BH370_03485	693956	694156	1	hypothetical protein
693956	699931	5975	Predicted by at least one method	AOY19413.1	BH370_03490	694156	694551	1	hypothetical protein
693956	699931	5975	Predicted by at least one method	AOY19414.1	BH370_03495	694548	694946	1	hypothetical protein
693956	699931	5975	Predicted by at least one method	AOY19415.1	BH370_03500	694943	695365	1	hypothetical protein
693956	699931	5975	Predicted by at least one method	AOY19416.1	BH370_03505	695373	695873	1	hypothetical protein
693956	699931	5975	Predicted by at least one method	AOY19417.1	BH370_03510	696128	696646	1	phage tail protein
693956	699931	5975	Predicted by at least one method	AOY19418.1	BH370_03515	696656	696985	1	hypothetical protein
693956	699931	5975	Predicted by at least one method	AOY19419.1	BH370_03520	697003	697293	1	hypothetical protein
693956	699931	5975	Predicted by at least one method	AOY19420.1	BH370_03525	697319	699931	1	phage tail tape measure protein
700368	707728	7360	Predicted by at least one method	AOY19422.1	BH370_03535	700368	700901	1	hypothetical protein
700368	707728	7360	Predicted by at least one method	AOY19423.1	BH370_03540	700898	701287	1	hypothetical protein
700368	707728	7360	Predicted by at least one method	AOY19424.1	BH370_03545	701280	705236	1	hypothetical protein
700368	707728	7360	Predicted by at least one method	AOY19425.1	BH370_03550	705241	705657	1	hypothetical protein
700368	707728	7360	Predicted by at least one method	AOY19426.1	BH370_03555	705876	706139	1	hypothetical protein
700368	707728	7360	Predicted by at least one method	AOY19427.1	BH370_03560	706139	706951	1	hypothetical protein
700368	707728	7360	Predicted by at least one method	AOY19428.1	BH370_03565	706956	707198	1	hypothetical protein
700368	707728	7360	Predicted by at least one method	AOY19429.1	BH370_03570	707177	707728	1	lysozyme
851723	858600	6877	Predicted by at least one method	AOY19545.1	BH370_04210	851723	852979	-1	NADH dehydrogenase
851723	858600	6877	Predicted by at least one method	AOY22234.1	BH370_04215	852982	853602	-1	NADH-quinone oxidoreductase subunit C
851723	858600	6877	Predicted by at least one method	AOY19546.1	BH370_04220	853680	854156	-1	NADH dehydrogenase
851723	858600	6877	Predicted by at least one method	AOY19547.1	BH370_04225	854193	854552	-1	NADH-quinone oxidoreductase subunit A
851723	858600	6877	Predicted by at least one method	AOY19548.1	BH370_04230	854741	855898	-1	porin
851723	858600	6877	Predicted by at least one method	AOY19549.1	BH370_04235	856211	857161	1	IS481 family transposase
851723	858600	6877	Predicted by at least one method	AOY22235.1	BH370_04240	857134	857733	1	TetR family transcriptional regulator
851723	858600	6877	Predicted by at least one method	AOY19550.1	BH370_04245	857735	858169	1	thioesterase
851723	858600	6877	Predicted by at least one method	AOY19551.1	BH370_04250	858166	858600	1	hypothetical protein
851723	858600	6877	Predicted by at least one method	AOY19552.1	BH370_04255	858584	859339	-1	acid phosphatase
1218709	1227245	8536	Predicted by at least one method	AOY19827.1	BH370_05870	1218709	1219317	1	hypothetical protein
1218709	1227245	8536	Predicted by at least one method	AOY19828.1	BH370_05875	1219395	1219748	-1	hypothetical protein
1218709	1227245	8536	Predicted by at least one method	AOY22258.1	BH370_05880	1219832	1220764	-1	succinylglutamate desuccinylase
1218709	1227245	8536	Predicted by at least one method	AOY19829.1	BH370_05885	1221072	1221974	1	IS481 family transposase
1218709	1227245	8536	Predicted by at least one method	AOY19830.1	BH370_05890	1222040	1222903	-1	multidrug DMT transporter permease
1218709	1227245	8536	Predicted by at least one method	AOY22259.1	BH370_05895	1223249	1224223	-1	LysR family transcriptional regulator
1218709	1227245	8536	Predicted by at least one method	AOY19831.1	BH370_05900	1224297	1225034	-1	amino acid ABC transporter ATP-binding protein
1218709	1227245	8536	Predicted by at least one method	AOY19832.1	BH370_05905	1225054	1225743	-1	amino acid ABC transporter permease
1218709	1227245	8536	Predicted by at least one method	AOY19833.1	BH370_05910	1225736	1226425	-1	ABC transporter permease
1218709	1227245	8536	Predicted by at least one method	AOY19834.1	BH370_05915	1226529	1227245	-1	cysteine ABC transporter substrate-binding protein
1354842	1374082	19240	Predicted by at least one method	AOY19939.1	BH370_06550	1354842	1355381	-1	peroxiredoxin
1354842	1374082	19240	Predicted by at least one method	AOY19940.1	BH370_06555	1355474	1356376	-1	IS481 family transposase
1354842	1374082	19240	Predicted by at least one method	AOY19941.1	BH370_06560	1356523	1356930	-1	hypothetical protein
1354842	1374082	19240	Predicted by at least one method	AOY19942.1	BH370_06565	1357163	1357594	-1	hypothetical protein
1354842	1374082	19240	Predicted by at least one method	AOY19943.1	BH370_06570	1357776	1358180	-1	GntR family transcriptional regulator
1354842	1374082	19240	Predicted by at least one method		BH370_06575	1358385	1359420	1	peptidase M4
1354842	1374082	19240	Predicted by at least one method	AOY19944.1	BH370_06580	1359417	1359740	1	hypothetical protein
1354842	1374082	19240	Predicted by at least one method	AOY19945.1	BH370_06585	1359743	1360630	-1	aldo/keto reductase
1354842	1374082	19240	Predicted by at least one method	AOY19946.1	BH370_06590	1360663	1361088	-1	universal stress protein
1354842	1374082	19240	Predicted by at least one method	AOY19947.1	BH370_06595	1361160	1361513	-1	hypothetical protein
1354842	1374082	19240	Predicted by at least one method	AOY19948.1	BH370_06600	1361753	1362259	-1	hypothetical protein
1354842	1374082	19240	Predicted by at least one method	AOY19949.1	BH370_06605	1362298	1363629	-1	transcriptional regulator PtsJ
1354842	1374082	19240	Predicted by at least one method	AOY19950.1	BH370_06610	1363689	1364504	1	YggS family pyridoxal phosphate enzyme
1354842	1374082	19240	Predicted by at least one method	AOY19951.1	BH370_06615	1364501	1365355	1	bifunctional pyridoxal kinase/hydroxymethylpyrimidine kinase
1354842	1374082	19240	Predicted by at least one method		BH370_06620	1365456	1368427	1	ATPase
1354842	1374082	19240	Predicted by at least one method	AOY22274.1	BH370_06625	1368418	1370961	-1	malto-oligosyltrehalose synthase
1354842	1374082	19240	Predicted by at least one method	AOY19952.1	BH370_06630	1370958	1371899	-1	hypothetical protein
1354842	1374082	19240	Predicted by at least one method	AOY19953.1	BH370_06635	1371884	1372267	-1	hypothetical protein
1354842	1374082	19240	Predicted by at least one method	AOY19954.1	BH370_06640	1372328	1374082	-1	malto-oligosyltrehalose trehalohydrolase
1354842	1374082	19240	Predicted by at least one method	AOY19955.1	BH370_06645	1374079	1376199	-1	glycogen debranching enzyme GlgX
1675315	1679827	4512	Predicted by at least one method		BH370_08085	1675315	1676435	1	MFS transporter
1675315	1679827	4512	Predicted by at least one method	AOY20208.1	BH370_08090	1676507	1677310	1	2,5-didehydrogluconate reductase B
1675315	1679827	4512	Predicted by at least one method		BH370_08095	1677474	1679827	1	autotransporter outer membrane beta-barrel domain-containing protein
1759601	1768087	8486	Predicted by at least one method	AOY20264.1	BH370_08465	1759601	1759897	1	hypothetical protein
1759601	1768087	8486	Predicted by at least one method	AOY20265.1	BH370_08470	1760044	1760946	1	IS481 family transposase
1759601	1768087	8486	Predicted by at least one method		BH370_08475	1760946	1761683	-1	ABC transporter substrate-binding protein
1759601	1768087	8486	Predicted by at least one method	AOY20266.1	BH370_08480	1762105	1765038	1	monovalent cation/H+ antiporter subunit A
1759601	1768087	8486	Predicted by at least one method	AOY20267.1	BH370_08485	1765038	1765382	1	Na+/H+ antiporter subunit C
1759601	1768087	8486	Predicted by at least one method	AOY20268.1	BH370_08490	1765379	1767007	1	monovalent cation/H+ antiporter subunit D
1759601	1768087	8486	Predicted by at least one method	AOY20269.1	BH370_08495	1767007	1767483	1	Na+/H+ antiporter subunit E
1759601	1768087	8486	Predicted by at least one method	AOY20270.1	BH370_08500	1767483	1767764	1	K+/H+ antiporter subunit F
1759601	1768087	8486	Predicted by at least one method	AOY20271.1	BH370_08505	1767761	1768087	1	cation:proton antiporter
1846488	1870669	24181	Predicted by at least one method	AOY20334.1	BH370_08865	1846488	1847744	1	autotransporter outer membrane beta-barrel domain-containing protein
1846488	1870669	24181	Predicted by at least one method	AOY20335.1	BH370_08870	1847819	1848100	1	hypothetical protein
1846488	1870669	24181	Predicted by at least one method	AOY20336.1	BH370_08875	1848142	1848462	1	hypothetical protein
1846488	1870669	24181	Predicted by at least one method	AOY20337.1	BH370_08880	1848769	1848972	1	cold-shock protein
1846488	1870669	24181	Predicted by at least one method	AOY20338.1	BH370_08885	1849056	1849622	1	hypothetical protein
1846488	1870669	24181	Predicted by at least one method	AOY20339.1	BH370_08890	1849968	1850168	1	cold-shock protein
1846488	1870669	24181	Predicted by at least one method	AOY20340.1	BH370_08895	1850280	1850840	-1	TIGR00645 family protein
1846488	1870669	24181	Predicted by at least one method	AOY20341.1	BH370_08900	1851037	1852347	1	trigger factor
1846488	1870669	24181	Predicted by at least one method	AOY20342.1	BH370_08905	1852350	1853003	1	ATP-dependent Clp endopeptidase, proteolytic subunit ClpP
1846488	1870669	24181	Predicted by at least one method	AOY20343.1	BH370_08910	1853108	1854412	1	ATP-dependent protease ATP-binding subunit ClpX
1846488	1870669	24181	Predicted by at least one method	AOY20344.1	BH370_08915	1854601	1857054	1	endopeptidase La
1846488	1870669	24181	Predicted by at least one method	AOY20345.1	BH370_08920	1857178	1858128	-1	LysR family transcriptional regulator
1846488	1870669	24181	Predicted by at least one method	AOY20346.1	BH370_08925	1858356	1859579	1	CoA-transferase
1846488	1870669	24181	Predicted by at least one method	AOY20347.1	BH370_08930	1859645	1860616	1	ABC transporter substrate-binding protein
1846488	1870669	24181	Predicted by at least one method	AOY20348.1	BH370_08935	1860629	1861084	1	oxidoreductase
1846488	1870669	24181	Predicted by at least one method	AOY22307.1	BH370_08940	1861104	1861901	1	enoyl-CoA hydratase
1846488	1870669	24181	Predicted by at least one method	AOY20349.1	BH370_08945	1861898	1862329	1	hypothetical protein
1846488	1870669	24181	Predicted by at least one method	AOY20350.1	BH370_08950	1862326	1863483	1	thiolase
1846488	1870669	24181	Predicted by at least one method	AOY20351.1	BH370_08955	1863505	1864281	1	3-oxoacyl-ACP reductase
1846488	1870669	24181	Predicted by at least one method		BH370_08960	1864284	1865433	1	acyl-CoA dehydrogenase
1846488	1870669	24181	Predicted by at least one method		BH370_08965	1865455	1866449	1	acyl-CoA dehydrogenase
1846488	1870669	24181	Predicted by at least one method	AOY20352.1	BH370_08970	1866494	1867162	1	3-oxoadipate CoA-transferase
1846488	1870669	24181	Predicted by at least one method	AOY20353.1	BH370_08975	1867155	1867796	1	succinyl-CoA--3-ketoacid-CoA transferase
1846488	1870669	24181	Predicted by at least one method	AOY20354.1	BH370_08980	1867831	1868562	1	hypothetical protein
1846488	1870669	24181	Predicted by at least one method	AOY20355.1	BH370_08985	1868580	1868792	1	hypothetical protein
1846488	1870669	24181	Predicted by at least one method	AOY20356.1	BH370_08990	1869363	1870313	1	IS481 family transposase
1846488	1870669	24181	Predicted by at least one method	AOY20357.1	BH370_08995	1870310	1870669	-1	hypothetical protein
1944554	1971906	27352	Predicted by at least one method	AOY20420.1	BH370_09350	1944554	1945093	1	nicotinate phosphoribosyltransferase
1944554	1971906	27352	Predicted by at least one method	AOY20421.1	BH370_09355	1945371	1945583	1	30S ribosomal protein S21
1944554	1971906	27352	Predicted by at least one method	AOY20422.1	BH370_09360	1945603	1947633	1	DNA primase
1944554	1971906	27352	Predicted by at least one method	AOY20423.1	BH370_09365	1948319	1950601	1	RNA polymerase sigma factor RpoD
1944554	1971906	27352	Predicted by at least one method	AOY20424.1	BH370_09375	1951011	1951310	-1	hypothetical protein
1944554	1971906	27352	Predicted by at least one method	AOY20425.1	BH370_09380	1951595	1952008	1	transcriptional regulator
1944554	1971906	27352	Predicted by at least one method	AOY20426.1	BH370_09385	1951968	1952918	-1	IS481 family transposase
1944554	1971906	27352	Predicted by at least one method	AOY22311.1	BH370_09390	1953121	1954203	1	AI-2E family transporter
1944554	1971906	27352	Predicted by at least one method	AOY20427.1	BH370_09395	1954219	1954980	-1	sugar ABC transporter permease
1944554	1971906	27352	Predicted by at least one method	AOY20428.1	BH370_09400	1954977	1955900	-1	multidrug ABC transporter ATP-binding protein
1944554	1971906	27352	Predicted by at least one method	AOY22312.1	BH370_09405	1955999	1956499	-1	GNAT family N-acetyltransferase
1944554	1971906	27352	Predicted by at least one method	AOY20429.1	BH370_09410	1956532	1957275	-1	permease
1944554	1971906	27352	Predicted by at least one method	AOY20430.1	BH370_09415	1957371	1957610	-1	hypothetical protein
1944554	1971906	27352	Predicted by at least one method	AOY20431.1	BH370_09420	1957624	1957776	-1	lipoprotein
1944554	1971906	27352	Predicted by at least one method	AOY20432.1	BH370_09425	1957862	1959352	-1	cytochrome c oxidase accessory protein CcoG
1944554	1971906	27352	Predicted by at least one method	AOY20433.1	BH370_09430	1959444	1960382	-1	cytochrome-c oxidase, cbb3-type subunit III
1944554	1971906	27352	Predicted by at least one method	AOY20434.1	BH370_09435	1960379	1960555	-1	cytochrome oxidase
1944554	1971906	27352	Predicted by at least one method	AOY20435.1	BH370_09440	1960558	1961220	-1	cytochrome-c oxidase, cbb3-type subunit II
1944554	1971906	27352	Predicted by at least one method		BH370_09445	1961231	1962717	-1	cytochrome-c oxidase, cbb3-type subunit I
1944554	1971906	27352	Predicted by at least one method	AOY22313.1	BH370_09450	1962842	1962985	-1	cytochrome oxidase maturation protein, cbb3-type
1944554	1971906	27352	Predicted by at least one method	AOY20436.1	BH370_09455	1962982	1963956	-1	hypothetical protein
1944554	1971906	27352	Predicted by at least one method	AOY20437.1	BH370_09460	1964171	1965073	1	IS481 family transposase
1944554	1971906	27352	Predicted by at least one method	AOY20438.1	BH370_09465	1965070	1966344	-1	adenosylmethionine--8-amino-7-oxononanoate transaminase
1944554	1971906	27352	Predicted by at least one method	AOY20439.1	BH370_09470	1966448	1967641	1	8-amino-7-oxononanoate synthase
1944554	1971906	27352	Predicted by at least one method	AOY20440.1	BH370_09475	1967638	1968291	1	biotin synthase
1944554	1971906	27352	Predicted by at least one method	AOY20441.1	BH370_09480	1968288	1969724	1	dethiobiotin synthase
1944554	1971906	27352	Predicted by at least one method	AOY20442.1	BH370_09485	1969712	1970071	1	murein hydrolase transporter LrgA
1944554	1971906	27352	Predicted by at least one method	AOY20443.1	BH370_09490	1970157	1970807	1	hypothetical protein
1944554	1971906	27352	Predicted by at least one method	AOY20444.1	BH370_09495	1971043	1971906	1	IS481 family transposase
1982398	2005418	23020	Predicted by at least one method	AOY20452.1	BH370_09550	1982398	1982877	1	hypothetical protein
1982398	2005418	23020	Predicted by at least one method	AOY20453.1	BH370_09555	1982888	1983724	-1	alpha/beta hydrolase
1982398	2005418	23020	Predicted by at least one method	AOY20454.1	BH370_09560	1983837	1984208	1	transcriptional regulator
1982398	2005418	23020	Predicted by at least one method	AOY20455.1	BH370_09565	1984205	1984756	1	ATPase
1982398	2005418	23020	Predicted by at least one method	AOY20456.1	BH370_09570	1984772	1986463	-1	sodium-independent anion transporter
1982398	2005418	23020	Predicted by at least one method	AOY20457.1	BH370_09575	1986512	1987192	-1	GntR family transcriptional regulator
1982398	2005418	23020	Predicted by at least one method	AOY20458.1	BH370_09580	1987440	1987904	-1	hypothetical protein
1982398	2005418	23020	Predicted by at least one method	AOY20459.1	BH370_09585	1988074	1989003	1	hypothetical protein
1982398	2005418	23020	Predicted by at least one method	AOY22316.1	BH370_09590	1989016	1989609	-1	hypothetical protein
1982398	2005418	23020	Predicted by at least one method	AOY20460.1	BH370_09595	1989737	1991554	-1	ABC transporter ATP-binding protein
1982398	2005418	23020	Predicted by at least one method	AOY20461.1	BH370_09600	1991638	1992588	-1	IS481 family transposase
1982398	2005418	23020	Predicted by at least one method	AOY22317.1	BH370_09605	1992687	1993166	-1	GNAT family N-acetyltransferase
1982398	2005418	23020	Predicted by at least one method	AOY20462.1	BH370_09610	1993289	1994191	1	IS481 family transposase
1982398	2005418	23020	Predicted by at least one method	AOY20463.1	BH370_09615	1994210	1994557	-1	aldehyde-activating protein
1982398	2005418	23020	Predicted by at least one method	AOY20464.1	BH370_09620	1994586	1996025	-1	MFS transporter
1982398	2005418	23020	Predicted by at least one method	AOY20465.1	BH370_09625	1996044	1996439	-1	hypothetical protein
1982398	2005418	23020	Predicted by at least one method	AOY20466.1	BH370_09630	1996614	1997222	1	peptidase S16
1982398	2005418	23020	Predicted by at least one method	AOY20467.1	BH370_09635	1997235	1998053	1	hypothetical protein
1982398	2005418	23020	Predicted by at least one method	AOY20468.1	BH370_09640	1998005	1998979	-1	AraC family transcriptional regulator
1982398	2005418	23020	Predicted by at least one method	AOY20469.1	BH370_09645	1999008	2000069	-1	hypothetical protein
1982398	2005418	23020	Predicted by at least one method	AOY20470.1	BH370_09650	2000066	2002282	-1	aldehyde oxidase
1982398	2005418	23020	Predicted by at least one method	AOY20471.1	BH370_09655	2002296	2002754	-1	(2Fe-2S)-binding protein
1982398	2005418	23020	Predicted by at least one method	AOY20472.1	BH370_09660	2002912	2003256	-1	hypothetical protein
1982398	2005418	23020	Predicted by at least one method	AOY20473.1	BH370_09665	2003413	2004318	1	LysR family transcriptional regulator
1982398	2005418	23020	Predicted by at least one method	AOY22318.1	BH370_09670	2004405	2005418	1	pyridoxamine 5'-phosphate oxidase
2188718	2195226	6508	Predicted by at least one method		BH370_10520	2188718	2190609	-1	aldehyde dehydrogenase
2188718	2195226	6508	Predicted by at least one method	AOY20608.1	BH370_10525	2190735	2191751	-1	IS110 family transposase
2188718	2195226	6508	Predicted by at least one method	AOY20609.1	BH370_10530	2191943	2192560	-1	N-carbamoylsarcosine amidase
2188718	2195226	6508	Predicted by at least one method	AOY20610.1	BH370_10535	2192576	2193607	-1	2,5-dihydroxypyridine 5,6-dioxygenase
2188718	2195226	6508	Predicted by at least one method		BH370_10540	2193635	2194454	-1	alpha/beta hydrolase
2188718	2195226	6508	Predicted by at least one method	AOY20611.1	BH370_10545	2194474	2195226	-1	Asp/Glu racemase
2199117	2204559	5442	Predicted by at least one method	AOY20614.1	BH370_10560	2197306	2199735	1	hypothetical protein
2199117	2204559	5442	Predicted by at least one method	AOY20615.1	BH370_10565	2199720	2200490	-1	ABC transporter ATP-binding protein
2199117	2204559	5442	Predicted by at least one method	AOY20616.1	BH370_10570	2200487	2201263	-1	ABC transporter ATP-binding protein
2199117	2204559	5442	Predicted by at least one method	AOY20617.1	BH370_10575	2201260	2203209	-1	ABC transporter permease
2199117	2204559	5442	Predicted by at least one method	AOY20618.1	BH370_10580	2203301	2204509	-1	ABC transporter substrate-binding protein
2199117	2204559	5442	Predicted by at least one method	AOY20619.1	BH370_10585	2204556	2205458	-1	IS481 family transposase
2271377	2275484	4107	Predicted by at least one method		BH370_10925	2271377	2274000	-1	usher protein
2271377	2275484	4107	Predicted by at least one method	AOY20674.1	BH370_10930	2274063	2274887	-1	molecular chaperone
2271377	2275484	4107	Predicted by at least one method	AOY20675.1	BH370_10935	2275047	2275484	-1	protein fimA
2347036	2355492	8456	Predicted by at least one method	AOY20719.1	BH370_11210	2347036	2349057	1	regulator
2347036	2355492	8456	Predicted by at least one method	AOY20720.1	BH370_11215	2349054	2350241	1	hypothetical protein
2347036	2355492	8456	Predicted by at least one method		BH370_11220	2350283	2351589	-1	hypothetical protein
2347036	2355492	8456	Predicted by at least one method	AOY20721.1	BH370_11225	2351568	2351768	-1	hypothetical protein
2347036	2355492	8456	Predicted by at least one method	AOY22341.1	BH370_11230	2351805	2352503	1	hypothetical protein
2347036	2355492	8456	Predicted by at least one method	AOY20722.1	BH370_11235	2352678	2353280	1	RNA polymerase subunit sigma
2347036	2355492	8456	Predicted by at least one method	AOY20723.1	BH370_11240	2353301	2355103	-1	EscC/YscC/HrcC family type III secretion system outer membrane ring protein
2347036	2355492	8456	Predicted by at least one method	AOY20724.1	BH370_11245	2355094	2355492	-1	hypothetical protein
2347036	2355492	8456	Predicted by at least one method	AOY20725.1	BH370_11250	2355489	2356538	-1	EscU/YscU/HrcU family type III secretion system export apparatus switch protein
2363840	2368891	5051	Predicted by at least one method	AOY20732.1	BH370_11300	2363019	2363843	-1	EscJ/YscJ/HrcJ family type III secretion inner membrane ring protein
2363840	2368891	5051	Predicted by at least one method	AOY20733.1	BH370_11305	2363840	2364247	-1	EscI/YscI/HrpB family type III secretion system inner rod protein
2363840	2368891	5051	Predicted by at least one method	AOY20734.1	BH370_11310	2364244	2364765	-1	hypothetical protein
2363840	2368891	5051	Predicted by at least one method	AOY20735.1	BH370_11315	2364770	2365231	-1	CesD/SycD/LcrH family type III secretion system chaperone
2363840	2368891	5051	Predicted by at least one method	AOY20736.1	BH370_11320	2365255	2366457	-1	hypothetical protein
2363840	2368891	5051	Predicted by at least one method	AOY20737.1	BH370_11325	2366487	2367428	-1	hypothetical protein
2363840	2368891	5051	Predicted by at least one method	AOY20738.1	BH370_11330	2367476	2367961	-1	CesD/SycD/LcrH family type III secretion system chaperone
2363840	2368891	5051	Predicted by at least one method	AOY20739.1	BH370_11335	2367977	2368252	-1	hypothetical protein
2363840	2368891	5051	Predicted by at least one method	AOY20740.1	BH370_11340	2368274	2368891	-1	hypothetical protein
2587452	2598022	10570	Predicted by at least one method	AOY20914.1	BH370_12370	2587452	2588837	1	alcaligin biosynthesis protein
2587452	2598022	10570	Predicted by at least one method	AOY20915.1	BH370_12375	2588856	2589461	1	siderophore biosynthesis protein
2587452	2598022	10570	Predicted by at least one method	AOY20916.1	BH370_12380	2589458	2591314	1	IucA/IucC family protein
2587452	2598022	10570	Predicted by at least one method	AOY20917.1	BH370_12385	2591311	2592111	1	siderophore ferric iron reductase
2587452	2598022	10570	Predicted by at least one method	AOY20918.1	BH370_12390	2592126	2593319	1	Rieske (2Fe-2S) protein
2587452	2598022	10570	Predicted by at least one method	AOY20919.1	BH370_12395	2593387	2594361	1	transcriptional regulator
2587452	2598022	10570	Predicted by at least one method	AOY20920.1	BH370_12400	2594484	2595707	1	multidrug transporter
2587452	2598022	10570	Predicted by at least one method	AOY20921.1	BH370_12405	2595818	2598022	1	porin
2632076	2672592	40516	Predicted by at least one method	AOY20954.1	BH370_12575	2632076	2632618	-1	GNAT family N-acetyltransferase
2632076	2672592	40516	Predicted by at least one method	AOY20955.1	BH370_12580	2632656	2633030	-1	hypothetical protein
2632076	2672592	40516	Predicted by at least one method	AOY20956.1	BH370_12585	2633363	2636113	1	zinc protease
2632076	2672592	40516	Predicted by at least one method	AOY20957.1	BH370_12590	2636282	2637415	-1	molecular chaperone DnaJ
2632076	2672592	40516	Predicted by at least one method	AOY20958.1	BH370_12595	2637516	2639441	-1	molecular chaperone DnaK
2632076	2672592	40516	Predicted by at least one method	AOY20959.1	BH370_12600	2639532	2639912	-1	thiol reductase thioredoxin
2632076	2672592	40516	Predicted by at least one method	AOY20960.1	BH370_12605	2639920	2640474	-1	nucleotide exchange factor GrpE
2632076	2672592	40516	Predicted by at least one method	AOY22363.1	BH370_12610	2640616	2640858	-1	hypothetical protein
2632076	2672592	40516	Predicted by at least one method	AOY20961.1	BH370_12615	2640940	2642028	-1	ferrochelatase
2632076	2672592	40516	Predicted by at least one method	AOY20962.1	BH370_12620	2642086	2643090	-1	heat-inducible transcriptional repressor HrcA
2632076	2672592	40516	Predicted by at least one method	AOY20963.1	BH370_12625	2643205	2644104	1	NAD kinase
2632076	2672592	40516	Predicted by at least one method	AOY20964.1	BH370_12630	2644120	2645781	1	DNA repair protein RecN
2632076	2672592	40516	Predicted by at least one method	AOY22364.1	BH370_12635	2645856	2646275	-1	transcriptional repressor
2632076	2672592	40516	Predicted by at least one method	AOY20965.1	BH370_12640	2646426	2646974	1	hypothetical protein
2632076	2672592	40516	Predicted by at least one method	AOY20966.1	BH370_12645	2646975	2647784	1	4-hydroxy-tetrahydrodipicolinate reductase
2632076	2672592	40516	Predicted by at least one method	AOY20967.1	BH370_12650	2647821	2648876	-1	UDP-N-acetylenolpyruvoylglucosamine reductase
2632076	2672592	40516	Predicted by at least one method	AOY20968.1	BH370_12660	2649195	2649986	-1	hydrolase
2632076	2672592	40516	Predicted by at least one method	AOY22365.1	BH370_12665	2649999	2651435	-1	hypothetical protein
2632076	2672592	40516	Predicted by at least one method	AOY20969.1	BH370_12670	2651451	2652437	-1	hypothetical protein
2632076	2672592	40516	Predicted by at least one method	AOY20970.1	BH370_12675	2652475	2653323	-1	formyltetrahydrofolate deformylase
2632076	2672592	40516	Predicted by at least one method	AOY20971.1	BH370_12680	2653324	2653923	-1	sarcosine oxidase subunit gamma
2632076	2672592	40516	Predicted by at least one method	AOY20972.1	BH370_12685	2653931	2656870	-1	(2Fe-2S)-binding protein
2632076	2672592	40516	Predicted by at least one method	AOY20973.1	BH370_12690	2656867	2657139	-1	sarcosine oxidase subunit delta
2632076	2672592	40516	Predicted by at least one method	AOY20974.1	BH370_12695	2657150	2658403	-1	sarcosine oxidase subunit beta
2632076	2672592	40516	Predicted by at least one method	AOY20975.1	BH370_12700	2658685	2659710	1	peptidase M19
2632076	2672592	40516	Predicted by at least one method	AOY20976.1	BH370_12705	2659778	2660821	1	LysR family transcriptional regulator
2632076	2672592	40516	Predicted by at least one method	AOY20977.1	BH370_12710	2660818	2661846	1	lactate dehydrogenase
2632076	2672592	40516	Predicted by at least one method	AOY20978.1	BH370_12715	2661852	2662703	-1	bifunctional methylenetetrahydrofolate dehydrogenase/methenyltetrahydrofolate cyclohydrolase
2632076	2672592	40516	Predicted by at least one method	AOY20979.1	BH370_12720	2662731	2663684	-1	hypothetical protein
2632076	2672592	40516	Predicted by at least one method	AOY20980.1	BH370_12725	2663687	2664637	-1	IS481 family transposase
2632076	2672592	40516	Predicted by at least one method		BH370_12730	2664737	2665051	-1	hypothetical protein
2632076	2672592	40516	Predicted by at least one method	AOY22366.1	BH370_12735	2665062	2665907	-1	pilus assembly protein
2632076	2672592	40516	Predicted by at least one method		BH370_12740	2665904	2667521	-1	secretion protein
2632076	2672592	40516	Predicted by at least one method	AOY20981.1	BH370_12745	2667518	2668930	-1	secretion protein
2632076	2672592	40516	Predicted by at least one method	AOY20982.1	BH370_12750	2668927	2669772	-1	Flp pilus assembly protein CpaB
2632076	2672592	40516	Predicted by at least one method	AOY20983.1	BH370_12755	2669769	2670425	-1	hypothetical protein
2632076	2672592	40516	Predicted by at least one method		BH370_12760	2670422	2671019	-1	hypothetical protein
2632076	2672592	40516	Predicted by at least one method	AOY20984.1	BH370_12765	2671016	2672332	-1	hypothetical protein
2632076	2672592	40516	Predicted by at least one method	AOY20985.1	BH370_12770	2672329	2672592	-1	hypothetical protein
2649195	2663684	14489	Predicted by at least one method	AOY20968.1	BH370_12660	2649195	2649986	-1	hydrolase
2649195	2663684	14489	Predicted by at least one method	AOY22365.1	BH370_12665	2649999	2651435	-1	hypothetical protein
2649195	2663684	14489	Predicted by at least one method	AOY20969.1	BH370_12670	2651451	2652437	-1	hypothetical protein
2649195	2663684	14489	Predicted by at least one method	AOY20970.1	BH370_12675	2652475	2653323	-1	formyltetrahydrofolate deformylase
2649195	2663684	14489	Predicted by at least one method	AOY20971.1	BH370_12680	2653324	2653923	-1	sarcosine oxidase subunit gamma
2649195	2663684	14489	Predicted by at least one method	AOY20972.1	BH370_12685	2653931	2656870	-1	(2Fe-2S)-binding protein
2649195	2663684	14489	Predicted by at least one method	AOY20973.1	BH370_12690	2656867	2657139	-1	sarcosine oxidase subunit delta
2649195	2663684	14489	Predicted by at least one method	AOY20974.1	BH370_12695	2657150	2658403	-1	sarcosine oxidase subunit beta
2649195	2663684	14489	Predicted by at least one method	AOY20975.1	BH370_12700	2658685	2659710	1	peptidase M19
2649195	2663684	14489	Predicted by at least one method	AOY20976.1	BH370_12705	2659778	2660821	1	LysR family transcriptional regulator
2649195	2663684	14489	Predicted by at least one method	AOY20977.1	BH370_12710	2660818	2661846	1	lactate dehydrogenase
2649195	2663684	14489	Predicted by at least one method	AOY20978.1	BH370_12715	2661852	2662703	-1	bifunctional methylenetetrahydrofolate dehydrogenase/methenyltetrahydrofolate cyclohydrolase
2649195	2663684	14489	Predicted by at least one method	AOY20979.1	BH370_12720	2662731	2663684	-1	hypothetical protein
2710637	2734406	23769	Predicted by at least one method	AOY21022.1	BH370_12975	2710637	2710819	1	hypothetical protein
2710637	2734406	23769	Predicted by at least one method	AOY22370.1	BH370_12980	2710919	2711512	-1	twin-arginine translocation pathway signal
2710637	2734406	23769	Predicted by at least one method	AOY21023.1	BH370_12985	2711699	2712790	1	hypothetical protein
2710637	2734406	23769	Predicted by at least one method	AOY21024.1	BH370_12995	2713290	2713700	-1	transcriptional regulator
2710637	2734406	23769	Predicted by at least one method	AOY21025.1	BH370_13000	2713759	2714088	-1	integration host factor subunit alpha
2710637	2734406	23769	Predicted by at least one method	AOY21026.1	BH370_13005	2714106	2716523	-1	phenylalanine--tRNA ligase subunit beta
2710637	2734406	23769	Predicted by at least one method	AOY21027.1	BH370_13010	2716536	2717558	-1	phenylalanine--tRNA ligase subunit alpha
2710637	2734406	23769	Predicted by at least one method	AOY21028.1	BH370_13015	2717633	2717992	-1	50S ribosomal protein L20
2710637	2734406	23769	Predicted by at least one method	AOY21029.1	BH370_13020	2718008	2718205	-1	50S ribosomal protein L35
2710637	2734406	23769	Predicted by at least one method	AOY21030.1	BH370_13025	2718541	2719443	-1	IS481 family transposase
2710637	2734406	23769	Predicted by at least one method	AOY21031.1	BH370_13030	2719686	2720135	1	deoxyuridine 5'-triphosphate nucleotidohydrolase
2710637	2734406	23769	Predicted by at least one method	AOY21032.1	BH370_13035	2720132	2721034	-1	IS481 family transposase
2710637	2734406	23769	Predicted by at least one method	AOY21033.1	BH370_13040	2721193	2722641	1	2-aminoadipate aminotransferase
2710637	2734406	23769	Predicted by at least one method	AOY21034.1	BH370_13045	2722756	2723001	-1	hypothetical protein
2710637	2734406	23769	Predicted by at least one method	AOY21035.1	BH370_13050	2723189	2724091	1	IS481 family transposase
2710637	2734406	23769	Predicted by at least one method	AOY21036.1	BH370_13055	2724336	2725049	-1	methyltransferase type 11
2710637	2734406	23769	Predicted by at least one method	AOY21037.1	BH370_13060	2725172	2725399	-1	GNAT family N-acetyltransferase
2710637	2734406	23769	Predicted by at least one method	AOY21038.1	BH370_13065	2725694	2726332	-1	hypothetical protein
2710637	2734406	23769	Predicted by at least one method	AOY21039.1	BH370_13070	2726441	2727475	1	hydrolase
2710637	2734406	23769	Predicted by at least one method	AOY21040.1	BH370_13075	2727472	2728374	-1	IS481 family transposase
2710637	2734406	23769	Predicted by at least one method		BH370_13080	2728521	2728829	1	MerR family transcriptional regulator
2710637	2734406	23769	Predicted by at least one method	AOY21041.1	BH370_13085	2728838	2729362	-1	DNA-binding protein
2710637	2734406	23769	Predicted by at least one method	AOY21042.1	BH370_13090	2729834	2730895	-1	LacI family transcriptional regulator
2710637	2734406	23769	Predicted by at least one method	AOY21043.1	BH370_13095	2730979	2732613	-1	ABC transporter ATP-binding protein
2710637	2734406	23769	Predicted by at least one method	AOY21044.1	BH370_13100	2732615	2733418	-1	peptide ABC transporter permease
2710637	2734406	23769	Predicted by at least one method	AOY21045.1	BH370_13105	2733447	2734406	-1	ABC transporter
2753795	2763200	9405	Predicted by at least one method		BH370_13195	2753795	2754949	1	transcriptional regulator
2753795	2763200	9405	Predicted by at least one method	AOY22371.1	BH370_13200	2755007	2755441	-1	aconitase subunit 2
2753795	2763200	9405	Predicted by at least one method	AOY21063.1	BH370_13205	2755434	2756669	-1	hypothetical protein
2753795	2763200	9405	Predicted by at least one method	AOY21064.1	BH370_13210	2756677	2757471	-1	ABC transporter permease
2753795	2763200	9405	Predicted by at least one method	AOY21065.1	BH370_13215	2757468	2758271	-1	nitrate ABC transporter ATP-binding protein
2753795	2763200	9405	Predicted by at least one method	AOY21066.1	BH370_13220	2758298	2759275	-1	ABC transporter substrate-binding protein
2753795	2763200	9405	Predicted by at least one method	AOY21067.1	BH370_13225	2759304	2760875	-1	hypothetical protein
2753795	2763200	9405	Predicted by at least one method	AOY21068.1	BH370_13230	2760886	2761707	-1	transcriptional regulator
2753795	2763200	9405	Predicted by at least one method		BH370_13235	2762122	2763200	-1	C4-dicarboxylate ABC transporter
2771593	2780466	8873	Predicted by at least one method	AOY21074.1	BH370_13270	2770985	2771596	1	hypothetical protein
2771593	2780466	8873	Predicted by at least one method	AOY21075.1	BH370_13275	2771593	2773206	-1	autotransporter
2771593	2780466	8873	Predicted by at least one method	AOY21076.1	BH370_13280	2773225	2773761	-1	hypothetical protein
2771593	2780466	8873	Predicted by at least one method	AOY21077.1	BH370_13285	2774011	2774649	-1	hypothetical protein
2771593	2780466	8873	Predicted by at least one method	AOY21078.1	BH370_13290	2774888	2775157	1	hypothetical protein
2771593	2780466	8873	Predicted by at least one method	AOY21079.1	BH370_13295	2775343	2776245	-1	IS481 family transposase
2771593	2780466	8873	Predicted by at least one method	AOY21080.1	BH370_13300	2776402	2776638	1	hypothetical protein
2771593	2780466	8873	Predicted by at least one method	AOY21081.1	BH370_13305	2776709	2779345	-1	GTP-binding protein
2771593	2780466	8873	Predicted by at least one method	AOY21082.1	BH370_13310	2779342	2780466	-1	metallophosphatase
2771593	2780466	8873	Predicted by at least one method	AOY21083.1	BH370_13315	2780463	2781845	-1	D-amino acid dehydrogenase small subunit
3011637	3017820	6183	Predicted by at least one method	AOY22389.1	BH370_14375	3011637	3012377	1	oxidoreductase
3011637	3017820	6183	Predicted by at least one method	AOY21261.1	BH370_14385	3013512	3014636	-1	hypothetical protein
3011637	3017820	6183	Predicted by at least one method	AOY21262.1	BH370_14390	3014682	3015050	-1	hypothetical protein
3011637	3017820	6183	Predicted by at least one method	AOY21263.1	BH370_14395	3015292	3016194	-1	IS481 family transposase
3011637	3017820	6183	Predicted by at least one method		BH370_14400	3016342	3017269	-1	hypothetical protein
3011637	3017820	6183	Predicted by at least one method	AOY21264.1	BH370_14405	3017278	3017820	-1	hypothetical protein
3047208	3065098	17890	Predicted by at least one method	AOY21292.1	BH370_14550	3047208	3048581	-1	amidase
3047208	3065098	17890	Predicted by at least one method		BH370_14555	3048956	3049906	-1	IS481 family transposase
3047208	3065098	17890	Predicted by at least one method		BH370_14560	3049906	3050640	-1	hypothetical protein
3047208	3065098	17890	Predicted by at least one method	AOY21293.1	BH370_14565	3050793	3051695	1	LysR family transcriptional regulator
3047208	3065098	17890	Predicted by at least one method	AOY21294.1	BH370_14570	3051643	3052863	-1	MFS transporter
3047208	3065098	17890	Predicted by at least one method	AOY21295.1	BH370_14575	3052860	3053369	-1	tRNA-specific adenosine deaminase
3047208	3065098	17890	Predicted by at least one method	AOY21296.1	BH370_14580	3053359	3054054	-1	hypothetical protein
3047208	3065098	17890	Predicted by at least one method	AOY21297.1	BH370_14585	3054125	3054994	1	LysR family transcriptional regulator
3047208	3065098	17890	Predicted by at least one method	AOY21298.1	BH370_14590	3055005	3055280	-1	hypothetical protein
3047208	3065098	17890	Predicted by at least one method	AOY21299.1	BH370_14595	3055344	3056294	1	IS481 family transposase
3047208	3065098	17890	Predicted by at least one method		BH370_14600	3056291	3057136	-1	NADH:flavin oxidoreductase
3047208	3065098	17890	Predicted by at least one method	AOY21300.1	BH370_14605	3057155	3057853	-1	branched-chain amino acid ABC transporter ATP-binding protein
3047208	3065098	17890	Predicted by at least one method		BH370_14610	3057837	3058624	-1	ABC transporter ATP-binding protein
3047208	3065098	17890	Predicted by at least one method	AOY21301.1	BH370_14615	3058621	3059583	-1	branched-chain amino acid ABC transporter permease
3047208	3065098	17890	Predicted by at least one method	AOY21302.1	BH370_14620	3059587	3060447	-1	branched-chain amino acid ABC transporter permease
3047208	3065098	17890	Predicted by at least one method	AOY21303.1	BH370_14625	3060441	3060833	-1	hypothetical protein
3047208	3065098	17890	Predicted by at least one method		BH370_14630	3060864	3061919	-1	acetyl-CoA synthetase
3047208	3065098	17890	Predicted by at least one method		BH370_14635	3062033	3063234	-1	ABC transporter
3047208	3065098	17890	Predicted by at least one method	AOY21304.1	BH370_14640	3063488	3064285	1	IclR family transcriptional regulator
3047208	3065098	17890	Predicted by at least one method	AOY21305.1	BH370_14645	3064319	3065098	-1	short-chain dehydrogenase
3341058	3355152	14094	Predicted by at least one method	AOY21527.1	BH370_15930	3341058	3341315	-1	hypothetical protein
3341058	3355152	14094	Predicted by at least one method	AOY21528.1	BH370_15935	3341830	3342732	-1	IS481 family transposase
3341058	3355152	14094	Predicted by at least one method	AOY21529.1	BH370_15940	3342964	3344175	-1	chromosome segregation protein SMC
3341058	3355152	14094	Predicted by at least one method	AOY21530.1	BH370_15945	3344191	3347142	-1	DNA methylase
3341058	3355152	14094	Predicted by at least one method	AOY22406.1	BH370_15950	3347144	3349900	-1	restriction endonuclease
3341058	3355152	14094	Predicted by at least one method	AOY21531.1	BH370_15955	3350411	3351457	-1	cell filamentation protein Fic
3341058	3355152	14094	Predicted by at least one method	AOY21532.1	BH370_15960	3351799	3352926	-1	integrase
3341058	3355152	14094	Predicted by at least one method	AOY21533.1	BH370_15965	3353206	3354297	-1	redox-regulated ATPase YchF
3341058	3355152	14094	Predicted by at least one method	AOY21534.1	BH370_15970	3354370	3355152	-1	CAAX protease
3341058	3355152	14094	Predicted by at least one method	AOY21535.1	BH370_15975	3355149	3355745	-1	aminoacyl-tRNA hydrolase
3342964	3354297	11333	Predicted by at least one method	AOY21529.1	BH370_15940	3342964	3344175	-1	chromosome segregation protein SMC
3342964	3354297	11333	Predicted by at least one method	AOY21530.1	BH370_15945	3344191	3347142	-1	DNA methylase
3342964	3354297	11333	Predicted by at least one method	AOY22406.1	BH370_15950	3347144	3349900	-1	restriction endonuclease
3342964	3354297	11333	Predicted by at least one method	AOY21531.1	BH370_15955	3350411	3351457	-1	cell filamentation protein Fic
3342964	3354297	11333	Predicted by at least one method	AOY21532.1	BH370_15960	3351799	3352926	-1	integrase
3342964	3354297	11333	Predicted by at least one method	AOY21533.1	BH370_15965	3353206	3354297	-1	redox-regulated ATPase YchF
3436931	3456402	19471	Predicted by at least one method	AOY21601.1	BH370_16355	3436931	3437320	1	DNA-binding protein
3436931	3456402	19471	Predicted by at least one method		BH370_16360	3437317	3438451	1	thiolase
3436931	3456402	19471	Predicted by at least one method	AOY21602.1	BH370_16365	3438460	3439323	1	3-alpha,7-alpha, 12-alpha-trihydroxy-5-beta-cholest-24-enoyl-CoA hydratase
3436931	3456402	19471	Predicted by at least one method	AOY21603.1	BH370_16370	3439359	3440447	1	hypothetical protein
3436931	3456402	19471	Predicted by at least one method	AOY21604.1	BH370_16375	3440444	3441394	-1	IS481 family transposase
3436931	3456402	19471	Predicted by at least one method	AOY21605.1	BH370_16380	3441748	3444726	1	hypothetical protein
3436931	3456402	19471	Predicted by at least one method		BH370_16385	3444893	3445669	1	desaturase
3436931	3456402	19471	Predicted by at least one method	AOY21606.1	BH370_16390	3445653	3446531	1	fatty acid desaturase
3436931	3456402	19471	Predicted by at least one method	AOY21607.1	BH370_16395	3446567	3446899	1	hypothetical protein
3436931	3456402	19471	Predicted by at least one method	AOY21608.1	BH370_16400	3446878	3448398	1	hypothetical protein
3436931	3456402	19471	Predicted by at least one method	AOY21609.1	BH370_16405	3448480	3449430	1	IS481 family transposase
3436931	3456402	19471	Predicted by at least one method	AOY21610.1	BH370_16410	3449427	3449894	-1	ribonuclease HI
3436931	3456402	19471	Predicted by at least one method	AOY21611.1	BH370_16415	3449937	3450707	-1	methyltransferase type 11
3436931	3456402	19471	Predicted by at least one method	AOY21612.1	BH370_16420	3450728	3451528	1	hydroxyacylglutathione hydrolase
3436931	3456402	19471	Predicted by at least one method	AOY21613.1	BH370_16425	3451539	3452948	1	lytic transglycosylase
3436931	3456402	19471	Predicted by at least one method	AOY21614.1	BH370_16430	3453043	3453828	1	enoyl-[acyl-carrier-protein] reductase
3436931	3456402	19471	Predicted by at least one method	AOY22410.1	BH370_16435	3454068	3455084	1	IS110 family transposase
3436931	3456402	19471	Predicted by at least one method	AOY21615.1	BH370_16440	3455192	3455584	-1	osmotically inducible protein OsmC
3436931	3456402	19471	Predicted by at least one method	AOY21616.1	BH370_16445	3455722	3456402	1	hypothetical protein
3558177	3562789	4612	Predicted by at least one method		BH370_16920	3558177	3559121	1	IS481 family transposase
3558177	3562789	4612	Predicted by at least one method	AOY21694.1	BH370_16925	3559270	3560172	1	IS481 family transposase
3558177	3562789	4612	Predicted by at least one method	AOY21695.1	BH370_16930	3560469	3560966	1	hypothetical protein
3558177	3562789	4612	Predicted by at least one method		BH370_16935	3561009	3562789	1	hypothetical protein
3759759	3774019	14260	Predicted by at least one method	AOY21867.1	BH370_17890	3759759	3761312	-1	long-chain fatty acid--CoA ligase
3759759	3774019	14260	Predicted by at least one method	AOY21868.1	BH370_17895	3761347	3762324	-1	hypothetical protein
3759759	3774019	14260	Predicted by at least one method	AOY21869.1	BH370_17900	3762597	3763178	-1	ureidoglycolate hydrolase
3759759	3774019	14260	Predicted by at least one method	AOY21870.1	BH370_17905	3763230	3770363	-1	autotransporter outer membrane beta-barrel domain-containing protein
3759759	3774019	14260	Predicted by at least one method	AOY21871.1	BH370_17910	3770579	3770710	-1	entericidin
3759759	3774019	14260	Predicted by at least one method	AOY22429.1	BH370_17915	3770742	3770867	-1	hypothetical protein
3759759	3774019	14260	Predicted by at least one method	AOY21872.1	BH370_17920	3770976	3771182	-1	integrase
3759759	3774019	14260	Predicted by at least one method		BH370_17925	3771179	3772094	-1	LysR family transcriptional regulator
3759759	3774019	14260	Predicted by at least one method	AOY21873.1	BH370_17930	3772187	3772846	1	haloacid dehalogenase
3759759	3774019	14260	Predicted by at least one method	AOY21874.1	BH370_17935	3772874	3774019	1	alanine racemase
3780867	3785528	4661	Predicted by at least one method	AOY21884.1	BH370_17990	3780867	3781244	1	hypothetical protein
3780867	3785528	4661	Predicted by at least one method	AOY21885.1	BH370_17995	3781241	3781423	1	hypothetical protein
3780867	3785528	4661	Predicted by at least one method	AOY21886.1	BH370_18000	3781427	3782413	1	DNA recombinase
3780867	3785528	4661	Predicted by at least one method	AOY21887.1	BH370_18005	3782410	3783057	1	exonuclease
3780867	3785528	4661	Predicted by at least one method	AOY21888.1	BH370_18010	3783115	3783642	1	hypothetical protein
3780867	3785528	4661	Predicted by at least one method	AOY21889.1	BH370_18015	3783679	3784863	1	hypothetical protein
3780867	3785528	4661	Predicted by at least one method	AOY21890.1	BH370_18020	3784874	3785215	1	hypothetical protein
3780867	3785528	4661	Predicted by at least one method	AOY21891.1	BH370_18025	3785208	3785327	1	hypothetical protein
3780867	3785528	4661	Predicted by at least one method	AOY21892.1	BH370_18030	3785328	3785528	1	hypothetical protein
3780867	3785528	4661	Predicted by at least one method	AOY21893.1	BH370_18035	3785525	3786514	-1	integrase
3865394	3890039	24645	Predicted by at least one method	AOY21948.1	BH370_18370	3864207	3865397	1	voltage-gated potassium channel TrkA
3865394	3890039	24645	Predicted by at least one method	AOY21949.1	BH370_18375	3865394	3866296	-1	IS481 family transposase
3865394	3890039	24645	Predicted by at least one method	AOY21950.1	BH370_18380	3867102	3867479	1	30S ribosomal protein S12
3865394	3890039	24645	Predicted by at least one method	AOY21951.1	BH370_18385	3867643	3868113	1	30S ribosomal protein S7
3865394	3890039	24645	Predicted by at least one method	AOY21952.1	BH370_18390	3868131	3870233	1	translation elongation factor G
3865394	3890039	24645	Predicted by at least one method	AOY21953.1	BH370_18395	3870310	3871500	1	translation elongation factor Tu
3865394	3890039	24645	Predicted by at least one method	AOY21954.1	BH370_18400	3871564	3871875	1	30S ribosomal protein S10
3865394	3890039	24645	Predicted by at least one method	AOY21955.1	BH370_18405	3872233	3872922	1	50S ribosomal protein L3
3865394	3890039	24645	Predicted by at least one method	AOY21956.1	BH370_18410	3872927	3873544	1	50S ribosomal protein L4
3865394	3890039	24645	Predicted by at least one method	AOY21957.1	BH370_18415	3873541	3873837	1	50S ribosomal protein L23
3865394	3890039	24645	Predicted by at least one method	AOY21958.1	BH370_18420	3873838	3874665	1	50S ribosomal protein L2
3865394	3890039	24645	Predicted by at least one method	AOY21959.1	BH370_18425	3874678	3874953	1	30S ribosomal protein S19
3865394	3890039	24645	Predicted by at least one method	AOY21960.1	BH370_18430	3874957	3875286	1	50S ribosomal protein L22
3865394	3890039	24645	Predicted by at least one method	AOY21961.1	BH370_18435	3875296	3876087	1	30S ribosomal protein S3
3865394	3890039	24645	Predicted by at least one method	AOY21962.1	BH370_18440	3876090	3876506	1	50S ribosomal protein L16
3865394	3890039	24645	Predicted by at least one method	AOY21963.1	BH370_18445	3876517	3876708	1	50S ribosomal protein L29
3865394	3890039	24645	Predicted by at least one method	AOY21964.1	BH370_18450	3876710	3876991	1	30S ribosomal protein S17
3865394	3890039	24645	Predicted by at least one method	AOY21965.1	BH370_18455	3877158	3878021	-1	hydrolase
3865394	3890039	24645	Predicted by at least one method	AOY21966.1	BH370_18460	3878108	3879535	-1	NAD-dependent succinate-semialdehyde dehydrogenase
3865394	3890039	24645	Predicted by at least one method	AOY22435.1	BH370_18465	3879716	3879904	-1	hypothetical protein
3865394	3890039	24645	Predicted by at least one method	AOY21967.1	BH370_18470	3880428	3880796	1	50S ribosomal protein L14
3865394	3890039	24645	Predicted by at least one method	AOY21968.1	BH370_18475	3880807	3881127	1	50S ribosomal protein L24
3865394	3890039	24645	Predicted by at least one method	AOY21969.1	BH370_18480	3881140	3881679	1	50S ribosomal protein L5
3865394	3890039	24645	Predicted by at least one method	AOY21970.1	BH370_18485	3881692	3881997	1	30S ribosomal protein S14
3865394	3890039	24645	Predicted by at least one method	AOY21971.1	BH370_18490	3882008	3882403	1	30S ribosomal protein S8
3865394	3890039	24645	Predicted by at least one method	AOY21972.1	BH370_18495	3882414	3882947	1	50S ribosomal protein L6
3865394	3890039	24645	Predicted by at least one method	AOY21973.1	BH370_18500	3882969	3883331	1	50S ribosomal protein L18
3865394	3890039	24645	Predicted by at least one method	AOY21974.1	BH370_18505	3883347	3883871	1	30S ribosomal protein S5
3865394	3890039	24645	Predicted by at least one method	AOY21975.1	BH370_18510	3883875	3884060	1	50S ribosomal protein L30
3865394	3890039	24645	Predicted by at least one method	AOY21976.1	BH370_18515	3884070	3884510	1	50S ribosomal protein L15
3865394	3890039	24645	Predicted by at least one method	AOY21977.1	BH370_18520	3884525	3885850	1	preprotein translocase subunit SecY
3865394	3890039	24645	Predicted by at least one method	AOY21978.1	BH370_18525	3885860	3886078	1	translation initiation factor IF-1
3865394	3890039	24645	Predicted by at least one method	AOY21979.1	BH370_18530	3886113	3886226	1	50S ribosomal protein L36
3865394	3890039	24645	Predicted by at least one method	AOY21980.1	BH370_18535	3886268	3886633	1	30S ribosomal protein S13
3865394	3890039	24645	Predicted by at least one method	AOY21981.1	BH370_18540	3886649	3887050	1	30S ribosomal protein S11
3865394	3890039	24645	Predicted by at least one method	AOY21982.1	BH370_18545	3887062	3887685	1	30S ribosomal protein S4
3865394	3890039	24645	Predicted by at least one method	AOY21983.1	BH370_18550	3887900	3888886	1	DNA-directed RNA polymerase subunit alpha
3865394	3890039	24645	Predicted by at least one method	AOY21984.1	BH370_18555	3889045	3889440	1	50S ribosomal protein L17
3865394	3890039	24645	Predicted by at least one method	AOY21985.1	BH370_18560	3889494	3890039	1	hypothetical protein
3865394	3890039	24645	Predicted by at least one method	AOY21986.1	BH370_18565	3890026	3890367	1	dihydroorotate dehydrogenase
4056673	4069197	12524	Predicted by at least one method	AOY22134.1	BH370_19395	4056673	4057623	1	IS481 family transposase
4056673	4069197	12524	Predicted by at least one method	AOY22135.1	BH370_19400	4057770	4058672	1	IS481 family transposase
4056673	4069197	12524	Predicted by at least one method	AOY22136.1	BH370_19405	4058669	4060162	-1	RND transporter
4056673	4069197	12524	Predicted by at least one method	AOY22137.1	BH370_19410	4060159	4063266	-1	multidrug transporter subunit MdtC
4056673	4069197	12524	Predicted by at least one method	AOY22138.1	BH370_19415	4063263	4066331	-1	multidrug transporter subunit MdtC
4056673	4069197	12524	Predicted by at least one method	AOY22139.1	BH370_19420	4066328	4067578	-1	efflux transporter periplasmic adaptor subunit
4056673	4069197	12524	Predicted by at least one method	AOY22447.1	BH370_19425	4067759	4068511	-1	cell division protein ZapD
4056673	4069197	12524	Predicted by at least one method	AOY22448.1	BH370_19430	4068553	4069197	-1	dephospho-CoA kinase
4092062	4115243	23181	Predicted by at least one method	AOY22160.1	BH370_19540	4092062	4092964	1	IS481 family transposase
4092062	4115243	23181	Predicted by at least one method	AOY22161.1	BH370_19545	4092976	4093875	1	hypothetical protein
4092062	4115243	23181	Predicted by at least one method	AOY22162.1	BH370_19550	4093865	4095019	1	acyl-CoA transferase
4092062	4115243	23181	Predicted by at least one method	AOY22163.1	BH370_19555	4095059	4096471	1	hypothetical protein
4092062	4115243	23181	Predicted by at least one method	AOY22164.1	BH370_19560	4096494	4097462	1	ABC transporter substrate-binding protein
4092062	4115243	23181	Predicted by at least one method	AOY22165.1	BH370_19565	4097464	4098288	1	enoyl-CoA hydratase
4092062	4115243	23181	Predicted by at least one method	AOY22166.1	BH370_19570	4098285	4099046	1	nitrobenzoate reductase
4092062	4115243	23181	Predicted by at least one method	AOY22167.1	BH370_19575	4099127	4099813	-1	TetR family transcriptional regulator
4092062	4115243	23181	Predicted by at least one method	AOY22168.1	BH370_19580	4100011	4100994	1	hydroxymethylglutaryl-CoA lyase
4092062	4115243	23181	Predicted by at least one method	AOY22169.1	BH370_19585	4100991	4101770	1	enoyl-CoA hydratase
4092062	4115243	23181	Predicted by at least one method	AOY22449.1	BH370_19590	4101858	4103090	1	formyl-CoA transferase
4092062	4115243	23181	Predicted by at least one method		BH370_19595	4103189	4103641	1	hypothetical protein
4092062	4115243	23181	Predicted by at least one method	AOY22170.1	BH370_19600	4103637	4104539	-1	IS481 family transposase
4092062	4115243	23181	Predicted by at least one method	AOY22450.1	BH370_19605	4104719	4106158	1	catalase
4092062	4115243	23181	Predicted by at least one method	AOY22171.1	BH370_19610	4106219	4107100	-1	ABC transporter permease
4092062	4115243	23181	Predicted by at least one method	AOY22172.1	BH370_19615	4107097	4107912	-1	sulfonate ABC transporter ATP-binding protein
4092062	4115243	23181	Predicted by at least one method	AOY22173.1	BH370_19620	4107914	4108957	-1	nitrate ABC transporter substrate-binding protein
4092062	4115243	23181	Predicted by at least one method	AOY22174.1	BH370_19625	4109001	4109924	-1	taurine dioxygenase
4092062	4115243	23181	Predicted by at least one method	AOY22175.1	BH370_19630	4110054	4111253	-1	amidohydrolase
4092062	4115243	23181	Predicted by at least one method	AOY22176.1	BH370_19635	4111311	4112327	-1	peptide ABC transporter ATP-binding protein
4092062	4115243	23181	Predicted by at least one method	AOY22177.1	BH370_19640	4112324	4113325	-1	methionine ABC transporter ATP-binding protein
4092062	4115243	23181	Predicted by at least one method	AOY22178.1	BH370_19645	4113352	4114272	-1	peptide ABC transporter permease
4092062	4115243	23181	Predicted by at least one method	AOY22179.1	BH370_19650	4114269	4115243	-1	ABC transporter permease
4092976	4098288	5312	Predicted by at least one method	AOY22161.1	BH370_19545	4092976	4093875	1	hypothetical protein
4092976	4098288	5312	Predicted by at least one method	AOY22162.1	BH370_19550	4093865	4095019	1	acyl-CoA transferase
4092976	4098288	5312	Predicted by at least one method	AOY22163.1	BH370_19555	4095059	4096471	1	hypothetical protein
4092976	4098288	5312	Predicted by at least one method	AOY22164.1	BH370_19560	4096494	4097462	1	ABC transporter substrate-binding protein
4092976	4098288	5312	Predicted by at least one method	AOY22165.1	BH370_19565	4097464	4098288	1	enoyl-CoA hydratase
4092976	4098288	5312	Predicted by at least one method	AOY22166.1	BH370_19570	4098285	4099046	1	nitrobenzoate reductase

## Sheet: J446
Island start	Island end	Length	Method	Gene name	Locus	Gene start	Gene end	Strand	Product
59251	70446	11195	Predicted by at least one method	AOY22501.1	BH371_00315	59251	60477	-1	serine kinase HipA
59251	70446	11195	Predicted by at least one method	AOY22502.1	BH371_00320	60477	60896	-1	DNA-binding protein
59251	70446	11195	Predicted by at least one method	AOY25833.1	BH371_00325	61080	62021	-1	hypothetical protein
59251	70446	11195	Predicted by at least one method	AOY22503.1	BH371_00330	62445	63419	-1	hypothetical protein
59251	70446	11195	Predicted by at least one method	AOY22504.1	BH371_00335	63476	64057	-1	protease
59251	70446	11195	Predicted by at least one method	AOY22505.1	BH371_00340	64070	64372	-1	ferredoxin
59251	70446	11195	Predicted by at least one method	AOY22506.1	BH371_00345	64491	65549	-1	oxidoreductase
59251	70446	11195	Predicted by at least one method	AOY22507.1	BH371_00350	65584	66855	-1	hypothetical protein
59251	70446	11195	Predicted by at least one method	AOY22508.1	BH371_00355	66886	67140	-1	hypothetical protein
59251	70446	11195	Predicted by at least one method	AOY22509.1	BH371_00360	67485	68666	-1	hypothetical protein
59251	70446	11195	Predicted by at least one method		BH371_00365	68687	68989	-1	hydroxylase
59251	70446	11195	Predicted by at least one method	AOY22510.1	BH371_00370	69088	70038	1	IS481 family transposase
59251	70446	11195	Predicted by at least one method	AOY22511.1	BH371_00375	70132	70446	1	transposase
59251	70446	11195	Predicted by at least one method		BH371_00380	70443	71258	1	integrase
61080	68989	7909	Predicted by at least one method	AOY25833.1	BH371_00325	61080	62021	-1	hypothetical protein
61080	68989	7909	Predicted by at least one method	AOY22503.1	BH371_00330	62445	63419	-1	hypothetical protein
61080	68989	7909	Predicted by at least one method	AOY22504.1	BH371_00335	63476	64057	-1	protease
61080	68989	7909	Predicted by at least one method	AOY22505.1	BH371_00340	64070	64372	-1	ferredoxin
61080	68989	7909	Predicted by at least one method	AOY22506.1	BH371_00345	64491	65549	-1	oxidoreductase
61080	68989	7909	Predicted by at least one method	AOY22507.1	BH371_00350	65584	66855	-1	hypothetical protein
61080	68989	7909	Predicted by at least one method	AOY22508.1	BH371_00355	66886	67140	-1	hypothetical protein
61080	68989	7909	Predicted by at least one method	AOY22509.1	BH371_00360	67485	68666	-1	hypothetical protein
61080	68989	7909	Predicted by at least one method		BH371_00365	68687	68989	-1	hydroxylase
688382	708639	20257	Predicted by at least one method	AOY23034.1	BH371_03375	688382	689062	-1	hypothetical protein
688382	708639	20257	Predicted by at least one method	AOY23035.1	BH371_03380	689200	689592	1	osmotically inducible protein OsmC
688382	708639	20257	Predicted by at least one method	AOY25870.1	BH371_03385	689700	690716	-1	IS110 family transposase
688382	708639	20257	Predicted by at least one method	AOY23036.1	BH371_03390	690956	691741	-1	enoyl-[acyl-carrier-protein] reductase
688382	708639	20257	Predicted by at least one method	AOY23037.1	BH371_03395	691836	693245	-1	lytic transglycosylase
688382	708639	20257	Predicted by at least one method	AOY23038.1	BH371_03400	693256	694056	-1	hydroxyacylglutathione hydrolase
688382	708639	20257	Predicted by at least one method	AOY23039.1	BH371_03405	694077	694847	1	methyltransferase type 11
688382	708639	20257	Predicted by at least one method	AOY23040.1	BH371_03410	694890	695357	1	ribonuclease HI
688382	708639	20257	Predicted by at least one method	AOY23041.1	BH371_03415	695354	696304	-1	IS481 family transposase
688382	708639	20257	Predicted by at least one method	AOY23042.1	BH371_03420	696386	697906	-1	hypothetical protein
688382	708639	20257	Predicted by at least one method	AOY23043.1	BH371_03425	697885	698217	-1	hypothetical protein
688382	708639	20257	Predicted by at least one method	AOY23044.1	BH371_03430	698253	699131	-1	fatty acid desaturase
688382	708639	20257	Predicted by at least one method		BH371_03435	699115	699891	-1	desaturase
688382	708639	20257	Predicted by at least one method	AOY23045.1	BH371_03440	700058	703036	-1	hypothetical protein
688382	708639	20257	Predicted by at least one method	AOY23046.1	BH371_03445	703390	704340	1	IS481 family transposase
688382	708639	20257	Predicted by at least one method	AOY23047.1	BH371_03450	704337	705425	-1	hypothetical protein
688382	708639	20257	Predicted by at least one method	AOY23048.1	BH371_03455	705461	706324	-1	3-alpha,7-alpha, 12-alpha-trihydroxy-5-beta-cholest-24-enoyl-CoA hydratase
688382	708639	20257	Predicted by at least one method		BH371_03460	706333	707467	-1	thiolase
688382	708639	20257	Predicted by at least one method	AOY23049.1	BH371_03465	707464	707853	-1	DNA-binding protein
688382	708639	20257	Predicted by at least one method	AOY23050.1	BH371_03470	707857	708639	-1	enoyl-CoA hydratase
790088	802869	12781	Predicted by at least one method	AOY23117.1	BH371_03855	790088	790684	1	aminoacyl-tRNA hydrolase
790088	802869	12781	Predicted by at least one method	AOY23118.1	BH371_03860	790681	791463	1	CAAX protease
790088	802869	12781	Predicted by at least one method	AOY23119.1	BH371_03865	791536	792627	1	redox-regulated ATPase YchF
790088	802869	12781	Predicted by at least one method	AOY23120.1	BH371_03870	792907	794034	1	integrase
790088	802869	12781	Predicted by at least one method	AOY23121.1	BH371_03875	794376	795422	1	cell filamentation protein Fic
790088	802869	12781	Predicted by at least one method	AOY25873.1	BH371_03880	795933	798689	1	restriction endonuclease
790088	802869	12781	Predicted by at least one method	AOY23122.1	BH371_03885	798691	801642	1	DNA methylase
790088	802869	12781	Predicted by at least one method	AOY23123.1	BH371_03890	801658	802869	1	chromosome segregation protein SMC
791536	802869	11333	Predicted by at least one method	AOY23119.1	BH371_03865	791536	792627	1	redox-regulated ATPase YchF
791536	802869	11333	Predicted by at least one method	AOY23120.1	BH371_03870	792907	794034	1	integrase
791536	802869	11333	Predicted by at least one method	AOY23121.1	BH371_03875	794376	795422	1	cell filamentation protein Fic
791536	802869	11333	Predicted by at least one method	AOY25873.1	BH371_03880	795933	798689	1	restriction endonuclease
791536	802869	11333	Predicted by at least one method	AOY23122.1	BH371_03885	798691	801642	1	DNA methylase
791536	802869	11333	Predicted by at least one method	AOY23123.1	BH371_03890	801658	802869	1	chromosome segregation protein SMC
822018	838796	16778	Predicted by at least one method	AOY23136.1	BH371_03970	822018	822920	-1	hydrolase
822018	838796	16778	Predicted by at least one method	AOY23137.1	BH371_03975	822990	823571	1	hypothetical protein
822018	838796	16778	Predicted by at least one method	AOY23138.1	BH371_03980	823664	823786	-1	hypothetical protein
822018	838796	16778	Predicted by at least one method	AOY23139.1	BH371_03985	823832	824131	-1	hypothetical protein
822018	838796	16778	Predicted by at least one method	AOY23140.1	BH371_03990	824283	824762	-1	hypothetical protein
822018	838796	16778	Predicted by at least one method	AOY25875.1	BH371_03995	824778	825143	-1	hypothetical protein
822018	838796	16778	Predicted by at least one method		BH371_04000	825039	826900	-1	TonB-dependent receptor
822018	838796	16778	Predicted by at least one method	AOY23141.1	BH371_04005	826915	827343	-1	AsnC family transcriptional regulator
822018	838796	16778	Predicted by at least one method	AOY23142.1	BH371_04010	827434	828384	-1	IS481 family transposase
822018	838796	16778	Predicted by at least one method	AOY23143.1	BH371_04015	828483	829043	-1	ATP:cob(I)alamin adenosyltransferase
822018	838796	16778	Predicted by at least one method	AOY25876.1	BH371_04020	829468	829773	1	RND transporter
822018	838796	16778	Predicted by at least one method	AOY23144.1	BH371_04025	829787	831121	-1	HslU--HslV peptidase ATPase subunit
822018	838796	16778	Predicted by at least one method	AOY23145.1	BH371_04030	831143	831682	-1	HslU--HslV peptidase proteolytic subunit
822018	838796	16778	Predicted by at least one method	AOY23146.1	BH371_04035	831830	832294	-1	RNA polymerase-binding protein DksA
822018	838796	16778	Predicted by at least one method	AOY23147.1	BH371_04040	832437	833552	-1	cobalamin biosynthesis protein CobW
822018	838796	16778	Predicted by at least one method	AOY23148.1	BH371_04045	833829	834332	-1	transcriptional repressor
822018	838796	16778	Predicted by at least one method	AOY23149.1	BH371_04050	834470	834670	1	hypothetical protein
822018	838796	16778	Predicted by at least one method	AOY23150.1	BH371_04055	834661	835383	1	ABC transporter
822018	838796	16778	Predicted by at least one method	AOY23151.1	BH371_04060	835380	836276	1	zinc ABC transporter permease
822018	838796	16778	Predicted by at least one method	AOY23152.1	BH371_04065	836273	837208	1	ABC transporter substrate-binding protein
822018	838796	16778	Predicted by at least one method	AOY23153.1	BH371_04070	837169	837837	1	hypothetical protein
822018	838796	16778	Predicted by at least one method	AOY23154.1	BH371_04075	837828	838796	1	nickel transporter
1072638	1090291	17653	Predicted by at least one method	AOY23338.1	BH371_05145	1072638	1073417	1	short-chain dehydrogenase
1072638	1090291	17653	Predicted by at least one method	AOY23339.1	BH371_05150	1073451	1074248	-1	IclR family transcriptional regulator
1072638	1090291	17653	Predicted by at least one method		BH371_05155	1074502	1075703	1	ABC transporter
1072638	1090291	17653	Predicted by at least one method		BH371_05160	1075817	1076872	1	acetyl-CoA synthetase
1072638	1090291	17653	Predicted by at least one method	AOY23340.1	BH371_05165	1076903	1077295	1	hypothetical protein
1072638	1090291	17653	Predicted by at least one method	AOY23341.1	BH371_05170	1077289	1078149	1	branched-chain amino acid ABC transporter permease
1072638	1090291	17653	Predicted by at least one method	AOY23342.1	BH371_05175	1078153	1079115	1	branched-chain amino acid ABC transporter permease
1072638	1090291	17653	Predicted by at least one method		BH371_05180	1079112	1079899	1	ABC transporter ATP-binding protein
1072638	1090291	17653	Predicted by at least one method	AOY23343.1	BH371_05185	1079883	1080581	1	branched-chain amino acid ABC transporter ATP-binding protein
1072638	1090291	17653	Predicted by at least one method		BH371_05190	1080600	1081445	1	NADH:flavin oxidoreductase
1072638	1090291	17653	Predicted by at least one method	AOY23344.1	BH371_05195	1081442	1082392	-1	IS481 family transposase
1072638	1090291	17653	Predicted by at least one method	AOY23345.1	BH371_05200	1082505	1083374	-1	LysR family transcriptional regulator
1072638	1090291	17653	Predicted by at least one method	AOY23346.1	BH371_05205	1083445	1084140	1	hypothetical protein
1072638	1090291	17653	Predicted by at least one method	AOY23347.1	BH371_05210	1084130	1084639	1	tRNA-specific adenosine deaminase
1072638	1090291	17653	Predicted by at least one method	AOY23348.1	BH371_05215	1084636	1085856	1	MFS transporter
1072638	1090291	17653	Predicted by at least one method	AOY23349.1	BH371_05220	1085804	1086706	-1	LysR family transcriptional regulator
1072638	1090291	17653	Predicted by at least one method		BH371_05225	1086859	1087593	1	hypothetical protein
1072638	1090291	17653	Predicted by at least one method		BH371_05230	1087593	1088543	1	IS481 family transposase
1072638	1090291	17653	Predicted by at least one method	AOY23350.1	BH371_05235	1088918	1090291	1	amidase
1118629	1124812	6183	Predicted by at least one method	AOY23376.1	BH371_05375	1118629	1119171	1	hypothetical protein
1118629	1124812	6183	Predicted by at least one method		BH371_05380	1119180	1120107	1	hypothetical protein
1118629	1124812	6183	Predicted by at least one method	AOY23377.1	BH371_05385	1120255	1121157	1	IS481 family transposase
1118629	1124812	6183	Predicted by at least one method	AOY23378.1	BH371_05390	1121399	1121767	1	hypothetical protein
1118629	1124812	6183	Predicted by at least one method	AOY23379.1	BH371_05395	1121813	1122937	1	hypothetical protein
1118629	1124812	6183	Predicted by at least one method	AOY25894.1	BH371_05405	1124072	1124812	-1	oxidoreductase
1388488	1407749	19261	Predicted by at least one method	AOY23591.1	BH371_06655	1388488	1389027	-1	peroxiredoxin
1388488	1407749	19261	Predicted by at least one method	AOY23592.1	BH371_06660	1389120	1390022	-1	IS481 family transposase
1388488	1407749	19261	Predicted by at least one method	AOY23593.1	BH371_06665	1390169	1390576	-1	hypothetical protein
1388488	1407749	19261	Predicted by at least one method	AOY23594.1	BH371_06670	1390809	1391240	-1	hypothetical protein
1388488	1407749	19261	Predicted by at least one method	AOY23595.1	BH371_06675	1391422	1391826	-1	GntR family transcriptional regulator
1388488	1407749	19261	Predicted by at least one method		BH371_06680	1392031	1393066	1	peptidase M4
1388488	1407749	19261	Predicted by at least one method	AOY23596.1	BH371_06685	1393063	1393386	1	hypothetical protein
1388488	1407749	19261	Predicted by at least one method	AOY23597.1	BH371_06690	1393389	1394276	-1	aldo/keto reductase
1388488	1407749	19261	Predicted by at least one method	AOY23598.1	BH371_06695	1394309	1394734	-1	universal stress protein
1388488	1407749	19261	Predicted by at least one method	AOY23599.1	BH371_06700	1394806	1395159	-1	hypothetical protein
1388488	1407749	19261	Predicted by at least one method	AOY23600.1	BH371_06705	1395399	1395905	-1	hypothetical protein
1388488	1407749	19261	Predicted by at least one method	AOY23601.1	BH371_06710	1395944	1397275	-1	transcriptional regulator PtsJ
1388488	1407749	19261	Predicted by at least one method	AOY23602.1	BH371_06715	1397335	1398150	1	YggS family pyridoxal phosphate enzyme
1388488	1407749	19261	Predicted by at least one method	AOY23603.1	BH371_06720	1398147	1399001	1	bifunctional pyridoxal kinase/hydroxymethylpyrimidine kinase
1388488	1407749	19261	Predicted by at least one method		BH371_06725	1399102	1402073	1	ATPase
1388488	1407749	19261	Predicted by at least one method	AOY25913.1	BH371_06730	1402064	1404628	-1	malto-oligosyltrehalose synthase
1388488	1407749	19261	Predicted by at least one method	AOY23604.1	BH371_06735	1404625	1405566	-1	hypothetical protein
1388488	1407749	19261	Predicted by at least one method	AOY23605.1	BH371_06740	1405551	1405934	-1	hypothetical protein
1388488	1407749	19261	Predicted by at least one method	AOY23606.1	BH371_06745	1405995	1407749	-1	malto-oligosyltrehalose trehalohydrolase
1388488	1407749	19261	Predicted by at least one method	AOY23607.1	BH371_06750	1407746	1409866	-1	glycogen debranching enzyme GlgX
1481276	1508629	27353	Predicted by at least one method	AOY23660.1	BH371_07070	1481276	1481815	1	nicotinate phosphoribosyltransferase
1481276	1508629	27353	Predicted by at least one method	AOY23661.1	BH371_07075	1482093	1482305	1	30S ribosomal protein S21
1481276	1508629	27353	Predicted by at least one method	AOY23662.1	BH371_07080	1482325	1484355	1	DNA primase
1481276	1508629	27353	Predicted by at least one method	AOY23663.1	BH371_07085	1485041	1487323	1	RNA polymerase sigma factor RpoD
1481276	1508629	27353	Predicted by at least one method	AOY23664.1	BH371_07095	1487733	1488032	-1	hypothetical protein
1481276	1508629	27353	Predicted by at least one method	AOY23665.1	BH371_07100	1488317	1488730	1	transcriptional regulator
1481276	1508629	27353	Predicted by at least one method	AOY23666.1	BH371_07105	1488690	1489640	-1	IS481 family transposase
1481276	1508629	27353	Predicted by at least one method	AOY23667.1	BH371_07110	1489840	1490925	1	AI-2E family transporter
1481276	1508629	27353	Predicted by at least one method	AOY23668.1	BH371_07115	1490941	1491702	-1	sugar ABC transporter permease
1481276	1508629	27353	Predicted by at least one method	AOY23669.1	BH371_07120	1491699	1492622	-1	multidrug ABC transporter ATP-binding protein
1481276	1508629	27353	Predicted by at least one method	AOY25919.1	BH371_07125	1492721	1493221	-1	GNAT family N-acetyltransferase
1481276	1508629	27353	Predicted by at least one method	AOY23670.1	BH371_07130	1493254	1493997	-1	permease
1481276	1508629	27353	Predicted by at least one method	AOY23671.1	BH371_07135	1494093	1494332	-1	hypothetical protein
1481276	1508629	27353	Predicted by at least one method	AOY23672.1	BH371_07140	1494346	1494498	-1	lipoprotein
1481276	1508629	27353	Predicted by at least one method	AOY23673.1	BH371_07145	1494584	1496074	-1	cytochrome c oxidase accessory protein CcoG
1481276	1508629	27353	Predicted by at least one method	AOY23674.1	BH371_07150	1496166	1497104	-1	cytochrome-c oxidase, cbb3-type subunit III
1481276	1508629	27353	Predicted by at least one method	AOY23675.1	BH371_07155	1497101	1497277	-1	cytochrome oxidase
1481276	1508629	27353	Predicted by at least one method	AOY23676.1	BH371_07160	1497280	1497942	-1	cytochrome-c oxidase, cbb3-type subunit II
1481276	1508629	27353	Predicted by at least one method		BH371_07165	1497953	1499439	-1	cytochrome-c oxidase, cbb3-type subunit I
1481276	1508629	27353	Predicted by at least one method	AOY25920.1	BH371_07170	1499564	1499707	-1	cytochrome oxidase maturation protein, cbb3-type
1481276	1508629	27353	Predicted by at least one method	AOY23677.1	BH371_07175	1499704	1500678	-1	hypothetical protein
1481276	1508629	27353	Predicted by at least one method	AOY23678.1	BH371_07180	1500893	1501795	1	IS481 family transposase
1481276	1508629	27353	Predicted by at least one method	AOY23679.1	BH371_07185	1501792	1503066	-1	adenosylmethionine--8-amino-7-oxononanoate transaminase
1481276	1508629	27353	Predicted by at least one method	AOY23680.1	BH371_07190	1503170	1504363	1	8-amino-7-oxononanoate synthase
1481276	1508629	27353	Predicted by at least one method	AOY23681.1	BH371_07195	1504360	1505013	1	biotin synthase
1481276	1508629	27353	Predicted by at least one method	AOY23682.1	BH371_07200	1505010	1506446	1	dethiobiotin synthase
1481276	1508629	27353	Predicted by at least one method	AOY23683.1	BH371_07205	1506434	1506793	1	murein hydrolase transporter LrgA
1481276	1508629	27353	Predicted by at least one method	AOY23684.1	BH371_07210	1506879	1507529	1	hypothetical protein
1481276	1508629	27353	Predicted by at least one method	AOY23685.1	BH371_07215	1507766	1508629	1	IS481 family transposase
1519078	1538164	19086	Predicted by at least one method	AOY23694.1	BH371_07270	1519078	1519557	1	hypothetical protein
1519078	1538164	19086	Predicted by at least one method	AOY23695.1	BH371_07275	1519568	1520404	-1	alpha/beta hydrolase
1519078	1538164	19086	Predicted by at least one method	AOY23696.1	BH371_07280	1520517	1520888	1	transcriptional regulator
1519078	1538164	19086	Predicted by at least one method	AOY23697.1	BH371_07285	1520885	1521436	1	ATPase
1519078	1538164	19086	Predicted by at least one method	AOY23698.1	BH371_07290	1521452	1523143	-1	sodium-independent anion transporter
1519078	1538164	19086	Predicted by at least one method	AOY23699.1	BH371_07295	1523192	1523872	-1	GntR family transcriptional regulator
1519078	1538164	19086	Predicted by at least one method	AOY23700.1	BH371_07300	1524120	1524584	-1	hypothetical protein
1519078	1538164	19086	Predicted by at least one method	AOY23701.1	BH371_07305	1524754	1525683	1	hypothetical protein
1519078	1538164	19086	Predicted by at least one method		BH371_07310	1525696	1525914	-1	hypothetical protein
1519078	1538164	19086	Predicted by at least one method	AOY23702.1	BH371_07315	1526035	1526937	1	IS481 family transposase
1519078	1538164	19086	Predicted by at least one method	AOY23703.1	BH371_07320	1526956	1527303	-1	aldehyde-activating protein
1519078	1538164	19086	Predicted by at least one method	AOY23704.1	BH371_07325	1527332	1528771	-1	MFS transporter
1519078	1538164	19086	Predicted by at least one method	AOY23705.1	BH371_07330	1528790	1529185	-1	hypothetical protein
1519078	1538164	19086	Predicted by at least one method	AOY23706.1	BH371_07335	1529360	1529968	1	peptidase S16
1519078	1538164	19086	Predicted by at least one method	AOY23707.1	BH371_07340	1529981	1530799	1	hypothetical protein
1519078	1538164	19086	Predicted by at least one method	AOY23708.1	BH371_07345	1530751	1531725	-1	AraC family transcriptional regulator
1519078	1538164	19086	Predicted by at least one method	AOY23709.1	BH371_07350	1531754	1532815	-1	hypothetical protein
1519078	1538164	19086	Predicted by at least one method	AOY23710.1	BH371_07355	1532812	1535028	-1	aldehyde oxidase
1519078	1538164	19086	Predicted by at least one method	AOY23711.1	BH371_07360	1535042	1535500	-1	(2Fe-2S)-binding protein
1519078	1538164	19086	Predicted by at least one method	AOY23712.1	BH371_07365	1535658	1536002	-1	hypothetical protein
1519078	1538164	19086	Predicted by at least one method	AOY23713.1	BH371_07370	1536159	1537064	1	LysR family transcriptional regulator
1519078	1538164	19086	Predicted by at least one method	AOY25922.1	BH371_07375	1537151	1538164	1	pyridoxamine 5'-phosphate oxidase
1787309	1797879	10570	Predicted by at least one method	AOY23916.1	BH371_08565	1787309	1788694	1	alcaligin biosynthesis protein
1787309	1797879	10570	Predicted by at least one method	AOY23917.1	BH371_08570	1788713	1789318	1	siderophore biosynthesis protein
1787309	1797879	10570	Predicted by at least one method	AOY23918.1	BH371_08575	1789315	1791171	1	IucA/IucC family protein
1787309	1797879	10570	Predicted by at least one method	AOY23919.1	BH371_08580	1791168	1791968	1	siderophore ferric iron reductase
1787309	1797879	10570	Predicted by at least one method	AOY23920.1	BH371_08585	1791983	1793176	1	Rieske (2Fe-2S) protein
1787309	1797879	10570	Predicted by at least one method	AOY23921.1	BH371_08590	1793244	1794218	1	transcriptional regulator
1787309	1797879	10570	Predicted by at least one method	AOY23922.1	BH371_08595	1794341	1795564	1	multidrug transporter
1787309	1797879	10570	Predicted by at least one method	AOY23923.1	BH371_08600	1795675	1797879	1	porin
1832982	1873498	40516	Predicted by at least one method	AOY23957.1	BH371_08775	1832982	1833524	-1	GNAT family N-acetyltransferase
1832982	1873498	40516	Predicted by at least one method	AOY23958.1	BH371_08780	1833562	1833936	-1	hypothetical protein
1832982	1873498	40516	Predicted by at least one method	AOY23959.1	BH371_08785	1834269	1837019	1	zinc protease
1832982	1873498	40516	Predicted by at least one method	AOY23960.1	BH371_08790	1837188	1838321	-1	molecular chaperone DnaJ
1832982	1873498	40516	Predicted by at least one method	AOY23961.1	BH371_08795	1838422	1840347	-1	molecular chaperone DnaK
1832982	1873498	40516	Predicted by at least one method	AOY23962.1	BH371_08800	1840438	1840818	-1	thiol reductase thioredoxin
1832982	1873498	40516	Predicted by at least one method	AOY23963.1	BH371_08805	1840826	1841380	-1	nucleotide exchange factor GrpE
1832982	1873498	40516	Predicted by at least one method	AOY25939.1	BH371_08810	1841522	1841764	-1	hypothetical protein
1832982	1873498	40516	Predicted by at least one method	AOY23964.1	BH371_08815	1841846	1842934	-1	ferrochelatase
1832982	1873498	40516	Predicted by at least one method	AOY23965.1	BH371_08820	1842992	1843996	-1	heat-inducible transcriptional repressor HrcA
1832982	1873498	40516	Predicted by at least one method	AOY23966.1	BH371_08825	1844111	1845010	1	NAD kinase
1832982	1873498	40516	Predicted by at least one method	AOY23967.1	BH371_08830	1845026	1846687	1	DNA repair protein RecN
1832982	1873498	40516	Predicted by at least one method	AOY25940.1	BH371_08835	1846762	1847181	-1	transcriptional repressor
1832982	1873498	40516	Predicted by at least one method	AOY23968.1	BH371_08840	1847332	1847880	1	hypothetical protein
1832982	1873498	40516	Predicted by at least one method	AOY23969.1	BH371_08845	1847881	1848690	1	4-hydroxy-tetrahydrodipicolinate reductase
1832982	1873498	40516	Predicted by at least one method	AOY23970.1	BH371_08850	1848727	1849782	-1	UDP-N-acetylenolpyruvoylglucosamine reductase
1832982	1873498	40516	Predicted by at least one method	AOY23971.1	BH371_08860	1850101	1850892	-1	hydrolase
1832982	1873498	40516	Predicted by at least one method	AOY25941.1	BH371_08865	1850905	1852341	-1	hypothetical protein
1832982	1873498	40516	Predicted by at least one method	AOY23972.1	BH371_08870	1852357	1853343	-1	hypothetical protein
1832982	1873498	40516	Predicted by at least one method	AOY23973.1	BH371_08875	1853381	1854229	-1	formyltetrahydrofolate deformylase
1832982	1873498	40516	Predicted by at least one method	AOY23974.1	BH371_08880	1854230	1854829	-1	sarcosine oxidase subunit gamma
1832982	1873498	40516	Predicted by at least one method	AOY23975.1	BH371_08885	1854837	1857776	-1	(2Fe-2S)-binding protein
1832982	1873498	40516	Predicted by at least one method	AOY23976.1	BH371_08890	1857773	1858045	-1	sarcosine oxidase subunit delta
1832982	1873498	40516	Predicted by at least one method	AOY23977.1	BH371_08895	1858056	1859309	-1	sarcosine oxidase subunit beta
1832982	1873498	40516	Predicted by at least one method	AOY23978.1	BH371_08900	1859591	1860616	1	peptidase M19
1832982	1873498	40516	Predicted by at least one method	AOY23979.1	BH371_08905	1860684	1861727	1	LysR family transcriptional regulator
1832982	1873498	40516	Predicted by at least one method	AOY23980.1	BH371_08910	1861724	1862752	1	lactate dehydrogenase
1832982	1873498	40516	Predicted by at least one method	AOY23981.1	BH371_08915	1862758	1863609	-1	bifunctional methylenetetrahydrofolate dehydrogenase/methenyltetrahydrofolate cyclohydrolase
1832982	1873498	40516	Predicted by at least one method	AOY23982.1	BH371_08920	1863637	1864590	-1	hypothetical protein
1832982	1873498	40516	Predicted by at least one method	AOY23983.1	BH371_08925	1864593	1865543	-1	IS481 family transposase
1832982	1873498	40516	Predicted by at least one method		BH371_08930	1865643	1865957	-1	hypothetical protein
1832982	1873498	40516	Predicted by at least one method	AOY25942.1	BH371_08935	1865968	1866813	-1	pilus assembly protein
1832982	1873498	40516	Predicted by at least one method		BH371_08940	1866810	1868427	-1	secretion protein
1832982	1873498	40516	Predicted by at least one method	AOY23984.1	BH371_08945	1868424	1869836	-1	secretion protein
1832982	1873498	40516	Predicted by at least one method	AOY23985.1	BH371_08950	1869833	1870678	-1	Flp pilus assembly protein CpaB
1832982	1873498	40516	Predicted by at least one method	AOY23986.1	BH371_08955	1870675	1871331	-1	hypothetical protein
1832982	1873498	40516	Predicted by at least one method		BH371_08960	1871328	1871925	-1	hypothetical protein
1832982	1873498	40516	Predicted by at least one method	AOY23987.1	BH371_08965	1871922	1873238	-1	hypothetical protein
1832982	1873498	40516	Predicted by at least one method	AOY23988.1	BH371_08970	1873235	1873498	-1	hypothetical protein
1850101	1864590	14489	Predicted by at least one method	AOY23971.1	BH371_08860	1850101	1850892	-1	hydrolase
1850101	1864590	14489	Predicted by at least one method	AOY25941.1	BH371_08865	1850905	1852341	-1	hypothetical protein
1850101	1864590	14489	Predicted by at least one method	AOY23972.1	BH371_08870	1852357	1853343	-1	hypothetical protein
1850101	1864590	14489	Predicted by at least one method	AOY23973.1	BH371_08875	1853381	1854229	-1	formyltetrahydrofolate deformylase
1850101	1864590	14489	Predicted by at least one method	AOY23974.1	BH371_08880	1854230	1854829	-1	sarcosine oxidase subunit gamma
1850101	1864590	14489	Predicted by at least one method	AOY23975.1	BH371_08885	1854837	1857776	-1	(2Fe-2S)-binding protein
1850101	1864590	14489	Predicted by at least one method	AOY23976.1	BH371_08890	1857773	1858045	-1	sarcosine oxidase subunit delta
1850101	1864590	14489	Predicted by at least one method	AOY23977.1	BH371_08895	1858056	1859309	-1	sarcosine oxidase subunit beta
1850101	1864590	14489	Predicted by at least one method	AOY23978.1	BH371_08900	1859591	1860616	1	peptidase M19
1850101	1864590	14489	Predicted by at least one method	AOY23979.1	BH371_08905	1860684	1861727	1	LysR family transcriptional regulator
1850101	1864590	14489	Predicted by at least one method	AOY23980.1	BH371_08910	1861724	1862752	1	lactate dehydrogenase
1850101	1864590	14489	Predicted by at least one method	AOY23981.1	BH371_08915	1862758	1863609	-1	bifunctional methylenetetrahydrofolate dehydrogenase/methenyltetrahydrofolate cyclohydrolase
1850101	1864590	14489	Predicted by at least one method	AOY23982.1	BH371_08920	1863637	1864590	-1	hypothetical protein
1911549	1938465	26916	Predicted by at least one method	AOY24025.1	BH371_09175	1911549	1911731	1	hypothetical protein
1911549	1938465	26916	Predicted by at least one method	AOY25946.1	BH371_09180	1911831	1912424	-1	twin-arginine translocation pathway signal
1911549	1938465	26916	Predicted by at least one method	AOY24026.1	BH371_09185	1912611	1913702	1	hypothetical protein
1911549	1938465	26916	Predicted by at least one method	AOY24027.1	BH371_09195	1914202	1914612	-1	transcriptional regulator
1911549	1938465	26916	Predicted by at least one method	AOY24028.1	BH371_09200	1914671	1915000	-1	integration host factor subunit alpha
1911549	1938465	26916	Predicted by at least one method	AOY24029.1	BH371_09205	1915018	1917435	-1	phenylalanine--tRNA ligase subunit beta
1911549	1938465	26916	Predicted by at least one method	AOY24030.1	BH371_09210	1917448	1918470	-1	phenylalanine--tRNA ligase subunit alpha
1911549	1938465	26916	Predicted by at least one method	AOY24031.1	BH371_09215	1918545	1918904	-1	50S ribosomal protein L20
1911549	1938465	26916	Predicted by at least one method	AOY24032.1	BH371_09220	1918920	1919117	-1	50S ribosomal protein L35
1911549	1938465	26916	Predicted by at least one method	AOY24033.1	BH371_09225	1919453	1920403	-1	IS481 family transposase
1911549	1938465	26916	Predicted by at least one method	AOY24034.1	BH371_09230	1920502	1921404	-1	IS481 family transposase
1911549	1938465	26916	Predicted by at least one method	AOY24035.1	BH371_09235	1921592	1921837	1	hypothetical protein
1911549	1938465	26916	Predicted by at least one method	AOY24036.1	BH371_09240	1921952	1923400	-1	2-aminoadipate aminotransferase
1911549	1938465	26916	Predicted by at least one method	AOY24037.1	BH371_09245	1923559	1924461	1	IS481 family transposase
1911549	1938465	26916	Predicted by at least one method	AOY24038.1	BH371_09250	1924608	1925510	1	IS481 family transposase
1911549	1938465	26916	Predicted by at least one method	AOY24039.1	BH371_09255	1925507	1925956	-1	deoxyuridine 5'-triphosphate nucleotidohydrolase
1911549	1938465	26916	Predicted by at least one method	AOY24040.1	BH371_09260	1926151	1927017	1	IS481 family transposase
1911549	1938465	26916	Predicted by at least one method	AOY24041.1	BH371_09265	1926997	1927947	-1	IS481 family transposase
1911549	1938465	26916	Predicted by at least one method	AOY24042.1	BH371_09270	1928395	1929108	-1	methyltransferase type 11
1911549	1938465	26916	Predicted by at least one method	AOY24043.1	BH371_09275	1929231	1929458	-1	GNAT family N-acetyltransferase
1911549	1938465	26916	Predicted by at least one method	AOY24044.1	BH371_09280	1929753	1930391	-1	hypothetical protein
1911549	1938465	26916	Predicted by at least one method	AOY24045.1	BH371_09285	1930500	1931534	1	hydrolase
1911549	1938465	26916	Predicted by at least one method	AOY24046.1	BH371_09290	1931531	1932433	-1	IS481 family transposase
1911549	1938465	26916	Predicted by at least one method		BH371_09295	1932580	1932888	1	MerR family transcriptional regulator
1911549	1938465	26916	Predicted by at least one method	AOY24047.1	BH371_09300	1932897	1933421	-1	DNA-binding protein
1911549	1938465	26916	Predicted by at least one method	AOY24048.1	BH371_09305	1933893	1934954	-1	LacI family transcriptional regulator
1911549	1938465	26916	Predicted by at least one method	AOY24049.1	BH371_09310	1935038	1936672	-1	ABC transporter ATP-binding protein
1911549	1938465	26916	Predicted by at least one method	AOY24050.1	BH371_09315	1936674	1937477	-1	peptide ABC transporter permease
1911549	1938465	26916	Predicted by at least one method	AOY24051.1	BH371_09320	1937506	1938465	-1	ABC transporter
1957853	1967258	9405	Predicted by at least one method		BH371_09415	1957853	1959007	1	transcriptional regulator
1957853	1967258	9405	Predicted by at least one method	AOY25947.1	BH371_09420	1959065	1959499	-1	aconitase subunit 2
1957853	1967258	9405	Predicted by at least one method	AOY24070.1	BH371_09425	1959492	1960727	-1	hypothetical protein
1957853	1967258	9405	Predicted by at least one method	AOY24071.1	BH371_09430	1960735	1961529	-1	ABC transporter permease
1957853	1967258	9405	Predicted by at least one method	AOY24072.1	BH371_09435	1961526	1962329	-1	nitrate ABC transporter ATP-binding protein
1957853	1967258	9405	Predicted by at least one method	AOY24073.1	BH371_09440	1962356	1963333	-1	ABC transporter substrate-binding protein
1957853	1967258	9405	Predicted by at least one method	AOY24074.1	BH371_09445	1963362	1964933	-1	hypothetical protein
1957853	1967258	9405	Predicted by at least one method	AOY24075.1	BH371_09450	1964944	1965765	-1	transcriptional regulator
1957853	1967258	9405	Predicted by at least one method		BH371_09455	1966180	1967258	-1	C4-dicarboxylate ABC transporter
2092420	2100094	7674	Predicted by at least one method	AOY24182.1	BH371_10060	2092420	2092962	-1	hypothetical protein
2092420	2100094	7674	Predicted by at least one method	AOY24183.1	BH371_10065	2093006	2093956	-1	IS481 family transposase
2092420	2100094	7674	Predicted by at least one method	AOY24184.1	BH371_10070	2094112	2094438	-1	cation:proton antiporter
2092420	2100094	7674	Predicted by at least one method	AOY24185.1	BH371_10075	2094435	2094716	-1	K+/H+ antiporter subunit F
2092420	2100094	7674	Predicted by at least one method	AOY24186.1	BH371_10080	2094716	2095192	-1	Na+/H+ antiporter subunit E
2092420	2100094	7674	Predicted by at least one method	AOY24187.1	BH371_10085	2095192	2096820	-1	monovalent cation/H+ antiporter subunit D
2092420	2100094	7674	Predicted by at least one method	AOY24188.1	BH371_10090	2096817	2097161	-1	Na+/H+ antiporter subunit C
2092420	2100094	7674	Predicted by at least one method	AOY24189.1	BH371_10095	2097161	2100094	-1	monovalent cation/H+ antiporter subunit A
2181324	2185836	4512	Predicted by at least one method		BH371_10475	2181324	2183677	-1	autotransporter outer membrane beta-barrel domain-containing protein
2181324	2185836	4512	Predicted by at least one method	AOY24249.1	BH371_10480	2183841	2184644	-1	2,5-didehydrogluconate reductase B
2181324	2185836	4512	Predicted by at least one method		BH371_10485	2184716	2185836	-1	MFS transporter
2332871	2337922	5051	Predicted by at least one method	AOY24353.1	BH371_11120	2332050	2332874	-1	EscJ/YscJ/HrcJ family type III secretion inner membrane ring protein
2332871	2337922	5051	Predicted by at least one method	AOY24354.1	BH371_11125	2332871	2333278	-1	EscI/YscI/HrpB family type III secretion system inner rod protein
2332871	2337922	5051	Predicted by at least one method	AOY24355.1	BH371_11130	2333275	2333796	-1	hypothetical protein
2332871	2337922	5051	Predicted by at least one method	AOY24356.1	BH371_11135	2333801	2334262	-1	CesD/SycD/LcrH family type III secretion system chaperone
2332871	2337922	5051	Predicted by at least one method	AOY24357.1	BH371_11140	2334286	2335488	-1	hypothetical protein
2332871	2337922	5051	Predicted by at least one method	AOY24358.1	BH371_11145	2335518	2336459	-1	hypothetical protein
2332871	2337922	5051	Predicted by at least one method	AOY24359.1	BH371_11150	2336507	2336992	-1	CesD/SycD/LcrH family type III secretion system chaperone
2332871	2337922	5051	Predicted by at least one method	AOY24360.1	BH371_11155	2337008	2337283	-1	hypothetical protein
2332871	2337922	5051	Predicted by at least one method	AOY24361.1	BH371_11160	2337305	2337922	-1	hypothetical protein
2504747	2511255	6508	Predicted by at least one method		BH371_11900	2504747	2506638	-1	aldehyde dehydrogenase
2504747	2511255	6508	Predicted by at least one method	AOY25990.1	BH371_11905	2506764	2507780	-1	IS110 family transposase
2504747	2511255	6508	Predicted by at least one method	AOY24477.1	BH371_11910	2507972	2508589	-1	N-carbamoylsarcosine amidase
2504747	2511255	6508	Predicted by at least one method	AOY24478.1	BH371_11915	2508605	2509636	-1	2,5-dihydroxypyridine 5,6-dioxygenase
2504747	2511255	6508	Predicted by at least one method		BH371_11920	2509664	2510483	-1	alpha/beta hydrolase
2504747	2511255	6508	Predicted by at least one method	AOY24479.1	BH371_11925	2510503	2511255	-1	Asp/Glu racemase
2908931	2917467	8536	Predicted by at least one method	AOY24815.1	BH371_13860	2908931	2909647	1	cysteine ABC transporter substrate-binding protein
2908931	2917467	8536	Predicted by at least one method	AOY24816.1	BH371_13865	2909751	2910440	1	ABC transporter permease
2908931	2917467	8536	Predicted by at least one method	AOY24817.1	BH371_13870	2910433	2911122	1	amino acid ABC transporter permease
2908931	2917467	8536	Predicted by at least one method	AOY24818.1	BH371_13875	2911142	2911879	1	amino acid ABC transporter ATP-binding protein
2908931	2917467	8536	Predicted by at least one method	AOY26017.1	BH371_13880	2911953	2912927	1	LysR family transcriptional regulator
2908931	2917467	8536	Predicted by at least one method	AOY24819.1	BH371_13885	2913273	2914136	1	multidrug DMT transporter permease
2908931	2917467	8536	Predicted by at least one method	AOY24820.1	BH371_13890	2914202	2915104	-1	IS481 family transposase
2908931	2917467	8536	Predicted by at least one method	AOY26018.1	BH371_13895	2915412	2916344	1	succinylglutamate desuccinylase
2908931	2917467	8536	Predicted by at least one method	AOY26019.1	BH371_13900	2916428	2916781	1	hypothetical protein
2908931	2917467	8536	Predicted by at least one method	AOY24821.1	BH371_13905	2916859	2917467	-1	hypothetical protein
2952395	2957799	5404	Predicted by at least one method	AOY24850.1	BH371_14070	2952440	2952766	-1	iron uptake protein
2952395	2957799	5404	Predicted by at least one method		BH371_14075	2952771	2954414	-1	peptidase
2952395	2957799	5404	Predicted by at least one method	AOY24851.1	BH371_14080	2954411	2954692	-1	iron transporter
2952395	2957799	5404	Predicted by at least one method	AOY24852.1	BH371_14085	2954836	2957313	-1	ligand-gated channel
2952395	2957799	5404	Predicted by at least one method	AOY24853.1	BH371_14090	2957407	2958369	-1	iron dicitrate transport regulator FecR
3188527	3201499	12972	Predicted by at least one method	AOY25020.1	BH371_15125	3187556	3188530	1	hypothetical protein
3188527	3201499	12972	Predicted by at least one method	AOY25021.1	BH371_15130	3188565	3188924	1	hypothetical protein
3188527	3201499	12972	Predicted by at least one method		BH371_15135	3188991	3190167	1	acetyl-CoA acetyltransferase
3188527	3201499	12972	Predicted by at least one method	AOY25022.1	BH371_15140	3190171	3190593	1	hypothetical protein
3188527	3201499	12972	Predicted by at least one method	AOY25023.1	BH371_15145	3190598	3191581	1	hypothetical protein
3188527	3201499	12972	Predicted by at least one method	AOY25024.1	BH371_15150	3191593	3193251	1	ATP-dependent acyl-CoA ligase
3188527	3201499	12972	Predicted by at least one method	AOY25025.1	BH371_15155	3193345	3193920	1	hypothetical protein
3188527	3201499	12972	Predicted by at least one method	AOY25026.1	BH371_15160	3193945	3194934	-1	LysR family transcriptional regulator
3188527	3201499	12972	Predicted by at least one method	AOY26042.1	BH371_15165	3195070	3196047	1	hypothetical protein
3188527	3201499	12972	Predicted by at least one method	AOY25027.1	BH371_15170	3196173	3197246	1	hypothetical protein
3188527	3201499	12972	Predicted by at least one method	AOY25028.1	BH371_15175	3197324	3198184	1	5-oxopent-3-ene-1,2,5-tricarboxylate decarboxylase
3188527	3201499	12972	Predicted by at least one method	AOY25029.1	BH371_15180	3198239	3199135	-1	transcriptional regulator
3188527	3201499	12972	Predicted by at least one method	AOY25030.1	BH371_15185	3199177	3199992	-1	phosphosulfolactate synthase
3188527	3201499	12972	Predicted by at least one method	AOY25031.1	BH371_15190	3200106	3201338	1	methylitaconate delta2-delta3-isomerase
3188527	3201499	12972	Predicted by at least one method	AOY25032.1	BH371_15195	3201381	3202565	1	tricarballylate utilization protein B
3203937	3212531	8594	Predicted by at least one method	AOY25033.1	BH371_15200	3202586	3203989	1	tricarballylate dehydrogenase
3203937	3212531	8594	Predicted by at least one method	AOY25034.1	BH371_15205	3204039	3205493	-1	aldehyde dehydrogenase
3203937	3212531	8594	Predicted by at least one method	AOY26043.1	BH371_15210	3205598	3207004	-1	hypothetical protein
3203937	3212531	8594	Predicted by at least one method		BH371_15215	3207119	3207898	-1	ABC transporter
3203937	3212531	8594	Predicted by at least one method	AOY25035.1	BH371_15220	3207922	3208749	-1	taurine ABC transporter permease
3203937	3212531	8594	Predicted by at least one method	AOY25036.1	BH371_15225	3208746	3209618	-1	taurine ABC transporter permease
3203937	3212531	8594	Predicted by at least one method	AOY25037.1	BH371_15230	3209638	3210612	-1	hypothetical protein
3203937	3212531	8594	Predicted by at least one method		BH371_15235	3210717	3211716	-1	LysR family transcriptional regulator
3203937	3212531	8594	Predicted by at least one method	AOY25038.1	BH371_15240	3211890	3212441	1	decarboxylase
3203937	3212531	8594	Predicted by at least one method	AOY25039.1	BH371_15245	3212529	3213431	-1	IS481 family transposase
3351596	3361057	9461	Predicted by at least one method	AOY25143.1	BH371_15860	3351596	3352405	1	IS481 family transposase
3351596	3361057	9461	Predicted by at least one method		BH371_15865	3352541	3352948	-1	hypothetical protein
3351596	3361057	9461	Predicted by at least one method	AOY25144.1	BH371_15870	3352975	3353577	-1	hypothetical protein
3351596	3361057	9461	Predicted by at least one method	AOY25145.1	BH371_15875	3353700	3353942	-1	hypothetical protein
3351596	3361057	9461	Predicted by at least one method	AOY25146.1	BH371_15880	3353948	3355060	-1	hypothetical protein
3351596	3361057	9461	Predicted by at least one method	AOY25147.1	BH371_15885	3355032	3356450	-1	hypothetical protein
3351596	3361057	9461	Predicted by at least one method	AOY25148.1	BH371_15890	3356453	3357730	-1	terminase
3351596	3361057	9461	Predicted by at least one method	AOY25149.1	BH371_15895	3357717	3358202	-1	terminase
3351596	3361057	9461	Predicted by at least one method	AOY25150.1	BH371_15900	3358842	3359744	-1	IS481 family transposase
3351596	3361057	9461	Predicted by at least one method	AOY25151.1	BH371_15905	3359810	3360031	1	hypothetical protein
3351596	3361057	9461	Predicted by at least one method	AOY25152.1	BH371_15910	3360046	3360744	1	hypothetical protein
3351596	3361057	9461	Predicted by at least one method	AOY25153.1	BH371_15915	3360737	3361057	1	hypothetical protein
3407253	3411647	4394	Predicted by at least one method	AOY25199.1	BH371_16160	3407253	3411647	1	dermonecrotic toxin
3577537	3583512	5975	Predicted by at least one method	AOY25346.1	BH371_17005	3577537	3577737	1	hypothetical protein
3577537	3583512	5975	Predicted by at least one method	AOY25347.1	BH371_17010	3577737	3578132	1	hypothetical protein
3577537	3583512	5975	Predicted by at least one method	AOY25348.1	BH371_17015	3578129	3578527	1	hypothetical protein
3577537	3583512	5975	Predicted by at least one method	AOY25349.1	BH371_17020	3578524	3578946	1	hypothetical protein
3577537	3583512	5975	Predicted by at least one method	AOY25350.1	BH371_17025	3578954	3579454	1	hypothetical protein
3577537	3583512	5975	Predicted by at least one method	AOY25351.1	BH371_17030	3579709	3580227	1	phage tail protein
3577537	3583512	5975	Predicted by at least one method	AOY25352.1	BH371_17035	3580237	3580566	1	hypothetical protein
3577537	3583512	5975	Predicted by at least one method	AOY25353.1	BH371_17040	3580584	3580874	1	hypothetical protein
3577537	3583512	5975	Predicted by at least one method	AOY25354.1	BH371_17045	3580900	3583512	1	phage tail tape measure protein
3577737	3603034	25297	Predicted by at least one method	AOY25347.1	BH371_17010	3577737	3578132	1	hypothetical protein
3577737	3603034	25297	Predicted by at least one method	AOY25348.1	BH371_17015	3578129	3578527	1	hypothetical protein
3577737	3603034	25297	Predicted by at least one method	AOY25349.1	BH371_17020	3578524	3578946	1	hypothetical protein
3577737	3603034	25297	Predicted by at least one method	AOY25350.1	BH371_17025	3578954	3579454	1	hypothetical protein
3577737	3603034	25297	Predicted by at least one method	AOY25351.1	BH371_17030	3579709	3580227	1	phage tail protein
3577737	3603034	25297	Predicted by at least one method	AOY25352.1	BH371_17035	3580237	3580566	1	hypothetical protein
3577737	3603034	25297	Predicted by at least one method	AOY25353.1	BH371_17040	3580584	3580874	1	hypothetical protein
3577737	3603034	25297	Predicted by at least one method	AOY25354.1	BH371_17045	3580900	3583512	1	phage tail tape measure protein
3577737	3603034	25297	Predicted by at least one method	AOY25355.1	BH371_17050	3583522	3583881	1	hypothetical protein
3577737	3603034	25297	Predicted by at least one method	AOY25356.1	BH371_17055	3583949	3584482	1	hypothetical protein
3577737	3603034	25297	Predicted by at least one method	AOY25357.1	BH371_17060	3584479	3584868	1	hypothetical protein
3577737	3603034	25297	Predicted by at least one method	AOY25358.1	BH371_17065	3584861	3588817	1	hypothetical protein
3577737	3603034	25297	Predicted by at least one method	AOY25359.1	BH371_17070	3588822	3589238	1	hypothetical protein
3577737	3603034	25297	Predicted by at least one method	AOY25360.1	BH371_17075	3589457	3589720	1	hypothetical protein
3577737	3603034	25297	Predicted by at least one method	AOY25361.1	BH371_17080	3589720	3590532	1	hypothetical protein
3577737	3603034	25297	Predicted by at least one method	AOY25362.1	BH371_17085	3590537	3590779	1	hypothetical protein
3577737	3603034	25297	Predicted by at least one method	AOY25363.1	BH371_17090	3590758	3591309	1	lysozyme
3577737	3603034	25297	Predicted by at least one method	AOY25364.1	BH371_17095	3591309	3591824	1	hypothetical protein
3577737	3603034	25297	Predicted by at least one method	AOY25365.1	BH371_17100	3591821	3592102	-1	hypothetical protein
3577737	3603034	25297	Predicted by at least one method	AOY25366.1	BH371_17105	3592102	3592323	-1	hypothetical protein
3577737	3603034	25297	Predicted by at least one method	AOY25367.1	BH371_17110	3592652	3593323	-1	hypothetical protein
3577737	3603034	25297	Predicted by at least one method	AOY25368.1	BH371_17115	3593251	3593619	-1	hypothetical protein
3577737	3603034	25297	Predicted by at least one method	AOY25369.1	BH371_17120	3593679	3594365	-1	DNA-binding response regulator
3577737	3603034	25297	Predicted by at least one method	AOY25370.1	BH371_17125	3594346	3594918	-1	RNA pyrophosphohydrolase
3577737	3603034	25297	Predicted by at least one method	AOY25371.1	BH371_17130	3594984	3596714	1	proline--tRNA ligase
3577737	3603034	25297	Predicted by at least one method	AOY25372.1	BH371_17135	3596767	3597195	1	tol-pal system-associated acyl-CoA thioesterase
3577737	3603034	25297	Predicted by at least one method	AOY25373.1	BH371_17140	3597198	3597878	1	protein TolQ
3577737	3603034	25297	Predicted by at least one method	AOY25374.1	BH371_17145	3597878	3598336	1	protein TolR
3577737	3603034	25297	Predicted by at least one method	AOY25375.1	BH371_17150	3598373	3599347	1	protein TolA
3577737	3603034	25297	Predicted by at least one method	AOY25376.1	BH371_17155	3599364	3600680	1	Tol-Pal system beta propeller repeat protein TolB
3577737	3603034	25297	Predicted by at least one method	AOY25377.1	BH371_17160	3600712	3601209	1	peptidoglycan-associated lipoprotein
3577737	3603034	25297	Predicted by at least one method	AOY25378.1	BH371_17165	3601296	3601985	1	tol-pal system protein YbgF
3577737	3603034	25297	Predicted by at least one method	AOY25379.1	BH371_17170	3601985	3603034	1	iron-siderophore ABC transporter permease
3577737	3603034	25297	Predicted by at least one method	AOY25380.1	BH371_17175	3603031	3603825	1	iron ABC transporter ATP-binding protein
3583949	3591309	7360	Predicted by at least one method	AOY25356.1	BH371_17055	3583949	3584482	1	hypothetical protein
3583949	3591309	7360	Predicted by at least one method	AOY25357.1	BH371_17060	3584479	3584868	1	hypothetical protein
3583949	3591309	7360	Predicted by at least one method	AOY25358.1	BH371_17065	3584861	3588817	1	hypothetical protein
3583949	3591309	7360	Predicted by at least one method	AOY25359.1	BH371_17070	3588822	3589238	1	hypothetical protein
3583949	3591309	7360	Predicted by at least one method	AOY25360.1	BH371_17075	3589457	3589720	1	hypothetical protein
3583949	3591309	7360	Predicted by at least one method	AOY25361.1	BH371_17080	3589720	3590532	1	hypothetical protein
3583949	3591309	7360	Predicted by at least one method	AOY25362.1	BH371_17085	3590537	3590779	1	hypothetical protein
3583949	3591309	7360	Predicted by at least one method	AOY25363.1	BH371_17090	3590758	3591309	1	lysozyme
3817523	3831783	14260	Predicted by at least one method	AOY25568.1	BH371_18245	3817523	3819076	-1	long-chain fatty acid--CoA ligase
3817523	3831783	14260	Predicted by at least one method	AOY25569.1	BH371_18250	3819111	3820088	-1	hypothetical protein
3817523	3831783	14260	Predicted by at least one method	AOY25570.1	BH371_18255	3820361	3820942	-1	ureidoglycolate hydrolase
3817523	3831783	14260	Predicted by at least one method	AOY25571.1	BH371_18260	3820994	3828127	-1	autotransporter outer membrane beta-barrel domain-containing protein
3817523	3831783	14260	Predicted by at least one method	AOY25572.1	BH371_18265	3828343	3828474	-1	entericidin
3817523	3831783	14260	Predicted by at least one method	AOY26080.1	BH371_18270	3828506	3828631	-1	hypothetical protein
3817523	3831783	14260	Predicted by at least one method	AOY25573.1	BH371_18275	3828740	3828946	-1	integrase
3817523	3831783	14260	Predicted by at least one method		BH371_18280	3828943	3829858	-1	LysR family transcriptional regulator
3817523	3831783	14260	Predicted by at least one method	AOY25574.1	BH371_18285	3829951	3830610	1	haloacid dehalogenase
3817523	3831783	14260	Predicted by at least one method	AOY25575.1	BH371_18290	3830638	3831783	1	alanine racemase
3914403	3923335	8932	Predicted by at least one method	AOY25642.1	BH371_18700	3913627	3914406	-1	enoyl-CoA hydratase
3914403	3923335	8932	Predicted by at least one method	AOY25643.1	BH371_18705	3914403	3915386	-1	hydroxymethylglutaryl-CoA lyase
3914403	3923335	8932	Predicted by at least one method	AOY25644.1	BH371_18710	3915584	3916270	1	TetR family transcriptional regulator
3914403	3923335	8932	Predicted by at least one method	AOY25645.1	BH371_18715	3916351	3917112	-1	nitrobenzoate reductase
3914403	3923335	8932	Predicted by at least one method	AOY25646.1	BH371_18720	3917109	3917933	-1	enoyl-CoA hydratase
3914403	3923335	8932	Predicted by at least one method	AOY25647.1	BH371_18725	3917935	3918903	-1	ABC transporter substrate-binding protein
3914403	3923335	8932	Predicted by at least one method	AOY25648.1	BH371_18730	3918926	3920338	-1	hypothetical protein
3914403	3923335	8932	Predicted by at least one method	AOY25649.1	BH371_18735	3920378	3921532	-1	acyl-CoA transferase
3914403	3923335	8932	Predicted by at least one method	AOY25650.1	BH371_18740	3921522	3922421	-1	hypothetical protein
3914403	3923335	8932	Predicted by at least one method	AOY25651.1	BH371_18745	3922433	3923335	-1	IS481 family transposase
3917109	3922421	5312	Predicted by at least one method	AOY25645.1	BH371_18715	3916351	3917112	-1	nitrobenzoate reductase
3917109	3922421	5312	Predicted by at least one method	AOY25646.1	BH371_18720	3917109	3917933	-1	enoyl-CoA hydratase
3917109	3922421	5312	Predicted by at least one method	AOY25647.1	BH371_18725	3917935	3918903	-1	ABC transporter substrate-binding protein
3917109	3922421	5312	Predicted by at least one method	AOY25648.1	BH371_18730	3918926	3920338	-1	hypothetical protein
3917109	3922421	5312	Predicted by at least one method	AOY25649.1	BH371_18735	3920378	3921532	-1	acyl-CoA transferase
3917109	3922421	5312	Predicted by at least one method	AOY25650.1	BH371_18740	3921522	3922421	-1	hypothetical protein
4019092	4043603	24511	Predicted by at least one method	AOY25723.1	BH371_19170	4019092	4019658	1	HIT family hydrolase
4019092	4043603	24511	Predicted by at least one method	AOY25724.1	BH371_19175	4019571	4019966	-1	50S ribosomal protein L17
4019092	4043603	24511	Predicted by at least one method	AOY25725.1	BH371_19180	4020125	4021111	-1	DNA-directed RNA polymerase subunit alpha
4019092	4043603	24511	Predicted by at least one method	AOY25726.1	BH371_19185	4021326	4021949	-1	30S ribosomal protein S4
4019092	4043603	24511	Predicted by at least one method	AOY25727.1	BH371_19190	4021961	4022362	-1	30S ribosomal protein S11
4019092	4043603	24511	Predicted by at least one method	AOY25728.1	BH371_19195	4022378	4022743	-1	30S ribosomal protein S13
4019092	4043603	24511	Predicted by at least one method	AOY25729.1	BH371_19200	4022785	4022898	-1	50S ribosomal protein L36
4019092	4043603	24511	Predicted by at least one method	AOY25730.1	BH371_19205	4022933	4023151	-1	translation initiation factor IF-1
4019092	4043603	24511	Predicted by at least one method	AOY25731.1	BH371_19210	4023161	4024486	-1	preprotein translocase subunit SecY
4019092	4043603	24511	Predicted by at least one method	AOY25732.1	BH371_19215	4024501	4024941	-1	50S ribosomal protein L15
4019092	4043603	24511	Predicted by at least one method	AOY25733.1	BH371_19220	4024951	4025136	-1	50S ribosomal protein L30
4019092	4043603	24511	Predicted by at least one method	AOY25734.1	BH371_19225	4025140	4025664	-1	30S ribosomal protein S5
4019092	4043603	24511	Predicted by at least one method	AOY25735.1	BH371_19230	4025680	4026042	-1	50S ribosomal protein L18
4019092	4043603	24511	Predicted by at least one method	AOY25736.1	BH371_19235	4026064	4026597	-1	50S ribosomal protein L6
4019092	4043603	24511	Predicted by at least one method	AOY25737.1	BH371_19240	4026608	4027003	-1	30S ribosomal protein S8
4019092	4043603	24511	Predicted by at least one method	AOY25738.1	BH371_19245	4027014	4027319	-1	30S ribosomal protein S14
4019092	4043603	24511	Predicted by at least one method	AOY25739.1	BH371_19250	4027332	4027871	-1	50S ribosomal protein L5
4019092	4043603	24511	Predicted by at least one method	AOY25740.1	BH371_19255	4027884	4028204	-1	50S ribosomal protein L24
4019092	4043603	24511	Predicted by at least one method	AOY25741.1	BH371_19260	4028215	4028583	-1	50S ribosomal protein L14
4019092	4043603	24511	Predicted by at least one method	AOY25742.1	BH371_19265	4029107	4029295	1	hypothetical protein
4019092	4043603	24511	Predicted by at least one method		BH371_19270	4029476	4030889	1	NAD-dependent succinate-semialdehyde dehydrogenase
4019092	4043603	24511	Predicted by at least one method	AOY25743.1	BH371_19275	4030976	4031839	1	hydrolase
4019092	4043603	24511	Predicted by at least one method	AOY25744.1	BH371_19280	4032006	4032287	-1	30S ribosomal protein S17
4019092	4043603	24511	Predicted by at least one method	AOY25745.1	BH371_19285	4032289	4032480	-1	50S ribosomal protein L29
4019092	4043603	24511	Predicted by at least one method	AOY25746.1	BH371_19290	4032491	4032907	-1	50S ribosomal protein L16
4019092	4043603	24511	Predicted by at least one method	AOY25747.1	BH371_19295	4032910	4033701	-1	30S ribosomal protein S3
4019092	4043603	24511	Predicted by at least one method	AOY25748.1	BH371_19300	4033711	4034040	-1	50S ribosomal protein L22
4019092	4043603	24511	Predicted by at least one method	AOY25749.1	BH371_19305	4034044	4034319	-1	30S ribosomal protein S19
4019092	4043603	24511	Predicted by at least one method	AOY25750.1	BH371_19310	4034332	4035159	-1	50S ribosomal protein L2
4019092	4043603	24511	Predicted by at least one method	AOY25751.1	BH371_19315	4035160	4035456	-1	50S ribosomal protein L23
4019092	4043603	24511	Predicted by at least one method	AOY25752.1	BH371_19320	4035453	4036070	-1	50S ribosomal protein L4
4019092	4043603	24511	Predicted by at least one method	AOY25753.1	BH371_19325	4036075	4036764	-1	50S ribosomal protein L3
4019092	4043603	24511	Predicted by at least one method	AOY25754.1	BH371_19330	4037122	4037433	-1	30S ribosomal protein S10
4019092	4043603	24511	Predicted by at least one method	AOY25755.1	BH371_19335	4037497	4038687	-1	translation elongation factor Tu
4019092	4043603	24511	Predicted by at least one method	AOY25756.1	BH371_19340	4038764	4040866	-1	translation elongation factor G
4019092	4043603	24511	Predicted by at least one method	AOY25757.1	BH371_19345	4040884	4041354	-1	30S ribosomal protein S7
4019092	4043603	24511	Predicted by at least one method	AOY25758.1	BH371_19350	4041518	4041895	-1	30S ribosomal protein S12
4019092	4043603	24511	Predicted by at least one method	AOY25759.1	BH371_19355	4042701	4043603	1	IS481 family transposase
4019092	4043603	24511	Predicted by at least one method	AOY25760.1	BH371_19360	4043600	4044790	-1	voltage-gated potassium channel TrkA

## Sheet: J447
Island start	Island end	Length	Method	Gene name	Locus	Gene start	Gene end	Strand	Product
60298	71493	11195	Predicted by at least one method	AOY26151.1	BH372_00320	60298	61524	-1	serine kinase HipA
60298	71493	11195	Predicted by at least one method	AOY26152.1	BH372_00325	61524	61943	-1	DNA-binding protein
60298	71493	11195	Predicted by at least one method	AOY29610.1	BH372_00330	62127	63068	-1	hypothetical protein
60298	71493	11195	Predicted by at least one method	AOY26153.1	BH372_00335	63492	64466	-1	hypothetical protein
60298	71493	11195	Predicted by at least one method	AOY26154.1	BH372_00340	64523	65104	-1	protease
60298	71493	11195	Predicted by at least one method	AOY26155.1	BH372_00345	65117	65419	-1	ferredoxin
60298	71493	11195	Predicted by at least one method	AOY26156.1	BH372_00350	65538	66596	-1	oxidoreductase
60298	71493	11195	Predicted by at least one method	AOY26157.1	BH372_00355	66631	67902	-1	hypothetical protein
60298	71493	11195	Predicted by at least one method	AOY26158.1	BH372_00360	67933	68187	-1	hypothetical protein
60298	71493	11195	Predicted by at least one method	AOY26159.1	BH372_00365	68532	69713	-1	hypothetical protein
60298	71493	11195	Predicted by at least one method		BH372_00370	69734	70036	-1	hydroxylase
60298	71493	11195	Predicted by at least one method	AOY26160.1	BH372_00375	70135	71085	1	IS481 family transposase
60298	71493	11195	Predicted by at least one method	AOY26161.1	BH372_00380	71179	71493	1	transposase
60298	71493	11195	Predicted by at least one method		BH372_00385	71490	72305	1	integrase
62127	70036	7909	Predicted by at least one method	AOY29610.1	BH372_00330	62127	63068	-1	hypothetical protein
62127	70036	7909	Predicted by at least one method	AOY26153.1	BH372_00335	63492	64466	-1	hypothetical protein
62127	70036	7909	Predicted by at least one method	AOY26154.1	BH372_00340	64523	65104	-1	protease
62127	70036	7909	Predicted by at least one method	AOY26155.1	BH372_00345	65117	65419	-1	ferredoxin
62127	70036	7909	Predicted by at least one method	AOY26156.1	BH372_00350	65538	66596	-1	oxidoreductase
62127	70036	7909	Predicted by at least one method	AOY26157.1	BH372_00355	66631	67902	-1	hypothetical protein
62127	70036	7909	Predicted by at least one method	AOY26158.1	BH372_00360	67933	68187	-1	hypothetical protein
62127	70036	7909	Predicted by at least one method	AOY26159.1	BH372_00365	68532	69713	-1	hypothetical protein
62127	70036	7909	Predicted by at least one method		BH372_00370	69734	70036	-1	hydroxylase
633466	637860	4394	Predicted by at least one method	AOY26653.1	BH372_03170	633466	637860	-1	dermonecrotic toxin
682687	722846	40159	Predicted by at least one method	AOY26697.1	BH372_03405	682687	682893	-1	hypothetical protein
682687	722846	40159	Predicted by at least one method	AOY29641.1	BH372_03410	682965	683576	-1	repressor
682687	722846	40159	Predicted by at least one method	AOY26698.1	BH372_03415	684056	684376	-1	hypothetical protein
682687	722846	40159	Predicted by at least one method	AOY26699.1	BH372_03420	684369	685067	-1	hypothetical protein
682687	722846	40159	Predicted by at least one method	AOY26700.1	BH372_03425	685082	685303	-1	hypothetical protein
682687	722846	40159	Predicted by at least one method	AOY26701.1	BH372_03430	685321	686271	1	IS481 family transposase
682687	722846	40159	Predicted by at least one method	AOY26702.1	BH372_03435	686911	687396	1	terminase
682687	722846	40159	Predicted by at least one method	AOY26703.1	BH372_03440	687383	688660	1	terminase
682687	722846	40159	Predicted by at least one method	AOY26704.1	BH372_03445	688663	690081	1	hypothetical protein
682687	722846	40159	Predicted by at least one method	AOY26705.1	BH372_03450	690053	691165	1	hypothetical protein
682687	722846	40159	Predicted by at least one method	AOY26706.1	BH372_03455	691171	691413	1	hypothetical protein
682687	722846	40159	Predicted by at least one method	AOY26707.1	BH372_03460	691536	692138	1	hypothetical protein
682687	722846	40159	Predicted by at least one method		BH372_03465	692165	692572	1	hypothetical protein
682687	722846	40159	Predicted by at least one method	AOY26708.1	BH372_03470	692708	693517	-1	IS481 family transposase
682687	722846	40159	Predicted by at least one method	AOY26709.1	BH372_03475	693616	694566	-1	IS481 family transposase
682687	722846	40159	Predicted by at least one method		BH372_03480	694665	695231	1	hypothetical protein
682687	722846	40159	Predicted by at least one method	AOY26710.1	BH372_03485	695241	695492	1	hypothetical protein
682687	722846	40159	Predicted by at least one method	AOY26711.1	BH372_03490	695555	696037	1	hypothetical protein
682687	722846	40159	Predicted by at least one method	AOY26712.1	BH372_03495	696039	696239	1	hypothetical protein
682687	722846	40159	Predicted by at least one method	AOY26713.1	BH372_03500	696239	696634	1	hypothetical protein
682687	722846	40159	Predicted by at least one method	AOY26714.1	BH372_03505	696631	697029	1	hypothetical protein
682687	722846	40159	Predicted by at least one method	AOY26715.1	BH372_03510	697026	697448	1	hypothetical protein
682687	722846	40159	Predicted by at least one method	AOY26716.1	BH372_03515	697456	697956	1	hypothetical protein
682687	722846	40159	Predicted by at least one method	AOY26717.1	BH372_03520	698211	698729	1	phage tail protein
682687	722846	40159	Predicted by at least one method	AOY26718.1	BH372_03525	698739	699068	1	hypothetical protein
682687	722846	40159	Predicted by at least one method	AOY26719.1	BH372_03530	699086	699376	1	hypothetical protein
682687	722846	40159	Predicted by at least one method	AOY26720.1	BH372_03535	699402	702014	1	phage tail tape measure protein
682687	722846	40159	Predicted by at least one method	AOY26721.1	BH372_03540	702024	702383	1	hypothetical protein
682687	722846	40159	Predicted by at least one method	AOY26722.1	BH372_03545	702451	702984	1	hypothetical protein
682687	722846	40159	Predicted by at least one method	AOY26723.1	BH372_03550	702981	703370	1	hypothetical protein
682687	722846	40159	Predicted by at least one method	AOY26724.1	BH372_03555	703363	707319	1	hypothetical protein
682687	722846	40159	Predicted by at least one method	AOY26725.1	BH372_03560	707324	707740	1	hypothetical protein
682687	722846	40159	Predicted by at least one method	AOY26726.1	BH372_03565	707959	708222	1	hypothetical protein
682687	722846	40159	Predicted by at least one method	AOY26727.1	BH372_03570	708222	709034	1	hypothetical protein
682687	722846	40159	Predicted by at least one method	AOY26728.1	BH372_03575	709039	709281	1	hypothetical protein
682687	722846	40159	Predicted by at least one method	AOY26729.1	BH372_03580	709260	709811	1	lysozyme
682687	722846	40159	Predicted by at least one method	AOY26730.1	BH372_03585	709811	710326	1	hypothetical protein
682687	722846	40159	Predicted by at least one method	AOY26731.1	BH372_03590	710323	710604	-1	hypothetical protein
682687	722846	40159	Predicted by at least one method	AOY26732.1	BH372_03595	710604	710825	-1	hypothetical protein
682687	722846	40159	Predicted by at least one method	AOY26733.1	BH372_03600	711154	711825	-1	hypothetical protein
682687	722846	40159	Predicted by at least one method	AOY26734.1	BH372_03605	711753	712121	-1	hypothetical protein
682687	722846	40159	Predicted by at least one method	AOY26735.1	BH372_03610	712181	712867	-1	DNA-binding response regulator
682687	722846	40159	Predicted by at least one method	AOY26736.1	BH372_03615	712848	713420	-1	RNA pyrophosphohydrolase
682687	722846	40159	Predicted by at least one method	AOY26737.1	BH372_03620	713486	715216	1	proline--tRNA ligase
682687	722846	40159	Predicted by at least one method	AOY26738.1	BH372_03625	715269	715697	1	tol-pal system-associated acyl-CoA thioesterase
682687	722846	40159	Predicted by at least one method	AOY26739.1	BH372_03630	715700	716380	1	protein TolQ
682687	722846	40159	Predicted by at least one method	AOY26740.1	BH372_03635	716380	716838	1	protein TolR
682687	722846	40159	Predicted by at least one method	AOY26741.1	BH372_03640	716875	717849	1	protein TolA
682687	722846	40159	Predicted by at least one method	AOY26742.1	BH372_03645	717866	719182	1	Tol-Pal system beta propeller repeat protein TolB
682687	722846	40159	Predicted by at least one method	AOY26743.1	BH372_03650	719214	719711	1	peptidoglycan-associated lipoprotein
682687	722846	40159	Predicted by at least one method	AOY26744.1	BH372_03655	719798	720487	1	tol-pal system protein YbgF
682687	722846	40159	Predicted by at least one method	AOY26745.1	BH372_03660	720487	721536	1	iron-siderophore ABC transporter permease
682687	722846	40159	Predicted by at least one method	AOY26746.1	BH372_03665	721533	722327	1	iron ABC transporter ATP-binding protein
682687	722846	40159	Predicted by at least one method	AOY26747.1	BH372_03670	722496	722846	1	hypothetical protein
682687	722846	40159	Predicted by at least one method	AOY26748.1	BH372_03675	722822	723379	1	hypothetical protein
682687	687396	4709	Predicted by at least one method	AOY26697.1	BH372_03405	682687	682893	-1	hypothetical protein
682687	687396	4709	Predicted by at least one method	AOY29641.1	BH372_03410	682965	683576	-1	repressor
682687	687396	4709	Predicted by at least one method	AOY26698.1	BH372_03415	684056	684376	-1	hypothetical protein
682687	687396	4709	Predicted by at least one method	AOY26699.1	BH372_03420	684369	685067	-1	hypothetical protein
682687	687396	4709	Predicted by at least one method	AOY26700.1	BH372_03425	685082	685303	-1	hypothetical protein
682687	687396	4709	Predicted by at least one method	AOY26701.1	BH372_03430	685321	686271	1	IS481 family transposase
682687	687396	4709	Predicted by at least one method	AOY26702.1	BH372_03435	686911	687396	1	terminase
682687	687396	4709	Predicted by at least one method	AOY26703.1	BH372_03440	687383	688660	1	terminase
696039	702014	5975	Predicted by at least one method	AOY26712.1	BH372_03495	696039	696239	1	hypothetical protein
696039	702014	5975	Predicted by at least one method	AOY26713.1	BH372_03500	696239	696634	1	hypothetical protein
696039	702014	5975	Predicted by at least one method	AOY26714.1	BH372_03505	696631	697029	1	hypothetical protein
696039	702014	5975	Predicted by at least one method	AOY26715.1	BH372_03510	697026	697448	1	hypothetical protein
696039	702014	5975	Predicted by at least one method	AOY26716.1	BH372_03515	697456	697956	1	hypothetical protein
696039	702014	5975	Predicted by at least one method	AOY26717.1	BH372_03520	698211	698729	1	phage tail protein
696039	702014	5975	Predicted by at least one method	AOY26718.1	BH372_03525	698739	699068	1	hypothetical protein
696039	702014	5975	Predicted by at least one method	AOY26719.1	BH372_03530	699086	699376	1	hypothetical protein
696039	702014	5975	Predicted by at least one method	AOY26720.1	BH372_03535	699402	702014	1	phage tail tape measure protein
702451	709811	7360	Predicted by at least one method	AOY26722.1	BH372_03545	702451	702984	1	hypothetical protein
702451	709811	7360	Predicted by at least one method	AOY26723.1	BH372_03550	702981	703370	1	hypothetical protein
702451	709811	7360	Predicted by at least one method	AOY26724.1	BH372_03555	703363	707319	1	hypothetical protein
702451	709811	7360	Predicted by at least one method	AOY26725.1	BH372_03560	707324	707740	1	hypothetical protein
702451	709811	7360	Predicted by at least one method	AOY26726.1	BH372_03565	707959	708222	1	hypothetical protein
702451	709811	7360	Predicted by at least one method	AOY26727.1	BH372_03570	708222	709034	1	hypothetical protein
702451	709811	7360	Predicted by at least one method	AOY26728.1	BH372_03575	709039	709281	1	hypothetical protein
702451	709811	7360	Predicted by at least one method	AOY26729.1	BH372_03580	709260	709811	1	lysozyme
1220627	1229190	8563	Predicted by at least one method	AOY27124.1	BH372_05880	1220627	1221262	1	hypothetical protein
1220627	1229190	8563	Predicted by at least one method	AOY27125.1	BH372_05885	1221340	1221693	-1	hypothetical protein
1220627	1229190	8563	Predicted by at least one method	AOY29675.1	BH372_05890	1221777	1222709	-1	succinylglutamate desuccinylase
1220627	1229190	8563	Predicted by at least one method	AOY27126.1	BH372_05895	1223017	1223919	1	IS481 family transposase
1220627	1229190	8563	Predicted by at least one method	AOY27127.1	BH372_05900	1223985	1224848	-1	multidrug DMT transporter permease
1220627	1229190	8563	Predicted by at least one method	AOY29676.1	BH372_05905	1225194	1226168	-1	LysR family transcriptional regulator
1220627	1229190	8563	Predicted by at least one method	AOY27128.1	BH372_05910	1226242	1226979	-1	amino acid ABC transporter ATP-binding protein
1220627	1229190	8563	Predicted by at least one method	AOY27129.1	BH372_05915	1226999	1227688	-1	amino acid ABC transporter permease
1220627	1229190	8563	Predicted by at least one method	AOY27130.1	BH372_05920	1227681	1228370	-1	ABC transporter permease
1220627	1229190	8563	Predicted by at least one method	AOY27131.1	BH372_05925	1228474	1229190	-1	cysteine ABC transporter substrate-binding protein
1356786	1376026	19240	Predicted by at least one method	AOY27234.1	BH372_06560	1356786	1357325	-1	peroxiredoxin
1356786	1376026	19240	Predicted by at least one method	AOY27235.1	BH372_06565	1357418	1358320	-1	IS481 family transposase
1356786	1376026	19240	Predicted by at least one method	AOY27236.1	BH372_06570	1358467	1358874	-1	hypothetical protein
1356786	1376026	19240	Predicted by at least one method	AOY27237.1	BH372_06575	1359107	1359538	-1	hypothetical protein
1356786	1376026	19240	Predicted by at least one method	AOY27238.1	BH372_06580	1359720	1360124	-1	GntR family transcriptional regulator
1356786	1376026	19240	Predicted by at least one method		BH372_06585	1360329	1361364	1	peptidase M4
1356786	1376026	19240	Predicted by at least one method	AOY27239.1	BH372_06590	1361361	1361684	1	hypothetical protein
1356786	1376026	19240	Predicted by at least one method	AOY27240.1	BH372_06595	1361687	1362574	-1	aldo/keto reductase
1356786	1376026	19240	Predicted by at least one method	AOY27241.1	BH372_06600	1362607	1363032	-1	universal stress protein
1356786	1376026	19240	Predicted by at least one method	AOY27242.1	BH372_06605	1363104	1363457	-1	hypothetical protein
1356786	1376026	19240	Predicted by at least one method	AOY27243.1	BH372_06610	1363697	1364203	-1	hypothetical protein
1356786	1376026	19240	Predicted by at least one method	AOY27244.1	BH372_06615	1364242	1365573	-1	transcriptional regulator PtsJ
1356786	1376026	19240	Predicted by at least one method	AOY27245.1	BH372_06620	1365633	1366448	1	YggS family pyridoxal phosphate enzyme
1356786	1376026	19240	Predicted by at least one method	AOY27246.1	BH372_06625	1366445	1367299	1	bifunctional pyridoxal kinase/hydroxymethylpyrimidine kinase
1356786	1376026	19240	Predicted by at least one method		BH372_06630	1367400	1370371	1	ATPase
1356786	1376026	19240	Predicted by at least one method	AOY29692.1	BH372_06635	1370362	1372905	-1	malto-oligosyltrehalose synthase
1356786	1376026	19240	Predicted by at least one method	AOY27247.1	BH372_06640	1372902	1373843	-1	hypothetical protein
1356786	1376026	19240	Predicted by at least one method	AOY27248.1	BH372_06645	1373828	1374211	-1	hypothetical protein
1356786	1376026	19240	Predicted by at least one method	AOY27249.1	BH372_06650	1374272	1376026	-1	malto-oligosyltrehalose trehalohydrolase
1356786	1376026	19240	Predicted by at least one method	AOY27250.1	BH372_06655	1376023	1378143	-1	glycogen debranching enzyme GlgX
1485764	1505004	19240	Predicted by at least one method	AOY27337.1	BH372_07185	1485764	1486303	-1	peroxiredoxin
1485764	1505004	19240	Predicted by at least one method	AOY27338.1	BH372_07190	1486396	1487298	-1	IS481 family transposase
1485764	1505004	19240	Predicted by at least one method	AOY27339.1	BH372_07195	1487445	1487852	-1	hypothetical protein
1485764	1505004	19240	Predicted by at least one method	AOY27340.1	BH372_07200	1488085	1488516	-1	hypothetical protein
1485764	1505004	19240	Predicted by at least one method	AOY27341.1	BH372_07205	1488698	1489102	-1	GntR family transcriptional regulator
1485764	1505004	19240	Predicted by at least one method		BH372_07210	1489307	1490342	1	peptidase M4
1485764	1505004	19240	Predicted by at least one method	AOY27342.1	BH372_07215	1490339	1490662	1	hypothetical protein
1485764	1505004	19240	Predicted by at least one method	AOY27343.1	BH372_07220	1490665	1491552	-1	aldo/keto reductase
1485764	1505004	19240	Predicted by at least one method	AOY27344.1	BH372_07225	1491585	1492010	-1	universal stress protein
1485764	1505004	19240	Predicted by at least one method	AOY27345.1	BH372_07230	1492082	1492435	-1	hypothetical protein
1485764	1505004	19240	Predicted by at least one method	AOY27346.1	BH372_07235	1492675	1493181	-1	hypothetical protein
1485764	1505004	19240	Predicted by at least one method	AOY27347.1	BH372_07240	1493220	1494551	-1	transcriptional regulator PtsJ
1485764	1505004	19240	Predicted by at least one method	AOY27348.1	BH372_07245	1494611	1495426	1	YggS family pyridoxal phosphate enzyme
1485764	1505004	19240	Predicted by at least one method	AOY27349.1	BH372_07250	1495423	1496277	1	bifunctional pyridoxal kinase/hydroxymethylpyrimidine kinase
1485764	1505004	19240	Predicted by at least one method		BH372_07255	1496378	1499349	1	ATPase
1485764	1505004	19240	Predicted by at least one method	AOY29704.1	BH372_07260	1499340	1501883	-1	malto-oligosyltrehalose synthase
1485764	1505004	19240	Predicted by at least one method	AOY27350.1	BH372_07265	1501880	1502821	-1	hypothetical protein
1485764	1505004	19240	Predicted by at least one method	AOY27351.1	BH372_07270	1502806	1503189	-1	hypothetical protein
1485764	1505004	19240	Predicted by at least one method	AOY27352.1	BH372_07275	1503250	1505004	-1	malto-oligosyltrehalose trehalohydrolase
1485764	1505004	19240	Predicted by at least one method	AOY27353.1	BH372_07280	1505001	1507121	-1	glycogen debranching enzyme GlgX
1897179	1902230	5051	Predicted by at least one method	AOY27670.1	BH372_09125	1897179	1897796	1	hypothetical protein
1897179	1902230	5051	Predicted by at least one method	AOY27671.1	BH372_09130	1897818	1898093	1	hypothetical protein
1897179	1902230	5051	Predicted by at least one method	AOY27672.1	BH372_09135	1898109	1898594	1	CesD/SycD/LcrH family type III secretion system chaperone
1897179	1902230	5051	Predicted by at least one method	AOY27673.1	BH372_09140	1898642	1899583	1	hypothetical protein
1897179	1902230	5051	Predicted by at least one method	AOY27674.1	BH372_09145	1899613	1900815	1	hypothetical protein
1897179	1902230	5051	Predicted by at least one method	AOY27675.1	BH372_09150	1900839	1901300	1	CesD/SycD/LcrH family type III secretion system chaperone
1897179	1902230	5051	Predicted by at least one method	AOY27676.1	BH372_09155	1901305	1901826	1	hypothetical protein
1897179	1902230	5051	Predicted by at least one method	AOY27677.1	BH372_09160	1901823	1902230	1	EscI/YscI/HrpB family type III secretion system inner rod protein
1897179	1902230	5051	Predicted by at least one method	AOY27678.1	BH372_09165	1902227	1903051	1	EscJ/YscJ/HrcJ family type III secretion inner membrane ring protein
1906159	1919034	12875	Predicted by at least one method	AOY27681.1	BH372_09185	1905653	1906162	1	type III secretion protein
1906159	1919034	12875	Predicted by at least one method	AOY27682.1	BH372_09190	1906159	1906707	1	hypothetical protein
1906159	1919034	12875	Predicted by at least one method	AOY29733.1	BH372_09195	1906704	1907783	1	type III secretion system protein
1906159	1919034	12875	Predicted by at least one method	AOY27683.1	BH372_09200	1907780	1908451	1	EscR/YscR/HrcR family type III secretion system export apparatus protein
1906159	1919034	12875	Predicted by at least one method	AOY29732.1	BH372_09205	1908457	1908723	1	EscS/YscS/HrcS family type III secretion system export apparatus protein
1906159	1919034	12875	Predicted by at least one method	AOY27684.1	BH372_09210	1908735	1909535	1	EscT/YscT/HrcT family type III secretion system export apparatus protein
1906159	1919034	12875	Predicted by at least one method	AOY27685.1	BH372_09215	1909532	1910581	1	EscU/YscU/HrcU family type III secretion system export apparatus switch protein
1906159	1919034	12875	Predicted by at least one method	AOY27686.1	BH372_09220	1910578	1910976	1	hypothetical protein
1906159	1919034	12875	Predicted by at least one method	AOY27687.1	BH372_09225	1910967	1912769	1	EscC/YscC/HrcC family type III secretion system outer membrane ring protein
1906159	1919034	12875	Predicted by at least one method	AOY27688.1	BH372_09230	1912790	1913392	-1	RNA polymerase subunit sigma
1906159	1919034	12875	Predicted by at least one method	AOY29734.1	BH372_09235	1913567	1914265	-1	hypothetical protein
1906159	1919034	12875	Predicted by at least one method		BH372_09240	1914481	1915787	1	hypothetical protein
1906159	1919034	12875	Predicted by at least one method	AOY27689.1	BH372_09245	1915829	1917016	-1	hypothetical protein
1906159	1919034	12875	Predicted by at least one method	AOY27690.1	BH372_09250	1917013	1919034	-1	regulator
1977834	1990174	12340	Predicted by at least one method	AOY27731.1	BH372_09510	1977834	1978463	-1	DNA-binding response regulator
1977834	1990174	12340	Predicted by at least one method		BH372_09515	1978890	1989661	1	filamentous hemagglutinin
1977834	1990174	12340	Predicted by at least one method	AOY27732.1	BH372_09520	1989737	1990174	1	protein fimA
2069993	2076501	6508	Predicted by at least one method	AOY27797.1	BH372_09910	2069993	2070745	1	Asp/Glu racemase
2069993	2076501	6508	Predicted by at least one method		BH372_09915	2070765	2071584	1	alpha/beta hydrolase
2069993	2076501	6508	Predicted by at least one method	AOY27798.1	BH372_09920	2071612	2072643	1	2,5-dihydroxypyridine 5,6-dioxygenase
2069993	2076501	6508	Predicted by at least one method	AOY27799.1	BH372_09925	2072659	2073276	1	N-carbamoylsarcosine amidase
2069993	2076501	6508	Predicted by at least one method	AOY27800.1	BH372_09930	2073468	2074484	1	IS110 family transposase
2069993	2076501	6508	Predicted by at least one method		BH372_09935	2074610	2076501	1	aldehyde dehydrogenase
2261938	2273569	11631	Predicted by at least one method	AOY27940.1	BH372_10795	2261938	2262843	-1	LysR family transcriptional regulator
2261938	2273569	11631	Predicted by at least one method	AOY27941.1	BH372_10800	2263000	2263344	1	hypothetical protein
2261938	2273569	11631	Predicted by at least one method	AOY27942.1	BH372_10805	2263502	2263960	1	(2Fe-2S)-binding protein
2261938	2273569	11631	Predicted by at least one method	AOY27943.1	BH372_10810	2263974	2266190	1	aldehyde oxidase
2261938	2273569	11631	Predicted by at least one method	AOY27944.1	BH372_10815	2266187	2267248	1	hypothetical protein
2261938	2273569	11631	Predicted by at least one method	AOY27945.1	BH372_10820	2267277	2268251	1	AraC family transcriptional regulator
2261938	2273569	11631	Predicted by at least one method	AOY27946.1	BH372_10825	2268203	2269021	-1	hypothetical protein
2261938	2273569	11631	Predicted by at least one method	AOY27947.1	BH372_10830	2269034	2269642	-1	peptidase S16
2261938	2273569	11631	Predicted by at least one method	AOY27948.1	BH372_10835	2269817	2270212	1	hypothetical protein
2261938	2273569	11631	Predicted by at least one method	AOY27949.1	BH372_10840	2270231	2271670	1	MFS transporter
2261938	2273569	11631	Predicted by at least one method	AOY27950.1	BH372_10845	2271699	2272046	1	aldehyde-activating protein
2261938	2273569	11631	Predicted by at least one method	AOY27951.1	BH372_10850	2272065	2272967	-1	IS481 family transposase
2261938	2273569	11631	Predicted by at least one method	AOY29754.1	BH372_10855	2273090	2273569	1	GNAT family N-acetyltransferase
2294350	2322752	28402	Predicted by at least one method	AOY27969.1	BH372_10965	2294350	2295213	-1	IS481 family transposase
2294350	2322752	28402	Predicted by at least one method	AOY27970.1	BH372_10970	2295312	2296214	-1	IS481 family transposase
2294350	2322752	28402	Predicted by at least one method	AOY27971.1	BH372_10975	2296499	2297149	-1	hypothetical protein
2294350	2322752	28402	Predicted by at least one method	AOY27972.1	BH372_10980	2297235	2297594	-1	murein hydrolase transporter LrgA
2294350	2322752	28402	Predicted by at least one method	AOY27973.1	BH372_10985	2297582	2299018	-1	dethiobiotin synthase
2294350	2322752	28402	Predicted by at least one method	AOY27974.1	BH372_10990	2299015	2299668	-1	biotin synthase
2294350	2322752	28402	Predicted by at least one method	AOY27975.1	BH372_10995	2299665	2300858	-1	8-amino-7-oxononanoate synthase
2294350	2322752	28402	Predicted by at least one method	AOY27976.1	BH372_11000	2300962	2302236	1	adenosylmethionine--8-amino-7-oxononanoate transaminase
2294350	2322752	28402	Predicted by at least one method	AOY27977.1	BH372_11005	2302233	2303135	-1	IS481 family transposase
2294350	2322752	28402	Predicted by at least one method	AOY27978.1	BH372_11010	2303350	2304324	1	hypothetical protein
2294350	2322752	28402	Predicted by at least one method	AOY29758.1	BH372_11015	2304321	2304464	1	cytochrome oxidase maturation protein, cbb3-type
2294350	2322752	28402	Predicted by at least one method		BH372_11020	2304589	2306075	1	cytochrome-c oxidase, cbb3-type subunit I
2294350	2322752	28402	Predicted by at least one method	AOY27979.1	BH372_11025	2306086	2306748	1	cytochrome-c oxidase, cbb3-type subunit II
2294350	2322752	28402	Predicted by at least one method	AOY27980.1	BH372_11030	2306751	2306927	1	cytochrome oxidase
2294350	2322752	28402	Predicted by at least one method	AOY27981.1	BH372_11035	2306924	2307862	1	cytochrome-c oxidase, cbb3-type subunit III
2294350	2322752	28402	Predicted by at least one method	AOY27982.1	BH372_11040	2307954	2309444	1	cytochrome c oxidase accessory protein CcoG
2294350	2322752	28402	Predicted by at least one method	AOY27983.1	BH372_11045	2309530	2309682	1	lipoprotein
2294350	2322752	28402	Predicted by at least one method	AOY27984.1	BH372_11050	2309696	2309935	1	hypothetical protein
2294350	2322752	28402	Predicted by at least one method	AOY27985.1	BH372_11055	2310031	2310774	1	permease
2294350	2322752	28402	Predicted by at least one method	AOY29759.1	BH372_11060	2310807	2311307	1	GNAT family N-acetyltransferase
2294350	2322752	28402	Predicted by at least one method	AOY27986.1	BH372_11065	2311406	2312329	1	multidrug ABC transporter ATP-binding protein
2294350	2322752	28402	Predicted by at least one method	AOY27987.1	BH372_11070	2312326	2313087	1	sugar ABC transporter permease
2294350	2322752	28402	Predicted by at least one method	AOY29760.1	BH372_11075	2313103	2314185	-1	AI-2E family transporter
2294350	2322752	28402	Predicted by at least one method	AOY27988.1	BH372_11080	2314388	2315338	1	IS481 family transposase
2294350	2322752	28402	Predicted by at least one method	AOY27989.1	BH372_11085	2315437	2316387	1	IS481 family transposase
2294350	2322752	28402	Predicted by at least one method	AOY27990.1	BH372_11090	2316347	2316760	-1	transcriptional regulator
2294350	2322752	28402	Predicted by at least one method	AOY27991.1	BH372_11095	2317045	2317344	1	hypothetical protein
2294350	2322752	28402	Predicted by at least one method	AOY27992.1	BH372_11105	2317754	2320036	-1	RNA polymerase sigma factor RpoD
2294350	2322752	28402	Predicted by at least one method	AOY27993.1	BH372_11110	2320722	2322752	-1	DNA primase
2499161	2506249	7088	Predicted by at least one method	AOY28142.1	BH372_11960	2499161	2500111	-1	IS481 family transposase
2499161	2506249	7088	Predicted by at least one method	AOY28143.1	BH372_11965	2500267	2500593	-1	cation:proton antiporter
2499161	2506249	7088	Predicted by at least one method	AOY28144.1	BH372_11970	2500590	2500871	-1	K+/H+ antiporter subunit F
2499161	2506249	7088	Predicted by at least one method	AOY28145.1	BH372_11975	2500871	2501347	-1	Na+/H+ antiporter subunit E
2499161	2506249	7088	Predicted by at least one method	AOY28146.1	BH372_11980	2501347	2502975	-1	monovalent cation/H+ antiporter subunit D
2499161	2506249	7088	Predicted by at least one method	AOY28147.1	BH372_11985	2502972	2503316	-1	Na+/H+ antiporter subunit C
2499161	2506249	7088	Predicted by at least one method	AOY28148.1	BH372_11990	2503316	2506249	-1	monovalent cation/H+ antiporter subunit A
2588528	2593040	4512	Predicted by at least one method		BH372_12375	2588528	2590881	-1	autotransporter outer membrane beta-barrel domain-containing protein
2588528	2593040	4512	Predicted by at least one method	AOY28209.1	BH372_12380	2591045	2591848	-1	2,5-didehydrogluconate reductase B
2588528	2593040	4512	Predicted by at least one method		BH372_12385	2591920	2593040	-1	MFS transporter
2714829	2725399	10570	Predicted by at least one method	AOY28320.1	BH372_12990	2714829	2716214	1	alcaligin biosynthesis protein
2714829	2725399	10570	Predicted by at least one method	AOY28321.1	BH372_12995	2716233	2716838	1	siderophore biosynthesis protein
2714829	2725399	10570	Predicted by at least one method	AOY28322.1	BH372_13000	2716835	2718691	1	IucA/IucC family protein
2714829	2725399	10570	Predicted by at least one method	AOY28323.1	BH372_13005	2718688	2719488	1	siderophore ferric iron reductase
2714829	2725399	10570	Predicted by at least one method	AOY28324.1	BH372_13010	2719503	2720696	1	Rieske (2Fe-2S) protein
2714829	2725399	10570	Predicted by at least one method	AOY28325.1	BH372_13015	2720764	2721738	1	transcriptional regulator
2714829	2725399	10570	Predicted by at least one method	AOY28326.1	BH372_13020	2721861	2723084	1	multidrug transporter
2714829	2725399	10570	Predicted by at least one method	AOY28327.1	BH372_13025	2723195	2725399	1	porin
2759453	2799969	40516	Predicted by at least one method	AOY28360.1	BH372_13195	2759453	2759995	-1	GNAT family N-acetyltransferase
2759453	2799969	40516	Predicted by at least one method	AOY28361.1	BH372_13200	2760033	2760407	-1	hypothetical protein
2759453	2799969	40516	Predicted by at least one method	AOY28362.1	BH372_13205	2760740	2763490	1	zinc protease
2759453	2799969	40516	Predicted by at least one method	AOY28363.1	BH372_13210	2763659	2764792	-1	molecular chaperone DnaJ
2759453	2799969	40516	Predicted by at least one method	AOY28364.1	BH372_13215	2764893	2766818	-1	molecular chaperone DnaK
2759453	2799969	40516	Predicted by at least one method	AOY28365.1	BH372_13220	2766909	2767289	-1	thiol reductase thioredoxin
2759453	2799969	40516	Predicted by at least one method	AOY28366.1	BH372_13225	2767297	2767851	-1	nucleotide exchange factor GrpE
2759453	2799969	40516	Predicted by at least one method	AOY29785.1	BH372_13230	2767993	2768235	-1	hypothetical protein
2759453	2799969	40516	Predicted by at least one method	AOY28367.1	BH372_13235	2768317	2769405	-1	ferrochelatase
2759453	2799969	40516	Predicted by at least one method	AOY28368.1	BH372_13240	2769463	2770467	-1	heat-inducible transcriptional repressor HrcA
2759453	2799969	40516	Predicted by at least one method	AOY28369.1	BH372_13245	2770582	2771481	1	NAD kinase
2759453	2799969	40516	Predicted by at least one method	AOY28370.1	BH372_13250	2771497	2773158	1	DNA repair protein RecN
2759453	2799969	40516	Predicted by at least one method	AOY29786.1	BH372_13255	2773233	2773652	-1	transcriptional repressor
2759453	2799969	40516	Predicted by at least one method	AOY28371.1	BH372_13260	2773803	2774351	1	hypothetical protein
2759453	2799969	40516	Predicted by at least one method	AOY28372.1	BH372_13265	2774352	2775161	1	4-hydroxy-tetrahydrodipicolinate reductase
2759453	2799969	40516	Predicted by at least one method	AOY28373.1	BH372_13270	2775198	2776253	-1	UDP-N-acetylenolpyruvoylglucosamine reductase
2759453	2799969	40516	Predicted by at least one method	AOY28374.1	BH372_13280	2776572	2777363	-1	hydrolase
2759453	2799969	40516	Predicted by at least one method	AOY29787.1	BH372_13285	2777376	2778812	-1	hypothetical protein
2759453	2799969	40516	Predicted by at least one method	AOY28375.1	BH372_13290	2778828	2779814	-1	hypothetical protein
2759453	2799969	40516	Predicted by at least one method	AOY28376.1	BH372_13295	2779852	2780700	-1	formyltetrahydrofolate deformylase
2759453	2799969	40516	Predicted by at least one method	AOY28377.1	BH372_13300	2780701	2781300	-1	sarcosine oxidase subunit gamma
2759453	2799969	40516	Predicted by at least one method	AOY28378.1	BH372_13305	2781308	2784247	-1	(2Fe-2S)-binding protein
2759453	2799969	40516	Predicted by at least one method	AOY28379.1	BH372_13310	2784244	2784516	-1	sarcosine oxidase subunit delta
2759453	2799969	40516	Predicted by at least one method	AOY28380.1	BH372_13315	2784527	2785780	-1	sarcosine oxidase subunit beta
2759453	2799969	40516	Predicted by at least one method	AOY28381.1	BH372_13320	2786062	2787087	1	peptidase M19
2759453	2799969	40516	Predicted by at least one method	AOY28382.1	BH372_13325	2787155	2788198	1	LysR family transcriptional regulator
2759453	2799969	40516	Predicted by at least one method	AOY28383.1	BH372_13330	2788195	2789223	1	lactate dehydrogenase
2759453	2799969	40516	Predicted by at least one method	AOY28384.1	BH372_13335	2789229	2790080	-1	bifunctional methylenetetrahydrofolate dehydrogenase/methenyltetrahydrofolate cyclohydrolase
2759453	2799969	40516	Predicted by at least one method	AOY28385.1	BH372_13340	2790108	2791061	-1	hypothetical protein
2759453	2799969	40516	Predicted by at least one method	AOY28386.1	BH372_13345	2791064	2792014	-1	IS481 family transposase
2759453	2799969	40516	Predicted by at least one method		BH372_13350	2792114	2792428	-1	hypothetical protein
2759453	2799969	40516	Predicted by at least one method	AOY29788.1	BH372_13355	2792439	2793284	-1	pilus assembly protein
2759453	2799969	40516	Predicted by at least one method		BH372_13360	2793281	2794898	-1	secretion protein
2759453	2799969	40516	Predicted by at least one method	AOY28387.1	BH372_13365	2794895	2796307	-1	secretion protein
2759453	2799969	40516	Predicted by at least one method	AOY28388.1	BH372_13370	2796304	2797149	-1	Flp pilus assembly protein CpaB
2759453	2799969	40516	Predicted by at least one method	AOY28389.1	BH372_13375	2797146	2797802	-1	hypothetical protein
2759453	2799969	40516	Predicted by at least one method		BH372_13380	2797799	2798396	-1	hypothetical protein
2759453	2799969	40516	Predicted by at least one method	AOY28390.1	BH372_13385	2798393	2799709	-1	hypothetical protein
2759453	2799969	40516	Predicted by at least one method	AOY28391.1	BH372_13390	2799706	2799969	-1	hypothetical protein
2776572	2791061	14489	Predicted by at least one method	AOY28374.1	BH372_13280	2776572	2777363	-1	hydrolase
2776572	2791061	14489	Predicted by at least one method	AOY29787.1	BH372_13285	2777376	2778812	-1	hypothetical protein
2776572	2791061	14489	Predicted by at least one method	AOY28375.1	BH372_13290	2778828	2779814	-1	hypothetical protein
2776572	2791061	14489	Predicted by at least one method	AOY28376.1	BH372_13295	2779852	2780700	-1	formyltetrahydrofolate deformylase
2776572	2791061	14489	Predicted by at least one method	AOY28377.1	BH372_13300	2780701	2781300	-1	sarcosine oxidase subunit gamma
2776572	2791061	14489	Predicted by at least one method	AOY28378.1	BH372_13305	2781308	2784247	-1	(2Fe-2S)-binding protein
2776572	2791061	14489	Predicted by at least one method	AOY28379.1	BH372_13310	2784244	2784516	-1	sarcosine oxidase subunit delta
2776572	2791061	14489	Predicted by at least one method	AOY28380.1	BH372_13315	2784527	2785780	-1	sarcosine oxidase subunit beta
2776572	2791061	14489	Predicted by at least one method	AOY28381.1	BH372_13320	2786062	2787087	1	peptidase M19
2776572	2791061	14489	Predicted by at least one method	AOY28382.1	BH372_13325	2787155	2788198	1	LysR family transcriptional regulator
2776572	2791061	14489	Predicted by at least one method	AOY28383.1	BH372_13330	2788195	2789223	1	lactate dehydrogenase
2776572	2791061	14489	Predicted by at least one method	AOY28384.1	BH372_13335	2789229	2790080	-1	bifunctional methylenetetrahydrofolate dehydrogenase/methenyltetrahydrofolate cyclohydrolase
2776572	2791061	14489	Predicted by at least one method	AOY28385.1	BH372_13340	2790108	2791061	-1	hypothetical protein
2838014	2861783	23769	Predicted by at least one method	AOY28428.1	BH372_13595	2838014	2838196	1	hypothetical protein
2838014	2861783	23769	Predicted by at least one method	AOY28429.1	BH372_13600	2838296	2838889	-1	twin-arginine translocation pathway signal
2838014	2861783	23769	Predicted by at least one method	AOY28430.1	BH372_13605	2839076	2840167	1	hypothetical protein
2838014	2861783	23769	Predicted by at least one method	AOY28431.1	BH372_13615	2840667	2841077	-1	transcriptional regulator
2838014	2861783	23769	Predicted by at least one method	AOY28432.1	BH372_13620	2841136	2841465	-1	integration host factor subunit alpha
2838014	2861783	23769	Predicted by at least one method	AOY28433.1	BH372_13625	2841483	2843900	-1	phenylalanine--tRNA ligase subunit beta
2838014	2861783	23769	Predicted by at least one method	AOY28434.1	BH372_13630	2843913	2844935	-1	phenylalanine--tRNA ligase subunit alpha
2838014	2861783	23769	Predicted by at least one method	AOY28435.1	BH372_13635	2845010	2845369	-1	50S ribosomal protein L20
2838014	2861783	23769	Predicted by at least one method	AOY28436.1	BH372_13640	2845385	2845582	-1	50S ribosomal protein L35
2838014	2861783	23769	Predicted by at least one method	AOY28437.1	BH372_13645	2845918	2846820	-1	IS481 family transposase
2838014	2861783	23769	Predicted by at least one method	AOY28438.1	BH372_13650	2847063	2847512	1	deoxyuridine 5'-triphosphate nucleotidohydrolase
2838014	2861783	23769	Predicted by at least one method	AOY28439.1	BH372_13655	2847509	2848411	-1	IS481 family transposase
2838014	2861783	23769	Predicted by at least one method	AOY28440.1	BH372_13660	2848570	2850018	1	2-aminoadipate aminotransferase
2838014	2861783	23769	Predicted by at least one method	AOY28441.1	BH372_13665	2850133	2850378	-1	hypothetical protein
2838014	2861783	23769	Predicted by at least one method	AOY28442.1	BH372_13670	2850566	2851468	1	IS481 family transposase
2838014	2861783	23769	Predicted by at least one method	AOY28443.1	BH372_13675	2851713	2852426	-1	methyltransferase type 11
2838014	2861783	23769	Predicted by at least one method	AOY28444.1	BH372_13680	2852549	2852776	-1	GNAT family N-acetyltransferase
2838014	2861783	23769	Predicted by at least one method	AOY28445.1	BH372_13685	2853071	2853709	-1	hypothetical protein
2838014	2861783	23769	Predicted by at least one method	AOY28446.1	BH372_13690	2853818	2854852	1	hydrolase
2838014	2861783	23769	Predicted by at least one method	AOY28447.1	BH372_13695	2854849	2855751	-1	IS481 family transposase
2838014	2861783	23769	Predicted by at least one method		BH372_13700	2855898	2856206	1	MerR family transcriptional regulator
2838014	2861783	23769	Predicted by at least one method	AOY28448.1	BH372_13705	2856215	2856739	-1	DNA-binding protein
2838014	2861783	23769	Predicted by at least one method	AOY28449.1	BH372_13710	2857211	2858272	-1	LacI family transcriptional regulator
2838014	2861783	23769	Predicted by at least one method	AOY28450.1	BH372_13715	2858356	2859990	-1	ABC transporter ATP-binding protein
2838014	2861783	23769	Predicted by at least one method	AOY28451.1	BH372_13720	2859992	2860795	-1	peptide ABC transporter permease
2838014	2861783	23769	Predicted by at least one method	AOY28452.1	BH372_13725	2860824	2861783	-1	ABC transporter
2882804	2891625	8821	Predicted by at least one method	AOY28472.1	BH372_13830	2882804	2883121	-1	hypothetical protein
2882804	2891625	8821	Predicted by at least one method	AOY28473.1	BH372_13835	2883432	2883866	-1	aconitase subunit 2
2882804	2891625	8821	Predicted by at least one method	AOY28474.1	BH372_13840	2883859	2885094	-1	hypothetical protein
2882804	2891625	8821	Predicted by at least one method	AOY28475.1	BH372_13845	2885102	2885896	-1	ABC transporter permease
2882804	2891625	8821	Predicted by at least one method	AOY28476.1	BH372_13850	2885893	2886696	-1	nitrate ABC transporter ATP-binding protein
2882804	2891625	8821	Predicted by at least one method	AOY28477.1	BH372_13855	2886723	2887700	-1	ABC transporter substrate-binding protein
2882804	2891625	8821	Predicted by at least one method	AOY28478.1	BH372_13860	2887729	2889300	-1	hypothetical protein
2882804	2891625	8821	Predicted by at least one method	AOY28479.1	BH372_13865	2889311	2890132	-1	transcriptional regulator
2882804	2891625	8821	Predicted by at least one method		BH372_13870	2890547	2891625	-1	C4-dicarboxylate ABC transporter
2883432	2908891	25459	Predicted by at least one method	AOY28473.1	BH372_13835	2883432	2883866	-1	aconitase subunit 2
2883432	2908891	25459	Predicted by at least one method	AOY28474.1	BH372_13840	2883859	2885094	-1	hypothetical protein
2883432	2908891	25459	Predicted by at least one method	AOY28475.1	BH372_13845	2885102	2885896	-1	ABC transporter permease
2883432	2908891	25459	Predicted by at least one method	AOY28476.1	BH372_13850	2885893	2886696	-1	nitrate ABC transporter ATP-binding protein
2883432	2908891	25459	Predicted by at least one method	AOY28477.1	BH372_13855	2886723	2887700	-1	ABC transporter substrate-binding protein
2883432	2908891	25459	Predicted by at least one method	AOY28478.1	BH372_13860	2887729	2889300	-1	hypothetical protein
2883432	2908891	25459	Predicted by at least one method	AOY28479.1	BH372_13865	2889311	2890132	-1	transcriptional regulator
2883432	2908891	25459	Predicted by at least one method		BH372_13870	2890547	2891625	-1	C4-dicarboxylate ABC transporter
2883432	2908891	25459	Predicted by at least one method	AOY28480.1	BH372_13875	2891857	2893287	-1	MFS transporter
2883432	2908891	25459	Predicted by at least one method	AOY28481.1	BH372_13880	2893300	2893989	1	TetR family transcriptional regulator
2883432	2908891	25459	Predicted by at least one method	AOY28482.1	BH372_13885	2894085	2895425	-1	toxin HipA
2883432	2908891	25459	Predicted by at least one method	AOY29792.1	BH372_13890	2895427	2895684	-1	transcriptional regulator
2883432	2908891	25459	Predicted by at least one method	AOY28483.1	BH372_13895	2896038	2897630	-1	glutamine-hydrolyzing GMP synthase
2883432	2908891	25459	Predicted by at least one method	AOY28484.1	BH372_13900	2897727	2899187	-1	IMP dehydrogenase
2883432	2908891	25459	Predicted by at least one method	AOY28485.1	BH372_13905	2899410	2900021	1	hypothetical protein
2883432	2908891	25459	Predicted by at least one method	AOY28486.1	BH372_13910	2900018	2901631	-1	autotransporter
2883432	2908891	25459	Predicted by at least one method	AOY28487.1	BH372_13915	2901650	2902186	-1	hypothetical protein
2883432	2908891	25459	Predicted by at least one method	AOY28488.1	BH372_13920	2902436	2903074	-1	hypothetical protein
2883432	2908891	25459	Predicted by at least one method	AOY28489.1	BH372_13925	2903313	2903582	1	hypothetical protein
2883432	2908891	25459	Predicted by at least one method	AOY28490.1	BH372_13930	2903768	2904670	-1	IS481 family transposase
2883432	2908891	25459	Predicted by at least one method	AOY28491.1	BH372_13935	2904827	2905063	1	hypothetical protein
2883432	2908891	25459	Predicted by at least one method	AOY28492.1	BH372_13940	2905134	2907770	-1	GTP-binding protein
2883432	2908891	25459	Predicted by at least one method	AOY28493.1	BH372_13945	2907767	2908891	-1	metallophosphatase
2883432	2908891	25459	Predicted by at least one method	AOY28494.1	BH372_13950	2908888	2910270	-1	D-amino acid dehydrogenase small subunit
3137965	3144148	6183	Predicted by at least one method	AOY29808.1	BH372_15000	3137965	3138705	1	oxidoreductase
3137965	3144148	6183	Predicted by at least one method	AOY28671.1	BH372_15010	3139840	3140964	-1	hypothetical protein
3137965	3144148	6183	Predicted by at least one method	AOY28672.1	BH372_15015	3141010	3141378	-1	hypothetical protein
3137965	3144148	6183	Predicted by at least one method	AOY28673.1	BH372_15020	3141620	3142522	-1	IS481 family transposase
3137965	3144148	6183	Predicted by at least one method		BH372_15025	3142670	3143597	-1	hypothetical protein
3137965	3144148	6183	Predicted by at least one method	AOY28674.1	BH372_15030	3143606	3144148	-1	hypothetical protein
3172487	3190377	17890	Predicted by at least one method	AOY28701.1	BH372_15170	3172487	3173860	-1	amidase
3172487	3190377	17890	Predicted by at least one method		BH372_15175	3174235	3175185	-1	IS481 family transposase
3172487	3190377	17890	Predicted by at least one method		BH372_15180	3175185	3175919	-1	hypothetical protein
3172487	3190377	17890	Predicted by at least one method	AOY28702.1	BH372_15185	3176072	3176974	1	LysR family transcriptional regulator
3172487	3190377	17890	Predicted by at least one method	AOY28703.1	BH372_15190	3176922	3178142	-1	MFS transporter
3172487	3190377	17890	Predicted by at least one method	AOY28704.1	BH372_15195	3178139	3178648	-1	tRNA-specific adenosine deaminase
3172487	3190377	17890	Predicted by at least one method	AOY28705.1	BH372_15200	3178638	3179333	-1	hypothetical protein
3172487	3190377	17890	Predicted by at least one method	AOY28706.1	BH372_15205	3179404	3180273	1	LysR family transcriptional regulator
3172487	3190377	17890	Predicted by at least one method	AOY28707.1	BH372_15210	3180284	3180559	-1	hypothetical protein
3172487	3190377	17890	Predicted by at least one method	AOY28708.1	BH372_15215	3180623	3181573	1	IS481 family transposase
3172487	3190377	17890	Predicted by at least one method		BH372_15220	3181570	3182415	-1	NADH:flavin oxidoreductase
3172487	3190377	17890	Predicted by at least one method	AOY28709.1	BH372_15225	3182434	3183132	-1	branched-chain amino acid ABC transporter ATP-binding protein
3172487	3190377	17890	Predicted by at least one method		BH372_15230	3183116	3183903	-1	ABC transporter ATP-binding protein
3172487	3190377	17890	Predicted by at least one method	AOY28710.1	BH372_15235	3183900	3184862	-1	branched-chain amino acid ABC transporter permease
3172487	3190377	17890	Predicted by at least one method	AOY28711.1	BH372_15240	3184866	3185726	-1	branched-chain amino acid ABC transporter permease
3172487	3190377	17890	Predicted by at least one method	AOY28712.1	BH372_15245	3185720	3186112	-1	hypothetical protein
3172487	3190377	17890	Predicted by at least one method		BH372_15250	3186143	3187198	-1	acetyl-CoA synthetase
3172487	3190377	17890	Predicted by at least one method		BH372_15255	3187312	3188513	-1	ABC transporter
3172487	3190377	17890	Predicted by at least one method	AOY28713.1	BH372_15260	3188767	3189564	1	IclR family transcriptional regulator
3172487	3190377	17890	Predicted by at least one method	AOY28714.1	BH372_15265	3189598	3190377	-1	short-chain dehydrogenase
3466911	3481479	14568	Predicted by at least one method	AOY28935.1	BH372_16550	3466911	3467156	1	hypothetical protein
3466911	3481479	14568	Predicted by at least one method	AOY28936.1	BH372_16555	3467385	3467642	-1	hypothetical protein
3466911	3481479	14568	Predicted by at least one method	AOY28937.1	BH372_16560	3468157	3469059	-1	IS481 family transposase
3466911	3481479	14568	Predicted by at least one method	AOY28938.1	BH372_16565	3469291	3470502	-1	chromosome segregation protein SMC
3466911	3481479	14568	Predicted by at least one method	AOY28939.1	BH372_16570	3470518	3473469	-1	DNA methylase
3466911	3481479	14568	Predicted by at least one method	AOY29825.1	BH372_16575	3473471	3476227	-1	restriction endonuclease
3466911	3481479	14568	Predicted by at least one method	AOY28940.1	BH372_16580	3476738	3477784	-1	cell filamentation protein Fic
3466911	3481479	14568	Predicted by at least one method	AOY28941.1	BH372_16585	3478126	3479253	-1	integrase
3466911	3481479	14568	Predicted by at least one method	AOY28942.1	BH372_16590	3479533	3480624	-1	redox-regulated ATPase YchF
3466911	3481479	14568	Predicted by at least one method	AOY28943.1	BH372_16595	3480697	3481479	-1	CAAX protease
3466911	3481479	14568	Predicted by at least one method	AOY28944.1	BH372_16600	3481476	3482072	-1	aminoacyl-tRNA hydrolase
3469291	3480624	11333	Predicted by at least one method	AOY28938.1	BH372_16565	3469291	3470502	-1	chromosome segregation protein SMC
3469291	3480624	11333	Predicted by at least one method	AOY28939.1	BH372_16570	3470518	3473469	-1	DNA methylase
3469291	3480624	11333	Predicted by at least one method	AOY29825.1	BH372_16575	3473471	3476227	-1	restriction endonuclease
3469291	3480624	11333	Predicted by at least one method	AOY28940.1	BH372_16580	3476738	3477784	-1	cell filamentation protein Fic
3469291	3480624	11333	Predicted by at least one method	AOY28941.1	BH372_16585	3478126	3479253	-1	integrase
3469291	3480624	11333	Predicted by at least one method	AOY28942.1	BH372_16590	3479533	3480624	-1	redox-regulated ATPase YchF
3563258	3583778	20520	Predicted by at least one method	AOY29010.1	BH372_16980	3563258	3563647	1	DNA-binding protein
3563258	3583778	20520	Predicted by at least one method		BH372_16985	3563644	3564778	1	thiolase
3563258	3583778	20520	Predicted by at least one method	AOY29011.1	BH372_16990	3564787	3565650	1	3-alpha,7-alpha, 12-alpha-trihydroxy-5-beta-cholest-24-enoyl-CoA hydratase
3563258	3583778	20520	Predicted by at least one method	AOY29012.1	BH372_16995	3565686	3566774	1	hypothetical protein
3563258	3583778	20520	Predicted by at least one method	AOY29013.1	BH372_17000	3566771	3567673	-1	IS481 family transposase
3563258	3583778	20520	Predicted by at least one method	AOY29014.1	BH372_17005	3568075	3571053	1	hypothetical protein
3563258	3583778	20520	Predicted by at least one method		BH372_17010	3571220	3571996	1	desaturase
3563258	3583778	20520	Predicted by at least one method	AOY29015.1	BH372_17015	3571980	3572858	1	fatty acid desaturase
3563258	3583778	20520	Predicted by at least one method	AOY29016.1	BH372_17020	3572894	3573226	1	hypothetical protein
3563258	3583778	20520	Predicted by at least one method	AOY29017.1	BH372_17025	3573205	3573843	1	hypothetical protein
3563258	3583778	20520	Predicted by at least one method	AOY29018.1	BH372_17030	3573973	3574875	1	IS481 family transposase
3563258	3583778	20520	Predicted by at least one method	AOY29019.1	BH372_17035	3575036	3575278	-1	hypothetical protein
3563258	3583778	20520	Predicted by at least one method	AOY29020.1	BH372_17040	3575437	3575757	1	hypothetical protein
3563258	3583778	20520	Predicted by at least one method	AOY29021.1	BH372_17045	3575856	3576806	1	IS481 family transposase
3563258	3583778	20520	Predicted by at least one method	AOY29022.1	BH372_17050	3576803	3577270	-1	ribonuclease HI
3563258	3583778	20520	Predicted by at least one method	AOY29023.1	BH372_17055	3577313	3578083	-1	methyltransferase type 11
3563258	3583778	20520	Predicted by at least one method	AOY29024.1	BH372_17060	3578104	3578904	1	hydroxyacylglutathione hydrolase
3563258	3583778	20520	Predicted by at least one method	AOY29025.1	BH372_17065	3578915	3580324	1	lytic transglycosylase
3563258	3583778	20520	Predicted by at least one method	AOY29026.1	BH372_17070	3580419	3581204	1	enoyl-[acyl-carrier-protein] reductase
3563258	3583778	20520	Predicted by at least one method	AOY29027.1	BH372_17075	3581444	3582460	1	IS110 family transposase
3563258	3583778	20520	Predicted by at least one method	AOY29028.1	BH372_17080	3582568	3582960	-1	osmotically inducible protein OsmC
3563258	3583778	20520	Predicted by at least one method	AOY29029.1	BH372_17085	3583098	3583778	1	hypothetical protein
3887133	3901393	14260	Predicted by at least one method	AOY29280.1	BH372_18530	3887133	3888686	-1	long-chain fatty acid--CoA ligase
3887133	3901393	14260	Predicted by at least one method	AOY29281.1	BH372_18535	3888721	3889698	-1	hypothetical protein
3887133	3901393	14260	Predicted by at least one method	AOY29282.1	BH372_18540	3889971	3890552	-1	ureidoglycolate hydrolase
3887133	3901393	14260	Predicted by at least one method	AOY29283.1	BH372_18545	3890604	3897737	-1	autotransporter outer membrane beta-barrel domain-containing protein
3887133	3901393	14260	Predicted by at least one method	AOY29284.1	BH372_18550	3897953	3898084	-1	entericidin
3887133	3901393	14260	Predicted by at least one method	AOY29848.1	BH372_18555	3898116	3898241	-1	hypothetical protein
3887133	3901393	14260	Predicted by at least one method	AOY29285.1	BH372_18560	3898350	3898556	-1	integrase
3887133	3901393	14260	Predicted by at least one method		BH372_18565	3898553	3899468	-1	LysR family transcriptional regulator
3887133	3901393	14260	Predicted by at least one method	AOY29286.1	BH372_18570	3899561	3900220	1	haloacid dehalogenase
3887133	3901393	14260	Predicted by at least one method	AOY29287.1	BH372_18575	3900248	3901393	1	alanine racemase
3908241	3912902	4661	Predicted by at least one method	AOY29297.1	BH372_18630	3908241	3908618	1	hypothetical protein
3908241	3912902	4661	Predicted by at least one method	AOY29298.1	BH372_18635	3908615	3908797	1	hypothetical protein
3908241	3912902	4661	Predicted by at least one method	AOY29299.1	BH372_18640	3908801	3909787	1	DNA recombinase
3908241	3912902	4661	Predicted by at least one method	AOY29300.1	BH372_18645	3909784	3910431	1	exonuclease
3908241	3912902	4661	Predicted by at least one method	AOY29301.1	BH372_18650	3910489	3911016	1	hypothetical protein
3908241	3912902	4661	Predicted by at least one method	AOY29302.1	BH372_18655	3911053	3912237	1	hypothetical protein
3908241	3912902	4661	Predicted by at least one method	AOY29303.1	BH372_18660	3912248	3912589	1	hypothetical protein
3908241	3912902	4661	Predicted by at least one method	AOY29304.1	BH372_18665	3912582	3912701	1	hypothetical protein
3908241	3912902	4661	Predicted by at least one method	AOY29305.1	BH372_18670	3912702	3912902	1	hypothetical protein
3908241	3912902	4661	Predicted by at least one method	AOY29306.1	BH372_18675	3912899	3913888	-1	integrase
3990695	4018462	27767	Predicted by at least one method	AOY29362.1	BH372_19005	3990695	3991459	1	phytanoyl-CoA dioxygenase
3990695	4018462	27767	Predicted by at least one method	AOY29363.1	BH372_19010	3991581	3992771	1	voltage-gated potassium channel TrkA
3990695	4018462	27767	Predicted by at least one method	AOY29364.1	BH372_19015	3992768	3993670	-1	IS481 family transposase
3990695	4018462	27767	Predicted by at least one method	AOY29365.1	BH372_19020	3993817	3994719	-1	IS481 family transposase
3990695	4018462	27767	Predicted by at least one method	AOY29366.1	BH372_19025	3995525	3995902	1	30S ribosomal protein S12
3990695	4018462	27767	Predicted by at least one method	AOY29367.1	BH372_19030	3996066	3996536	1	30S ribosomal protein S7
3990695	4018462	27767	Predicted by at least one method	AOY29368.1	BH372_19035	3996554	3998656	1	translation elongation factor G
3990695	4018462	27767	Predicted by at least one method	AOY29369.1	BH372_19040	3998733	3999923	1	translation elongation factor Tu
3990695	4018462	27767	Predicted by at least one method	AOY29370.1	BH372_19045	3999987	4000298	1	30S ribosomal protein S10
3990695	4018462	27767	Predicted by at least one method	AOY29371.1	BH372_19050	4000656	4001345	1	50S ribosomal protein L3
3990695	4018462	27767	Predicted by at least one method	AOY29372.1	BH372_19055	4001350	4001967	1	50S ribosomal protein L4
3990695	4018462	27767	Predicted by at least one method	AOY29373.1	BH372_19060	4001964	4002260	1	50S ribosomal protein L23
3990695	4018462	27767	Predicted by at least one method	AOY29374.1	BH372_19065	4002261	4003088	1	50S ribosomal protein L2
3990695	4018462	27767	Predicted by at least one method	AOY29375.1	BH372_19070	4003101	4003376	1	30S ribosomal protein S19
3990695	4018462	27767	Predicted by at least one method	AOY29376.1	BH372_19075	4003380	4003709	1	50S ribosomal protein L22
3990695	4018462	27767	Predicted by at least one method	AOY29377.1	BH372_19080	4003719	4004510	1	30S ribosomal protein S3
3990695	4018462	27767	Predicted by at least one method	AOY29378.1	BH372_19085	4004513	4004929	1	50S ribosomal protein L16
3990695	4018462	27767	Predicted by at least one method	AOY29379.1	BH372_19090	4004940	4005131	1	50S ribosomal protein L29
3990695	4018462	27767	Predicted by at least one method	AOY29380.1	BH372_19095	4005133	4005414	1	30S ribosomal protein S17
3990695	4018462	27767	Predicted by at least one method	AOY29381.1	BH372_19100	4005581	4006444	-1	hydrolase
3990695	4018462	27767	Predicted by at least one method	AOY29382.1	BH372_19105	4006531	4007958	-1	NAD-dependent succinate-semialdehyde dehydrogenase
3990695	4018462	27767	Predicted by at least one method	AOY29852.1	BH372_19110	4008139	4008327	-1	hypothetical protein
3990695	4018462	27767	Predicted by at least one method	AOY29383.1	BH372_19115	4008851	4009219	1	50S ribosomal protein L14
3990695	4018462	27767	Predicted by at least one method	AOY29384.1	BH372_19120	4009230	4009550	1	50S ribosomal protein L24
3990695	4018462	27767	Predicted by at least one method	AOY29385.1	BH372_19125	4009563	4010102	1	50S ribosomal protein L5
3990695	4018462	27767	Predicted by at least one method	AOY29386.1	BH372_19130	4010115	4010420	1	30S ribosomal protein S14
3990695	4018462	27767	Predicted by at least one method	AOY29387.1	BH372_19135	4010431	4010826	1	30S ribosomal protein S8
3990695	4018462	27767	Predicted by at least one method	AOY29388.1	BH372_19140	4010837	4011370	1	50S ribosomal protein L6
3990695	4018462	27767	Predicted by at least one method	AOY29389.1	BH372_19145	4011392	4011754	1	50S ribosomal protein L18
3990695	4018462	27767	Predicted by at least one method	AOY29390.1	BH372_19150	4011770	4012294	1	30S ribosomal protein S5
3990695	4018462	27767	Predicted by at least one method	AOY29391.1	BH372_19155	4012298	4012483	1	50S ribosomal protein L30
3990695	4018462	27767	Predicted by at least one method	AOY29392.1	BH372_19160	4012493	4012933	1	50S ribosomal protein L15
3990695	4018462	27767	Predicted by at least one method	AOY29393.1	BH372_19165	4012948	4014273	1	preprotein translocase subunit SecY
3990695	4018462	27767	Predicted by at least one method	AOY29394.1	BH372_19170	4014283	4014501	1	translation initiation factor IF-1
3990695	4018462	27767	Predicted by at least one method	AOY29395.1	BH372_19175	4014536	4014649	1	50S ribosomal protein L36
3990695	4018462	27767	Predicted by at least one method	AOY29396.1	BH372_19180	4014691	4015056	1	30S ribosomal protein S13
3990695	4018462	27767	Predicted by at least one method	AOY29397.1	BH372_19185	4015072	4015473	1	30S ribosomal protein S11
3990695	4018462	27767	Predicted by at least one method	AOY29398.1	BH372_19190	4015485	4016108	1	30S ribosomal protein S4
3990695	4018462	27767	Predicted by at least one method	AOY29399.1	BH372_19195	4016323	4017309	1	DNA-directed RNA polymerase subunit alpha
3990695	4018462	27767	Predicted by at least one method	AOY29400.1	BH372_19200	4017468	4017863	1	50S ribosomal protein L17
3990695	4018462	27767	Predicted by at least one method	AOY29401.1	BH372_19205	4017917	4018462	1	hypothetical protein
3990695	4018462	27767	Predicted by at least one method	AOY29402.1	BH372_19210	4018449	4018790	1	dihydroorotate dehydrogenase
4185144	4197620	12476	Predicted by at least one method	AOY29552.1	BH372_20040	4185144	4186046	1	IS481 family transposase
4185144	4197620	12476	Predicted by at least one method	AOY29553.1	BH372_20045	4186193	4187095	1	IS481 family transposase
4185144	4197620	12476	Predicted by at least one method	AOY29554.1	BH372_20050	4187092	4188585	-1	RND transporter
4185144	4197620	12476	Predicted by at least one method	AOY29555.1	BH372_20055	4188582	4191689	-1	multidrug transporter subunit MdtC
4185144	4197620	12476	Predicted by at least one method	AOY29556.1	BH372_20060	4191686	4194754	-1	multidrug transporter subunit MdtC
4185144	4197620	12476	Predicted by at least one method	AOY29557.1	BH372_20065	4194751	4196001	-1	efflux transporter periplasmic adaptor subunit
4185144	4197620	12476	Predicted by at least one method	AOY29863.1	BH372_20070	4196182	4196934	-1	cell division protein ZapD
4185144	4197620	12476	Predicted by at least one method	AOY29864.1	BH372_20075	4196976	4197620	-1	dephospho-CoA kinase
4220485	4228236	7751	Predicted by at least one method	AOY29577.1	BH372_20185	4220485	4221387	1	IS481 family transposase
4220485	4228236	7751	Predicted by at least one method	AOY29578.1	BH372_20190	4221399	4222298	1	hypothetical protein
4220485	4228236	7751	Predicted by at least one method	AOY29579.1	BH372_20195	4222288	4223442	1	acyl-CoA transferase
4220485	4228236	7751	Predicted by at least one method	AOY29580.1	BH372_20200	4223482	4224894	1	hypothetical protein
4220485	4228236	7751	Predicted by at least one method	AOY29581.1	BH372_20205	4224917	4225885	1	ABC transporter substrate-binding protein
4220485	4228236	7751	Predicted by at least one method	AOY29582.1	BH372_20210	4225887	4226711	1	enoyl-CoA hydratase
4220485	4228236	7751	Predicted by at least one method	AOY29583.1	BH372_20215	4226708	4227469	1	nitrobenzoate reductase
4220485	4228236	7751	Predicted by at least one method	AOY29584.1	BH372_20220	4227550	4228236	-1	TetR family transcriptional regulator
4221399	4226711	5312	Predicted by at least one method	AOY29578.1	BH372_20190	4221399	4222298	1	hypothetical protein
4221399	4226711	5312	Predicted by at least one method	AOY29579.1	BH372_20195	4222288	4223442	1	acyl-CoA transferase
4221399	4226711	5312	Predicted by at least one method	AOY29580.1	BH372_20200	4223482	4224894	1	hypothetical protein
4221399	4226711	5312	Predicted by at least one method	AOY29581.1	BH372_20205	4224917	4225885	1	ABC transporter substrate-binding protein
4221399	4226711	5312	Predicted by at least one method	AOY29582.1	BH372_20210	4225887	4226711	1	enoyl-CoA hydratase
4221399	4226711	5312	Predicted by at least one method	AOY29583.1	BH372_20215	4226708	4227469	1	nitrobenzoate reductase

## Sheet: J448
Island start	Island end	Length	Method	Gene name	Locus	Gene start	Gene end	Strand	Product
60298	71493	11195	Predicted by at least one method	AOY29918.1	BH373_00320	60298	61524	-1	serine kinase HipA
60298	71493	11195	Predicted by at least one method	AOY29919.1	BH373_00325	61524	61943	-1	DNA-binding protein
60298	71493	11195	Predicted by at least one method	AOY33461.1	BH373_00330	62127	63068	-1	hypothetical protein
60298	71493	11195	Predicted by at least one method	AOY29920.1	BH373_00335	63492	64466	-1	hypothetical protein
60298	71493	11195	Predicted by at least one method	AOY29921.1	BH373_00340	64523	65104	-1	protease
60298	71493	11195	Predicted by at least one method	AOY29922.1	BH373_00345	65117	65419	-1	ferredoxin
60298	71493	11195	Predicted by at least one method	AOY29923.1	BH373_00350	65538	66596	-1	oxidoreductase
60298	71493	11195	Predicted by at least one method	AOY29924.1	BH373_00355	66631	67902	-1	hypothetical protein
60298	71493	11195	Predicted by at least one method	AOY29925.1	BH373_00360	67933	68187	-1	hypothetical protein
60298	71493	11195	Predicted by at least one method	AOY29926.1	BH373_00365	68532	69713	-1	hypothetical protein
60298	71493	11195	Predicted by at least one method		BH373_00370	69734	70036	-1	hydroxylase
60298	71493	11195	Predicted by at least one method	AOY29927.1	BH373_00375	70135	71085	1	IS481 family transposase
60298	71493	11195	Predicted by at least one method	AOY29928.1	BH373_00380	71179	71493	1	transposase
60298	71493	11195	Predicted by at least one method		BH373_00385	71490	72305	1	integrase
62127	70036	7909	Predicted by at least one method	AOY33461.1	BH373_00330	62127	63068	-1	hypothetical protein
62127	70036	7909	Predicted by at least one method	AOY29920.1	BH373_00335	63492	64466	-1	hypothetical protein
62127	70036	7909	Predicted by at least one method	AOY29921.1	BH373_00340	64523	65104	-1	protease
62127	70036	7909	Predicted by at least one method	AOY29922.1	BH373_00345	65117	65419	-1	ferredoxin
62127	70036	7909	Predicted by at least one method	AOY29923.1	BH373_00350	65538	66596	-1	oxidoreductase
62127	70036	7909	Predicted by at least one method	AOY29924.1	BH373_00355	66631	67902	-1	hypothetical protein
62127	70036	7909	Predicted by at least one method	AOY29925.1	BH373_00360	67933	68187	-1	hypothetical protein
62127	70036	7909	Predicted by at least one method	AOY29926.1	BH373_00365	68532	69713	-1	hypothetical protein
62127	70036	7909	Predicted by at least one method		BH373_00370	69734	70036	-1	hydroxylase
633468	637862	4394	Predicted by at least one method	AOY30420.1	BH373_03170	633468	637862	-1	dermonecrotic toxin
682689	722848	40159	Predicted by at least one method	AOY30464.1	BH373_03405	682689	682895	-1	hypothetical protein
682689	722848	40159	Predicted by at least one method	AOY33492.1	BH373_03410	682967	683578	-1	repressor
682689	722848	40159	Predicted by at least one method	AOY30465.1	BH373_03415	684058	684378	-1	hypothetical protein
682689	722848	40159	Predicted by at least one method	AOY30466.1	BH373_03420	684371	685069	-1	hypothetical protein
682689	722848	40159	Predicted by at least one method	AOY30467.1	BH373_03425	685084	685305	-1	hypothetical protein
682689	722848	40159	Predicted by at least one method	AOY30468.1	BH373_03430	685323	686273	1	IS481 family transposase
682689	722848	40159	Predicted by at least one method	AOY30469.1	BH373_03435	686913	687398	1	terminase
682689	722848	40159	Predicted by at least one method	AOY30470.1	BH373_03440	687385	688662	1	terminase
682689	722848	40159	Predicted by at least one method	AOY30471.1	BH373_03445	688665	690083	1	hypothetical protein
682689	722848	40159	Predicted by at least one method	AOY30472.1	BH373_03450	690055	691167	1	hypothetical protein
682689	722848	40159	Predicted by at least one method	AOY30473.1	BH373_03455	691173	691415	1	hypothetical protein
682689	722848	40159	Predicted by at least one method	AOY30474.1	BH373_03460	691538	692140	1	hypothetical protein
682689	722848	40159	Predicted by at least one method		BH373_03465	692167	692574	1	hypothetical protein
682689	722848	40159	Predicted by at least one method	AOY30475.1	BH373_03470	692710	693519	-1	IS481 family transposase
682689	722848	40159	Predicted by at least one method	AOY30476.1	BH373_03475	693618	694568	-1	IS481 family transposase
682689	722848	40159	Predicted by at least one method		BH373_03480	694667	695233	1	hypothetical protein
682689	722848	40159	Predicted by at least one method	AOY30477.1	BH373_03485	695243	695494	1	hypothetical protein
682689	722848	40159	Predicted by at least one method	AOY30478.1	BH373_03490	695557	696039	1	hypothetical protein
682689	722848	40159	Predicted by at least one method	AOY30479.1	BH373_03495	696041	696241	1	hypothetical protein
682689	722848	40159	Predicted by at least one method	AOY30480.1	BH373_03500	696241	696636	1	hypothetical protein
682689	722848	40159	Predicted by at least one method	AOY30481.1	BH373_03505	696633	697031	1	hypothetical protein
682689	722848	40159	Predicted by at least one method	AOY30482.1	BH373_03510	697028	697450	1	hypothetical protein
682689	722848	40159	Predicted by at least one method	AOY30483.1	BH373_03515	697458	697958	1	hypothetical protein
682689	722848	40159	Predicted by at least one method	AOY30484.1	BH373_03520	698213	698731	1	phage tail protein
682689	722848	40159	Predicted by at least one method	AOY30485.1	BH373_03525	698741	699070	1	hypothetical protein
682689	722848	40159	Predicted by at least one method	AOY30486.1	BH373_03530	699088	699378	1	hypothetical protein
682689	722848	40159	Predicted by at least one method	AOY30487.1	BH373_03535	699404	702016	1	phage tail tape measure protein
682689	722848	40159	Predicted by at least one method	AOY30488.1	BH373_03540	702026	702385	1	hypothetical protein
682689	722848	40159	Predicted by at least one method	AOY30489.1	BH373_03545	702453	702986	1	hypothetical protein
682689	722848	40159	Predicted by at least one method	AOY30490.1	BH373_03550	702983	703372	1	hypothetical protein
682689	722848	40159	Predicted by at least one method	AOY30491.1	BH373_03555	703365	707321	1	hypothetical protein
682689	722848	40159	Predicted by at least one method	AOY30492.1	BH373_03560	707326	707742	1	hypothetical protein
682689	722848	40159	Predicted by at least one method	AOY30493.1	BH373_03565	707961	708224	1	hypothetical protein
682689	722848	40159	Predicted by at least one method	AOY30494.1	BH373_03570	708224	709036	1	hypothetical protein
682689	722848	40159	Predicted by at least one method	AOY30495.1	BH373_03575	709041	709283	1	hypothetical protein
682689	722848	40159	Predicted by at least one method	AOY30496.1	BH373_03580	709262	709813	1	lysozyme
682689	722848	40159	Predicted by at least one method	AOY30497.1	BH373_03585	709813	710328	1	hypothetical protein
682689	722848	40159	Predicted by at least one method	AOY30498.1	BH373_03590	710325	710606	-1	hypothetical protein
682689	722848	40159	Predicted by at least one method	AOY30499.1	BH373_03595	710606	710827	-1	hypothetical protein
682689	722848	40159	Predicted by at least one method	AOY30500.1	BH373_03600	711156	711827	-1	hypothetical protein
682689	722848	40159	Predicted by at least one method	AOY30501.1	BH373_03605	712183	712869	-1	DNA-binding response regulator
682689	722848	40159	Predicted by at least one method	AOY30502.1	BH373_03610	712850	713422	-1	RNA pyrophosphohydrolase
682689	722848	40159	Predicted by at least one method	AOY30503.1	BH373_03615	713488	715218	1	proline--tRNA ligase
682689	722848	40159	Predicted by at least one method	AOY30504.1	BH373_03620	715271	715699	1	tol-pal system-associated acyl-CoA thioesterase
682689	722848	40159	Predicted by at least one method	AOY30505.1	BH373_03625	715702	716382	1	protein TolQ
682689	722848	40159	Predicted by at least one method	AOY30506.1	BH373_03630	716382	716840	1	protein TolR
682689	722848	40159	Predicted by at least one method	AOY30507.1	BH373_03635	716877	717851	1	protein TolA
682689	722848	40159	Predicted by at least one method	AOY30508.1	BH373_03640	717868	719184	1	Tol-Pal system beta propeller repeat protein TolB
682689	722848	40159	Predicted by at least one method	AOY30509.1	BH373_03645	719216	719713	1	peptidoglycan-associated lipoprotein
682689	722848	40159	Predicted by at least one method	AOY30510.1	BH373_03650	719800	720489	1	tol-pal system protein YbgF
682689	722848	40159	Predicted by at least one method	AOY30511.1	BH373_03655	720489	721538	1	iron-siderophore ABC transporter permease
682689	722848	40159	Predicted by at least one method	AOY30512.1	BH373_03660	721535	722329	1	iron ABC transporter ATP-binding protein
682689	722848	40159	Predicted by at least one method	AOY30513.1	BH373_03665	722498	722848	1	hypothetical protein
682689	722848	40159	Predicted by at least one method	AOY30514.1	BH373_03670	722824	723381	1	hypothetical protein
682689	687398	4709	Predicted by at least one method	AOY30464.1	BH373_03405	682689	682895	-1	hypothetical protein
682689	687398	4709	Predicted by at least one method	AOY33492.1	BH373_03410	682967	683578	-1	repressor
682689	687398	4709	Predicted by at least one method	AOY30465.1	BH373_03415	684058	684378	-1	hypothetical protein
682689	687398	4709	Predicted by at least one method	AOY30466.1	BH373_03420	684371	685069	-1	hypothetical protein
682689	687398	4709	Predicted by at least one method	AOY30467.1	BH373_03425	685084	685305	-1	hypothetical protein
682689	687398	4709	Predicted by at least one method	AOY30468.1	BH373_03430	685323	686273	1	IS481 family transposase
682689	687398	4709	Predicted by at least one method	AOY30469.1	BH373_03435	686913	687398	1	terminase
682689	687398	4709	Predicted by at least one method	AOY30470.1	BH373_03440	687385	688662	1	terminase
696041	702016	5975	Predicted by at least one method	AOY30479.1	BH373_03495	696041	696241	1	hypothetical protein
696041	702016	5975	Predicted by at least one method	AOY30480.1	BH373_03500	696241	696636	1	hypothetical protein
696041	702016	5975	Predicted by at least one method	AOY30481.1	BH373_03505	696633	697031	1	hypothetical protein
696041	702016	5975	Predicted by at least one method	AOY30482.1	BH373_03510	697028	697450	1	hypothetical protein
696041	702016	5975	Predicted by at least one method	AOY30483.1	BH373_03515	697458	697958	1	hypothetical protein
696041	702016	5975	Predicted by at least one method	AOY30484.1	BH373_03520	698213	698731	1	phage tail protein
696041	702016	5975	Predicted by at least one method	AOY30485.1	BH373_03525	698741	699070	1	hypothetical protein
696041	702016	5975	Predicted by at least one method	AOY30486.1	BH373_03530	699088	699378	1	hypothetical protein
696041	702016	5975	Predicted by at least one method	AOY30487.1	BH373_03535	699404	702016	1	phage tail tape measure protein
702453	709813	7360	Predicted by at least one method	AOY30489.1	BH373_03545	702453	702986	1	hypothetical protein
702453	709813	7360	Predicted by at least one method	AOY30490.1	BH373_03550	702983	703372	1	hypothetical protein
702453	709813	7360	Predicted by at least one method	AOY30491.1	BH373_03555	703365	707321	1	hypothetical protein
702453	709813	7360	Predicted by at least one method	AOY30492.1	BH373_03560	707326	707742	1	hypothetical protein
702453	709813	7360	Predicted by at least one method	AOY30493.1	BH373_03565	707961	708224	1	hypothetical protein
702453	709813	7360	Predicted by at least one method	AOY30494.1	BH373_03570	708224	709036	1	hypothetical protein
702453	709813	7360	Predicted by at least one method	AOY30495.1	BH373_03575	709041	709283	1	hypothetical protein
702453	709813	7360	Predicted by at least one method	AOY30496.1	BH373_03580	709262	709813	1	lysozyme
1220629	1229192	8563	Predicted by at least one method	AOY30885.1	BH373_05875	1220629	1221264	1	hypothetical protein
1220629	1229192	8563	Predicted by at least one method	AOY30886.1	BH373_05880	1221342	1221695	-1	hypothetical protein
1220629	1229192	8563	Predicted by at least one method	AOY33531.1	BH373_05885	1221779	1222711	-1	succinylglutamate desuccinylase
1220629	1229192	8563	Predicted by at least one method	AOY30887.1	BH373_05890	1223019	1223921	1	IS481 family transposase
1220629	1229192	8563	Predicted by at least one method	AOY30888.1	BH373_05895	1223987	1224850	-1	multidrug DMT transporter permease
1220629	1229192	8563	Predicted by at least one method	AOY33532.1	BH373_05900	1225196	1226170	-1	LysR family transcriptional regulator
1220629	1229192	8563	Predicted by at least one method	AOY30889.1	BH373_05905	1226244	1226981	-1	amino acid ABC transporter ATP-binding protein
1220629	1229192	8563	Predicted by at least one method	AOY30890.1	BH373_05910	1227001	1227690	-1	amino acid ABC transporter permease
1220629	1229192	8563	Predicted by at least one method	AOY30891.1	BH373_05915	1227683	1228372	-1	ABC transporter permease
1220629	1229192	8563	Predicted by at least one method	AOY30892.1	BH373_05920	1228476	1229192	-1	cysteine ABC transporter substrate-binding protein
1356789	1376029	19240	Predicted by at least one method	AOY30996.1	BH373_06555	1356789	1357328	-1	peroxiredoxin
1356789	1376029	19240	Predicted by at least one method	AOY30997.1	BH373_06560	1357421	1358323	-1	IS481 family transposase
1356789	1376029	19240	Predicted by at least one method	AOY30998.1	BH373_06565	1358470	1358877	-1	hypothetical protein
1356789	1376029	19240	Predicted by at least one method	AOY30999.1	BH373_06570	1359110	1359541	-1	hypothetical protein
1356789	1376029	19240	Predicted by at least one method	AOY31000.1	BH373_06575	1359723	1360127	-1	GntR family transcriptional regulator
1356789	1376029	19240	Predicted by at least one method		BH373_06580	1360332	1361367	1	peptidase M4
1356789	1376029	19240	Predicted by at least one method	AOY31001.1	BH373_06585	1361364	1361687	1	hypothetical protein
1356789	1376029	19240	Predicted by at least one method	AOY31002.1	BH373_06590	1361690	1362577	-1	aldo/keto reductase
1356789	1376029	19240	Predicted by at least one method	AOY31003.1	BH373_06595	1362610	1363035	-1	universal stress protein
1356789	1376029	19240	Predicted by at least one method	AOY31004.1	BH373_06600	1363107	1363460	-1	hypothetical protein
1356789	1376029	19240	Predicted by at least one method	AOY31005.1	BH373_06605	1363700	1364206	-1	hypothetical protein
1356789	1376029	19240	Predicted by at least one method	AOY31006.1	BH373_06610	1364245	1365576	-1	transcriptional regulator PtsJ
1356789	1376029	19240	Predicted by at least one method	AOY31007.1	BH373_06615	1365636	1366451	1	YggS family pyridoxal phosphate enzyme
1356789	1376029	19240	Predicted by at least one method	AOY31008.1	BH373_06620	1366448	1367302	1	bifunctional pyridoxal kinase/hydroxymethylpyrimidine kinase
1356789	1376029	19240	Predicted by at least one method		BH373_06625	1367403	1370374	1	ATPase
1356789	1376029	19240	Predicted by at least one method	AOY33548.1	BH373_06630	1370365	1372908	-1	malto-oligosyltrehalose synthase
1356789	1376029	19240	Predicted by at least one method	AOY31009.1	BH373_06635	1372905	1373846	-1	hypothetical protein
1356789	1376029	19240	Predicted by at least one method	AOY31010.1	BH373_06640	1373831	1374214	-1	hypothetical protein
1356789	1376029	19240	Predicted by at least one method	AOY31011.1	BH373_06645	1374275	1376029	-1	malto-oligosyltrehalose trehalohydrolase
1356789	1376029	19240	Predicted by at least one method	AOY31012.1	BH373_06650	1376026	1378146	-1	glycogen debranching enzyme GlgX
1485767	1505007	19240	Predicted by at least one method	AOY31097.1	BH373_07180	1485767	1486306	-1	peroxiredoxin
1485767	1505007	19240	Predicted by at least one method	AOY31098.1	BH373_07185	1486399	1487301	-1	IS481 family transposase
1485767	1505007	19240	Predicted by at least one method	AOY31099.1	BH373_07190	1487448	1487855	-1	hypothetical protein
1485767	1505007	19240	Predicted by at least one method	AOY31100.1	BH373_07195	1488088	1488519	-1	hypothetical protein
1485767	1505007	19240	Predicted by at least one method	AOY31101.1	BH373_07200	1488701	1489105	-1	GntR family transcriptional regulator
1485767	1505007	19240	Predicted by at least one method		BH373_07205	1489310	1490345	1	peptidase M4
1485767	1505007	19240	Predicted by at least one method	AOY31102.1	BH373_07210	1490342	1490665	1	hypothetical protein
1485767	1505007	19240	Predicted by at least one method	AOY31103.1	BH373_07215	1490668	1491555	-1	aldo/keto reductase
1485767	1505007	19240	Predicted by at least one method	AOY31104.1	BH373_07220	1491588	1492013	-1	universal stress protein
1485767	1505007	19240	Predicted by at least one method	AOY31105.1	BH373_07225	1492085	1492438	-1	hypothetical protein
1485767	1505007	19240	Predicted by at least one method	AOY31106.1	BH373_07230	1492678	1493184	-1	hypothetical protein
1485767	1505007	19240	Predicted by at least one method	AOY31107.1	BH373_07235	1493223	1494554	-1	transcriptional regulator PtsJ
1485767	1505007	19240	Predicted by at least one method	AOY31108.1	BH373_07240	1494614	1495429	1	YggS family pyridoxal phosphate enzyme
1485767	1505007	19240	Predicted by at least one method	AOY31109.1	BH373_07245	1495426	1496280	1	bifunctional pyridoxal kinase/hydroxymethylpyrimidine kinase
1485767	1505007	19240	Predicted by at least one method		BH373_07250	1496381	1499352	1	ATPase
1485767	1505007	19240	Predicted by at least one method	AOY33562.1	BH373_07255	1499343	1501886	-1	malto-oligosyltrehalose synthase
1485767	1505007	19240	Predicted by at least one method	AOY31110.1	BH373_07260	1501883	1502824	-1	hypothetical protein
1485767	1505007	19240	Predicted by at least one method	AOY31111.1	BH373_07265	1502809	1503192	-1	hypothetical protein
1485767	1505007	19240	Predicted by at least one method	AOY31112.1	BH373_07270	1503253	1505007	-1	malto-oligosyltrehalose trehalohydrolase
1485767	1505007	19240	Predicted by at least one method	AOY31113.1	BH373_07275	1505004	1507124	-1	glycogen debranching enzyme GlgX
1499720	1504026	4306	Predicted by at least one method	AOY33562.1	BH373_07255	1499343	1501886	-1	malto-oligosyltrehalose synthase
1499720	1504026	4306	Predicted by at least one method	AOY31110.1	BH373_07260	1501883	1502824	-1	hypothetical protein
1499720	1504026	4306	Predicted by at least one method	AOY31111.1	BH373_07265	1502809	1503192	-1	hypothetical protein
1499720	1504026	4306	Predicted by at least one method	AOY31112.1	BH373_07270	1503253	1505007	-1	malto-oligosyltrehalose trehalohydrolase
1517660	1532691	15031	Predicted by at least one method	AOY31120.1	BH373_07315	1517519	1518664	-1	hypothetical protein
1517660	1532691	15031	Predicted by at least one method		BH373_07320	1518718	1519479	-1	hypothetical protein
1517660	1532691	15031	Predicted by at least one method	AOY31121.1	BH373_07325	1519572	1520522	1	IS481 family transposase
1517660	1532691	15031	Predicted by at least one method	AOY31122.1	BH373_07330	1520513	1520713	-1	hypothetical protein
1517660	1532691	15031	Predicted by at least one method	AOY31123.1	BH373_07335	1520710	1521912	-1	cardiolipin synthase B
1517660	1532691	15031	Predicted by at least one method	AOY31124.1	BH373_07340	1521909	1522667	-1	hypothetical protein
1517660	1532691	15031	Predicted by at least one method	AOY31125.1	BH373_07345	1523085	1523693	1	PadR family transcriptional regulator
1517660	1532691	15031	Predicted by at least one method		BH373_07350	1523719	1524487	1	NADPH-dependent ferric siderophore reductase
1517660	1532691	15031	Predicted by at least one method	AOY31126.1	BH373_07355	1524649	1527249	1	autotransporter outer membrane beta-barrel domain-containing protein
1517660	1532691	15031	Predicted by at least one method	AOY31127.1	BH373_07360	1527237	1530656	-1	nuclease
1517660	1532691	15031	Predicted by at least one method	AOY31128.1	BH373_07365	1530664	1531569	-1	LysR family transcriptional regulator
1517660	1532691	15031	Predicted by at least one method	AOY31129.1	BH373_07370	1531708	1532286	1	NADPH-dependent FMN reductase
1517660	1532691	15031	Predicted by at least one method	AOY31130.1	BH373_07375	1532283	1533194	1	malyl-CoA thiolesterase
1614745	1633985	19240	Predicted by at least one method	AOY31198.1	BH373_07805	1614745	1615284	-1	peroxiredoxin
1614745	1633985	19240	Predicted by at least one method	AOY31199.1	BH373_07810	1615377	1616279	-1	IS481 family transposase
1614745	1633985	19240	Predicted by at least one method	AOY31200.1	BH373_07815	1616426	1616833	-1	hypothetical protein
1614745	1633985	19240	Predicted by at least one method	AOY31201.1	BH373_07820	1617066	1617497	-1	hypothetical protein
1614745	1633985	19240	Predicted by at least one method	AOY31202.1	BH373_07825	1617679	1618083	-1	GntR family transcriptional regulator
1614745	1633985	19240	Predicted by at least one method		BH373_07830	1618288	1619323	1	peptidase M4
1614745	1633985	19240	Predicted by at least one method	AOY31203.1	BH373_07835	1619320	1619643	1	hypothetical protein
1614745	1633985	19240	Predicted by at least one method	AOY31204.1	BH373_07840	1619646	1620533	-1	aldo/keto reductase
1614745	1633985	19240	Predicted by at least one method	AOY31205.1	BH373_07845	1620566	1620991	-1	universal stress protein
1614745	1633985	19240	Predicted by at least one method	AOY31206.1	BH373_07850	1621063	1621416	-1	hypothetical protein
1614745	1633985	19240	Predicted by at least one method	AOY31207.1	BH373_07855	1621656	1622162	-1	hypothetical protein
1614745	1633985	19240	Predicted by at least one method	AOY31208.1	BH373_07860	1622201	1623532	-1	transcriptional regulator PtsJ
1614745	1633985	19240	Predicted by at least one method	AOY31209.1	BH373_07865	1623592	1624407	1	YggS family pyridoxal phosphate enzyme
1614745	1633985	19240	Predicted by at least one method	AOY31210.1	BH373_07870	1624404	1625258	1	bifunctional pyridoxal kinase/hydroxymethylpyrimidine kinase
1614745	1633985	19240	Predicted by at least one method		BH373_07875	1625359	1628330	1	ATPase
1614745	1633985	19240	Predicted by at least one method	AOY33576.1	BH373_07880	1628321	1630864	-1	malto-oligosyltrehalose synthase
1614745	1633985	19240	Predicted by at least one method	AOY31211.1	BH373_07885	1630861	1631802	-1	hypothetical protein
1614745	1633985	19240	Predicted by at least one method	AOY31212.1	BH373_07890	1631787	1632170	-1	hypothetical protein
1614745	1633985	19240	Predicted by at least one method	AOY31213.1	BH373_07895	1632231	1633985	-1	malto-oligosyltrehalose trehalohydrolase
1614745	1633985	19240	Predicted by at least one method	AOY31214.1	BH373_07900	1633982	1636102	-1	glycogen debranching enzyme GlgX
2026160	2031211	5051	Predicted by at least one method	AOY31531.1	BH373_09745	2026160	2026777	1	hypothetical protein
2026160	2031211	5051	Predicted by at least one method	AOY31532.1	BH373_09750	2026799	2027074	1	hypothetical protein
2026160	2031211	5051	Predicted by at least one method	AOY31533.1	BH373_09755	2027090	2027575	1	CesD/SycD/LcrH family type III secretion system chaperone
2026160	2031211	5051	Predicted by at least one method	AOY31534.1	BH373_09760	2027623	2028564	1	hypothetical protein
2026160	2031211	5051	Predicted by at least one method	AOY31535.1	BH373_09765	2028594	2029796	1	hypothetical protein
2026160	2031211	5051	Predicted by at least one method	AOY31536.1	BH373_09770	2029820	2030281	1	CesD/SycD/LcrH family type III secretion system chaperone
2026160	2031211	5051	Predicted by at least one method	AOY31537.1	BH373_09775	2030286	2030807	1	hypothetical protein
2026160	2031211	5051	Predicted by at least one method	AOY31538.1	BH373_09780	2030804	2031211	1	EscI/YscI/HrpB family type III secretion system inner rod protein
2026160	2031211	5051	Predicted by at least one method	AOY31539.1	BH373_09785	2031208	2032032	1	EscJ/YscJ/HrcJ family type III secretion inner membrane ring protein
2035140	2048015	12875	Predicted by at least one method	AOY31542.1	BH373_09805	2034634	2035143	1	type III secretion protein
2035140	2048015	12875	Predicted by at least one method	AOY31543.1	BH373_09810	2035140	2035688	1	hypothetical protein
2035140	2048015	12875	Predicted by at least one method	AOY33605.1	BH373_09815	2035685	2036764	1	type III secretion system protein
2035140	2048015	12875	Predicted by at least one method	AOY31544.1	BH373_09820	2036761	2037432	1	EscR/YscR/HrcR family type III secretion system export apparatus protein
2035140	2048015	12875	Predicted by at least one method	AOY33604.1	BH373_09825	2037438	2037704	1	EscS/YscS/HrcS family type III secretion system export apparatus protein
2035140	2048015	12875	Predicted by at least one method	AOY31545.1	BH373_09830	2037716	2038516	1	EscT/YscT/HrcT family type III secretion system export apparatus protein
2035140	2048015	12875	Predicted by at least one method	AOY31546.1	BH373_09835	2038513	2039562	1	EscU/YscU/HrcU family type III secretion system export apparatus switch protein
2035140	2048015	12875	Predicted by at least one method	AOY31547.1	BH373_09840	2039559	2039957	1	hypothetical protein
2035140	2048015	12875	Predicted by at least one method	AOY31548.1	BH373_09845	2039948	2041750	1	EscC/YscC/HrcC family type III secretion system outer membrane ring protein
2035140	2048015	12875	Predicted by at least one method	AOY31549.1	BH373_09850	2041771	2042373	-1	RNA polymerase subunit sigma
2035140	2048015	12875	Predicted by at least one method	AOY33606.1	BH373_09855	2042548	2043246	-1	hypothetical protein
2035140	2048015	12875	Predicted by at least one method	AOY31550.1	BH373_09860	2043283	2043483	1	hypothetical protein
2035140	2048015	12875	Predicted by at least one method		BH373_09865	2043462	2044768	1	hypothetical protein
2035140	2048015	12875	Predicted by at least one method	AOY31551.1	BH373_09870	2044810	2045997	-1	hypothetical protein
2035140	2048015	12875	Predicted by at least one method	AOY31552.1	BH373_09875	2045994	2048015	-1	regulator
2198975	2205483	6508	Predicted by at least one method	AOY31659.1	BH373_10535	2198975	2199727	1	Asp/Glu racemase
2198975	2205483	6508	Predicted by at least one method		BH373_10540	2199747	2200566	1	alpha/beta hydrolase
2198975	2205483	6508	Predicted by at least one method	AOY31660.1	BH373_10545	2200594	2201625	1	2,5-dihydroxypyridine 5,6-dioxygenase
2198975	2205483	6508	Predicted by at least one method	AOY31661.1	BH373_10550	2201641	2202258	1	N-carbamoylsarcosine amidase
2198975	2205483	6508	Predicted by at least one method	AOY33616.1	BH373_10555	2202450	2203466	1	IS110 family transposase
2198975	2205483	6508	Predicted by at least one method		BH373_10560	2203592	2205483	1	aldehyde dehydrogenase
2390923	2402554	11631	Predicted by at least one method	AOY31799.1	BH373_11420	2390923	2391828	-1	LysR family transcriptional regulator
2390923	2402554	11631	Predicted by at least one method	AOY31800.1	BH373_11425	2391985	2392329	1	hypothetical protein
2390923	2402554	11631	Predicted by at least one method	AOY31801.1	BH373_11430	2392487	2392945	1	(2Fe-2S)-binding protein
2390923	2402554	11631	Predicted by at least one method	AOY31802.1	BH373_11435	2392959	2395175	1	aldehyde oxidase
2390923	2402554	11631	Predicted by at least one method	AOY31803.1	BH373_11440	2395172	2396233	1	hypothetical protein
2390923	2402554	11631	Predicted by at least one method	AOY31804.1	BH373_11445	2396262	2397236	1	AraC family transcriptional regulator
2390923	2402554	11631	Predicted by at least one method	AOY31805.1	BH373_11450	2397188	2398006	-1	hypothetical protein
2390923	2402554	11631	Predicted by at least one method	AOY31806.1	BH373_11455	2398019	2398627	-1	peptidase S16
2390923	2402554	11631	Predicted by at least one method	AOY31807.1	BH373_11460	2398802	2399197	1	hypothetical protein
2390923	2402554	11631	Predicted by at least one method	AOY31808.1	BH373_11465	2399216	2400655	1	MFS transporter
2390923	2402554	11631	Predicted by at least one method	AOY31809.1	BH373_11470	2400684	2401031	1	aldehyde-activating protein
2390923	2402554	11631	Predicted by at least one method	AOY31810.1	BH373_11475	2401050	2401952	-1	IS481 family transposase
2390923	2402554	11631	Predicted by at least one method	AOY33629.1	BH373_11480	2402075	2402554	1	GNAT family N-acetyltransferase
2423335	2451969	28634	Predicted by at least one method	AOY31828.1	BH373_11590	2423335	2424198	-1	IS481 family transposase
2423335	2451969	28634	Predicted by at least one method	AOY31829.1	BH373_11595	2424297	2425199	-1	IS481 family transposase
2423335	2451969	28634	Predicted by at least one method	AOY31830.1	BH373_11600	2425484	2426134	-1	hypothetical protein
2423335	2451969	28634	Predicted by at least one method	AOY31831.1	BH373_11605	2426220	2426579	-1	murein hydrolase transporter LrgA
2423335	2451969	28634	Predicted by at least one method	AOY31832.1	BH373_11610	2426567	2428003	-1	dethiobiotin synthase
2423335	2451969	28634	Predicted by at least one method	AOY31833.1	BH373_11615	2428000	2428653	-1	biotin synthase
2423335	2451969	28634	Predicted by at least one method	AOY31834.1	BH373_11620	2428650	2429843	-1	8-amino-7-oxononanoate synthase
2423335	2451969	28634	Predicted by at least one method	AOY31835.1	BH373_11625	2429947	2431221	1	adenosylmethionine--8-amino-7-oxononanoate transaminase
2423335	2451969	28634	Predicted by at least one method	AOY31836.1	BH373_11630	2431218	2432120	-1	IS481 family transposase
2423335	2451969	28634	Predicted by at least one method	AOY31837.1	BH373_11635	2432335	2433309	1	hypothetical protein
2423335	2451969	28634	Predicted by at least one method	AOY33633.1	BH373_11640	2433306	2433449	1	cytochrome oxidase maturation protein, cbb3-type
2423335	2451969	28634	Predicted by at least one method		BH373_11645	2433574	2435060	1	cytochrome-c oxidase, cbb3-type subunit I
2423335	2451969	28634	Predicted by at least one method	AOY31838.1	BH373_11650	2435071	2435733	1	cytochrome-c oxidase, cbb3-type subunit II
2423335	2451969	28634	Predicted by at least one method	AOY31839.1	BH373_11655	2435736	2435912	1	cytochrome oxidase
2423335	2451969	28634	Predicted by at least one method	AOY31840.1	BH373_11660	2435909	2436847	1	cytochrome-c oxidase, cbb3-type subunit III
2423335	2451969	28634	Predicted by at least one method	AOY31841.1	BH373_11665	2436939	2438429	1	cytochrome c oxidase accessory protein CcoG
2423335	2451969	28634	Predicted by at least one method	AOY31842.1	BH373_11670	2438515	2438667	1	lipoprotein
2423335	2451969	28634	Predicted by at least one method	AOY31843.1	BH373_11675	2438681	2438920	1	hypothetical protein
2423335	2451969	28634	Predicted by at least one method	AOY31844.1	BH373_11680	2439016	2439759	1	permease
2423335	2451969	28634	Predicted by at least one method	AOY33634.1	BH373_11685	2439792	2440292	1	GNAT family N-acetyltransferase
2423335	2451969	28634	Predicted by at least one method	AOY31845.1	BH373_11690	2440391	2441314	1	multidrug ABC transporter ATP-binding protein
2423335	2451969	28634	Predicted by at least one method	AOY31846.1	BH373_11695	2441311	2442072	1	sugar ABC transporter permease
2423335	2451969	28634	Predicted by at least one method	AOY33635.1	BH373_11700	2442088	2443170	-1	AI-2E family transporter
2423335	2451969	28634	Predicted by at least one method	AOY31847.1	BH373_11705	2443373	2444323	1	IS481 family transposase
2423335	2451969	28634	Predicted by at least one method	AOY31848.1	BH373_11710	2444422	2445372	1	IS481 family transposase
2423335	2451969	28634	Predicted by at least one method	AOY31849.1	BH373_11715	2445332	2445745	-1	transcriptional regulator
2423335	2451969	28634	Predicted by at least one method	AOY31850.1	BH373_11720	2446030	2446329	1	hypothetical protein
2423335	2451969	28634	Predicted by at least one method	AOY31851.1	BH373_11730	2446739	2449021	-1	RNA polymerase sigma factor RpoD
2423335	2451969	28634	Predicted by at least one method	AOY31852.1	BH373_11735	2449707	2451737	-1	DNA primase
2423335	2451969	28634	Predicted by at least one method	AOY31853.1	BH373_11740	2451757	2451969	-1	30S ribosomal protein S21
2628147	2635235	7088	Predicted by at least one method	AOY32001.1	BH373_12585	2628147	2629097	-1	IS481 family transposase
2628147	2635235	7088	Predicted by at least one method	AOY32002.1	BH373_12590	2629253	2629579	-1	cation:proton antiporter
2628147	2635235	7088	Predicted by at least one method	AOY32003.1	BH373_12595	2629576	2629857	-1	K+/H+ antiporter subunit F
2628147	2635235	7088	Predicted by at least one method	AOY32004.1	BH373_12600	2629857	2630333	-1	Na+/H+ antiporter subunit E
2628147	2635235	7088	Predicted by at least one method	AOY32005.1	BH373_12605	2630333	2631961	-1	monovalent cation/H+ antiporter subunit D
2628147	2635235	7088	Predicted by at least one method	AOY32006.1	BH373_12610	2631958	2632302	-1	Na+/H+ antiporter subunit C
2628147	2635235	7088	Predicted by at least one method	AOY32007.1	BH373_12615	2632302	2635235	-1	monovalent cation/H+ antiporter subunit A
2717514	2722026	4512	Predicted by at least one method		BH373_13000	2717514	2719867	-1	autotransporter outer membrane beta-barrel domain-containing protein
2717514	2722026	4512	Predicted by at least one method	AOY32068.1	BH373_13005	2720031	2720834	-1	2,5-didehydrogluconate reductase B
2717514	2722026	4512	Predicted by at least one method		BH373_13010	2720906	2722026	-1	MFS transporter
2843818	2854388	10570	Predicted by at least one method	AOY32179.1	BH373_13615	2843818	2845203	1	alcaligin biosynthesis protein
2843818	2854388	10570	Predicted by at least one method	AOY32180.1	BH373_13620	2845222	2845827	1	siderophore biosynthesis protein
2843818	2854388	10570	Predicted by at least one method	AOY32181.1	BH373_13625	2845824	2847680	1	IucA/IucC family protein
2843818	2854388	10570	Predicted by at least one method	AOY32182.1	BH373_13630	2847677	2848477	1	siderophore ferric iron reductase
2843818	2854388	10570	Predicted by at least one method	AOY32183.1	BH373_13635	2848492	2849685	1	Rieske (2Fe-2S) protein
2843818	2854388	10570	Predicted by at least one method	AOY32184.1	BH373_13640	2849753	2850727	1	transcriptional regulator
2843818	2854388	10570	Predicted by at least one method	AOY32185.1	BH373_13645	2850850	2852073	1	multidrug transporter
2843818	2854388	10570	Predicted by at least one method	AOY32186.1	BH373_13650	2852184	2854388	1	porin
2888442	2928958	40516	Predicted by at least one method	AOY32219.1	BH373_13820	2888442	2888984	-1	GNAT family N-acetyltransferase
2888442	2928958	40516	Predicted by at least one method	AOY32220.1	BH373_13825	2889022	2889396	-1	hypothetical protein
2888442	2928958	40516	Predicted by at least one method	AOY32221.1	BH373_13830	2889729	2892479	1	zinc protease
2888442	2928958	40516	Predicted by at least one method	AOY32222.1	BH373_13835	2892648	2893781	-1	molecular chaperone DnaJ
2888442	2928958	40516	Predicted by at least one method	AOY32223.1	BH373_13840	2893882	2895807	-1	molecular chaperone DnaK
2888442	2928958	40516	Predicted by at least one method	AOY32224.1	BH373_13845	2895898	2896278	-1	thiol reductase thioredoxin
2888442	2928958	40516	Predicted by at least one method	AOY32225.1	BH373_13850	2896286	2896840	-1	nucleotide exchange factor GrpE
2888442	2928958	40516	Predicted by at least one method	AOY33660.1	BH373_13855	2896982	2897224	-1	hypothetical protein
2888442	2928958	40516	Predicted by at least one method	AOY32226.1	BH373_13860	2897306	2898394	-1	ferrochelatase
2888442	2928958	40516	Predicted by at least one method	AOY32227.1	BH373_13865	2898452	2899456	-1	heat-inducible transcriptional repressor HrcA
2888442	2928958	40516	Predicted by at least one method	AOY32228.1	BH373_13870	2899571	2900470	1	NAD kinase
2888442	2928958	40516	Predicted by at least one method	AOY32229.1	BH373_13875	2900486	2902147	1	DNA repair protein RecN
2888442	2928958	40516	Predicted by at least one method	AOY33661.1	BH373_13880	2902222	2902641	-1	transcriptional repressor
2888442	2928958	40516	Predicted by at least one method	AOY32230.1	BH373_13885	2902792	2903340	1	hypothetical protein
2888442	2928958	40516	Predicted by at least one method	AOY32231.1	BH373_13890	2903341	2904150	1	4-hydroxy-tetrahydrodipicolinate reductase
2888442	2928958	40516	Predicted by at least one method	AOY32232.1	BH373_13895	2904187	2905242	-1	UDP-N-acetylenolpyruvoylglucosamine reductase
2888442	2928958	40516	Predicted by at least one method	AOY32233.1	BH373_13905	2905561	2906352	-1	hydrolase
2888442	2928958	40516	Predicted by at least one method	AOY33662.1	BH373_13910	2906365	2907801	-1	hypothetical protein
2888442	2928958	40516	Predicted by at least one method	AOY32234.1	BH373_13915	2907817	2908803	-1	hypothetical protein
2888442	2928958	40516	Predicted by at least one method	AOY32235.1	BH373_13920	2908841	2909689	-1	formyltetrahydrofolate deformylase
2888442	2928958	40516	Predicted by at least one method	AOY32236.1	BH373_13925	2909690	2910289	-1	sarcosine oxidase subunit gamma
2888442	2928958	40516	Predicted by at least one method	AOY32237.1	BH373_13930	2910297	2913236	-1	(2Fe-2S)-binding protein
2888442	2928958	40516	Predicted by at least one method	AOY32238.1	BH373_13935	2913233	2913505	-1	sarcosine oxidase subunit delta
2888442	2928958	40516	Predicted by at least one method	AOY32239.1	BH373_13940	2913516	2914769	-1	sarcosine oxidase subunit beta
2888442	2928958	40516	Predicted by at least one method	AOY32240.1	BH373_13945	2915051	2916076	1	peptidase M19
2888442	2928958	40516	Predicted by at least one method	AOY32241.1	BH373_13950	2916144	2917187	1	LysR family transcriptional regulator
2888442	2928958	40516	Predicted by at least one method	AOY32242.1	BH373_13955	2917184	2918212	1	lactate dehydrogenase
2888442	2928958	40516	Predicted by at least one method	AOY32243.1	BH373_13960	2918218	2919069	-1	bifunctional methylenetetrahydrofolate dehydrogenase/methenyltetrahydrofolate cyclohydrolase
2888442	2928958	40516	Predicted by at least one method	AOY32244.1	BH373_13965	2919097	2920050	-1	hypothetical protein
2888442	2928958	40516	Predicted by at least one method	AOY32245.1	BH373_13970	2920053	2921003	-1	IS481 family transposase
2888442	2928958	40516	Predicted by at least one method		BH373_13975	2921103	2921417	-1	hypothetical protein
2888442	2928958	40516	Predicted by at least one method	AOY33663.1	BH373_13980	2921428	2922273	-1	pilus assembly protein
2888442	2928958	40516	Predicted by at least one method		BH373_13985	2922270	2923887	-1	secretion protein
2888442	2928958	40516	Predicted by at least one method	AOY32246.1	BH373_13990	2923884	2925296	-1	secretion protein
2888442	2928958	40516	Predicted by at least one method	AOY32247.1	BH373_13995	2925293	2926138	-1	Flp pilus assembly protein CpaB
2888442	2928958	40516	Predicted by at least one method	AOY32248.1	BH373_14000	2926135	2926791	-1	hypothetical protein
2888442	2928958	40516	Predicted by at least one method		BH373_14005	2926788	2927385	-1	hypothetical protein
2888442	2928958	40516	Predicted by at least one method	AOY32249.1	BH373_14010	2927382	2928698	-1	hypothetical protein
2888442	2928958	40516	Predicted by at least one method	AOY32250.1	BH373_14015	2928695	2928958	-1	hypothetical protein
2905561	2920050	14489	Predicted by at least one method	AOY32233.1	BH373_13905	2905561	2906352	-1	hydrolase
2905561	2920050	14489	Predicted by at least one method	AOY33662.1	BH373_13910	2906365	2907801	-1	hypothetical protein
2905561	2920050	14489	Predicted by at least one method	AOY32234.1	BH373_13915	2907817	2908803	-1	hypothetical protein
2905561	2920050	14489	Predicted by at least one method	AOY32235.1	BH373_13920	2908841	2909689	-1	formyltetrahydrofolate deformylase
2905561	2920050	14489	Predicted by at least one method	AOY32236.1	BH373_13925	2909690	2910289	-1	sarcosine oxidase subunit gamma
2905561	2920050	14489	Predicted by at least one method	AOY32237.1	BH373_13930	2910297	2913236	-1	(2Fe-2S)-binding protein
2905561	2920050	14489	Predicted by at least one method	AOY32238.1	BH373_13935	2913233	2913505	-1	sarcosine oxidase subunit delta
2905561	2920050	14489	Predicted by at least one method	AOY32239.1	BH373_13940	2913516	2914769	-1	sarcosine oxidase subunit beta
2905561	2920050	14489	Predicted by at least one method	AOY32240.1	BH373_13945	2915051	2916076	1	peptidase M19
2905561	2920050	14489	Predicted by at least one method	AOY32241.1	BH373_13950	2916144	2917187	1	LysR family transcriptional regulator
2905561	2920050	14489	Predicted by at least one method	AOY32242.1	BH373_13955	2917184	2918212	1	lactate dehydrogenase
2905561	2920050	14489	Predicted by at least one method	AOY32243.1	BH373_13960	2918218	2919069	-1	bifunctional methylenetetrahydrofolate dehydrogenase/methenyltetrahydrofolate cyclohydrolase
2905561	2920050	14489	Predicted by at least one method	AOY32244.1	BH373_13965	2919097	2920050	-1	hypothetical protein
2967003	2990772	23769	Predicted by at least one method	AOY32287.1	BH373_14220	2967003	2967185	1	hypothetical protein
2967003	2990772	23769	Predicted by at least one method	AOY33667.1	BH373_14225	2967285	2967878	-1	twin-arginine translocation pathway signal
2967003	2990772	23769	Predicted by at least one method	AOY32288.1	BH373_14230	2968065	2969156	1	hypothetical protein
2967003	2990772	23769	Predicted by at least one method	AOY32289.1	BH373_14240	2969656	2970066	-1	transcriptional regulator
2967003	2990772	23769	Predicted by at least one method	AOY32290.1	BH373_14245	2970125	2970454	-1	integration host factor subunit alpha
2967003	2990772	23769	Predicted by at least one method	AOY32291.1	BH373_14250	2970472	2972889	-1	phenylalanine--tRNA ligase subunit beta
2967003	2990772	23769	Predicted by at least one method	AOY32292.1	BH373_14255	2972902	2973924	-1	phenylalanine--tRNA ligase subunit alpha
2967003	2990772	23769	Predicted by at least one method	AOY32293.1	BH373_14260	2973999	2974358	-1	50S ribosomal protein L20
2967003	2990772	23769	Predicted by at least one method	AOY32294.1	BH373_14265	2974374	2974571	-1	50S ribosomal protein L35
2967003	2990772	23769	Predicted by at least one method	AOY32295.1	BH373_14270	2974907	2975809	-1	IS481 family transposase
2967003	2990772	23769	Predicted by at least one method	AOY32296.1	BH373_14275	2976052	2976501	1	deoxyuridine 5'-triphosphate nucleotidohydrolase
2967003	2990772	23769	Predicted by at least one method	AOY32297.1	BH373_14280	2976498	2977400	-1	IS481 family transposase
2967003	2990772	23769	Predicted by at least one method	AOY32298.1	BH373_14285	2977559	2979007	1	2-aminoadipate aminotransferase
2967003	2990772	23769	Predicted by at least one method	AOY32299.1	BH373_14290	2979122	2979367	-1	hypothetical protein
2967003	2990772	23769	Predicted by at least one method	AOY32300.1	BH373_14295	2979555	2980457	1	IS481 family transposase
2967003	2990772	23769	Predicted by at least one method	AOY32301.1	BH373_14300	2980702	2981415	-1	methyltransferase type 11
2967003	2990772	23769	Predicted by at least one method	AOY32302.1	BH373_14305	2981538	2981765	-1	GNAT family N-acetyltransferase
2967003	2990772	23769	Predicted by at least one method	AOY32303.1	BH373_14310	2982060	2982698	-1	hypothetical protein
2967003	2990772	23769	Predicted by at least one method	AOY32304.1	BH373_14315	2982807	2983841	1	hydrolase
2967003	2990772	23769	Predicted by at least one method	AOY32305.1	BH373_14320	2983838	2984740	-1	IS481 family transposase
2967003	2990772	23769	Predicted by at least one method		BH373_14325	2984887	2985195	1	MerR family transcriptional regulator
2967003	2990772	23769	Predicted by at least one method	AOY32306.1	BH373_14330	2985204	2985728	-1	DNA-binding protein
2967003	2990772	23769	Predicted by at least one method	AOY32307.1	BH373_14335	2986200	2987261	-1	LacI family transcriptional regulator
2967003	2990772	23769	Predicted by at least one method	AOY32308.1	BH373_14340	2987345	2988979	-1	ABC transporter ATP-binding protein
2967003	2990772	23769	Predicted by at least one method	AOY32309.1	BH373_14345	2988981	2989784	-1	peptide ABC transporter permease
2967003	2990772	23769	Predicted by at least one method	AOY32310.1	BH373_14350	2989813	2990772	-1	ABC transporter
3011794	3020615	8821	Predicted by at least one method	AOY32329.1	BH373_14450	3011794	3012111	-1	hypothetical protein
3011794	3020615	8821	Predicted by at least one method	AOY32330.1	BH373_14455	3012422	3012856	-1	aconitase subunit 2
3011794	3020615	8821	Predicted by at least one method	AOY32331.1	BH373_14460	3012849	3014084	-1	hypothetical protein
3011794	3020615	8821	Predicted by at least one method	AOY32332.1	BH373_14465	3014092	3014886	-1	ABC transporter permease
3011794	3020615	8821	Predicted by at least one method	AOY32333.1	BH373_14470	3014883	3015686	-1	nitrate ABC transporter ATP-binding protein
3011794	3020615	8821	Predicted by at least one method	AOY32334.1	BH373_14475	3015713	3016690	-1	ABC transporter substrate-binding protein
3011794	3020615	8821	Predicted by at least one method	AOY32335.1	BH373_14480	3016719	3018290	-1	hypothetical protein
3011794	3020615	8821	Predicted by at least one method	AOY32336.1	BH373_14485	3018301	3019122	-1	transcriptional regulator
3011794	3020615	8821	Predicted by at least one method		BH373_14490	3019537	3020615	-1	C4-dicarboxylate ABC transporter
3012422	3037881	25459	Predicted by at least one method	AOY32330.1	BH373_14455	3012422	3012856	-1	aconitase subunit 2
3012422	3037881	25459	Predicted by at least one method	AOY32331.1	BH373_14460	3012849	3014084	-1	hypothetical protein
3012422	3037881	25459	Predicted by at least one method	AOY32332.1	BH373_14465	3014092	3014886	-1	ABC transporter permease
3012422	3037881	25459	Predicted by at least one method	AOY32333.1	BH373_14470	3014883	3015686	-1	nitrate ABC transporter ATP-binding protein
3012422	3037881	25459	Predicted by at least one method	AOY32334.1	BH373_14475	3015713	3016690	-1	ABC transporter substrate-binding protein
3012422	3037881	25459	Predicted by at least one method	AOY32335.1	BH373_14480	3016719	3018290	-1	hypothetical protein
3012422	3037881	25459	Predicted by at least one method	AOY32336.1	BH373_14485	3018301	3019122	-1	transcriptional regulator
3012422	3037881	25459	Predicted by at least one method		BH373_14490	3019537	3020615	-1	C4-dicarboxylate ABC transporter
3012422	3037881	25459	Predicted by at least one method	AOY32337.1	BH373_14495	3020847	3022277	-1	MFS transporter
3012422	3037881	25459	Predicted by at least one method	AOY32338.1	BH373_14500	3022290	3022979	1	TetR family transcriptional regulator
3012422	3037881	25459	Predicted by at least one method	AOY32339.1	BH373_14505	3023075	3024415	-1	toxin HipA
3012422	3037881	25459	Predicted by at least one method	AOY33668.1	BH373_14510	3024417	3024674	-1	transcriptional regulator
3012422	3037881	25459	Predicted by at least one method	AOY32340.1	BH373_14515	3025028	3026620	-1	glutamine-hydrolyzing GMP synthase
3012422	3037881	25459	Predicted by at least one method	AOY32341.1	BH373_14520	3026717	3028177	-1	IMP dehydrogenase
3012422	3037881	25459	Predicted by at least one method	AOY32342.1	BH373_14525	3028400	3029011	1	hypothetical protein
3012422	3037881	25459	Predicted by at least one method	AOY32343.1	BH373_14530	3029008	3030621	-1	autotransporter
3012422	3037881	25459	Predicted by at least one method	AOY32344.1	BH373_14535	3030640	3031176	-1	hypothetical protein
3012422	3037881	25459	Predicted by at least one method	AOY32345.1	BH373_14540	3031426	3032064	-1	hypothetical protein
3012422	3037881	25459	Predicted by at least one method	AOY32346.1	BH373_14545	3032303	3032572	1	hypothetical protein
3012422	3037881	25459	Predicted by at least one method	AOY32347.1	BH373_14550	3032758	3033660	-1	IS481 family transposase
3012422	3037881	25459	Predicted by at least one method	AOY32348.1	BH373_14555	3033817	3034053	1	hypothetical protein
3012422	3037881	25459	Predicted by at least one method	AOY32349.1	BH373_14560	3034124	3036760	-1	GTP-binding protein
3012422	3037881	25459	Predicted by at least one method	AOY32350.1	BH373_14565	3036757	3037881	-1	metallophosphatase
3012422	3037881	25459	Predicted by at least one method	AOY32351.1	BH373_14570	3037878	3039260	-1	D-amino acid dehydrogenase small subunit
3266954	3273137	6183	Predicted by at least one method	AOY33686.1	BH373_15615	3266954	3267694	1	oxidoreductase
3266954	3273137	6183	Predicted by at least one method	AOY32525.1	BH373_15625	3268829	3269953	-1	hypothetical protein
3266954	3273137	6183	Predicted by at least one method	AOY32526.1	BH373_15630	3269999	3270367	-1	hypothetical protein
3266954	3273137	6183	Predicted by at least one method	AOY32527.1	BH373_15635	3270609	3271511	-1	IS481 family transposase
3266954	3273137	6183	Predicted by at least one method		BH373_15640	3271659	3272586	-1	hypothetical protein
3266954	3273137	6183	Predicted by at least one method	AOY32528.1	BH373_15645	3272595	3273137	-1	hypothetical protein
3301476	3319366	17890	Predicted by at least one method	AOY32554.1	BH373_15785	3301476	3302849	-1	amidase
3301476	3319366	17890	Predicted by at least one method		BH373_15790	3303224	3304174	-1	IS481 family transposase
3301476	3319366	17890	Predicted by at least one method		BH373_15795	3304174	3304908	-1	hypothetical protein
3301476	3319366	17890	Predicted by at least one method	AOY32555.1	BH373_15800	3305061	3305963	1	LysR family transcriptional regulator
3301476	3319366	17890	Predicted by at least one method	AOY32556.1	BH373_15805	3305911	3307131	-1	MFS transporter
3301476	3319366	17890	Predicted by at least one method	AOY32557.1	BH373_15810	3307128	3307637	-1	tRNA-specific adenosine deaminase
3301476	3319366	17890	Predicted by at least one method	AOY32558.1	BH373_15815	3307627	3308322	-1	hypothetical protein
3301476	3319366	17890	Predicted by at least one method	AOY32559.1	BH373_15820	3308393	3309262	1	LysR family transcriptional regulator
3301476	3319366	17890	Predicted by at least one method	AOY32560.1	BH373_15825	3309273	3309548	-1	hypothetical protein
3301476	3319366	17890	Predicted by at least one method	AOY32561.1	BH373_15830	3309612	3310562	1	IS481 family transposase
3301476	3319366	17890	Predicted by at least one method		BH373_15835	3310559	3311404	-1	NADH:flavin oxidoreductase
3301476	3319366	17890	Predicted by at least one method	AOY32562.1	BH373_15840	3311423	3312121	-1	branched-chain amino acid ABC transporter ATP-binding protein
3301476	3319366	17890	Predicted by at least one method		BH373_15845	3312105	3312892	-1	ABC transporter ATP-binding protein
3301476	3319366	17890	Predicted by at least one method	AOY32563.1	BH373_15850	3312889	3313851	-1	branched-chain amino acid ABC transporter permease
3301476	3319366	17890	Predicted by at least one method	AOY32564.1	BH373_15855	3313855	3314715	-1	branched-chain amino acid ABC transporter permease
3301476	3319366	17890	Predicted by at least one method	AOY32565.1	BH373_15860	3314709	3315101	-1	hypothetical protein
3301476	3319366	17890	Predicted by at least one method		BH373_15865	3315132	3316187	-1	acetyl-CoA synthetase
3301476	3319366	17890	Predicted by at least one method		BH373_15870	3316301	3317502	-1	ABC transporter
3301476	3319366	17890	Predicted by at least one method	AOY32566.1	BH373_15875	3317756	3318553	1	IclR family transcriptional regulator
3301476	3319366	17890	Predicted by at least one method	AOY32567.1	BH373_15880	3318587	3319366	-1	short-chain dehydrogenase
3595900	3610468	14568	Predicted by at least one method	AOY32789.1	BH373_17165	3595900	3596145	1	hypothetical protein
3595900	3610468	14568	Predicted by at least one method	AOY32790.1	BH373_17170	3596374	3596631	-1	hypothetical protein
3595900	3610468	14568	Predicted by at least one method	AOY32791.1	BH373_17175	3597146	3598048	-1	IS481 family transposase
3595900	3610468	14568	Predicted by at least one method	AOY32792.1	BH373_17180	3598280	3599491	-1	chromosome segregation protein SMC
3595900	3610468	14568	Predicted by at least one method	AOY32793.1	BH373_17185	3599507	3602458	-1	DNA methylase
3595900	3610468	14568	Predicted by at least one method	AOY33704.1	BH373_17190	3602460	3605216	-1	restriction endonuclease
3595900	3610468	14568	Predicted by at least one method	AOY32794.1	BH373_17195	3605727	3606773	-1	cell filamentation protein Fic
3595900	3610468	14568	Predicted by at least one method	AOY32795.1	BH373_17200	3607115	3608242	-1	integrase
3595900	3610468	14568	Predicted by at least one method	AOY32796.1	BH373_17205	3608522	3609613	-1	redox-regulated ATPase YchF
3595900	3610468	14568	Predicted by at least one method	AOY32797.1	BH373_17210	3609686	3610468	-1	CAAX protease
3595900	3610468	14568	Predicted by at least one method	AOY32798.1	BH373_17215	3610465	3611061	-1	aminoacyl-tRNA hydrolase
3598280	3609613	11333	Predicted by at least one method	AOY32792.1	BH373_17180	3598280	3599491	-1	chromosome segregation protein SMC
3598280	3609613	11333	Predicted by at least one method	AOY32793.1	BH373_17185	3599507	3602458	-1	DNA methylase
3598280	3609613	11333	Predicted by at least one method	AOY33704.1	BH373_17190	3602460	3605216	-1	restriction endonuclease
3598280	3609613	11333	Predicted by at least one method	AOY32794.1	BH373_17195	3605727	3606773	-1	cell filamentation protein Fic
3598280	3609613	11333	Predicted by at least one method	AOY32795.1	BH373_17200	3607115	3608242	-1	integrase
3598280	3609613	11333	Predicted by at least one method	AOY32796.1	BH373_17205	3608522	3609613	-1	redox-regulated ATPase YchF
3692247	3712767	20520	Predicted by at least one method	AOY32864.1	BH373_17595	3692247	3692636	1	DNA-binding protein
3692247	3712767	20520	Predicted by at least one method		BH373_17600	3692633	3693767	1	thiolase
3692247	3712767	20520	Predicted by at least one method	AOY32865.1	BH373_17605	3693776	3694639	1	3-alpha,7-alpha, 12-alpha-trihydroxy-5-beta-cholest-24-enoyl-CoA hydratase
3692247	3712767	20520	Predicted by at least one method	AOY32866.1	BH373_17610	3694675	3695763	1	hypothetical protein
3692247	3712767	20520	Predicted by at least one method	AOY32867.1	BH373_17615	3695760	3696662	-1	IS481 family transposase
3692247	3712767	20520	Predicted by at least one method	AOY32868.1	BH373_17620	3697064	3700042	1	hypothetical protein
3692247	3712767	20520	Predicted by at least one method		BH373_17625	3700209	3700985	1	desaturase
3692247	3712767	20520	Predicted by at least one method	AOY32869.1	BH373_17630	3700969	3701847	1	fatty acid desaturase
3692247	3712767	20520	Predicted by at least one method	AOY32870.1	BH373_17635	3701883	3702215	1	hypothetical protein
3692247	3712767	20520	Predicted by at least one method	AOY32871.1	BH373_17640	3702194	3702832	1	hypothetical protein
3692247	3712767	20520	Predicted by at least one method	AOY32872.1	BH373_17645	3702962	3703864	1	IS481 family transposase
3692247	3712767	20520	Predicted by at least one method	AOY32873.1	BH373_17650	3704025	3704267	-1	hypothetical protein
3692247	3712767	20520	Predicted by at least one method	AOY32874.1	BH373_17655	3704426	3704746	1	hypothetical protein
3692247	3712767	20520	Predicted by at least one method	AOY32875.1	BH373_17660	3704845	3705795	1	IS481 family transposase
3692247	3712767	20520	Predicted by at least one method	AOY32876.1	BH373_17665	3705792	3706259	-1	ribonuclease HI
3692247	3712767	20520	Predicted by at least one method	AOY32877.1	BH373_17670	3706302	3707072	-1	methyltransferase type 11
3692247	3712767	20520	Predicted by at least one method	AOY32878.1	BH373_17675	3707093	3707893	1	hydroxyacylglutathione hydrolase
3692247	3712767	20520	Predicted by at least one method	AOY32879.1	BH373_17680	3707904	3709313	1	lytic transglycosylase
3692247	3712767	20520	Predicted by at least one method	AOY32880.1	BH373_17685	3709408	3710193	1	enoyl-[acyl-carrier-protein] reductase
3692247	3712767	20520	Predicted by at least one method	AOY33708.1	BH373_17690	3710433	3711449	1	IS110 family transposase
3692247	3712767	20520	Predicted by at least one method	AOY32881.1	BH373_17695	3711557	3711949	-1	osmotically inducible protein OsmC
3692247	3712767	20520	Predicted by at least one method	AOY32882.1	BH373_17700	3712087	3712767	1	hypothetical protein
4016122	4030382	14260	Predicted by at least one method	AOY33132.1	BH373_19145	4016122	4017675	-1	long-chain fatty acid--CoA ligase
4016122	4030382	14260	Predicted by at least one method	AOY33133.1	BH373_19150	4017710	4018687	-1	hypothetical protein
4016122	4030382	14260	Predicted by at least one method	AOY33134.1	BH373_19155	4018960	4019541	-1	ureidoglycolate hydrolase
4016122	4030382	14260	Predicted by at least one method	AOY33135.1	BH373_19160	4019593	4026726	-1	autotransporter outer membrane beta-barrel domain-containing protein
4016122	4030382	14260	Predicted by at least one method	AOY33136.1	BH373_19165	4026942	4027073	-1	entericidin
4016122	4030382	14260	Predicted by at least one method	AOY33729.1	BH373_19170	4027105	4027230	-1	hypothetical protein
4016122	4030382	14260	Predicted by at least one method	AOY33137.1	BH373_19175	4027339	4027545	-1	integrase
4016122	4030382	14260	Predicted by at least one method		BH373_19180	4027542	4028457	-1	LysR family transcriptional regulator
4016122	4030382	14260	Predicted by at least one method	AOY33138.1	BH373_19185	4028550	4029209	1	haloacid dehalogenase
4016122	4030382	14260	Predicted by at least one method	AOY33139.1	BH373_19190	4029237	4030382	1	alanine racemase
4037230	4041891	4661	Predicted by at least one method	AOY33149.1	BH373_19245	4037230	4037607	1	hypothetical protein
4037230	4041891	4661	Predicted by at least one method	AOY33150.1	BH373_19250	4037604	4037786	1	hypothetical protein
4037230	4041891	4661	Predicted by at least one method	AOY33151.1	BH373_19255	4037790	4038776	1	DNA recombinase
4037230	4041891	4661	Predicted by at least one method	AOY33152.1	BH373_19260	4038773	4039420	1	exonuclease
4037230	4041891	4661	Predicted by at least one method	AOY33153.1	BH373_19265	4039478	4040005	1	hypothetical protein
4037230	4041891	4661	Predicted by at least one method	AOY33154.1	BH373_19270	4040042	4041226	1	hypothetical protein
4037230	4041891	4661	Predicted by at least one method	AOY33155.1	BH373_19275	4041237	4041578	1	hypothetical protein
4037230	4041891	4661	Predicted by at least one method	AOY33156.1	BH373_19280	4041571	4041690	1	hypothetical protein
4037230	4041891	4661	Predicted by at least one method	AOY33157.1	BH373_19285	4041691	4041891	1	hypothetical protein
4037230	4041891	4661	Predicted by at least one method	AOY33158.1	BH373_19290	4041888	4042877	-1	integrase
4122806	4147451	24645	Predicted by at least one method	AOY33216.1	BH373_19635	4122806	4123708	-1	IS481 family transposase
4122806	4147451	24645	Predicted by at least one method	AOY33217.1	BH373_19640	4124514	4124891	1	30S ribosomal protein S12
4122806	4147451	24645	Predicted by at least one method	AOY33218.1	BH373_19645	4125055	4125525	1	30S ribosomal protein S7
4122806	4147451	24645	Predicted by at least one method	AOY33219.1	BH373_19650	4125543	4127645	1	translation elongation factor G
4122806	4147451	24645	Predicted by at least one method	AOY33220.1	BH373_19655	4127722	4128912	1	translation elongation factor Tu
4122806	4147451	24645	Predicted by at least one method	AOY33221.1	BH373_19660	4128976	4129287	1	30S ribosomal protein S10
4122806	4147451	24645	Predicted by at least one method	AOY33222.1	BH373_19665	4129645	4130334	1	50S ribosomal protein L3
4122806	4147451	24645	Predicted by at least one method	AOY33223.1	BH373_19670	4130339	4130956	1	50S ribosomal protein L4
4122806	4147451	24645	Predicted by at least one method	AOY33224.1	BH373_19675	4130953	4131249	1	50S ribosomal protein L23
4122806	4147451	24645	Predicted by at least one method	AOY33225.1	BH373_19680	4131250	4132077	1	50S ribosomal protein L2
4122806	4147451	24645	Predicted by at least one method	AOY33226.1	BH373_19685	4132090	4132365	1	30S ribosomal protein S19
4122806	4147451	24645	Predicted by at least one method	AOY33227.1	BH373_19690	4132369	4132698	1	50S ribosomal protein L22
4122806	4147451	24645	Predicted by at least one method	AOY33228.1	BH373_19695	4132708	4133499	1	30S ribosomal protein S3
4122806	4147451	24645	Predicted by at least one method	AOY33229.1	BH373_19700	4133502	4133918	1	50S ribosomal protein L16
4122806	4147451	24645	Predicted by at least one method	AOY33230.1	BH373_19705	4133929	4134120	1	50S ribosomal protein L29
4122806	4147451	24645	Predicted by at least one method	AOY33231.1	BH373_19710	4134122	4134403	1	30S ribosomal protein S17
4122806	4147451	24645	Predicted by at least one method	AOY33232.1	BH373_19715	4134570	4135433	-1	hydrolase
4122806	4147451	24645	Predicted by at least one method	AOY33233.1	BH373_19720	4135520	4136947	-1	NAD-dependent succinate-semialdehyde dehydrogenase
4122806	4147451	24645	Predicted by at least one method	AOY33734.1	BH373_19725	4137128	4137316	-1	hypothetical protein
4122806	4147451	24645	Predicted by at least one method	AOY33234.1	BH373_19730	4137840	4138208	1	50S ribosomal protein L14
4122806	4147451	24645	Predicted by at least one method	AOY33235.1	BH373_19735	4138219	4138539	1	50S ribosomal protein L24
4122806	4147451	24645	Predicted by at least one method	AOY33236.1	BH373_19740	4138552	4139091	1	50S ribosomal protein L5
4122806	4147451	24645	Predicted by at least one method	AOY33237.1	BH373_19745	4139104	4139409	1	30S ribosomal protein S14
4122806	4147451	24645	Predicted by at least one method	AOY33238.1	BH373_19750	4139420	4139815	1	30S ribosomal protein S8
4122806	4147451	24645	Predicted by at least one method	AOY33239.1	BH373_19755	4139826	4140359	1	50S ribosomal protein L6
4122806	4147451	24645	Predicted by at least one method	AOY33240.1	BH373_19760	4140381	4140743	1	50S ribosomal protein L18
4122806	4147451	24645	Predicted by at least one method	AOY33241.1	BH373_19765	4140759	4141283	1	30S ribosomal protein S5
4122806	4147451	24645	Predicted by at least one method	AOY33242.1	BH373_19770	4141287	4141472	1	50S ribosomal protein L30
4122806	4147451	24645	Predicted by at least one method	AOY33243.1	BH373_19775	4141482	4141922	1	50S ribosomal protein L15
4122806	4147451	24645	Predicted by at least one method	AOY33244.1	BH373_19780	4141937	4143262	1	preprotein translocase subunit SecY
4122806	4147451	24645	Predicted by at least one method	AOY33245.1	BH373_19785	4143272	4143490	1	translation initiation factor IF-1
4122806	4147451	24645	Predicted by at least one method	AOY33246.1	BH373_19790	4143525	4143638	1	50S ribosomal protein L36
4122806	4147451	24645	Predicted by at least one method	AOY33247.1	BH373_19795	4143680	4144045	1	30S ribosomal protein S13
4122806	4147451	24645	Predicted by at least one method	AOY33248.1	BH373_19800	4144061	4144462	1	30S ribosomal protein S11
4122806	4147451	24645	Predicted by at least one method	AOY33249.1	BH373_19805	4144474	4145097	1	30S ribosomal protein S4
4122806	4147451	24645	Predicted by at least one method	AOY33250.1	BH373_19810	4145312	4146298	1	DNA-directed RNA polymerase subunit alpha
4122806	4147451	24645	Predicted by at least one method	AOY33251.1	BH373_19815	4146457	4146852	1	50S ribosomal protein L17
4122806	4147451	24645	Predicted by at least one method	AOY33252.1	BH373_19820	4146906	4147451	1	hypothetical protein
4122806	4147451	24645	Predicted by at least one method	AOY33253.1	BH373_19825	4147438	4147779	1	dihydroorotate dehydrogenase
4314133	4326609	12476	Predicted by at least one method	AOY33402.1	BH373_20655	4314133	4315035	1	IS481 family transposase
4314133	4326609	12476	Predicted by at least one method	AOY33403.1	BH373_20660	4315182	4316084	1	IS481 family transposase
4314133	4326609	12476	Predicted by at least one method	AOY33404.1	BH373_20665	4316081	4317574	-1	RND transporter
4314133	4326609	12476	Predicted by at least one method	AOY33405.1	BH373_20670	4317571	4320678	-1	multidrug transporter subunit MdtC
4314133	4326609	12476	Predicted by at least one method	AOY33406.1	BH373_20675	4320675	4323743	-1	multidrug transporter subunit MdtC
4314133	4326609	12476	Predicted by at least one method	AOY33407.1	BH373_20680	4323740	4324990	-1	efflux transporter periplasmic adaptor subunit
4314133	4326609	12476	Predicted by at least one method	AOY33408.1	BH373_20685	4325171	4325923	-1	cell division protein ZapD
4314133	4326609	12476	Predicted by at least one method	AOY33746.1	BH373_20690	4325965	4326609	-1	dephospho-CoA kinase
4349474	4357225	7751	Predicted by at least one method	AOY33428.1	BH373_20800	4349474	4350376	1	IS481 family transposase
4349474	4357225	7751	Predicted by at least one method	AOY33429.1	BH373_20805	4350388	4351287	1	hypothetical protein
4349474	4357225	7751	Predicted by at least one method	AOY33430.1	BH373_20810	4351277	4352431	1	acyl-CoA transferase
4349474	4357225	7751	Predicted by at least one method	AOY33431.1	BH373_20815	4352471	4353883	1	hypothetical protein
4349474	4357225	7751	Predicted by at least one method	AOY33432.1	BH373_20820	4353906	4354874	1	ABC transporter substrate-binding protein
4349474	4357225	7751	Predicted by at least one method	AOY33433.1	BH373_20825	4354876	4355700	1	enoyl-CoA hydratase
4349474	4357225	7751	Predicted by at least one method	AOY33434.1	BH373_20830	4355697	4356458	1	nitrobenzoate reductase
4349474	4357225	7751	Predicted by at least one method	AOY33435.1	BH373_20835	4356539	4357225	-1	TetR family transcriptional regulator
4350388	4355700	5312	Predicted by at least one method	AOY33429.1	BH373_20805	4350388	4351287	1	hypothetical protein
4350388	4355700	5312	Predicted by at least one method	AOY33430.1	BH373_20810	4351277	4352431	1	acyl-CoA transferase
4350388	4355700	5312	Predicted by at least one method	AOY33431.1	BH373_20815	4352471	4353883	1	hypothetical protein
4350388	4355700	5312	Predicted by at least one method	AOY33432.1	BH373_20820	4353906	4354874	1	ABC transporter substrate-binding protein
4350388	4355700	5312	Predicted by at least one method	AOY33433.1	BH373_20825	4354876	4355700	1	enoyl-CoA hydratase
4350388	4355700	5312	Predicted by at least one method	AOY33434.1	BH373_20830	4355697	4356458	1	nitrobenzoate reductase

## Sheet: BP165
Genomic islands observed in each genomes
Island start	Island end	Length	Method	Gene name	Locus	Gene start	Gene end	Strand	Product
59249	70036	10787	Predicted by at least one method	WP_010929595.1	QR59_RS00315	59249	60475	-1	type II toxin-antitoxin system HipA family toxin
59249	70036	10787	Predicted by at least one method	WP_010929596.1	QR59_RS00320	60475	60894	-1	transcriptional regulator
59249	70036	10787	Predicted by at least one method	WP_010929597.1	QR59_RS00325	61078	62019	-1	hypothetical protein
59249	70036	10787	Predicted by at least one method	WP_077274078.1	QR59_RS19605	62065	62508	1	hypothetical protein
59249	70036	10787	Predicted by at least one method	WP_010929598.1	QR59_RS00330	62443	63279	-1	hypothetical protein
59249	70036	10787	Predicted by at least one method	WP_010929599.1	QR59_RS00335	63474	64055	-1	protease
59249	70036	10787	Predicted by at least one method	WP_019248465.1	QR59_RS00340	64068	64385	-1	ferredoxin
59249	70036	10787	Predicted by at least one method	WP_029443770.1	QR59_RS00345	64489	65547	-1	oxidoreductase
59249	70036	10787	Predicted by at least one method	WP_019247832.1	QR59_RS00350	65582	66853	-1	TRAP transporter large permease
59249	70036	10787	Predicted by at least one method		QR59_RS19610	66884	67422	-1	C4-dicarboxylate ABC transporter permease
59249	70036	10787	Predicted by at least one method	WP_010929603.1	QR59_RS00360	67483	68664	-1	hypothetical protein
59249	70036	10787	Predicted by at least one method	WP_077069989.1	QR59_RS00365	68685	69068	-1	hypothetical protein
59249	70036	10787	Predicted by at least one method	WP_010929584.1	QR59_RS00370	69086	70036	1	IS481 family transposase
61078	69068	7990	Predicted by at least one method	WP_010929597.1	QR59_RS00325	61078	62019	-1	hypothetical protein
61078	69068	7990	Predicted by at least one method	WP_077274078.1	QR59_RS19605	62065	62508	1	hypothetical protein
61078	69068	7990	Predicted by at least one method	WP_010929598.1	QR59_RS00330	62443	63279	-1	hypothetical protein
61078	69068	7990	Predicted by at least one method	WP_010929599.1	QR59_RS00335	63474	64055	-1	protease
61078	69068	7990	Predicted by at least one method	WP_019248465.1	QR59_RS00340	64068	64385	-1	ferredoxin
61078	69068	7990	Predicted by at least one method	WP_029443770.1	QR59_RS00345	64489	65547	-1	oxidoreductase
61078	69068	7990	Predicted by at least one method	WP_019247832.1	QR59_RS00350	65582	66853	-1	TRAP transporter large permease
61078	69068	7990	Predicted by at least one method		QR59_RS19610	66884	67422	-1	C4-dicarboxylate ABC transporter permease
61078	69068	7990	Predicted by at least one method	WP_010929603.1	QR59_RS00360	67483	68664	-1	hypothetical protein
61078	69068	7990	Predicted by at least one method	WP_077069989.1	QR59_RS00365	68685	69068	-1	hypothetical protein
277141	283986	6845	Predicted by at least one method		QR59_RS01370	276307	277146	1	porin
277141	283986	6845	Predicted by at least one method	WP_005012067.1	QR59_RS01375	277141	278091	-1	IS481-like element IS481 family transposase
277141	283986	6845	Predicted by at least one method	WP_077068974.1	QR59_RS19630	278078	278293	-1	hypothetical protein
277141	283986	6845	Predicted by at least one method	WP_010929718.1	QR59_RS01380	278369	278530	1	DUF4224 domain-containing protein
277141	283986	6845	Predicted by at least one method	WP_010929719.1	QR59_RS01385	278538	278678	1	hypothetical protein
277141	283986	6845	Predicted by at least one method	WP_003815821.1	QR59_RS01395	279197	279646	-1	ClpXP protease specificity-enhancing factor
277141	283986	6845	Predicted by at least one method	WP_003815819.1	QR59_RS01400	279656	280267	-1	stringent starvation protein A
277141	283986	6845	Predicted by at least one method	WP_019247426.1	QR59_RS01405	280426	281280	-1	cytochrome c1
277141	283986	6845	Predicted by at least one method	WP_003815816.1	QR59_RS01410	281300	282682	-1	cytochrome b
277141	283986	6845	Predicted by at least one method	WP_003815815.1	QR59_RS01415	282747	283388	-1	ubiquinol-cytochrome c reductase iron-sulfur subunit
277141	283986	6845	Predicted by at least one method	WP_010929721.1	QR59_RS01420	283528	283986	1	large conductance mechanosensitive channel protein MscL
630322	634716	4394	Predicted by at least one method	WP_010931478.1	QR59_RS03155	630322	634716	-1	dermonecrotic toxin	Virulence gene(BLAST)
678241	684991	6750	Predicted by at least one method	WP_019248926.1	QR59_RS03380	677169	678242	1	hypothetical protein
678241	684991	6750	Predicted by at least one method	WP_005012067.1	QR59_RS03385	678341	679291	1	IS481-like element IS481 family transposase
678241	684991	6750	Predicted by at least one method	WP_010931452.1	QR59_RS03390	679543	679755	-1	hypothetical protein
678241	684991	6750	Predicted by at least one method	WP_010931451.1	QR59_RS03395	679821	680432	-1	LexA family transcriptional repressor
678241	684991	6750	Predicted by at least one method	WP_010931450.1	QR59_RS03400	680912	681232	-1	hypothetical protein
678241	684991	6750	Predicted by at least one method	WP_010931449.1	QR59_RS03405	681225	681923	-1	membrane protein
678241	684991	6750	Predicted by at least one method		QR59_RS19670	681938	682081	-1	hypothetical protein
678241	684991	6750	Predicted by at least one method	WP_005012067.1	QR59_RS03415	682177	683127	1	IS481-like element IS481 family transposase
678241	684991	6750	Predicted by at least one method		QR59_RS19675	683124	683216	1	hypothetical protein
678241	684991	6750	Predicted by at least one method	WP_010931448.1	QR59_RS03420	683803	684252	1	terminase
678241	684991	6750	Predicted by at least one method	WP_010931447.1	QR59_RS03425	684239	685516	1	terminase
679543	720329	40786	Predicted by at least one method	WP_010931452.1	QR59_RS03390	679543	679755	-1	hypothetical protein
679543	720329	40786	Predicted by at least one method	WP_010931451.1	QR59_RS03395	679821	680432	-1	LexA family transcriptional repressor
679543	720329	40786	Predicted by at least one method	WP_010931450.1	QR59_RS03400	680912	681232	-1	hypothetical protein
679543	720329	40786	Predicted by at least one method	WP_010931449.1	QR59_RS03405	681225	681923	-1	membrane protein
679543	720329	40786	Predicted by at least one method		QR59_RS19670	681938	682081	-1	hypothetical protein
679543	720329	40786	Predicted by at least one method	WP_005012067.1	QR59_RS03415	682177	683127	1	IS481-like element IS481 family transposase
679543	720329	40786	Predicted by at least one method		QR59_RS19675	683124	683216	1	hypothetical protein
679543	720329	40786	Predicted by at least one method	WP_010931448.1	QR59_RS03420	683803	684252	1	terminase
679543	720329	40786	Predicted by at least one method	WP_010931447.1	QR59_RS03425	684239	685516	1	terminase
679543	720329	40786	Predicted by at least one method	WP_010931446.1	QR59_RS03430	685519	686937	1	DUF4055 domain-containing protein
679543	720329	40786	Predicted by at least one method	WP_010931445.1	QR59_RS03435	686966	688021	1	hypothetical protein
679543	720329	40786	Predicted by at least one method	WP_010931444.1	QR59_RS03440	688027	688269	1	hypothetical protein
679543	720329	40786	Predicted by at least one method	WP_010931443.1	QR59_RS03445	688392	688994	1	hypothetical protein
679543	720329	40786	Predicted by at least one method		QR59_RS03450	689021	689428	1	hypothetical protein
679543	720329	40786	Predicted by at least one method	WP_005012808.1	QR59_RS03455	689423	690373	-1	IS481-like element IS481 family transposase
679543	720329	40786	Predicted by at least one method		QR59_RS03460	690472	691038	1	hypothetical protein
679543	720329	40786	Predicted by at least one method	WP_010931442.1	QR59_RS03465	691048	691299	1	hypothetical protein
679543	720329	40786	Predicted by at least one method	WP_019247789.1	QR59_RS03470	691362	691844	1	hypothetical protein
679543	720329	40786	Predicted by at least one method	WP_010931440.1	QR59_RS03475	691846	692046	1	hypothetical protein
679543	720329	40786	Predicted by at least one method	WP_010931439.1	QR59_RS03480	692046	692441	1	hypothetical protein
679543	720329	40786	Predicted by at least one method	WP_010931438.1	QR59_RS03485	692438	692836	1	hypothetical protein
679543	720329	40786	Predicted by at least one method	WP_010931437.1	QR59_RS03490	692833	693255	1	hypothetical protein
679543	720329	40786	Predicted by at least one method	WP_010931436.1	QR59_RS03495	693263	693763	1	HNH endonuclease
679543	720329	40786	Predicted by at least one method	WP_010931435.1	QR59_RS03500	694018	694536	1	hypothetical protein
679543	720329	40786	Predicted by at least one method	WP_003813412.1	QR59_RS03505	694546	694875	1	hypothetical protein
679543	720329	40786	Predicted by at least one method	WP_010931434.1	QR59_RS03510	694893	695183	1	hypothetical protein
679543	720329	40786	Predicted by at least one method	WP_010931433.1	QR59_RS03515	695209	697821	1	phage tail tape measure protein
679543	720329	40786	Predicted by at least one method	WP_010931432.1	QR59_RS03520	697831	698190	1	hypothetical protein
679543	720329	40786	Predicted by at least one method	WP_010931431.1	QR59_RS03525	698258	698791	1	DUF1833 domain-containing protein
679543	720329	40786	Predicted by at least one method	WP_010931430.1	QR59_RS03530	698788	699177	1	hypothetical protein
679543	720329	40786	Predicted by at least one method	WP_010931429.1	QR59_RS03535	699170	703126	1	DUF1983 domain-containing protein
679543	720329	40786	Predicted by at least one method	WP_010931428.1	QR59_RS03540	703131	703547	1	hypothetical protein
679543	720329	40786	Predicted by at least one method	WP_010926428.1	QR59_RS03545	703766	704029	1	hypothetical protein
679543	720329	40786	Predicted by at least one method	WP_010931426.1	QR59_RS03550	704029	704841	1	hypothetical protein
679543	720329	40786	Predicted by at least one method	WP_010931425.1	QR59_RS03555	704846	705088	1	hypothetical protein
679543	720329	40786	Predicted by at least one method	WP_010931424.1	QR59_RS03560	705067	705618	1	lysozyme
679543	720329	40786	Predicted by at least one method	WP_076879540.1	QR59_RS03565	705600	706133	1	DUF2514 family protein
679543	720329	40786	Predicted by at least one method	WP_010926433.1	QR59_RS03570	706130	706411	-1	hypothetical protein
679543	720329	40786	Predicted by at least one method		QR59_RS19680	706411	706755	-1	hypothetical protein
679543	720329	40786	Predicted by at least one method	WP_019247783.1	QR59_RS19685	706754	706954	1	hypothetical protein
679543	720329	40786	Predicted by at least one method	WP_010931421.1	QR59_RS03580	706961	707632	-1	SOS response-associated peptidase
679543	720329	40786	Predicted by at least one method	WP_077274080.1	QR59_RS03585	707560	708003	-1	hypothetical protein
679543	720329	40786	Predicted by at least one method	WP_010931420.1	QR59_RS03590	707988	708674	-1	DNA-binding response regulator
679543	720329	40786	Predicted by at least one method	WP_003814635.1	QR59_RS03595	708655	709227	-1	RNA pyrophosphohydrolase
679543	720329	40786	Predicted by at least one method	WP_003814636.1	QR59_RS03600	709293	711023	1	proline--tRNA ligase
679543	720329	40786	Predicted by at least one method	WP_010931419.1	QR59_RS03605	711076	711504	1	tol-pal system-associated acyl-CoA thioesterase
679543	720329	40786	Predicted by at least one method	WP_003814641.1	QR59_RS03610	711507	712187	1	protein TolQ
679543	720329	40786	Predicted by at least one method	WP_003814643.1	QR59_RS03615	712187	712645	1	protein TolR
679543	720329	40786	Predicted by at least one method	WP_010931418.1	QR59_RS03620	712682	713656	1	cell envelope integrity protein TolA
679543	720329	40786	Predicted by at least one method	WP_010931417.1	QR59_RS03625	713673	714989	1	Tol-Pal system protein TolB
679543	720329	40786	Predicted by at least one method	WP_003814650.1	QR59_RS03630	715021	715518	1	peptidoglycan-associated lipoprotein Pal
679543	720329	40786	Predicted by at least one method	WP_003814652.1	QR59_RS03635	715605	716294	1	tol-pal system protein YbgF
679543	720329	40786	Predicted by at least one method	WP_010931416.1	QR59_RS03640	716294	717343	1	iron ABC transporter permease
679543	720329	40786	Predicted by at least one method	WP_003814657.1	QR59_RS03645	717340	718134	1	ABC transporter ATP-binding protein
679543	720329	40786	Predicted by at least one method	WP_019247923.1	QR59_RS03650	718303	718653	1	hypothetical protein
679543	720329	40786	Predicted by at least one method	WP_019247922.1	QR59_RS03655	718629	719186	1	tripartite tricarboxylate transporter substrate binding protein
679543	720329	40786	Predicted by at least one method		QR59_RS03660	719191	720217	1	gamma-glutamyltransferase
679543	720329	40786	Predicted by at least one method	WP_076879618.1	QR59_RS19690	720111	720329	1	hypothetical protein
679543	720329	40786	Predicted by at least one method	WP_005012808.1	QR59_RS03665	720316	721266	1	IS481-like element IS481 family transposase
698258	704841	6583	Predicted by at least one method	WP_010931431.1	QR59_RS03525	698258	698791	1	DUF1833 domain-containing protein
698258	704841	6583	Predicted by at least one method	WP_010931430.1	QR59_RS03530	698788	699177	1	hypothetical protein
698258	704841	6583	Predicted by at least one method	WP_010931429.1	QR59_RS03535	699170	703126	1	DUF1983 domain-containing protein
698258	704841	6583	Predicted by at least one method	WP_010931428.1	QR59_RS03540	703131	703547	1	hypothetical protein
698258	704841	6583	Predicted by at least one method	WP_010926428.1	QR59_RS03545	703766	704029	1	hypothetical protein
698258	704841	6583	Predicted by at least one method	WP_010931426.1	QR59_RS03550	704029	704841	1	hypothetical protein
698827	704244	5417	Predicted by at least one method	WP_010931430.1	QR59_RS03530	698788	699177	1	hypothetical protein
698827	704244	5417	Predicted by at least one method	WP_010931429.1	QR59_RS03535	699170	703126	1	DUF1983 domain-containing protein
698827	704244	5417	Predicted by at least one method	WP_010931428.1	QR59_RS03540	703131	703547	1	hypothetical protein
698827	704244	5417	Predicted by at least one method	WP_010926428.1	QR59_RS03545	703766	704029	1	hypothetical protein
698827	704244	5417	Predicted by at least one method	WP_010931426.1	QR59_RS03550	704029	704841	1	hypothetical protein
849613	855623	6010	Predicted by at least one method	WP_010930035.1	QR59_RS04200	849613	850869	-1	NADH-quinone oxidoreductase subunit D
849613	855623	6010	Predicted by at least one method	WP_003813938.1	QR59_RS04205	850872	851519	-1	NADH-quinone oxidoreductase subunit C
849613	855623	6010	Predicted by at least one method	WP_003813941.1	QR59_RS04210	851570	852046	-1	NADH-quinone oxidoreductase subunit B
849613	855623	6010	Predicted by at least one method	WP_003813943.1	QR59_RS04215	852083	852442	-1	NADH-quinone oxidoreductase subunit A
849613	855623	6010	Predicted by at least one method	WP_010930034.1	QR59_RS04220	852631	853788	-1	porin
849613	855623	6010	Predicted by at least one method		QR59_RS19705	853881	854114	1	hypothetical protein
849613	855623	6010	Predicted by at least one method	WP_010929591.1	QR59_RS19710	854101	855051	1	IS481-like element IS481 family transposase
849613	855623	6010	Predicted by at least one method	WP_033446246.1	QR59_RS04230	855024	855623	1	TetR/AcrR family transcriptional regulator
1214139	1223038	8899	Predicted by at least one method	WP_010930230.1	QR59_RS05850	1214139	1214492	-1	hypothetical protein
1214139	1223038	8899	Predicted by at least one method	WP_010930231.1	QR59_RS05855	1214576	1215565	-1	succinylglutamate desuccinylase
1214139	1223038	8899	Predicted by at least one method	WP_076879566.1	QR59_RS05860	1215768	1216718	1	IS481-like element IS481 family transposase
1214139	1223038	8899	Predicted by at least one method	WP_023853639.1	QR59_RS05865	1216817	1217767	1	IS481 family transposase
1214139	1223038	8899	Predicted by at least one method	WP_010930232.1	QR59_RS05870	1217833	1218696	-1	DMT family transporter
1214139	1223038	8899	Predicted by at least one method	WP_029443824.1	QR59_RS05875	1219042	1220016	-1	LysR family transcriptional regulator
1214139	1223038	8899	Predicted by at least one method	WP_010930234.1	QR59_RS05880	1220090	1220827	-1	amino acid ABC transporter ATP-binding protein
1214139	1223038	8899	Predicted by at least one method	WP_003810420.1	QR59_RS05885	1220847	1221536	-1	amino acid ABC transporter permease
1214139	1223038	8899	Predicted by at least one method	WP_003810422.1	QR59_RS05890	1221529	1222218	-1	amino acid ABC transporter permease
1214139	1223038	8899	Predicted by at least one method	WP_010928212.1	QR59_RS05895	1222322	1223038	-1	cysteine ABC transporter substrate-binding protein
1350635	1369875	19240	Predicted by at least one method	WP_003811316.1	QR59_RS06530	1350635	1351174	-1	peroxiredoxin
1350635	1369875	19240	Predicted by at least one method	WP_005012067.1	QR59_RS06535	1351267	1352217	-1	IS481-like element IS481 family transposase
1350635	1369875	19240	Predicted by at least one method	WP_076879575.1	QR59_RS06540	1352204	1352686	-1	hypothetical protein
1350635	1369875	19240	Predicted by at least one method	WP_019247530.1	QR59_RS06545	1352956	1353387	-1	hypothetical protein
1350635	1369875	19240	Predicted by at least one method	WP_010930300.1	QR59_RS06550	1353569	1353973	-1	DoxX family protein
1350635	1369875	19240	Predicted by at least one method		QR59_RS06555	1354178	1355213	1	peptidase M4 family protein
1350635	1369875	19240	Predicted by at least one method	WP_010930301.1	QR59_RS06560	1355210	1355533	1	hypothetical protein
1350635	1369875	19240	Predicted by at least one method	WP_019247533.1	QR59_RS06565	1355536	1356423	-1	aldo/keto reductase
1350635	1369875	19240	Predicted by at least one method	WP_003811322.1	QR59_RS06570	1356456	1356881	-1	universal stress protein
1350635	1369875	19240	Predicted by at least one method	WP_019247534.1	QR59_RS06575	1356953	1357306	-1	hypothetical protein
1350635	1369875	19240	Predicted by at least one method	WP_003811324.1	QR59_RS06580	1357546	1358052	-1	hypothetical protein
1350635	1369875	19240	Predicted by at least one method	WP_010930302.1	QR59_RS06585	1358091	1359422	-1	transcriptional regulator PtsJ
1350635	1369875	19240	Predicted by at least one method	WP_003811326.1	QR59_RS06590	1359482	1360297	1	YggS family pyridoxal phosphate-dependent enzyme
1350635	1369875	19240	Predicted by at least one method	WP_010930303.1	QR59_RS06595	1360294	1361148	1	pyridoxine/pyridoxal/pyridoxamine kinase
1350635	1369875	19240	Predicted by at least one method		QR59_RS06600	1361249	1364220	1	ATPase
1350635	1369875	19240	Predicted by at least one method	WP_010930304.1	QR59_RS06605	1364211	1366754	-1	malto-oligosyltrehalose synthase
1350635	1369875	19240	Predicted by at least one method		QR59_RS06610	1366751	1368124	-1	hypothetical protein
1350635	1369875	19240	Predicted by at least one method	WP_010930305.1	QR59_RS06620	1368121	1369875	-1	malto-oligosyltrehalose trehalohydrolase
1350635	1369875	19240	Predicted by at least one method	WP_010930306.1	QR59_RS06625	1369872	1371992	-1	glycogen debranching enzyme GlgX
1762045	1769180	7135	Predicted by at least one method	WP_003820049.1	QR59_RS08470	1762045	1762662	1	hypothetical protein	Virulence gene(BLAST)
1762045	1769180	7135	Predicted by at least one method	WP_010930826.1	QR59_RS08475	1762684	1762959	1	hypothetical protein	Virulence gene(BLAST)
1762045	1769180	7135	Predicted by at least one method	WP_004568102.1	QR59_RS08480	1762975	1763460	1	CesD/SycD/LcrH family type III secretion system chaperone	Virulence gene(BLAST)
1762045	1769180	7135	Predicted by at least one method	WP_010930825.1	QR59_RS08485	1763508	1764449	1	membrane protein	Virulence gene(BLAST)
1762045	1769180	7135	Predicted by at least one method	WP_033446256.1	QR59_RS08490	1764479	1765681	1	membrane protein	Virulence gene(BLAST)
1762045	1769180	7135	Predicted by at least one method	WP_003809889.1	QR59_RS08495	1765705	1766166	1	CesD/SycD/LcrH family type III secretion system chaperone	Virulence gene(BLAST)
1762045	1769180	7135	Predicted by at least one method	WP_010930823.1	QR59_RS08500	1766171	1766692	1	hypothetical protein	Virulence gene(BLAST)
1762045	1769180	7135	Predicted by at least one method	WP_019248576.1	QR59_RS08505	1766689	1767096	1	EscI/YscI/HrpB family type III secretion system inner rod protein	Virulence gene(BLAST)
1762045	1769180	7135	Predicted by at least one method	WP_010930821.1	QR59_RS08510	1767093	1767917	1	EscJ/YscJ/HrcJ family type III secretion inner membrane ring protein	Virulence gene(BLAST)
1762045	1769180	7135	Predicted by at least one method	WP_003820059.1	QR59_RS08515	1767910	1768572	1	hypothetical protein	Virulence gene(BLAST)
1762045	1769180	7135	Predicted by at least one method	WP_010930820.1	QR59_RS08520	1768542	1769180	1	HrpE/YscL family type III secretion apparatus protein	Virulence gene(BLAST)
1771025	1781882	10857	Predicted by at least one method	WP_003820063.1	QR59_RS08530	1770519	1771028	1	type III secretion protein	Virulence gene(BLAST),Pathogen-associated gene(PAG)
1771025	1781882	10857	Predicted by at least one method	WP_010930819.1	QR59_RS08535	1771025	1771573	1	hypothetical protein	Virulence gene(BLAST)
1771025	1781882	10857	Predicted by at least one method	WP_010930818.1	QR59_RS08540	1771570	1772649	1	YscQ/HrcQ family type III secretion apparatus protein	Virulence gene(BLAST)
1771025	1781882	10857	Predicted by at least one method	WP_004568087.1	QR59_RS08545	1772646	1773317	1	EscR/YscR/HrcR family type III secretion system export apparatus protein	Virulence gene(BLAST)
1771025	1781882	10857	Predicted by at least one method	WP_019247397.1	QR59_RS08550	1773314	1773589	1	EscS/YscS/HrcS family type III secretion system export apparatus protein	Virulence gene(BLAST)
1771025	1781882	10857	Predicted by at least one method	WP_010930816.1	QR59_RS08555	1773601	1774401	1	EscT/YscT/HrcT family type III secretion system export apparatus protein	Virulence gene(BLAST)
1771025	1781882	10857	Predicted by at least one method	WP_010930815.1	QR59_RS08560	1774398	1775447	1	EscU/YscU/HrcU family type III secretion system export apparatus switch protein	Virulence gene(BLAST)
1771025	1781882	10857	Predicted by at least one method	WP_010930814.1	QR59_RS08565	1775444	1775842	1	hypothetical protein	Virulence gene(BLAST)
1771025	1781882	10857	Predicted by at least one method	WP_010930813.1	QR59_RS08570	1775833	1777635	1	EscC/YscC/HrcC family type III secretion system outer membrane ring protein	Virulence gene(BLAST)
1771025	1781882	10857	Predicted by at least one method	WP_003809919.1	QR59_RS08575	1777656	1778258	-1	RNA polymerase sigma factor
1771025	1781882	10857	Predicted by at least one method	WP_010930812.1	QR59_RS08580	1778433	1779131	-1	hypothetical protein
1771025	1781882	10857	Predicted by at least one method	WP_023995090.1	QR59_RS08585	1779168	1779368	1	hypothetical protein
1771025	1781882	10857	Predicted by at least one method		QR59_RS08590	1779347	1780653	1	hypothetical protein
1771025	1781882	10857	Predicted by at least one method	WP_014905553.1	QR59_RS08595	1780695	1781882	-1	hypothetical protein
1771025	1781882	10857	Predicted by at least one method	WP_010930809.1	QR59_RS08600	1781879	1783900	-1	HAMP domain-containing protein
1866498	1890679	24181	Predicted by at least one method	WP_010930550.1	QR59_RS08965	1866498	1867754	1	autotransporter Phg
1866498	1890679	24181	Predicted by at least one method	WP_003812526.1	QR59_RS08970	1867829	1868110	1	membrane protein
1866498	1890679	24181	Predicted by at least one method	WP_003812524.1	QR59_RS08975	1868152	1868472	1	hypothetical protein
1866498	1890679	24181	Predicted by at least one method	WP_010930551.1	QR59_RS08980	1868779	1868982	1	cold-shock protein CspA
1866498	1890679	24181	Predicted by at least one method	WP_003812519.1	QR59_RS08985	1869066	1869632	1	DUF924 family protein
1866498	1890679	24181	Predicted by at least one method		QR59_RS08990	1869978	1870192	1	cold-shock protein
1866498	1890679	24181	Predicted by at least one method	WP_076879561.1	QR59_RS08995	1870290	1870868	-1	TIGR00645 family protein
1866498	1890679	24181	Predicted by at least one method	WP_010930555.1	QR59_RS09000	1871047	1872357	1	trigger factor
1866498	1890679	24181	Predicted by at least one method	WP_003812508.1	QR59_RS09005	1872360	1873013	1	ATP-dependent Clp protease proteolytic subunit
1866498	1890679	24181	Predicted by at least one method	WP_010930556.1	QR59_RS09010	1873118	1874422	1	ATP-dependent Clp protease ATP-binding subunit ClpX
1866498	1890679	24181	Predicted by at least one method	WP_010930557.1	QR59_RS09015	1874611	1877064	1	endopeptidase La
1866498	1890679	24181	Predicted by at least one method	WP_019247936.1	QR59_RS09020	1877188	1878138	-1	LysR family transcriptional regulator
1866498	1890679	24181	Predicted by at least one method	WP_010930559.1	QR59_RS09025	1878366	1879589	1	CoA transferase
1866498	1890679	24181	Predicted by at least one method	WP_010930560.1	QR59_RS09030	1879655	1880626	1	tripartite tricarboxylate transporter substrate binding protein
1866498	1890679	24181	Predicted by at least one method	WP_029443773.1	QR59_RS09035	1880639	1881094	1	MaoC family dehydratase
1866498	1890679	24181	Predicted by at least one method	WP_015063637.1	QR59_RS09040	1881108	1881911	1	enoyl-CoA hydratase/isomerase family protein
1866498	1890679	24181	Predicted by at least one method	WP_003812491.1	QR59_RS09045	1881908	1882339	1	hypothetical protein
1866498	1890679	24181	Predicted by at least one method	WP_010930563.1	QR59_RS09050	1882336	1883493	1	thiolase
1866498	1890679	24181	Predicted by at least one method	WP_010930564.1	QR59_RS09055	1883515	1884291	1	SDR family NAD(P)-dependent oxidoreductase
1866498	1890679	24181	Predicted by at least one method		QR59_RS09060	1884288	1885443	1	acyl-CoA dehydrogenase
1866498	1890679	24181	Predicted by at least one method		QR59_RS09065	1885465	1886459	1	acyl-CoA dehydrogenase
1866498	1890679	24181	Predicted by at least one method	WP_023853213.1	QR59_RS09070	1886456	1887172	1	3-oxoacid CoA-transferase subunit A
1866498	1890679	24181	Predicted by at least one method	WP_003812478.1	QR59_RS09075	1887165	1887806	1	CoA transferase subunit B
1866498	1890679	24181	Predicted by at least one method	WP_019247935.1	QR59_RS09080	1887841	1888572	1	hypothetical protein
1866498	1890679	24181	Predicted by at least one method	WP_019247934.1	QR59_RS09085	1888590	1888802	1	hypothetical protein
1866498	1890679	24181	Predicted by at least one method	WP_005012067.1	QR59_RS09090	1889373	1890323	1	IS481-like element IS481 family transposase
1866498	1890679	24181	Predicted by at least one method	WP_019248082.1	QR59_RS09095	1890320	1890679	-1	hypothetical protein
1980503	1995964	15461	Predicted by at least one method	WP_010930775.1	QR59_RS09535	1980503	1981441	-1	cytochrome-c oxidase, cbb3-type subunit III
1980503	1995964	15461	Predicted by at least one method	WP_003818560.1	QR59_RS09540	1981438	1981614	-1	cytochrome oxidase
1980503	1995964	15461	Predicted by at least one method	WP_003810383.1	QR59_RS09545	1981617	1982279	-1	cytochrome-c oxidase, cbb3-type subunit II
1980503	1995964	15461	Predicted by at least one method		QR59_RS09550	1982290	1983776	-1	cytochrome-c oxidase, cbb3-type subunit I
1980503	1995964	15461	Predicted by at least one method	WP_003810379.1	QR59_RS09555	1983901	1984044	-1	cbb3-type cytochrome oxidase assembly protein CcoS
1980503	1995964	15461	Predicted by at least one method	WP_010930774.1	QR59_RS09560	1984041	1985015	-1	membrane protein
1980503	1995964	15461	Predicted by at least one method	WP_005012067.1	QR59_RS09565	1985182	1986132	1	IS481-like element IS481 family transposase
1980503	1995964	15461	Predicted by at least one method	WP_010930773.1	QR59_RS09570	1986129	1987403	-1	adenosylmethionine--8-amino-7-oxononanoate transaminase
1980503	1995964	15461	Predicted by at least one method	WP_076879572.1	QR59_RS09575	1987501	1988700	1	8-amino-7-oxononanoate synthase
1980503	1995964	15461	Predicted by at least one method	WP_010930771.1	QR59_RS09580	1988697	1989350	1	alpha/beta hydrolase
1980503	1995964	15461	Predicted by at least one method	WP_010930770.1	QR59_RS09585	1989347	1990783	1	dethiobiotin synthase
1980503	1995964	15461	Predicted by at least one method	WP_010930769.1	QR59_RS09590	1990771	1991130	1	CidA/LrgA family protein
1980503	1995964	15461	Predicted by at least one method		QR59_RS09595	1991123	1991866	1	hypothetical protein
1980503	1995964	15461	Predicted by at least one method	WP_005012067.1	QR59_RS09600	1992103	1993053	1	IS481-like element IS481 family transposase
1980503	1995964	15461	Predicted by at least one method		QR59_RS09605	1993152	1994102	1	IS481 family transposase
1980503	1995964	15461	Predicted by at least one method	WP_010930768.1	QR59_RS09610	1994099	1995964	-1	sigma-54-dependent Fis family transcriptional regulator
2004462	2027527	23065	Predicted by at least one method	WP_029443822.1	QR59_RS09660	2004462	2004986	1	DUF302 domain-containing protein
2004462	2027527	23065	Predicted by at least one method	WP_010930761.1	QR59_RS09665	2004997	2005833	-1	alpha/beta hydrolase
2004462	2027527	23065	Predicted by at least one method	WP_003816971.1	QR59_RS09670	2005946	2006317	1	transcriptional regulator
2004462	2027527	23065	Predicted by at least one method	WP_010930760.1	QR59_RS09675	2006314	2006865	1	ATPase
2004462	2027527	23065	Predicted by at least one method	WP_003816975.1	QR59_RS09680	2006881	2008572	-1	STAS domain-containing protein
2004462	2027527	23065	Predicted by at least one method	WP_003816977.1	QR59_RS09685	2008621	2009301	-1	GntR family transcriptional regulator
2004462	2027527	23065	Predicted by at least one method	WP_014905663.1	QR59_RS09690	2009549	2010013	-1	hypothetical protein
2004462	2027527	23065	Predicted by at least one method	WP_010930758.1	QR59_RS09695	2010183	2011112	1	ZIP family metal transporter
2004462	2027527	23065	Predicted by at least one method	WP_019247659.1	QR59_RS09700	2011125	2011772	-1	hypothetical protein
2004462	2027527	23065	Predicted by at least one method	WP_023997035.1	QR59_RS09705	2011846	2013663	-1	ABC transporter ATP-binding protein
2004462	2027527	23065	Predicted by at least one method	WP_005012067.1	QR59_RS09710	2013747	2014697	-1	IS481-like element IS481 family transposase
2004462	2027527	23065	Predicted by at least one method		QR59_RS19830	2014684	2014887	-1	peptidase
2004462	2027527	23065	Predicted by at least one method	WP_033446261.1	QR59_RS09715	2014796	2015275	-1	GNAT family N-acetyltransferase
2004462	2027527	23065	Predicted by at least one method	WP_010929577.1	QR59_RS09720	2015350	2016300	1	IS481-like element IS481 family transposase
2004462	2027527	23065	Predicted by at least one method	WP_003812199.1	QR59_RS09725	2016319	2016666	-1	GFA family protein
2004462	2027527	23065	Predicted by at least one method	WP_010930755.1	QR59_RS09730	2016695	2018134	-1	MFS transporter
2004462	2027527	23065	Predicted by at least one method	WP_010930754.1	QR59_RS09735	2018153	2018548	-1	VOC family protein
2004462	2027527	23065	Predicted by at least one method	WP_003812191.1	QR59_RS09740	2018723	2019331	1	peptidase S16
2004462	2027527	23065	Predicted by at least one method	WP_010930753.1	QR59_RS09745	2019344	2020162	1	hypothetical protein
2004462	2027527	23065	Predicted by at least one method	WP_010930752.1	QR59_RS09750	2020114	2021088	-1	AraC family transcriptional regulator
2004462	2027527	23065	Predicted by at least one method	WP_003812183.1	QR59_RS09755	2021117	2022178	-1	XdhC family protein
2004462	2027527	23065	Predicted by at least one method	WP_010930751.1	QR59_RS09760	2022175	2024391	-1	xanthine dehydrogenase family protein molybdopterin-binding subunit
2004462	2027527	23065	Predicted by at least one method	WP_010930750.1	QR59_RS09765	2024405	2024863	-1	(2Fe-2S)-binding protein
2004462	2027527	23065	Predicted by at least one method	WP_003812179.1	QR59_RS09770	2025021	2025365	-1	exported protein
2004462	2027527	23065	Predicted by at least one method	WP_010930749.1	QR59_RS09775	2025522	2026427	1	LysR family transcriptional regulator
2004462	2027527	23065	Predicted by at least one method	WP_010930748.1	QR59_RS09780	2026514	2027527	1	pyridoxamine 5'-phosphate oxidase
2341292	2348380	7088	Predicted by at least one method	WP_005013747.1	QR59_RS11220	2341292	2342242	-1	IS481-like element IS481 family transposase
2341292	2348380	7088	Predicted by at least one method	WP_010930511.1	QR59_RS11225	2342398	2342724	-1	cation:proton antiporter
2341292	2348380	7088	Predicted by at least one method	WP_003810975.1	QR59_RS11230	2342721	2343005	-1	K+/H+ antiporter subunit F
2341292	2348380	7088	Predicted by at least one method	WP_010930510.1	QR59_RS11235	2343002	2343481	-1	Na+/H+ antiporter subunit E
2341292	2348380	7088	Predicted by at least one method	WP_004568496.1	QR59_RS11240	2343478	2345106	-1	monovalent cation/H+ antiporter subunit D
2341292	2348380	7088	Predicted by at least one method	WP_003810969.1	QR59_RS11245	2345103	2345447	-1	Na+/H+ antiporter subunit C
2341292	2348380	7088	Predicted by at least one method	WP_010930509.1	QR59_RS11250	2345447	2348380	-1	monovalent cation/H+ antiporter subunit A
2364788	2369148	4360	Predicted by at least one method	WP_010930500.1	QR59_RS11345	2364219	2364974	-1	SDR family NAD(P)-dependent oxidoreductase
2364788	2369148	4360	Predicted by at least one method	WP_010930499.1	QR59_RS11350	2365039	2365728	-1	SDR family NAD(P)-dependent oxidoreductase
2364788	2369148	4360	Predicted by at least one method	WP_010930498.1	QR59_RS11355	2365950	2366900	1	fumarylacetoacetate hydrolase family protein
2364788	2369148	4360	Predicted by at least one method	WP_010930497.1	QR59_RS11360	2366931	2368127	1	alpha-hydroxy-acid oxidizing protein
2364788	2369148	4360	Predicted by at least one method	WP_010930496.1	QR59_RS11365	2368124	2368897	1	SDR family NAD(P)-dependent oxidoreductase
2364788	2369148	4360	Predicted by at least one method	WP_010930495.1	QR59_RS11370	2368965	2369936	1	tripartite tricarboxylate transporter substrate binding protein
2564923	2570819	5896	Predicted by at least one method	WP_005013753.1	QR59_RS12280	2564923	2566116	1	aromatic ring-hydroxylating dioxygenase subunit alpha
2564923	2570819	5896	Predicted by at least one method	WP_003814017.1	QR59_RS12285	2566184	2567158	1	AraC family transcriptional regulator
2564923	2570819	5896	Predicted by at least one method	WP_010930940.1	QR59_RS12290	2567281	2568504	1	MFS transporter
2564923	2570819	5896	Predicted by at least one method	WP_010930941.1	QR59_RS12295	2568615	2570819	1	TonB-dependent siderophore receptor	Virulence gene(BLAST)
2605922	2646438	40516	Predicted by at least one method	WP_010930956.1	QR59_RS12465	2605922	2606464	-1	N-acetyltransferase
2605922	2646438	40516	Predicted by at least one method	WP_003814072.1	QR59_RS12470	2606502	2606876	-1	hypothetical protein
2605922	2646438	40516	Predicted by at least one method	WP_010930957.1	QR59_RS12475	2607209	2609959	1	insulinase family protein
2605922	2646438	40516	Predicted by at least one method	WP_010929084.1	QR59_RS12480	2610128	2611261	-1	molecular chaperone DnaJ
2605922	2646438	40516	Predicted by at least one method	WP_010930959.1	QR59_RS12485	2611362	2613287	-1	molecular chaperone DnaK
2605922	2646438	40516	Predicted by at least one method	WP_010926991.1	QR59_RS12490	2613378	2613758	-1	thioredoxin
2605922	2646438	40516	Predicted by at least one method	WP_003814083.1	QR59_RS12495	2613766	2614320	-1	nucleotide exchange factor GrpE
2605922	2646438	40516	Predicted by at least one method	WP_023853049.1	QR59_RS12500	2614462	2614704	-1	hypothetical protein
2605922	2646438	40516	Predicted by at least one method	WP_023853055.1	QR59_RS12505	2614786	2615874	-1	ferrochelatase
2605922	2646438	40516	Predicted by at least one method	WP_003814090.1	QR59_RS12510	2615932	2616936	-1	HrcA family transcriptional regulator
2605922	2646438	40516	Predicted by at least one method	WP_010930961.1	QR59_RS12515	2617051	2617950	1	NAD kinase
2605922	2646438	40516	Predicted by at least one method	WP_010930962.1	QR59_RS12520	2617966	2619627	1	DNA repair protein RecN
2605922	2646438	40516	Predicted by at least one method	WP_003814098.1	QR59_RS12525	2619702	2620121	-1	ferric iron uptake transcriptional regulator
2605922	2646438	40516	Predicted by at least one method	WP_010930963.1	QR59_RS12530	2620272	2620820	1	outer membrane protein assembly factor BamE
2605922	2646438	40516	Predicted by at least one method	WP_010930964.1	QR59_RS12535	2620821	2621630	1	4-hydroxy-tetrahydrodipicolinate reductase
2605922	2646438	40516	Predicted by at least one method	WP_015065057.1	QR59_RS12540	2621667	2622728	-1	UDP-N-acetylmuramate dehydrogenase
2605922	2646438	40516	Predicted by at least one method	WP_010930966.1	QR59_RS12550	2623041	2623832	-1	alpha/beta fold hydrolase
2605922	2646438	40516	Predicted by at least one method	WP_010930967.1	QR59_RS12555	2623845	2625281	-1	MmgE/PrpD family protein
2605922	2646438	40516	Predicted by at least one method	WP_019248827.1	QR59_RS12560	2625297	2626283	-1	tripartite tricarboxylate transporter substrate binding protein
2605922	2646438	40516	Predicted by at least one method	WP_010929093.1	QR59_RS12565	2626321	2627169	-1	formyltetrahydrofolate deformylase
2605922	2646438	40516	Predicted by at least one method	WP_010930969.1	QR59_RS12570	2627170	2627769	-1	sarcosine oxidase subunit gamma
2605922	2646438	40516	Predicted by at least one method	WP_010930970.1	QR59_RS12575	2627777	2630716	-1	sarcosine oxidase subunit alpha family protein
2605922	2646438	40516	Predicted by at least one method	WP_003821030.1	QR59_RS12580	2630713	2630985	-1	sarcosine oxidase subunit delta
2605922	2646438	40516	Predicted by at least one method	WP_010930971.1	QR59_RS12585	2630996	2632249	-1	sarcosine oxidase subunit beta family protein
2605922	2646438	40516	Predicted by at least one method	WP_010930972.1	QR59_RS12590	2632531	2633556	1	dipeptidase
2605922	2646438	40516	Predicted by at least one method	WP_010930973.1	QR59_RS12595	2633624	2634667	1	LysR family transcriptional regulator
2605922	2646438	40516	Predicted by at least one method	WP_010929099.1	QR59_RS12600	2634664	2635692	1	Ldh family oxidoreductase
2605922	2646438	40516	Predicted by at least one method	WP_010930974.1	QR59_RS12605	2635698	2636573	-1	bifunctional methylenetetrahydrofolate dehydrogenase/methenyltetrahydrofolate cyclohydrolase FolD
2605922	2646438	40516	Predicted by at least one method	WP_010930975.1	QR59_RS12610	2636577	2637530	-1	tripartite tricarboxylate transporter substrate binding protein
2605922	2646438	40516	Predicted by at least one method	WP_010930208.1	QR59_RS12615	2637533	2638483	-1	IS481-like element IS481 family transposase
2605922	2646438	40516	Predicted by at least one method		QR59_RS12620	2638583	2638897	-1	hypothetical protein
2605922	2646438	40516	Predicted by at least one method	WP_019248468.1	QR59_RS12630	2638908	2641367	-1	type II secretion system protein
2605922	2646438	40516	Predicted by at least one method	WP_010930977.1	QR59_RS12635	2641364	2642776	-1	secretion protein
2605922	2646438	40516	Predicted by at least one method	WP_010930978.1	QR59_RS12640	2642773	2643618	-1	Flp pilus assembly protein CpaB
2605922	2646438	40516	Predicted by at least one method	WP_010930979.1	QR59_RS12645	2643615	2644271	-1	hypothetical protein
2605922	2646438	40516	Predicted by at least one method		QR59_RS12650	2644268	2644865	-1	hypothetical protein
2605922	2646438	40516	Predicted by at least one method	WP_010930980.1	QR59_RS12655	2644862	2646178	-1	hypothetical protein
2605922	2646438	40516	Predicted by at least one method	WP_003812728.1	QR59_RS12660	2646175	2646438	-1	membrane protein
2623041	2637530	14489	Predicted by at least one method	WP_010930966.1	QR59_RS12550	2623041	2623832	-1	alpha/beta fold hydrolase
2623041	2637530	14489	Predicted by at least one method	WP_010930967.1	QR59_RS12555	2623845	2625281	-1	MmgE/PrpD family protein
2623041	2637530	14489	Predicted by at least one method	WP_019248827.1	QR59_RS12560	2625297	2626283	-1	tripartite tricarboxylate transporter substrate binding protein
2623041	2637530	14489	Predicted by at least one method	WP_010929093.1	QR59_RS12565	2626321	2627169	-1	formyltetrahydrofolate deformylase
2623041	2637530	14489	Predicted by at least one method	WP_010930969.1	QR59_RS12570	2627170	2627769	-1	sarcosine oxidase subunit gamma
2623041	2637530	14489	Predicted by at least one method	WP_010930970.1	QR59_RS12575	2627777	2630716	-1	sarcosine oxidase subunit alpha family protein
2623041	2637530	14489	Predicted by at least one method	WP_003821030.1	QR59_RS12580	2630713	2630985	-1	sarcosine oxidase subunit delta
2623041	2637530	14489	Predicted by at least one method	WP_010930971.1	QR59_RS12585	2630996	2632249	-1	sarcosine oxidase subunit beta family protein
2623041	2637530	14489	Predicted by at least one method	WP_010930972.1	QR59_RS12590	2632531	2633556	1	dipeptidase
2623041	2637530	14489	Predicted by at least one method	WP_010930973.1	QR59_RS12595	2633624	2634667	1	LysR family transcriptional regulator
2623041	2637530	14489	Predicted by at least one method	WP_010929099.1	QR59_RS12600	2634664	2635692	1	Ldh family oxidoreductase
2623041	2637530	14489	Predicted by at least one method	WP_010930974.1	QR59_RS12605	2635698	2636573	-1	bifunctional methylenetetrahydrofolate dehydrogenase/methenyltetrahydrofolate cyclohydrolase FolD
2623041	2637530	14489	Predicted by at least one method	WP_010930975.1	QR59_RS12610	2636577	2637530	-1	tripartite tricarboxylate transporter substrate binding protein
2684483	2708252	23769	Predicted by at least one method	WP_076879631.1	QR59_RS19925	2684359	2684544	-1	hypothetical protein
2684483	2708252	23769	Predicted by at least one method	WP_004567479.1	QR59_RS12865	2684483	2684665	1	hypothetical protein
2684483	2708252	23769	Predicted by at least one method	WP_010931004.1	QR59_RS12870	2684765	2685361	-1	lipoprotein
2684483	2708252	23769	Predicted by at least one method	WP_010931005.1	QR59_RS12875	2685545	2686636	1	hypothetical protein
2684483	2708252	23769	Predicted by at least one method	WP_003812822.1	QR59_RS12885	2687136	2687546	-1	MerR family transcriptional regulator
2684483	2708252	23769	Predicted by at least one method	WP_010931006.1	QR59_RS12890	2687605	2687946	-1	integration host factor subunit alpha
2684483	2708252	23769	Predicted by at least one method	WP_010931007.1	QR59_RS12895	2687952	2690369	-1	phenylalanine--tRNA ligase subunit beta
2684483	2708252	23769	Predicted by at least one method	WP_010926359.1	QR59_RS12900	2690382	2691404	-1	phenylalanine--tRNA ligase subunit alpha
2684483	2708252	23769	Predicted by at least one method	WP_003812832.1	QR59_RS12905	2691479	2691838	-1	50S ribosomal protein L20
2684483	2708252	23769	Predicted by at least one method	WP_003812834.1	QR59_RS12910	2691854	2692051	-1	50S ribosomal protein L35
2684483	2708252	23769	Predicted by at least one method	WP_010929584.1	QR59_RS12915	2692387	2693337	-1	IS481 family transposase
2684483	2708252	23769	Predicted by at least one method	WP_076879565.1	QR59_RS19930	2693324	2693512	-1	hypothetical protein
2684483	2708252	23769	Predicted by at least one method	WP_003816756.1	QR59_RS12920	2693532	2693981	1	dUTP diphosphatase
2684483	2708252	23769	Predicted by at least one method	WP_005012808.1	QR59_RS12925	2693978	2694928	-1	IS481-like element IS481 family transposase
2684483	2708252	23769	Predicted by at least one method	WP_010931008.1	QR59_RS12930	2695039	2696487	1	PLP-dependent aminotransferase family protein
2684483	2708252	23769	Predicted by at least one method	WP_010931009.1	QR59_RS12935	2696602	2696883	-1	hypothetical protein
2684483	2708252	23769	Predicted by at least one method	WP_005013747.1	QR59_RS12940	2696987	2697937	1	IS481-like element IS481 family transposase
2684483	2708252	23769	Predicted by at least one method	WP_003820420.1	QR59_RS12945	2698182	2698895	-1	class I SAM-dependent methyltransferase
2684483	2708252	23769	Predicted by at least one method	WP_019247724.1	QR59_RS12950	2699018	2699245	-1	GNAT family N-acetyltransferase
2684483	2708252	23769	Predicted by at least one method		QR59_RS19935	2699283	2699543	-1	hypothetical protein
2684483	2708252	23769	Predicted by at least one method	WP_003816758.1	QR59_RS12955	2699540	2700178	-1	DedA family protein
2684483	2708252	23769	Predicted by at least one method	WP_023994671.1	QR59_RS12960	2700251	2701321	1	metal-dependent hydrolase
2684483	2708252	23769	Predicted by at least one method	WP_010929591.1	QR59_RS12965	2701318	2702268	-1	IS481-like element IS481 family transposase
2684483	2708252	23769	Predicted by at least one method		QR59_RS12970	2702367	2702675	1	MerR family transcriptional regulator
2684483	2708252	23769	Predicted by at least one method	WP_010931012.1	QR59_RS12975	2702684	2703208	-1	DNA-binding protein
2684483	2708252	23769	Predicted by at least one method	WP_004567322.1	QR59_RS19940	2703212	2703481	-1	hypothetical protein
2684483	2708252	23769	Predicted by at least one method	WP_010931013.1	QR59_RS12980	2703680	2704741	-1	LacI family transcriptional regulator
2684483	2708252	23769	Predicted by at least one method	WP_010931014.1	QR59_RS12985	2704825	2706459	-1	ABC transporter ATP-binding protein
2684483	2708252	23769	Predicted by at least one method	WP_010931015.1	QR59_RS12990	2706461	2707264	-1	ABC transporter permease
2684483	2708252	23769	Predicted by at least one method	WP_010931016.1	QR59_RS12995	2707293	2708252	-1	ABC transporter permease
2729902	2738095	8193	Predicted by at least one method	WP_010931032.1	QR59_RS13100	2729902	2730336	-1	DUF126 domain-containing protein
2729902	2738095	8193	Predicted by at least one method	WP_003816890.1	QR59_RS13105	2730329	2731564	-1	DUF521 domain-containing protein
2729902	2738095	8193	Predicted by at least one method	WP_010931033.1	QR59_RS13110	2731572	2732366	-1	ABC transporter permease
2729902	2738095	8193	Predicted by at least one method	WP_010931034.1	QR59_RS13115	2732363	2733166	-1	ABC transporter ATP-binding protein
2729902	2738095	8193	Predicted by at least one method	WP_010931035.1	QR59_RS13120	2733193	2734170	-1	ABC transporter substrate-binding protein
2729902	2738095	8193	Predicted by at least one method	WP_010931036.1	QR59_RS13125	2734199	2735770	-1	amidohydrolase
2729902	2738095	8193	Predicted by at least one method	WP_014905903.1	QR59_RS13130	2735781	2736602	-1	IclR family transcriptional regulator
2729902	2738095	8193	Predicted by at least one method		QR59_RS13135	2737017	2738095	-1	C4-dicarboxylate ABC transporter
2965762	2976677	10915	Predicted by at least one method	WP_076879633.1	QR59_RS19985	2965650	2965868	-1	hypothetical protein
2965762	2976677	10915	Predicted by at least one method	WP_003814535.1	QR59_RS14160	2965762	2966067	-1	antibiotic biosynthesis monooxygenase
2965762	2976677	10915	Predicted by at least one method	WP_003820797.1	QR59_RS14165	2966096	2966530	-1	DUF126 domain-containing protein
2965762	2976677	10915	Predicted by at least one method	WP_010931147.1	QR59_RS14170	2966532	2967776	-1	DUF521 domain-containing protein
2965762	2976677	10915	Predicted by at least one method	WP_003820799.1	QR59_RS14175	2967773	2968483	-1	FadR family transcriptional regulator
2965762	2976677	10915	Predicted by at least one method	WP_033446288.1	QR59_RS14180	2968498	2969409	-1	tripartite tricarboxylate transporter substrate binding protein
2965762	2976677	10915	Predicted by at least one method	WP_010931149.1	QR59_RS14185	2969772	2970176	1	hypothetical protein
2965762	2976677	10915	Predicted by at least one method	WP_019247890.1	QR59_RS14190	2970173	2970631	1	hypothetical protein
2965762	2976677	10915	Predicted by at least one method	WP_019247891.1	QR59_RS14195	2970638	2971546	1	hypothetical protein
2965762	2976677	10915	Predicted by at least one method	WP_010931150.1	QR59_RS14200	2971543	2972409	1	sugar ABC transporter permease
2965762	2976677	10915	Predicted by at least one method	WP_003814524.1	QR59_RS14205	2972396	2973223	1	carbohydrate ABC transporter permease
2965762	2976677	10915	Predicted by at least one method	WP_003820806.1	QR59_RS14210	2973234	2974361	1	ABC transporter ATP-binding protein
2965762	2976677	10915	Predicted by at least one method		QR59_RS14215	2974366	2975340	1	hypothetical protein
2965762	2976677	10915	Predicted by at least one method	WP_023852748.1	QR59_RS14220	2975439	2976677	1	IS481 family transposase
2996636	3001079	4443	Predicted by at least one method	WP_010931159.1	QR59_RS14325	2996650	2997432	-1	SDR family NAD(P)-dependent oxidoreductase
2996636	3001079	4443	Predicted by at least one method	WP_010931160.1	QR59_RS14330	2997446	2998195	-1	SDR family NAD(P)-dependent oxidoreductase
2996636	3001079	4443	Predicted by at least one method	WP_010931161.1	QR59_RS14335	2998223	2999569	-1	MFS transporter
2996636	3001079	4443	Predicted by at least one method	WP_010931162.1	QR59_RS14340	2999595	3000524	-1	alpha/beta hydrolase
2996636	3001079	4443	Predicted by at least one method	WP_003819549.1	QR59_RS14345	3000640	3001545	1	LysR family transcriptional regulator
3018937	3023312	4375	Predicted by at least one method	WP_010931176.1	QR59_RS14435	3018958	3020331	-1	amidase
3018937	3023312	4375	Predicted by at least one method	WP_023997744.1	QR59_RS14440	3020370	3021656	-1	IS481 family transposase
3018937	3023312	4375	Predicted by at least one method		QR59_RS14445	3021656	3022390	-1	hypothetical protein
3018937	3023312	4375	Predicted by at least one method	WP_010931177.1	QR59_RS14450	3022543	3023445	1	transcriptional regulator GcvA
3020370	3032583	12213	Predicted by at least one method	WP_023997744.1	QR59_RS14440	3020370	3021656	-1	IS481 family transposase
3020370	3032583	12213	Predicted by at least one method		QR59_RS14445	3021656	3022390	-1	hypothetical protein
3020370	3032583	12213	Predicted by at least one method	WP_010931177.1	QR59_RS14450	3022543	3023445	1	transcriptional regulator GcvA
3020370	3032583	12213	Predicted by at least one method	WP_010931178.1	QR59_RS14455	3023393	3024613	-1	MFS transporter
3020370	3032583	12213	Predicted by at least one method	WP_010931179.1	QR59_RS14460	3024610	3025119	-1	nucleoside deaminase
3020370	3032583	12213	Predicted by at least one method	WP_010926062.1	QR59_RS14465	3025109	3025804	-1	ankyrin repeat domain-containing protein
3020370	3032583	12213	Predicted by at least one method	WP_010931181.1	QR59_RS14470	3025875	3026744	1	LysR family transcriptional regulator
3020370	3032583	12213	Predicted by at least one method	WP_019249459.1	QR59_RS14475	3026755	3027030	-1	hypothetical protein
3020370	3032583	12213	Predicted by at least one method	WP_010930208.1	QR59_RS14480	3027094	3028044	1	IS481-like element IS481 family transposase
3020370	3032583	12213	Predicted by at least one method		QR59_RS14485	3028041	3028886	-1	NADH:flavin oxidoreductase
3020370	3032583	12213	Predicted by at least one method	WP_014486089.1	QR59_RS14490	3028905	3029594	-1	ABC transporter ATP-binding protein
3020370	3032583	12213	Predicted by at least one method		QR59_RS14495	3029587	3030374	-1	ABC transporter ATP-binding protein
3020370	3032583	12213	Predicted by at least one method	WP_003818691.1	QR59_RS14500	3030371	3031333	-1	branched-chain amino acid ABC transporter permease
3020370	3032583	12213	Predicted by at least one method	WP_014486091.1	QR59_RS14505	3031337	3032197	-1	branched-chain amino acid ABC transporter permease
3020370	3032583	12213	Predicted by at least one method	WP_003808978.1	QR59_RS14510	3032191	3032583	-1	hypothetical protein
3216841	3224434	7593	Predicted by at least one method	WP_003814593.1	QR59_RS15345	3216841	3217233	-1	hypothetical protein
3216841	3224434	7593	Predicted by at least one method	WP_003820758.1	QR59_RS15375	3223958	3224434	-1	Lrp/AsnC family transcriptional regulator
3310175	3317196	7021	Predicted by at least one method	WP_076879585.1	QR59_RS15795	3310321	3310878	1	integrase
3310175	3317196	7021	Predicted by at least one method		QR59_RS20045	3310957	3313035	-1	DNA helicase
3310175	3317196	7021	Predicted by at least one method	WP_077274087.1	QR59_RS20050	3313039	3313533	-1	DUF4276 family protein
3310175	3317196	7021	Predicted by at least one method	WP_010931070.1	QR59_RS15820	3313550	3314500	-1	IS481 family transposase
3310175	3317196	7021	Predicted by at least one method	WP_076879586.1	QR59_RS20055	3314487	3314687	-1	hypothetical protein
3310175	3317196	7021	Predicted by at least one method	WP_010931301.1	QR59_RS15825	3314684	3315895	-1	chromosome segregation protein SMC
3310175	3317196	7021	Predicted by at least one method	WP_010931302.1	QR59_RS15830	3315911	3318862	-1	restriction endonuclease subunit M
3313039	3326872	13833	Predicted by at least one method	WP_077274087.1	QR59_RS20050	3313039	3313533	-1	DUF4276 family protein
3313039	3326872	13833	Predicted by at least one method	WP_010931070.1	QR59_RS15820	3313550	3314500	-1	IS481 family transposase
3313039	3326872	13833	Predicted by at least one method	WP_076879586.1	QR59_RS20055	3314487	3314687	-1	hypothetical protein
3313039	3326872	13833	Predicted by at least one method	WP_010931301.1	QR59_RS15825	3314684	3315895	-1	chromosome segregation protein SMC
3313039	3326872	13833	Predicted by at least one method	WP_010931302.1	QR59_RS15830	3315911	3318862	-1	restriction endonuclease subunit M
3313039	3326872	13833	Predicted by at least one method	WP_010931303.1	QR59_RS15835	3318864	3321983	-1	restriction endonuclease
3313039	3326872	13833	Predicted by at least one method	WP_076879587.1	QR59_RS20060	3321980	3322123	-1	DEAD/DEAH box helicase
3313039	3326872	13833	Predicted by at least one method	WP_010931304.1	QR59_RS15840	3322131	3323177	-1	Fic family protein
3313039	3326872	13833	Predicted by at least one method	WP_010931305.1	QR59_RS15845	3323519	3324646	-1	site-specific integrase
3313039	3326872	13833	Predicted by at least one method	WP_010931306.1	QR59_RS15850	3324926	3326017	-1	redox-regulated ATPase YchF
3313039	3326872	13833	Predicted by at least one method	WP_010931307.1	QR59_RS15855	3326090	3326872	-1	CPBP family intramembrane metalloprotease
3313039	3326872	13833	Predicted by at least one method	WP_029443720.1	QR59_RS15860	3326869	3327516	-1	aminoacyl-tRNA hydrolase
3314487	3318862	4375	Predicted by at least one method	WP_010931070.1	QR59_RS15820	3313550	3314500	-1	IS481 family transposase
3314487	3318862	4375	Predicted by at least one method	WP_076879586.1	QR59_RS20055	3314487	3314687	-1	hypothetical protein
3314487	3318862	4375	Predicted by at least one method	WP_010931301.1	QR59_RS15825	3314684	3315895	-1	chromosome segregation protein SMC
3314487	3318862	4375	Predicted by at least one method	WP_010931302.1	QR59_RS15830	3315911	3318862	-1	restriction endonuclease subunit M
3321980	3326017	4037	Predicted by at least one method	WP_010931303.1	QR59_RS15835	3318864	3321983	-1	restriction endonuclease
3321980	3326017	4037	Predicted by at least one method	WP_076879587.1	QR59_RS20060	3321980	3322123	-1	DEAD/DEAH box helicase
3321980	3326017	4037	Predicted by at least one method	WP_010931304.1	QR59_RS15840	3322131	3323177	-1	Fic family protein
3321980	3326017	4037	Predicted by at least one method	WP_010931305.1	QR59_RS15845	3323519	3324646	-1	site-specific integrase
3321980	3326017	4037	Predicted by at least one method	WP_010931306.1	QR59_RS15850	3324926	3326017	-1	redox-regulated ATPase YchF
3412164	3426804	14640	Predicted by at least one method	WP_010931353.1	QR59_RS16255	3411079	3412167	1	hypothetical protein
3412164	3426804	14640	Predicted by at least one method	WP_010931070.1	QR59_RS16260	3412164	3413114	-1	IS481 family transposase
3412164	3426804	14640	Predicted by at least one method		QR59_RS16265	3413212	3416446	1	adhesin
3412164	3426804	14640	Predicted by at least one method	WP_020699743.1	QR59_RS16270	3416613	3417128	1	hypothetical protein
3412164	3426804	14640	Predicted by at least one method	WP_019247957.1	QR59_RS20065	3417141	3417389	1	fatty acid hydroxylase family protein
3412164	3426804	14640	Predicted by at least one method	WP_003818344.1	QR59_RS16275	3417373	3418251	1	fatty acid desaturase
3412164	3426804	14640	Predicted by at least one method		QR59_RS20070	3418287	3419548	1	hypothetical protein
3412164	3426804	14640	Predicted by at least one method		QR59_RS20075	3419781	3420098	1	choline dehydrogenase
3412164	3426804	14640	Predicted by at least one method	WP_005013747.1	QR59_RS16290	3420200	3421150	1	IS481-like element IS481 family transposase
3412164	3426804	14640	Predicted by at least one method	WP_010931354.1	QR59_RS16295	3421147	3421614	-1	ribonuclease H
3412164	3426804	14640	Predicted by at least one method	WP_010931355.1	QR59_RS16300	3421657	3422427	-1	class I SAM-dependent methyltransferase
3412164	3426804	14640	Predicted by at least one method	WP_010927090.1	QR59_RS16305	3422448	3423248	1	hydroxyacylglutathione hydrolase
3412164	3426804	14640	Predicted by at least one method	WP_010931356.1	QR59_RS16310	3423259	3424668	1	LysM peptidoglycan-binding domain-containing protein
3412164	3426804	14640	Predicted by at least one method	WP_003814739.1	QR59_RS16315	3424763	3425548	1	enoyl-[acyl-carrier-protein] reductase FabI
3412164	3426804	14640	Predicted by at least one method	WP_010931561.1	QR59_RS16320	3425788	3426804	1	IS110-like element IS1663 family transposase
3597814	3603927	6113	Predicted by at least one method	WP_010929945.1	QR59_RS17125	3597918	3598898	-1	NAD(P)-dependent oxidoreductase
3597814	3603927	6113	Predicted by at least one method	WP_010929944.1	QR59_RS17130	3598955	3599974	-1	tripartite tricarboxylate transporter substrate binding protein
3597814	3603927	6113	Predicted by at least one method	WP_003815697.1	QR59_RS17135	3600038	3600931	-1	ABC transporter substrate-binding protein
3597814	3603927	6113	Predicted by at least one method	WP_010929943.1	QR59_RS17140	3601330	3602109	1	enoyl-CoA hydratase/isomerase family protein
3597814	3603927	6113	Predicted by at least one method	WP_010929942.1	QR59_RS17145	3602109	3604250	1	CoA-binding protein
3632442	3638325	5883	Predicted by at least one method		QR59_RS17285	3631590	3634074	1	pimeloyl-CoA synthetase
3632442	3638325	5883	Predicted by at least one method	WP_019247360.1	QR59_RS17290	3634151	3634936	1	IclR family transcriptional regulator
3632442	3638325	5883	Predicted by at least one method	WP_010929923.1	QR59_RS17295	3635250	3636221	1	thiamine pyrophosphate-dependent dehydrogenase E1 component subunit alpha
3632442	3638325	5883	Predicted by at least one method	WP_010929922.1	QR59_RS17300	3636223	3637197	1	alpha-ketoacid dehydrogenase subunit beta
3632442	3638325	5883	Predicted by at least one method	WP_010929921.1	QR59_RS17305	3637212	3637997	1	enoyl-CoA hydratase/isomerase family protein
3632442	3638325	5883	Predicted by at least one method	WP_019247363.1	QR59_RS17310	3638001	3638822	1	hypothetical protein
3647542	3651606	4064	Predicted by at least one method	WP_010929916.1	QR59_RS17345	3647044	3647784	1	ABC transporter ATP-binding protein
3647542	3651606	4064	Predicted by at least one method	WP_010929915.1	QR59_RS17350	3647801	3649210	1	dihydrolipoyl dehydrogenase
3647542	3651606	4064	Predicted by at least one method	WP_003817911.1	QR59_RS17355	3649253	3649906	1	TetR/AcrR family transcriptional regulator
3647542	3651606	4064	Predicted by at least one method	WP_004567900.1	QR59_RS17360	3649960	3650805	-1	amidohydrolase
3647542	3651606	4064	Predicted by at least one method	WP_003817909.1	QR59_RS17365	3650859	3651818	-1	tripartite tricarboxylate transporter substrate binding protein
3752913	3759283	6370	Predicted by at least one method	WP_010929850.1	QR59_RS17870	3752936	3753403	1	hypothetical protein	Pathogen-associated gene(PAG)
3752913	3759283	6370	Predicted by at least one method		QR59_RS17875	3753423	3753634	1	hypothetical protein
3752913	3759283	6370	Predicted by at least one method	WP_010926411.1	QR59_RS17880	3753637	3754014	1	hypothetical protein
3752913	3759283	6370	Predicted by at least one method	WP_010926410.1	QR59_RS17885	3754011	3754193	1	hypothetical protein
3752913	3759283	6370	Predicted by at least one method	WP_010929849.1	QR59_RS17890	3754197	3755183	1	DNA recombinase
3752913	3759283	6370	Predicted by at least one method	WP_010929848.1	QR59_RS17895	3755180	3755827	1	exonuclease
3752913	3759283	6370	Predicted by at least one method	WP_010929847.1	QR59_RS17900	3755885	3756412	1	hypothetical protein
3752913	3759283	6370	Predicted by at least one method	WP_010929846.1	QR59_RS17905	3756446	3757633	1	hypothetical protein
3752913	3759283	6370	Predicted by at least one method	WP_023853043.1	QR59_RS17910	3757623	3757985	1	hypothetical protein
3752913	3759283	6370	Predicted by at least one method	WP_010929844.1	QR59_RS17915	3757978	3758097	1	hypothetical protein
3752913	3759283	6370	Predicted by at least one method	WP_010926403.1	QR59_RS17920	3758098	3758298	1	helix-turn-helix domain-containing protein
3752913	3759283	6370	Predicted by at least one method	WP_010929843.1	QR59_RS17925	3758295	3759284	-1	site-specific integrase
3753637	3758298	4661	Predicted by at least one method	WP_010926411.1	QR59_RS17880	3753637	3754014	1	hypothetical protein
3753637	3758298	4661	Predicted by at least one method	WP_010926410.1	QR59_RS17885	3754011	3754193	1	hypothetical protein
3753637	3758298	4661	Predicted by at least one method	WP_010929849.1	QR59_RS17890	3754197	3755183	1	DNA recombinase
3753637	3758298	4661	Predicted by at least one method	WP_010929848.1	QR59_RS17895	3755180	3755827	1	exonuclease
3753637	3758298	4661	Predicted by at least one method	WP_010929847.1	QR59_RS17900	3755885	3756412	1	hypothetical protein
3753637	3758298	4661	Predicted by at least one method	WP_010929846.1	QR59_RS17905	3756446	3757633	1	hypothetical protein
3753637	3758298	4661	Predicted by at least one method	WP_023853043.1	QR59_RS17910	3757623	3757985	1	hypothetical protein
3753637	3758298	4661	Predicted by at least one method	WP_010929844.1	QR59_RS17915	3757978	3758097	1	hypothetical protein
3753637	3758298	4661	Predicted by at least one method	WP_010926403.1	QR59_RS17920	3758098	3758298	1	helix-turn-helix domain-containing protein
3753637	3758298	4661	Predicted by at least one method	WP_010929843.1	QR59_RS17925	3758295	3759284	-1	site-specific integrase
3838172	3863145	24973	Predicted by at least one method	WP_010931563.1	QR59_RS18260	3836985	3838175	1	voltage-gated potassium channel protein
3838172	3863145	24973	Predicted by at least one method	WP_010929591.1	QR59_RS18265	3838172	3839122	-1	IS481-like element IS481 family transposase
3838172	3863145	24973	Predicted by at least one method	WP_005017264.1	QR59_RS18270	3839880	3840257	1	30S ribosomal protein S12
3838172	3863145	24973	Predicted by at least one method	WP_003806901.1	QR59_RS18275	3840421	3840891	1	30S ribosomal protein S7
3838172	3863145	24973	Predicted by at least one method	WP_010931564.1	QR59_RS18280	3840909	3843011	1	elongation factor G
3838172	3863145	24973	Predicted by at least one method	WP_003806883.1	QR59_RS18285	3843088	3844278	1	elongation factor Tu	Resistance gene(RGI)
3838172	3863145	24973	Predicted by at least one method	WP_003806903.1	QR59_RS18290	3844342	3844653	1	30S ribosomal protein S10
3838172	3863145	24973	Predicted by at least one method	WP_003806904.1	QR59_RS18295	3844999	3845700	1	50S ribosomal protein L3
3838172	3863145	24973	Predicted by at least one method	WP_010931565.1	QR59_RS18300	3845705	3846322	1	50S ribosomal protein L4
3838172	3863145	24973	Predicted by at least one method	WP_003806906.1	QR59_RS18305	3846319	3846615	1	50S ribosomal protein L23
3838172	3863145	24973	Predicted by at least one method	WP_003806907.1	QR59_RS18310	3846616	3847443	1	50S ribosomal protein L2
3838172	3863145	24973	Predicted by at least one method	WP_010931566.1	QR59_RS18315	3847456	3847731	1	30S ribosomal protein S19
3838172	3863145	24973	Predicted by at least one method	WP_010925688.1	QR59_RS18320	3847735	3848064	1	50S ribosomal protein L22
3838172	3863145	24973	Predicted by at least one method	WP_003806910.1	QR59_RS18325	3848074	3848865	1	30S ribosomal protein S3
3838172	3863145	24973	Predicted by at least one method	WP_003806911.1	QR59_RS18330	3848868	3849284	1	50S ribosomal protein L16
3838172	3863145	24973	Predicted by at least one method	WP_003806912.1	QR59_RS18335	3849295	3849486	1	50S ribosomal protein L29
3838172	3863145	24973	Predicted by at least one method	WP_003806913.1	QR59_RS18340	3849488	3849769	1	30S ribosomal protein S17
3838172	3863145	24973	Predicted by at least one method	WP_010931567.1	QR59_RS18345	3849936	3850799	-1	alpha/beta hydrolase
3838172	3863145	24973	Predicted by at least one method	WP_003806915.1	QR59_RS18350	3850886	3852313	-1	NAD-dependent succinate-semialdehyde dehydrogenase
3838172	3863145	24973	Predicted by at least one method		QR59_RS20135	3852477	3852784	1	hypothetical protein
3838172	3863145	24973	Predicted by at least one method	WP_003806916.1	QR59_RS18360	3853206	3853574	1	50S ribosomal protein L14
3838172	3863145	24973	Predicted by at least one method	WP_003806917.1	QR59_RS18365	3853585	3853905	1	50S ribosomal protein L24
3838172	3863145	24973	Predicted by at least one method	WP_003806918.1	QR59_RS18370	3853918	3854457	1	50S ribosomal protein L5
3838172	3863145	24973	Predicted by at least one method	WP_003806919.1	QR59_RS18375	3854470	3854775	1	30S ribosomal protein S14
3838172	3863145	24973	Predicted by at least one method	WP_003806920.1	QR59_RS18380	3854786	3855181	1	30S ribosomal protein S8
3838172	3863145	24973	Predicted by at least one method	WP_010931568.1	QR59_RS18385	3855192	3855725	1	50S ribosomal protein L6
3838172	3863145	24973	Predicted by at least one method	WP_003806922.1	QR59_RS18390	3855747	3856109	1	50S ribosomal protein L18
3838172	3863145	24973	Predicted by at least one method	WP_003806923.1	QR59_RS18395	3856125	3856649	1	30S ribosomal protein S5
3838172	3863145	24973	Predicted by at least one method	WP_003806924.1	QR59_RS18400	3856653	3856838	1	50S ribosomal protein L30
3838172	3863145	24973	Predicted by at least one method	WP_003806925.1	QR59_RS18405	3856848	3857288	1	50S ribosomal protein L15
3838172	3863145	24973	Predicted by at least one method	WP_003806926.1	QR59_RS18410	3857303	3858628	1	preprotein translocase subunit SecY
3838172	3863145	24973	Predicted by at least one method	WP_003806927.1	QR59_RS18415	3858638	3858856	1	translation initiation factor IF-1
3838172	3863145	24973	Predicted by at least one method	WP_003806928.1	QR59_RS18420	3858891	3859004	1	50S ribosomal protein L36
3838172	3863145	24973	Predicted by at least one method	WP_003806929.1	QR59_RS18425	3859046	3859411	1	30S ribosomal protein S13
3838172	3863145	24973	Predicted by at least one method	WP_003806930.1	QR59_RS18430	3859427	3859828	1	30S ribosomal protein S11
3838172	3863145	24973	Predicted by at least one method	WP_003806931.1	QR59_RS18435	3859840	3860463	1	30S ribosomal protein S4
3838172	3863145	24973	Predicted by at least one method	WP_003806932.1	QR59_RS18440	3860678	3861664	1	DNA-directed RNA polymerase subunit alpha
3838172	3863145	24973	Predicted by at least one method	WP_003806934.1	QR59_RS18445	3861823	3862218	1	50S ribosomal protein L17
3838172	3863145	24973	Predicted by at least one method	WP_019247385.1	QR59_RS20140	3862131	3862697	-1	HIT family protein
3838172	3863145	24973	Predicted by at least one method	WP_003806936.1	QR59_RS18455	3862804	3863145	1	divalent-cation tolerance protein CutA
3924170	3928726	4556	Predicted by at least one method	WP_010931600.1	QR59_RS18740	3923813	3924862	-1	taurine ABC transporter substrate-binding protein
3924170	3928726	4556	Predicted by at least one method	WP_003814799.1	QR59_RS18745	3924916	3925707	-1	GntR family transcriptional regulator
3924170	3928726	4556	Predicted by at least one method	WP_010931601.1	QR59_RS18750	3925769	3926566	-1	ABC transporter permease
3924170	3928726	4556	Predicted by at least one method	WP_010931602.1	QR59_RS18755	3926563	3927615	-1	taurine ABC transporter substrate-binding protein
3924170	3928726	4556	Predicted by at least one method		QR59_RS18760	3927643	3928547	-1	sulfonate ABC transporter ATP-binding protein
4029451	4042823	13372	Predicted by at least one method	WP_005012067.1	QR59_RS19285	4029451	4030401	1	IS481-like element IS481 family transposase
4029451	4042823	13372	Predicted by at least one method	WP_010929577.1	QR59_RS19290	4030500	4031450	1	IS481-like element IS481 family transposase
4029451	4042823	13372	Predicted by at least one method	WP_023994937.1	QR59_RS19295	4031447	4032940	-1	efflux transporter outer membrane factor lipoprotein, NodT family	Resistance gene(RGI)
4029451	4042823	13372	Predicted by at least one method	WP_003815032.1	QR59_RS19300	4032937	4036044	-1	multidrug efflux RND transporter permease subunit	Resistance gene(RGI)
4029451	4042823	13372	Predicted by at least one method	WP_010931665.1	QR59_RS19305	4036041	4039109	-1	multidrug transporter subunit MdtB	Resistance gene(RGI)
4029451	4042823	13372	Predicted by at least one method	WP_010931666.1	QR59_RS19310	4039106	4040356	-1	multidrug transporter subunit MdtA
4029451	4042823	13372	Predicted by at least one method	WP_003815038.1	QR59_RS19315	4040537	4041298	-1	cell division protein ZapD
4029451	4042823	13372	Predicted by at least one method	WP_019247320.1	QR59_RS19320	4041331	4041981	-1	dephospho-CoA kinase
4029451	4042823	13372	Predicted by at least one method	WP_003820519.1	QR59_RS19325	4041984	4042823	-1	prepilin peptidase
4064689	4071050	6361	Predicted by at least one method	WP_010930363.1	QR59_RS19430	4064792	4065742	1	IS481 family transposase
4064689	4071050	6361	Predicted by at least one method	WP_077274100.1	QR59_RS19435	4065631	4066653	1	CoA transferase
4064689	4071050	6361	Predicted by at least one method	WP_010931674.1	QR59_RS19440	4066643	4067797	1	CoA transferase
4064689	4071050	6361	Predicted by at least one method	WP_010931675.1	QR59_RS19445	4067837	4069249	1	MmgE/PrpD family protein
4064689	4071050	6361	Predicted by at least one method	WP_010931676.1	QR59_RS19450	4069272	4070240	1	tripartite tricarboxylate transporter substrate binding protein
4064689	4071050	6361	Predicted by at least one method	WP_010931677.1	QR59_RS19455	4070242	4071066	1	enoyl-CoA hydratase/isomerase family protein
4064792	4088021	23229	Predicted by at least one method	WP_010930363.1	QR59_RS19430	4064792	4065742	1	IS481 family transposase
4064792	4088021	23229	Predicted by at least one method	WP_077274100.1	QR59_RS19435	4065631	4066653	1	CoA transferase
4064792	4088021	23229	Predicted by at least one method	WP_010931674.1	QR59_RS19440	4066643	4067797	1	CoA transferase
4064792	4088021	23229	Predicted by at least one method	WP_010931675.1	QR59_RS19445	4067837	4069249	1	MmgE/PrpD family protein
4064792	4088021	23229	Predicted by at least one method	WP_010931676.1	QR59_RS19450	4069272	4070240	1	tripartite tricarboxylate transporter substrate binding protein
4064792	4088021	23229	Predicted by at least one method	WP_010931677.1	QR59_RS19455	4070242	4071066	1	enoyl-CoA hydratase/isomerase family protein
4064792	4088021	23229	Predicted by at least one method	WP_023853488.1	QR59_RS19460	4071063	4071824	1	nitroreductase
4064792	4088021	23229	Predicted by at least one method	WP_003808010.1	QR59_RS19465	4071905	4072591	-1	TetR/AcrR family transcriptional regulator
4064792	4088021	23229	Predicted by at least one method	WP_010931679.1	QR59_RS19470	4072765	4073772	1	hydroxymethylglutaryl-CoA lyase
4064792	4088021	23229	Predicted by at least one method	WP_003819309.1	QR59_RS19475	4073769	4074548	1	enoyl-CoA hydratase
4064792	4088021	23229	Predicted by at least one method	WP_023853477.1	QR59_RS19480	4074630	4075868	1	CoA transferase
4064792	4088021	23229	Predicted by at least one method		QR59_RS19485	4075967	4076419	1	hypothetical protein
4064792	4088021	23229	Predicted by at least one method	WP_077598852.1	QR59_RS19490	4076415	4077365	-1	IS481 family transposase
4064792	4088021	23229	Predicted by at least one method	WP_010929556.1	QR59_RS19495	4077488	4078936	1	catalase
4064792	4088021	23229	Predicted by at least one method	WP_010927255.1	QR59_RS19500	4078997	4079878	-1	ABC transporter permease
4064792	4088021	23229	Predicted by at least one method	WP_010931681.1	QR59_RS19505	4079875	4080690	-1	ABC transporter ATP-binding protein
4064792	4088021	23229	Predicted by at least one method	WP_010931682.1	QR59_RS19510	4080692	4081735	-1	ABC transporter substrate-binding protein
4064792	4088021	23229	Predicted by at least one method	WP_003816037.1	QR59_RS19515	4081779	4082702	-1	TauD/TfdA family dioxygenase
4064792	4088021	23229	Predicted by at least one method	WP_019248557.1	QR59_RS19520	4082832	4084031	-1	amidohydrolase
4064792	4088021	23229	Predicted by at least one method	WP_019248556.1	QR59_RS19525	4084089	4085105	-1	ABC transporter ATP-binding protein
4064792	4088021	23229	Predicted by at least one method	WP_010931684.1	QR59_RS19530	4085102	4086103	-1	ABC transporter ATP-binding protein
4064792	4088021	23229	Predicted by at least one method	WP_010931685.1	QR59_RS19535	4086130	4087050	-1	ABC transporter permease
4064792	4088021	23229	Predicted by at least one method	WP_010931686.1	QR59_RS19540	4087047	4088021	-1	ABC transporter permease
4065631	4071066	5435	Predicted by at least one method	WP_010930363.1	QR59_RS19430	4064792	4065742	1	IS481 family transposase
4065631	4071066	5435	Predicted by at least one method	WP_077274100.1	QR59_RS19435	4065631	4066653	1	CoA transferase
4065631	4071066	5435	Predicted by at least one method	WP_010931674.1	QR59_RS19440	4066643	4067797	1	CoA transferase
4065631	4071066	5435	Predicted by at least one method	WP_010931675.1	QR59_RS19445	4067837	4069249	1	MmgE/PrpD family protein
4065631	4071066	5435	Predicted by at least one method	WP_010931676.1	QR59_RS19450	4069272	4070240	1	tripartite tricarboxylate transporter substrate binding protein
4065631	4071066	5435	Predicted by at least one method	WP_010931677.1	QR59_RS19455	4070242	4071066	1	enoyl-CoA hydratase/isomerase family protein
4065631	4071066	5435	Predicted by at least one method	WP_023853488.1	QR59_RS19460	4071063	4071824	1	nitroreductase

## Sheet: BPD1
Island start	Island end	Length	Method	Gene name	Locus	Gene start	Gene end	Strand	Product
5435	11306	5871	Predicted by at least one method		EHO76_00035	5435	7305	-1	polysaccharide biosynthesis protein
5435	11306	5871	Predicted by at least one method		EHO76_00040	7353	8596	-1	hypothetical protein
5435	11306	5871	Predicted by at least one method	AZI31502.1	EHO76_00045	8648	9259	-1	DUF2837 family protein
5435	11306	5871	Predicted by at least one method		EHO76_00050	9348	10452	-1	glycosyltransferase family 4 protein
5435	11306	5871	Predicted by at least one method		EHO76_00055	10714	11306	-1	sugar transferase
5435	11306	5871	Predicted by at least one method		EHO76_00060	11303	12487	-1	DegT/DnrJ/EryC1/StrS family aminotransferase
194826	199220	4394	Predicted by at least one method	AZI28237.1	EHO76_00960	194826	199220	1	dermonecrotic toxin
604290	644976	40686	Predicted by at least one method	AZI28594.1	EHO76_03010	604290	604502	-1	hypothetical protein
604290	644976	40686	Predicted by at least one method	AZI31528.1	EHO76_03015	604568	605179	-1	S24 family peptidase
604290	644976	40686	Predicted by at least one method	AZI28595.1	EHO76_03020	605659	605979	-1	hypothetical protein
604290	644976	40686	Predicted by at least one method	AZI28596.1	EHO76_03025	605972	606670	-1	hypothetical protein
604290	644976	40686	Predicted by at least one method	AZI28597.1	EHO76_03030	606685	606906	-1	hypothetical protein
604290	644976	40686	Predicted by at least one method	AZI28598.1	EHO76_03035	606924	607874	1	IS481-like element IS481 family transposase
604290	644976	40686	Predicted by at least one method	AZI28599.1	EHO76_03040	608550	608999	1	terminase
604290	644976	40686	Predicted by at least one method	AZI28600.1	EHO76_03045	608986	610263	1	terminase
604290	644976	40686	Predicted by at least one method	AZI28601.1	EHO76_03050	610266	611684	1	DUF4055 domain-containing protein
604290	644976	40686	Predicted by at least one method	AZI31529.1	EHO76_03055	611713	612768	1	hypothetical protein
604290	644976	40686	Predicted by at least one method	AZI28602.1	EHO76_03060	612774	613016	1	hypothetical protein
604290	644976	40686	Predicted by at least one method	AZI28603.1	EHO76_03065	613139	613741	1	hypothetical protein
604290	644976	40686	Predicted by at least one method		EHO76_03070	613768	614175	1	hypothetical protein
604290	644976	40686	Predicted by at least one method		EHO76_03075	614170	615120	-1	IS481-like element IS481 family transposase
604290	644976	40686	Predicted by at least one method		EHO76_03080	615219	616171	-1	IS481 family transposase
604290	644976	40686	Predicted by at least one method		EHO76_03085	616189	616275	1	iron ABC transporter permease
604290	644976	40686	Predicted by at least one method	AZI28604.1	EHO76_03090	616270	617220	-1	IS481-like element IS481 family transposase
604290	644976	40686	Predicted by at least one method	AZI28605.1	EHO76_03095	617238	617885	1	hypothetical protein
604290	644976	40686	Predicted by at least one method	AZI28606.1	EHO76_03100	617895	618146	1	hypothetical protein
604290	644976	40686	Predicted by at least one method	AZI28607.1	EHO76_03105	618209	618691	1	hypothetical protein
604290	644976	40686	Predicted by at least one method	AZI28608.1	EHO76_03110	618693	618893	1	hypothetical protein
604290	644976	40686	Predicted by at least one method	AZI28609.1	EHO76_03115	618893	619288	1	hypothetical protein
604290	644976	40686	Predicted by at least one method	AZI28610.1	EHO76_03120	619285	619683	1	HK97 gp10 family phage protein
604290	644976	40686	Predicted by at least one method	AZI28611.1	EHO76_03125	619680	620102	1	hypothetical protein
604290	644976	40686	Predicted by at least one method	AZI28612.1	EHO76_03130	620110	620610	1	HNH endonuclease
604290	644976	40686	Predicted by at least one method	AZI31530.1	EHO76_03135	620865	621383	1	phage tail protein
604290	644976	40686	Predicted by at least one method	AZI28613.1	EHO76_03140	621393	621722	1	hypothetical protein
604290	644976	40686	Predicted by at least one method	AZI28614.1	EHO76_03145	621740	622030	1	hypothetical protein
604290	644976	40686	Predicted by at least one method	AZI28615.1	EHO76_03150	622056	624668	1	phage tail tape measure protein
604290	644976	40686	Predicted by at least one method	AZI28616.1	EHO76_03155	624678	625037	1	hypothetical protein
604290	644976	40686	Predicted by at least one method	AZI28617.1	EHO76_03160	625105	625638	1	DUF1833 domain-containing protein
604290	644976	40686	Predicted by at least one method	AZI28618.1	EHO76_03165	625635	626024	1	peptidoglycan endopeptidase
604290	644976	40686	Predicted by at least one method	AZI28619.1	EHO76_03170	626017	629973	1	DUF1983 domain-containing protein
604290	644976	40686	Predicted by at least one method	AZI28620.1	EHO76_03175	629978	630394	1	hypothetical protein
604290	644976	40686	Predicted by at least one method	AZI28621.1	EHO76_03180	630375	630572	1	hypothetical protein
604290	644976	40686	Predicted by at least one method	AZI28622.1	EHO76_03185	630613	630876	1	hypothetical protein
604290	644976	40686	Predicted by at least one method	AZI28623.1	EHO76_03190	630876	631688	1	hypothetical protein
604290	644976	40686	Predicted by at least one method	AZI28624.1	EHO76_03195	631693	631935	1	hypothetical protein
604290	644976	40686	Predicted by at least one method	AZI28625.1	EHO76_03200	631914	632465	1	lysozyme
604290	644976	40686	Predicted by at least one method	AZI28626.1	EHO76_03205	632447	632980	1	DUF2514 family protein
604290	644976	40686	Predicted by at least one method	AZI28627.1	EHO76_03210	632977	633258	-1	hypothetical protein
604290	644976	40686	Predicted by at least one method		EHO76_03215	633258	633602	-1	hypothetical protein
604290	644976	40686	Predicted by at least one method	AZI28628.1	EHO76_03220	633601	633801	1	hypothetical protein
604290	644976	40686	Predicted by at least one method	AZI28629.1	EHO76_03225	633808	634479	-1	SOS response-associated peptidase
604290	644976	40686	Predicted by at least one method		EHO76_03230	634578	634838	-1	hypothetical protein
604290	644976	40686	Predicted by at least one method	AZI28630.1	EHO76_03235	634835	635521	-1	response regulator
604290	644976	40686	Predicted by at least one method	AZI28631.1	EHO76_03240	635502	636074	-1	RNA pyrophosphohydrolase
604290	644976	40686	Predicted by at least one method	AZI28632.1	EHO76_03245	636140	637870	1	proline--tRNA ligase
604290	644976	40686	Predicted by at least one method	AZI28633.1	EHO76_03250	637923	638351	1	tol-pal system-associated acyl-CoA thioesterase
604290	644976	40686	Predicted by at least one method	AZI28634.1	EHO76_03255	638354	639034	1	protein TolQ
604290	644976	40686	Predicted by at least one method	AZI28635.1	EHO76_03260	639034	639492	1	protein TolR
604290	644976	40686	Predicted by at least one method	AZI28636.1	EHO76_03265	639529	640503	1	cell envelope integrity protein TolA
604290	644976	40686	Predicted by at least one method	AZI28637.1	EHO76_03270	640520	641836	1	Tol-Pal system protein TolB
604290	644976	40686	Predicted by at least one method	AZI28638.1	EHO76_03275	641868	642365	1	peptidoglycan-associated lipoprotein Pal
604290	644976	40686	Predicted by at least one method	AZI28639.1	EHO76_03280	642452	643300	1	tol-pal system protein YbgF
604290	644976	40686	Predicted by at least one method	AZI28640.1	EHO76_03285	643276	643833	1	tripartite tricarboxylate transporter substrate binding protein
604290	644976	40686	Predicted by at least one method		EHO76_03290	643838	644864	1	gamma-glutamyltransferase
604290	644976	40686	Predicted by at least one method	AZI28641.1	EHO76_03295	644758	644976	1	hypothetical protein
604290	644976	40686	Predicted by at least one method	AZI28642.1	EHO76_03300	644963	645913	1	IS481-like element IS481 family transposase
618693	630394	11701	Predicted by at least one method	AZI28608.1	EHO76_03110	618693	618893	1	hypothetical protein
618693	630394	11701	Predicted by at least one method	AZI28609.1	EHO76_03115	618893	619288	1	hypothetical protein
618693	630394	11701	Predicted by at least one method	AZI28610.1	EHO76_03120	619285	619683	1	HK97 gp10 family phage protein
618693	630394	11701	Predicted by at least one method	AZI28611.1	EHO76_03125	619680	620102	1	hypothetical protein
618693	630394	11701	Predicted by at least one method	AZI28612.1	EHO76_03130	620110	620610	1	HNH endonuclease
618693	630394	11701	Predicted by at least one method	AZI31530.1	EHO76_03135	620865	621383	1	phage tail protein
618693	630394	11701	Predicted by at least one method	AZI28613.1	EHO76_03140	621393	621722	1	hypothetical protein
618693	630394	11701	Predicted by at least one method	AZI28614.1	EHO76_03145	621740	622030	1	hypothetical protein
618693	630394	11701	Predicted by at least one method	AZI28615.1	EHO76_03150	622056	624668	1	phage tail tape measure protein
618693	630394	11701	Predicted by at least one method	AZI28616.1	EHO76_03155	624678	625037	1	hypothetical protein
618693	630394	11701	Predicted by at least one method	AZI28617.1	EHO76_03160	625105	625638	1	DUF1833 domain-containing protein
618693	630394	11701	Predicted by at least one method	AZI28618.1	EHO76_03165	625635	626024	1	peptidoglycan endopeptidase
618693	630394	11701	Predicted by at least one method	AZI28619.1	EHO76_03170	626017	629973	1	DUF1983 domain-containing protein
618693	630394	11701	Predicted by at least one method	AZI28620.1	EHO76_03175	629978	630394	1	hypothetical protein
618693	630394	11701	Predicted by at least one method	AZI28621.1	EHO76_03180	630375	630572	1	hypothetical protein
775309	781319	6010	Predicted by at least one method	AZI28745.1	EHO76_03850	775309	776565	-1	NADH-quinone oxidoreductase subunit D
775309	781319	6010	Predicted by at least one method	AZI28746.1	EHO76_03855	776568	777215	-1	NADH-quinone oxidoreductase subunit C
775309	781319	6010	Predicted by at least one method	AZI28747.1	EHO76_03860	777266	777742	-1	NADH-quinone oxidoreductase subunit B
775309	781319	6010	Predicted by at least one method	AZI28748.1	EHO76_03865	777779	778138	-1	NADH-quinone oxidoreductase subunit A
775309	781319	6010	Predicted by at least one method	AZI28749.1	EHO76_03870	778327	779484	-1	porin
775309	781319	6010	Predicted by at least one method	AZI28750.1	EHO76_03875	779571	779810	1	hypothetical protein
775309	781319	6010	Predicted by at least one method	AZI28751.1	EHO76_03880	779797	780747	1	IS481-like element IS481 family transposase
775309	781319	6010	Predicted by at least one method	AZI31532.1	EHO76_03885	780720	781319	1	TetR/AcrR family transcriptional regulator
1660733	1667868	7135	Predicted by at least one method	AZI29472.1	EHO76_08030	1660733	1661350	1	hypothetical protein
1660733	1667868	7135	Predicted by at least one method	AZI29473.1	EHO76_08035	1661372	1661647	1	hypothetical protein
1660733	1667868	7135	Predicted by at least one method	AZI29474.1	EHO76_08040	1661663	1662148	1	CesD/SycD/LcrH family type III secretion system chaperone
1660733	1667868	7135	Predicted by at least one method	AZI29475.1	EHO76_08045	1662196	1663137	1	hypothetical protein
1660733	1667868	7135	Predicted by at least one method	AZI29476.1	EHO76_08050	1663167	1664369	1	hypothetical protein
1660733	1667868	7135	Predicted by at least one method	AZI29477.1	EHO76_08055	1664393	1664854	1	CesD/SycD/LcrH family type III secretion system chaperone
1660733	1667868	7135	Predicted by at least one method	AZI29478.1	EHO76_08060	1664859	1665380	1	hypothetical protein
1660733	1667868	7135	Predicted by at least one method	AZI29479.1	EHO76_08065	1665377	1665784	1	EscI/YscI/HrpB family type III secretion system inner rod protein
1660733	1667868	7135	Predicted by at least one method	AZI29480.1	EHO76_08070	1665781	1666605	1	EscJ/YscJ/HrcJ family type III secretion inner membrane ring protein
1660733	1667868	7135	Predicted by at least one method	AZI29481.1	EHO76_08075	1666598	1667260	1	hypothetical protein
1660733	1667868	7135	Predicted by at least one method	AZI29482.1	EHO76_08080	1667230	1667868	1	HrpE/YscL family type III secretion apparatus protein
1674132	1680570	6438	Predicted by at least one method	AZI29490.1	EHO76_08120	1673086	1674135	1	EscU/YscU/HrcU family type III secretion system export apparatus switch protein
1674132	1680570	6438	Predicted by at least one method	AZI29491.1	EHO76_08125	1674132	1674530	1	hypothetical protein
1674132	1680570	6438	Predicted by at least one method	AZI31558.1	EHO76_08130	1674521	1676323	1	EscC/YscC/HrcC family type III secretion system outer membrane ring protein
1674132	1680570	6438	Predicted by at least one method	AZI29492.1	EHO76_08135	1676344	1676946	-1	RNA polymerase sigma factor
1674132	1680570	6438	Predicted by at least one method	AZI29493.1	EHO76_08140	1677121	1677819	-1	hypothetical protein
1674132	1680570	6438	Predicted by at least one method	AZI29494.1	EHO76_08145	1677856	1678056	1	hypothetical protein
1674132	1680570	6438	Predicted by at least one method		EHO76_08150	1678035	1679341	1	hypothetical protein
1674132	1680570	6438	Predicted by at least one method	AZI29495.1	EHO76_08155	1679383	1680570	-1	hypothetical protein
1674132	1680570	6438	Predicted by at least one method	AZI29496.1	EHO76_08160	1680567	1682588	-1	HAMP domain-containing protein
1833549	1838039	4490	Predicted by at least one method	AZI29603.1	EHO76_08830	1833549	1834301	1	maleate isomerase
1833549	1838039	4490	Predicted by at least one method		EHO76_08835	1834321	1835140	1	alpha/beta hydrolase
1833549	1838039	4490	Predicted by at least one method	AZI29604.1	EHO76_08840	1835168	1836199	1	2,5-dihydroxypyridine 5,6-dioxygenase
1833549	1838039	4490	Predicted by at least one method		EHO76_08845	1836215	1836831	1	isochorismatase family protein
1833549	1838039	4490	Predicted by at least one method	AZI31563.1	EHO76_08850	1837023	1838039	1	IS110-like element IS1663 family transposase
2055627	2083299	27672	Predicted by at least one method	AZI29774.1	EHO76_09895	2053765	2055630	1	sigma-54-dependent Fis family transcriptional regulator
2055627	2083299	27672	Predicted by at least one method	AZI29775.1	EHO76_09900	2055627	2056577	-1	IS481-like element IS481 family transposase
2055627	2083299	27672	Predicted by at least one method		EHO76_09905	2056595	2056803	1	hypothetical protein
2055627	2083299	27672	Predicted by at least one method		EHO76_09910	2056814	2057557	-1	LrgB family protein
2055627	2083299	27672	Predicted by at least one method	AZI29776.1	EHO76_09915	2057550	2057909	-1	CidA/LrgA family protein
2055627	2083299	27672	Predicted by at least one method	AZI29777.1	EHO76_09920	2057897	2059333	-1	dethiobiotin synthase
2055627	2083299	27672	Predicted by at least one method	AZI29778.1	EHO76_09925	2059330	2059983	-1	alpha/beta hydrolase
2055627	2083299	27672	Predicted by at least one method	AZI29779.1	EHO76_09930	2059980	2061179	-1	8-amino-7-oxononanoate synthase
2055627	2083299	27672	Predicted by at least one method	AZI29780.1	EHO76_09935	2061277	2062551	1	adenosylmethionine--8-amino-7-oxononanoate transaminase
2055627	2083299	27672	Predicted by at least one method	AZI29781.1	EHO76_09940	2062548	2063498	-1	IS481-like element IS481 family transposase
2055627	2083299	27672	Predicted by at least one method	AZI29782.1	EHO76_09945	2063665	2064639	1	hypothetical protein
2055627	2083299	27672	Predicted by at least one method	AZI29783.1	EHO76_09950	2064636	2064779	1	cbb3-type cytochrome oxidase assembly protein CcoS
2055627	2083299	27672	Predicted by at least one method		EHO76_09955	2064904	2066390	1	cytochrome-c oxidase, cbb3-type subunit I
2055627	2083299	27672	Predicted by at least one method	AZI29784.1	EHO76_09960	2066401	2067063	1	cytochrome-c oxidase, cbb3-type subunit II
2055627	2083299	27672	Predicted by at least one method	AZI29785.1	EHO76_09965	2067066	2067242	1	CcoQ/FixQ family Cbb3-type cytochrome c oxidase assembly chaperone
2055627	2083299	27672	Predicted by at least one method	AZI29786.1	EHO76_09970	2067239	2068177	1	cytochrome-c oxidase, cbb3-type subunit III
2055627	2083299	27672	Predicted by at least one method	AZI29787.1	EHO76_09975	2068269	2069759	1	cytochrome c oxidase accessory protein CcoG
2055627	2083299	27672	Predicted by at least one method	AZI29788.1	EHO76_09980	2069845	2069997	1	lipoprotein
2055627	2083299	27672	Predicted by at least one method	AZI29789.1	EHO76_09985	2070011	2070250	1	hypothetical protein
2055627	2083299	27672	Predicted by at least one method	AZI29790.1	EHO76_09990	2070346	2071089	1	sulfite exporter TauE/SafE family protein
2055627	2083299	27672	Predicted by at least one method	AZI29791.1	EHO76_09995	2071098	2071622	1	N-acetyltransferase
2055627	2083299	27672	Predicted by at least one method	AZI29792.1	EHO76_10000	2071721	2072644	1	ABC transporter ATP-binding protein
2055627	2083299	27672	Predicted by at least one method	AZI29793.1	EHO76_10005	2072641	2073402	1	ABC transporter permease
2055627	2083299	27672	Predicted by at least one method	AZI29794.1	EHO76_10010	2073418	2074503	-1	AI-2E family transporter
2055627	2083299	27672	Predicted by at least one method	AZI29795.1	EHO76_10015	2074516	2074716	1	hypothetical protein
2055627	2083299	27672	Predicted by at least one method	AZI29796.1	EHO76_10020	2074703	2075653	1	IS481-like element IS481 family transposase
2055627	2083299	27672	Predicted by at least one method	AZI29797.1	EHO76_10025	2075752	2076702	1	IS481-like element IS481 family transposase
2055627	2083299	27672	Predicted by at least one method	AZI29798.1	EHO76_10030	2076662	2077075	-1	transcriptional regulator
2055627	2083299	27672	Predicted by at least one method	AZI29799.1	EHO76_10035	2077360	2077659	1	hypothetical protein
2055627	2083299	27672	Predicted by at least one method	AZI29800.1	EHO76_10045	2078069	2080237	-1	RNA polymerase sigma factor RpoD
2055627	2083299	27672	Predicted by at least one method	AZI29801.1	EHO76_10050	2080817	2081011	1	hypothetical protein
2055627	2083299	27672	Predicted by at least one method	AZI29802.1	EHO76_10055	2081037	2083067	-1	DNA primase
2055627	2083299	27672	Predicted by at least one method	AZI29803.1	EHO76_10060	2083087	2083299	-1	30S ribosomal protein S21
2156071	2180851	24780	Predicted by at least one method	AZI29866.1	EHO76_10420	2156071	2156799	1	transcriptional repressor LexA
2156071	2180851	24780	Predicted by at least one method		EHO76_10425	2157026	2158357	-1	BP1793/BB2270 family autotransporter
2156071	2180851	24780	Predicted by at least one method	AZI29867.1	EHO76_10430	2158357	2159307	-1	IS481-like element IS481 family transposase
2156071	2180851	24780	Predicted by at least one method		EHO76_10435	2159404	2159619	-1	autotransporter outer membrane beta-barrel domain-containing protein
2156071	2180851	24780	Predicted by at least one method	AZI31575.1	EHO76_10440	2159878	2160090	-1	hypothetical protein
2156071	2180851	24780	Predicted by at least one method	AZI29868.1	EHO76_10445	2160108	2160839	-1	tripartite tricarboxylate transporter substrate binding protein
2156071	2180851	24780	Predicted by at least one method	AZI29869.1	EHO76_10450	2160874	2161515	-1	CoA transferase subunit B
2156071	2180851	24780	Predicted by at least one method	AZI29870.1	EHO76_10455	2161508	2162224	-1	3-oxoacid CoA-transferase subunit A
2156071	2180851	24780	Predicted by at least one method		EHO76_10460	2162221	2163215	-1	acyl-CoA dehydrogenase
2156071	2180851	24780	Predicted by at least one method		EHO76_10465	2163237	2164392	-1	acyl-CoA dehydrogenase
2156071	2180851	24780	Predicted by at least one method	AZI29871.1	EHO76_10470	2164389	2165165	-1	SDR family oxidoreductase
2156071	2180851	24780	Predicted by at least one method	AZI29872.1	EHO76_10475	2165187	2166344	-1	thiolase
2156071	2180851	24780	Predicted by at least one method	AZI29873.1	EHO76_10480	2166341	2166772	-1	hypothetical protein
2156071	2180851	24780	Predicted by at least one method	AZI29874.1	EHO76_10485	2166769	2167572	-1	enoyl-CoA hydratase/isomerase family protein
2156071	2180851	24780	Predicted by at least one method	AZI29875.1	EHO76_10490	2167586	2168041	-1	MaoC family dehydratase
2156071	2180851	24780	Predicted by at least one method	AZI29876.1	EHO76_10495	2168054	2169025	-1	tripartite tricarboxylate transporter substrate binding protein
2156071	2180851	24780	Predicted by at least one method	AZI29877.1	EHO76_10500	2169091	2170314	-1	CoA transferase
2156071	2180851	24780	Predicted by at least one method	AZI29878.1	EHO76_10505	2170542	2171492	1	LysR family transcriptional regulator
2156071	2180851	24780	Predicted by at least one method	AZI29879.1	EHO76_10510	2171616	2174069	-1	endopeptidase La
2156071	2180851	24780	Predicted by at least one method	AZI29880.1	EHO76_10515	2174258	2175562	-1	ATP-dependent Clp protease ATP-binding subunit ClpX
2156071	2180851	24780	Predicted by at least one method	AZI29881.1	EHO76_10520	2175667	2176320	-1	ATP-dependent Clp protease proteolytic subunit
2156071	2180851	24780	Predicted by at least one method	AZI29882.1	EHO76_10525	2176323	2177633	-1	trigger factor
2156071	2180851	24780	Predicted by at least one method	AZI29883.1	EHO76_10530	2177812	2178390	1	TIGR00645 family protein
2156071	2180851	24780	Predicted by at least one method	AZI29884.1	EHO76_10535	2178502	2178702	-1	cold-shock protein
2156071	2180851	24780	Predicted by at least one method	AZI29885.1	EHO76_10540	2179048	2179614	-1	DUF924 family protein
2156071	2180851	24780	Predicted by at least one method	AZI29886.1	EHO76_10545	2179698	2179901	-1	cold-shock protein CspA
2156071	2180851	24780	Predicted by at least one method	AZI29887.1	EHO76_10550	2180208	2180528	-1	hypothetical protein
2156071	2180851	24780	Predicted by at least one method	AZI29888.1	EHO76_10555	2180570	2180851	-1	hypothetical protein
2258428	2265516	7088	Predicted by at least one method	AZI29951.1	EHO76_10920	2258428	2259378	-1	IS481-like element IS481 family transposase
2258428	2265516	7088	Predicted by at least one method	AZI29952.1	EHO76_10925	2259534	2259860	-1	cation:proton antiporter
2258428	2265516	7088	Predicted by at least one method	AZI29953.1	EHO76_10930	2259857	2260141	-1	K+/H+ antiporter subunit F
2258428	2265516	7088	Predicted by at least one method	AZI29954.1	EHO76_10935	2260138	2260617	-1	Na+/H+ antiporter subunit E
2258428	2265516	7088	Predicted by at least one method	AZI29955.1	EHO76_10940	2260614	2262242	-1	monovalent cation/H+ antiporter subunit D
2258428	2265516	7088	Predicted by at least one method	AZI29956.1	EHO76_10945	2262239	2262583	-1	Na+/H+ antiporter subunit C
2258428	2265516	7088	Predicted by at least one method	AZI29957.1	EHO76_10950	2262583	2265516	-1	monovalent cation/H+ antiporter subunit A
2468879	2479449	10570	Predicted by at least one method	AZI30122.1	EHO76_11940	2468879	2470264	1	alcaligin biosynthesis enzyme
2468879	2479449	10570	Predicted by at least one method	AZI30123.1	EHO76_11945	2470283	2470888	1	N-acetyltransferase
2468879	2479449	10570	Predicted by at least one method	AZI30124.1	EHO76_11950	2470885	2472741	1	IucA/IucC family siderophore biosynthesis protein
2468879	2479449	10570	Predicted by at least one method	AZI30125.1	EHO76_11955	2472738	2473538	1	siderophore ferric iron reductase
2468879	2479449	10570	Predicted by at least one method	AZI30126.1	EHO76_11960	2473553	2474746	1	aromatic ring-hydroxylating dioxygenase subunit alpha
2468879	2479449	10570	Predicted by at least one method	AZI30127.1	EHO76_11965	2474814	2475788	1	AraC family transcriptional regulator
2468879	2479449	10570	Predicted by at least one method	AZI30128.1	EHO76_11970	2475911	2477134	1	MFS transporter
2468879	2479449	10570	Predicted by at least one method	AZI30129.1	EHO76_11975	2477245	2479449	1	TonB-dependent siderophore receptor
2513503	2554019	40516	Predicted by at least one method	AZI30162.1	EHO76_12145	2513503	2514045	-1	N-acetyltransferase
2513503	2554019	40516	Predicted by at least one method	AZI30163.1	EHO76_12150	2514083	2514457	-1	hypothetical protein
2513503	2554019	40516	Predicted by at least one method	AZI30164.1	EHO76_12155	2514790	2517540	1	insulinase family protein
2513503	2554019	40516	Predicted by at least one method	AZI30165.1	EHO76_12160	2517709	2518842	-1	molecular chaperone DnaJ
2513503	2554019	40516	Predicted by at least one method	AZI30166.1	EHO76_12165	2518943	2520868	-1	molecular chaperone DnaK
2513503	2554019	40516	Predicted by at least one method	AZI30167.1	EHO76_12170	2520959	2521339	-1	thioredoxin
2513503	2554019	40516	Predicted by at least one method	AZI30168.1	EHO76_12175	2521347	2521901	-1	nucleotide exchange factor GrpE
2513503	2554019	40516	Predicted by at least one method	AZI30169.1	EHO76_12180	2522043	2522285	-1	hypothetical protein
2513503	2554019	40516	Predicted by at least one method	AZI30170.1	EHO76_12185	2522367	2523455	-1	ferrochelatase
2513503	2554019	40516	Predicted by at least one method	AZI30171.1	EHO76_12190	2523513	2524517	-1	HrcA family transcriptional regulator
2513503	2554019	40516	Predicted by at least one method	AZI30172.1	EHO76_12195	2524632	2525531	1	NAD kinase
2513503	2554019	40516	Predicted by at least one method	AZI30173.1	EHO76_12200	2525547	2527208	1	DNA repair protein RecN
2513503	2554019	40516	Predicted by at least one method	AZI30174.1	EHO76_12205	2527283	2527702	-1	ferric iron uptake transcriptional regulator
2513503	2554019	40516	Predicted by at least one method	AZI30175.1	EHO76_12210	2527853	2528401	1	outer membrane protein assembly factor BamE
2513503	2554019	40516	Predicted by at least one method	AZI30176.1	EHO76_12215	2528402	2529211	1	4-hydroxy-tetrahydrodipicolinate reductase
2513503	2554019	40516	Predicted by at least one method	AZI30177.1	EHO76_12220	2529248	2530309	-1	UDP-N-acetylmuramate dehydrogenase
2513503	2554019	40516	Predicted by at least one method	AZI30178.1	EHO76_12230	2530622	2531413	-1	alpha/beta fold hydrolase
2513503	2554019	40516	Predicted by at least one method	AZI31592.1	EHO76_12235	2531426	2532862	-1	MmgE/PrpD family protein
2513503	2554019	40516	Predicted by at least one method	AZI30179.1	EHO76_12240	2532878	2533864	-1	tripartite tricarboxylate transporter substrate binding protein
2513503	2554019	40516	Predicted by at least one method	AZI30180.1	EHO76_12245	2533902	2534750	-1	formyltetrahydrofolate deformylase
2513503	2554019	40516	Predicted by at least one method	AZI31593.1	EHO76_12250	2534751	2535350	-1	sarcosine oxidase subunit gamma
2513503	2554019	40516	Predicted by at least one method	AZI30181.1	EHO76_12255	2535358	2538297	-1	sarcosine oxidase subunit alpha family protein
2513503	2554019	40516	Predicted by at least one method	AZI30182.1	EHO76_12260	2538294	2538566	-1	sarcosine oxidase subunit delta
2513503	2554019	40516	Predicted by at least one method	AZI30183.1	EHO76_12265	2538577	2539830	-1	sarcosine oxidase subunit beta family protein
2513503	2554019	40516	Predicted by at least one method	AZI30184.1	EHO76_12270	2540112	2541137	1	dipeptidase
2513503	2554019	40516	Predicted by at least one method	AZI30185.1	EHO76_12275	2541205	2542248	1	LysR family transcriptional regulator
2513503	2554019	40516	Predicted by at least one method	AZI30186.1	EHO76_12280	2542245	2543273	1	Ldh family oxidoreductase
2513503	2554019	40516	Predicted by at least one method	AZI30187.1	EHO76_12285	2543279	2544154	-1	bifunctional methylenetetrahydrofolate dehydrogenase/methenyltetrahydrofolate cyclohydrolase FolD
2513503	2554019	40516	Predicted by at least one method	AZI30188.1	EHO76_12290	2544158	2545111	-1	tripartite tricarboxylate transporter substrate binding protein
2513503	2554019	40516	Predicted by at least one method	AZI30189.1	EHO76_12295	2545114	2546064	-1	IS481-like element IS481 family transposase
2513503	2554019	40516	Predicted by at least one method		EHO76_12300	2546164	2546478	-1	type II secretion system F family protein
2513503	2554019	40516	Predicted by at least one method	AZI30190.1	EHO76_12305	2546489	2548948	-1	FHA domain-containing protein
2513503	2554019	40516	Predicted by at least one method	AZI30191.1	EHO76_12310	2548945	2550357	-1	secretion protein
2513503	2554019	40516	Predicted by at least one method	AZI30192.1	EHO76_12315	2550354	2551199	-1	Flp pilus assembly protein CpaB
2513503	2554019	40516	Predicted by at least one method	AZI30193.1	EHO76_12320	2551196	2551852	-1	hypothetical protein
2513503	2554019	40516	Predicted by at least one method		EHO76_12325	2551849	2552446	-1	hypothetical protein
2513503	2554019	40516	Predicted by at least one method	AZI30194.1	EHO76_12330	2552443	2553759	-1	hypothetical protein
2513503	2554019	40516	Predicted by at least one method	AZI30195.1	EHO76_12335	2553756	2554019	-1	hypothetical protein
2530622	2545111	14489	Predicted by at least one method	AZI30178.1	EHO76_12230	2530622	2531413	-1	alpha/beta fold hydrolase
2530622	2545111	14489	Predicted by at least one method	AZI31592.1	EHO76_12235	2531426	2532862	-1	MmgE/PrpD family protein
2530622	2545111	14489	Predicted by at least one method	AZI30179.1	EHO76_12240	2532878	2533864	-1	tripartite tricarboxylate transporter substrate binding protein
2530622	2545111	14489	Predicted by at least one method	AZI30180.1	EHO76_12245	2533902	2534750	-1	formyltetrahydrofolate deformylase
2530622	2545111	14489	Predicted by at least one method	AZI31593.1	EHO76_12250	2534751	2535350	-1	sarcosine oxidase subunit gamma
2530622	2545111	14489	Predicted by at least one method	AZI30181.1	EHO76_12255	2535358	2538297	-1	sarcosine oxidase subunit alpha family protein
2530622	2545111	14489	Predicted by at least one method	AZI30182.1	EHO76_12260	2538294	2538566	-1	sarcosine oxidase subunit delta
2530622	2545111	14489	Predicted by at least one method	AZI30183.1	EHO76_12265	2538577	2539830	-1	sarcosine oxidase subunit beta family protein
2530622	2545111	14489	Predicted by at least one method	AZI30184.1	EHO76_12270	2540112	2541137	1	dipeptidase
2530622	2545111	14489	Predicted by at least one method	AZI30185.1	EHO76_12275	2541205	2542248	1	LysR family transcriptional regulator
2530622	2545111	14489	Predicted by at least one method	AZI30186.1	EHO76_12280	2542245	2543273	1	Ldh family oxidoreductase
2530622	2545111	14489	Predicted by at least one method	AZI30187.1	EHO76_12285	2543279	2544154	-1	bifunctional methylenetetrahydrofolate dehydrogenase/methenyltetrahydrofolate cyclohydrolase FolD
2530622	2545111	14489	Predicted by at least one method	AZI30188.1	EHO76_12290	2544158	2545111	-1	tripartite tricarboxylate transporter substrate binding protein
2592064	2615833	23769	Predicted by at least one method	AZI30229.1	EHO76_12535	2592064	2592246	1	hypothetical protein
2592064	2615833	23769	Predicted by at least one method	AZI30230.1	EHO76_12540	2592346	2592942	-1	lipoprotein
2592064	2615833	23769	Predicted by at least one method	AZI30231.1	EHO76_12545	2593126	2594217	1	hypothetical protein
2592064	2615833	23769	Predicted by at least one method	AZI30232.1	EHO76_12555	2594717	2595127	-1	MerR family transcriptional regulator
2592064	2615833	23769	Predicted by at least one method	AZI30233.1	EHO76_12560	2595186	2595527	-1	integration host factor subunit alpha
2592064	2615833	23769	Predicted by at least one method	AZI30234.1	EHO76_12565	2595533	2597950	-1	phenylalanine--tRNA ligase subunit beta
2592064	2615833	23769	Predicted by at least one method	AZI30235.1	EHO76_12570	2597963	2598985	-1	phenylalanine--tRNA ligase subunit alpha
2592064	2615833	23769	Predicted by at least one method	AZI30236.1	EHO76_12575	2599060	2599419	-1	50S ribosomal protein L20
2592064	2615833	23769	Predicted by at least one method	AZI30237.1	EHO76_12580	2599435	2599632	-1	50S ribosomal protein L35
2592064	2615833	23769	Predicted by at least one method	AZI30238.1	EHO76_12585	2599968	2600918	-1	IS481 family transposase
2592064	2615833	23769	Predicted by at least one method	AZI30239.1	EHO76_12590	2601113	2601562	1	dUTP diphosphatase
2592064	2615833	23769	Predicted by at least one method	AZI30240.1	EHO76_12595	2601559	2602509	-1	IS481 family transposase
2592064	2615833	23769	Predicted by at least one method	AZI30241.1	EHO76_12600	2602620	2604068	1	PLP-dependent aminotransferase family protein
2592064	2615833	23769	Predicted by at least one method	AZI30242.1	EHO76_12605	2604183	2604464	-1	hypothetical protein
2592064	2615833	23769	Predicted by at least one method	AZI30243.1	EHO76_12610	2604568	2605518	1	IS481-like element IS481 family transposase
2592064	2615833	23769	Predicted by at least one method	AZI30244.1	EHO76_12615	2605763	2606476	-1	class I SAM-dependent methyltransferase
2592064	2615833	23769	Predicted by at least one method	AZI30245.1	EHO76_12620	2606599	2606826	-1	GNAT family N-acetyltransferase
2592064	2615833	23769	Predicted by at least one method		EHO76_12625	2606864	2607124	-1	hypothetical protein
2592064	2615833	23769	Predicted by at least one method	AZI30246.1	EHO76_12630	2607121	2607759	-1	DedA family protein
2592064	2615833	23769	Predicted by at least one method	AZI30247.1	EHO76_12635	2607832	2608902	1	metal-dependent hydrolase
2592064	2615833	23769	Predicted by at least one method	AZI30248.1	EHO76_12640	2608899	2609849	-1	IS481-like element IS481 family transposase
2592064	2615833	23769	Predicted by at least one method		EHO76_12645	2609948	2610256	1	MerR family transcriptional regulator
2592064	2615833	23769	Predicted by at least one method	AZI30249.1	EHO76_12650	2610265	2610789	-1	DNA-binding protein
2592064	2615833	23769	Predicted by at least one method	AZI30250.1	EHO76_12655	2610793	2611062	-1	hypothetical protein
2592064	2615833	23769	Predicted by at least one method	AZI30251.1	EHO76_12660	2611261	2612322	-1	LacI family transcriptional regulator
2592064	2615833	23769	Predicted by at least one method	AZI30252.1	EHO76_12665	2612406	2614040	-1	ABC transporter ATP-binding protein
2592064	2615833	23769	Predicted by at least one method	AZI31599.1	EHO76_12670	2614042	2614845	-1	ABC transporter permease
2592064	2615833	23769	Predicted by at least one method	AZI30253.1	EHO76_12675	2614874	2615833	-1	ABC transporter permease
2635222	2645676	10454	Predicted by at least one method		EHO76_12770	2635222	2635788	1	transcriptional regulator
2635222	2645676	10454	Predicted by at least one method	AZI30271.1	EHO76_12775	2635783	2636733	-1	IS481-like element IS481 family transposase
2635222	2645676	10454	Predicted by at least one method		EHO76_12780	2636832	2637410	1	transcriptional regulator
2635222	2645676	10454	Predicted by at least one method	AZI31601.1	EHO76_12785	2637483	2637917	-1	DUF126 domain-containing protein
2635222	2645676	10454	Predicted by at least one method	AZI30272.1	EHO76_12790	2637910	2639145	-1	DUF521 domain-containing protein
2635222	2645676	10454	Predicted by at least one method	AZI30273.1	EHO76_12795	2639153	2639947	-1	ABC transporter permease
2635222	2645676	10454	Predicted by at least one method	AZI30274.1	EHO76_12800	2639944	2640747	-1	ABC transporter ATP-binding protein
2635222	2645676	10454	Predicted by at least one method	AZI30275.1	EHO76_12805	2640774	2641751	-1	ABC transporter substrate-binding protein
2635222	2645676	10454	Predicted by at least one method	AZI30276.1	EHO76_12810	2641780	2643351	-1	amidohydrolase
2635222	2645676	10454	Predicted by at least one method	AZI30277.1	EHO76_12815	2643362	2644183	-1	IclR family transcriptional regulator
2635222	2645676	10454	Predicted by at least one method		EHO76_12820	2644598	2645676	-1	C4-dicarboxylate ABC transporter
2776808	2781460	4652	Predicted by at least one method	AZI30380.1	EHO76_13435	2776808	2777146	1	P-II family nitrogen regulator
2776808	2781460	4652	Predicted by at least one method		EHO76_13440	2777172	2778412	1	ammonium transporter
2776808	2781460	4652	Predicted by at least one method		EHO76_13445	2778475	2781460	-1	autotransporter BapC
2873343	2884258	10915	Predicted by at least one method	AZI30457.1	EHO76_13865	2873231	2873449	-1	hypothetical protein
2873343	2884258	10915	Predicted by at least one method	AZI30458.1	EHO76_13870	2873343	2873648	-1	antibiotic biosynthesis monooxygenase
2873343	2884258	10915	Predicted by at least one method	AZI30459.1	EHO76_13875	2873677	2874111	-1	DUF126 domain-containing protein
2873343	2884258	10915	Predicted by at least one method	AZI30460.1	EHO76_13880	2874113	2875357	-1	DUF521 domain-containing protein
2873343	2884258	10915	Predicted by at least one method	AZI30461.1	EHO76_13885	2875354	2876064	-1	FadR family transcriptional regulator
2873343	2884258	10915	Predicted by at least one method	AZI31604.1	EHO76_13890	2876079	2876990	-1	tripartite tricarboxylate transporter substrate binding protein
2873343	2884258	10915	Predicted by at least one method	AZI30462.1	EHO76_13895	2877353	2877757	1	hypothetical protein
2873343	2884258	10915	Predicted by at least one method	AZI30463.1	EHO76_13900	2877754	2878212	1	hypothetical protein
2873343	2884258	10915	Predicted by at least one method	AZI30464.1	EHO76_13905	2878219	2879127	1	hypothetical protein
2873343	2884258	10915	Predicted by at least one method	AZI30465.1	EHO76_13910	2879124	2879990	1	sugar ABC transporter permease
2873343	2884258	10915	Predicted by at least one method	AZI30466.1	EHO76_13915	2879977	2880804	1	carbohydrate ABC transporter permease
2873343	2884258	10915	Predicted by at least one method	AZI30467.1	EHO76_13920	2880815	2881942	1	ABC transporter ATP-binding protein
2873343	2884258	10915	Predicted by at least one method		EHO76_13925	2881947	2882921	1	FAD-dependent oxidoreductase
2873343	2884258	10915	Predicted by at least one method	AZI30468.1	EHO76_13930	2883020	2884258	1	IS481 family transposase
2927951	2940164	12213	Predicted by at least one method	AZI30507.1	EHO76_14170	2927951	2929237	-1	IS481 family transposase
2927951	2940164	12213	Predicted by at least one method		EHO76_14175	2929333	2929971	-1	tripartite tricarboxylate transporter substrate binding protein
2927951	2940164	12213	Predicted by at least one method	AZI30508.1	EHO76_14180	2930124	2931026	1	transcriptional regulator GcvA
2927951	2940164	12213	Predicted by at least one method	AZI30509.1	EHO76_14185	2930974	2932194	-1	MFS transporter
2927951	2940164	12213	Predicted by at least one method	AZI30510.1	EHO76_14190	2932191	2932700	-1	nucleoside deaminase
2927951	2940164	12213	Predicted by at least one method	AZI30511.1	EHO76_14195	2932690	2933385	-1	ankyrin repeat domain-containing protein
2927951	2940164	12213	Predicted by at least one method	AZI30512.1	EHO76_14200	2933456	2934325	1	LysR family transcriptional regulator
2927951	2940164	12213	Predicted by at least one method		EHO76_14205	2934336	2934575	-1	NADH:flavin oxidoreductase/NADH oxidase
2927951	2940164	12213	Predicted by at least one method	AZI30513.1	EHO76_14210	2934675	2935625	1	IS481-like element IS481 family transposase
2927951	2940164	12213	Predicted by at least one method		EHO76_14215	2935622	2936467	-1	NADH:flavin oxidoreductase/NADH oxidase
2927951	2940164	12213	Predicted by at least one method	AZI30514.1	EHO76_14220	2936486	2937175	-1	ABC transporter ATP-binding protein
2927951	2940164	12213	Predicted by at least one method		EHO76_14225	2937168	2937955	-1	ABC transporter ATP-binding protein
2927951	2940164	12213	Predicted by at least one method	AZI30515.1	EHO76_14230	2937952	2938914	-1	branched-chain amino acid ABC transporter permease
2927951	2940164	12213	Predicted by at least one method	AZI30516.1	EHO76_14235	2938918	2939778	-1	branched-chain amino acid ABC transporter permease
2927951	2940164	12213	Predicted by at least one method	AZI30517.1	EHO76_14240	2939772	2940164	-1	RidA family protein
3125470	3133064	7594	Predicted by at least one method	AZI30671.1	EHO76_15095	3125470	3125862	-1	hypothetical protein
3125470	3133064	7594	Predicted by at least one method	AZI31615.1	EHO76_15125	3132588	3133064	-1	Lrp/AsnC family transcriptional regulator
3221668	3235501	13833	Predicted by at least one method	AZI30744.1	EHO76_15570	3221668	3222162	-1	DUF4276 family protein
3221668	3235501	13833	Predicted by at least one method	AZI30745.1	EHO76_15575	3222179	3223129	-1	IS481-like element IS481 family transposase
3221668	3235501	13833	Predicted by at least one method	AZI30746.1	EHO76_15580	3223116	3223316	-1	hypothetical protein
3221668	3235501	13833	Predicted by at least one method	AZI30747.1	EHO76_15585	3223313	3224524	-1	chromosome segregation protein SMC
3221668	3235501	13833	Predicted by at least one method	AZI30748.1	EHO76_15590	3224540	3227491	-1	restriction endonuclease subunit M
3221668	3235501	13833	Predicted by at least one method	AZI30749.1	EHO76_15595	3227493	3230612	-1	restriction endonuclease
3221668	3235501	13833	Predicted by at least one method	AZI31621.1	EHO76_15600	3230609	3230749	-1	DEAD/DEAH box helicase
3221668	3235501	13833	Predicted by at least one method	AZI30750.1	EHO76_15605	3230760	3231806	-1	Fic family protein
3221668	3235501	13833	Predicted by at least one method	AZI30751.1	EHO76_15610	3232148	3233275	-1	site-specific integrase
3221668	3235501	13833	Predicted by at least one method	AZI30752.1	EHO76_15615	3233555	3234646	-1	redox-regulated ATPase YchF
3221668	3235501	13833	Predicted by at least one method	AZI30753.1	EHO76_15620	3234719	3235501	-1	CPBP family intramembrane metalloprotease
3221668	3235501	13833	Predicted by at least one method	AZI30754.1	EHO76_15625	3235498	3236145	-1	aminoacyl-tRNA hydrolase
3223116	3227491	4375	Predicted by at least one method	AZI30745.1	EHO76_15575	3222179	3223129	-1	IS481-like element IS481 family transposase
3223116	3227491	4375	Predicted by at least one method	AZI30746.1	EHO76_15580	3223116	3223316	-1	hypothetical protein
3223116	3227491	4375	Predicted by at least one method	AZI30747.1	EHO76_15585	3223313	3224524	-1	chromosome segregation protein SMC
3223116	3227491	4375	Predicted by at least one method	AZI30748.1	EHO76_15590	3224540	3227491	-1	restriction endonuclease subunit M
3230609	3234646	4037	Predicted by at least one method	AZI30749.1	EHO76_15595	3227493	3230612	-1	restriction endonuclease
3230609	3234646	4037	Predicted by at least one method	AZI31621.1	EHO76_15600	3230609	3230749	-1	DEAD/DEAH box helicase
3230609	3234646	4037	Predicted by at least one method	AZI30750.1	EHO76_15605	3230760	3231806	-1	Fic family protein
3230609	3234646	4037	Predicted by at least one method	AZI30751.1	EHO76_15610	3232148	3233275	-1	site-specific integrase
3230609	3234646	4037	Predicted by at least one method	AZI30752.1	EHO76_15615	3233555	3234646	-1	redox-regulated ATPase YchF
3318809	3335433	16624	Predicted by at least one method	AZI30823.1	EHO76_16020	3318809	3319672	1	3-alpha,7-alpha, 12-alpha-trihydroxy-5-beta-cholest-24-enoyl-CoA hydratase
3318809	3335433	16624	Predicted by at least one method	AZI30824.1	EHO76_16025	3319708	3320796	1	NAD-dependent epimerase/dehydratase family protein
3318809	3335433	16624	Predicted by at least one method	AZI30825.1	EHO76_16030	3320793	3321743	-1	IS481-like element IS481 family transposase
3318809	3335433	16624	Predicted by at least one method	AZI30826.1	EHO76_16035	3321730	3322143	-1	hypothetical protein
3318809	3335433	16624	Predicted by at least one method	AZI30827.1	EHO76_16040	3322097	3325075	1	hypothetical protein
3318809	3335433	16624	Predicted by at least one method		EHO76_16045	3325242	3326018	1	desaturase
3318809	3335433	16624	Predicted by at least one method	AZI30828.1	EHO76_16050	3326002	3326880	1	fatty acid desaturase
3318809	3335433	16624	Predicted by at least one method		EHO76_16055	3326916	3328177	1	3-oxoacyl-ACP synthase
3318809	3335433	16624	Predicted by at least one method		EHO76_16060	3328410	3328727	1	choline dehydrogenase
3318809	3335433	16624	Predicted by at least one method	AZI30829.1	EHO76_16065	3328829	3329779	1	IS481-like element IS481 family transposase
3318809	3335433	16624	Predicted by at least one method	AZI30830.1	EHO76_16070	3329776	3330243	-1	ribonuclease HI
3318809	3335433	16624	Predicted by at least one method	AZI30831.1	EHO76_16075	3330286	3331056	-1	class I SAM-dependent methyltransferase
3318809	3335433	16624	Predicted by at least one method	AZI30832.1	EHO76_16080	3331077	3331877	1	hydroxyacylglutathione hydrolase
3318809	3335433	16624	Predicted by at least one method	AZI30833.1	EHO76_16085	3331888	3333297	1	LysM peptidoglycan-binding domain-containing protein
3318809	3335433	16624	Predicted by at least one method	AZI30834.1	EHO76_16090	3333392	3334177	1	enoyl-[acyl-carrier-protein] reductase FabI
3318809	3335433	16624	Predicted by at least one method	AZI31624.1	EHO76_16095	3334417	3335433	1	IS110-like element IS1663 family transposase
3639059	3662718	23659	Predicted by at least one method	AZI31092.1	EHO76_17560	3639059	3640633	-1	long-chain fatty acid--CoA ligase
3639059	3662718	23659	Predicted by at least one method	AZI31093.1	EHO76_17565	3640647	3641624	-1	tripartite tricarboxylate transporter substrate binding protein
3639059	3662718	23659	Predicted by at least one method	AZI31094.1	EHO76_17570	3641897	3642496	-1	ureidoglycolate hydrolase
3639059	3662718	23659	Predicted by at least one method	AZI31095.1	EHO76_17575	3642530	3649432	-1	autotransporter BatB
3639059	3662718	23659	Predicted by at least one method	AZI31096.1	EHO76_17580	3649879	3650010	-1	entericidin A/B family lipoprotein
3639059	3662718	23659	Predicted by at least one method	AZI31097.1	EHO76_17585	3650042	3650203	-1	hypothetical protein
3639059	3662718	23659	Predicted by at least one method	AZI31098.1	EHO76_17590	3650276	3650482	-1	DUF3596 domain-containing protein
3639059	3662718	23659	Predicted by at least one method		EHO76_17595	3650479	3651394	-1	LysR family transcriptional regulator
3639059	3662718	23659	Predicted by at least one method	AZI31099.1	EHO76_17600	3651487	3652146	1	HAD family hydrolase
3639059	3662718	23659	Predicted by at least one method	AZI31100.1	EHO76_17605	3652174	3653319	1	DSD1 family PLP-dependent enzyme
3639059	3662718	23659	Predicted by at least one method	AZI31101.1	EHO76_17610	3653460	3653795	1	DUF1508 domain-containing protein
3639059	3662718	23659	Predicted by at least one method	AZI31102.1	EHO76_17615	3653870	3654730	-1	prohibitin family protein
3639059	3662718	23659	Predicted by at least one method	AZI31103.1	EHO76_17620	3654994	3655695	-1	glutathione S-transferase
3639059	3662718	23659	Predicted by at least one method	AZI31104.1	EHO76_17625	3655865	3656260	1	RidA family protein
3639059	3662718	23659	Predicted by at least one method	AZI31105.1	EHO76_17630	3656370	3657320	1	IS481-like element IS481 family transposase
3639059	3662718	23659	Predicted by at least one method	AZI31106.1	EHO76_17635	3657356	3657823	1	hypothetical protein
3639059	3662718	23659	Predicted by at least one method		EHO76_17640	3657843	3658054	1	hypothetical protein
3639059	3662718	23659	Predicted by at least one method	AZI31107.1	EHO76_17645	3658057	3658434	1	hypothetical protein
3639059	3662718	23659	Predicted by at least one method	AZI31108.1	EHO76_17650	3658431	3658613	1	hypothetical protein
3639059	3662718	23659	Predicted by at least one method	AZI31109.1	EHO76_17655	3658617	3659603	1	DNA recombinase
3639059	3662718	23659	Predicted by at least one method	AZI31110.1	EHO76_17660	3659600	3660247	1	exonuclease
3639059	3662718	23659	Predicted by at least one method	AZI31111.1	EHO76_17665	3660305	3660832	1	hypothetical protein
3639059	3662718	23659	Predicted by at least one method	AZI31112.1	EHO76_17670	3660866	3662053	1	hypothetical protein
3639059	3662718	23659	Predicted by at least one method	AZI31113.1	EHO76_17675	3662043	3662405	1	hypothetical protein
3639059	3662718	23659	Predicted by at least one method	AZI31114.1	EHO76_17680	3662398	3662517	1	hypothetical protein
3639059	3662718	23659	Predicted by at least one method	AZI31115.1	EHO76_17685	3662518	3662718	1	helix-turn-helix domain-containing protein
3639059	3662718	23659	Predicted by at least one method	AZI31116.1	EHO76_17690	3662715	3663704	-1	site-specific integrase
3743633	3768606	24973	Predicted by at least one method	AZI31172.1	EHO76_18035	3742446	3743636	1	voltage-gated potassium channel protein
3743633	3768606	24973	Predicted by at least one method	AZI31173.1	EHO76_18040	3743633	3744583	-1	IS481-like element IS481 family transposase
3743633	3768606	24973	Predicted by at least one method		EHO76_18045	3744715	3744816	-1	cation transporter
3743633	3768606	24973	Predicted by at least one method	AZI31174.1	EHO76_18050	3745341	3745718	1	30S ribosomal protein S12
3743633	3768606	24973	Predicted by at least one method	AZI31175.1	EHO76_18055	3745882	3746352	1	30S ribosomal protein S7
3743633	3768606	24973	Predicted by at least one method	AZI31176.1	EHO76_18060	3746370	3748472	1	elongation factor G
3743633	3768606	24973	Predicted by at least one method	AZI31177.1	EHO76_18065	3748549	3749739	1	elongation factor Tu
3743633	3768606	24973	Predicted by at least one method	AZI31178.1	EHO76_18070	3749803	3750114	1	30S ribosomal protein S10
3743633	3768606	24973	Predicted by at least one method	AZI31179.1	EHO76_18075	3750460	3751161	1	50S ribosomal protein L3
3743633	3768606	24973	Predicted by at least one method	AZI31180.1	EHO76_18080	3751166	3751783	1	50S ribosomal protein L4
3743633	3768606	24973	Predicted by at least one method	AZI31181.1	EHO76_18085	3751780	3752076	1	50S ribosomal protein L23
3743633	3768606	24973	Predicted by at least one method	AZI31182.1	EHO76_18090	3752077	3752904	1	50S ribosomal protein L2
3743633	3768606	24973	Predicted by at least one method	AZI31183.1	EHO76_18095	3752917	3753192	1	30S ribosomal protein S19
3743633	3768606	24973	Predicted by at least one method	AZI31184.1	EHO76_18100	3753196	3753525	1	50S ribosomal protein L22
3743633	3768606	24973	Predicted by at least one method	AZI31185.1	EHO76_18105	3753535	3754326	1	30S ribosomal protein S3
3743633	3768606	24973	Predicted by at least one method	AZI31186.1	EHO76_18110	3754329	3754745	1	50S ribosomal protein L16
3743633	3768606	24973	Predicted by at least one method	AZI31187.1	EHO76_18115	3754756	3754947	1	50S ribosomal protein L29
3743633	3768606	24973	Predicted by at least one method	AZI31188.1	EHO76_18120	3754949	3755230	1	30S ribosomal protein S17
3743633	3768606	24973	Predicted by at least one method	AZI31189.1	EHO76_18125	3755397	3756260	-1	alpha/beta hydrolase
3743633	3768606	24973	Predicted by at least one method	AZI31190.1	EHO76_18130	3756347	3757774	-1	NAD-dependent succinate-semialdehyde dehydrogenase
3743633	3768606	24973	Predicted by at least one method		EHO76_18135	3757938	3758245	1	aspartyl/asparaginyl beta-hydroxylase domain-containing protein
3743633	3768606	24973	Predicted by at least one method	AZI31191.1	EHO76_18140	3758667	3759035	1	50S ribosomal protein L14
3743633	3768606	24973	Predicted by at least one method	AZI31192.1	EHO76_18145	3759046	3759366	1	50S ribosomal protein L24
3743633	3768606	24973	Predicted by at least one method	AZI31193.1	EHO76_18150	3759379	3759918	1	50S ribosomal protein L5
3743633	3768606	24973	Predicted by at least one method	AZI31194.1	EHO76_18155	3759931	3760236	1	30S ribosomal protein S14
3743633	3768606	24973	Predicted by at least one method	AZI31195.1	EHO76_18160	3760247	3760642	1	30S ribosomal protein S8
3743633	3768606	24973	Predicted by at least one method	AZI31196.1	EHO76_18165	3760653	3761186	1	50S ribosomal protein L6
3743633	3768606	24973	Predicted by at least one method	AZI31197.1	EHO76_18170	3761208	3761570	1	50S ribosomal protein L18
3743633	3768606	24973	Predicted by at least one method	AZI31198.1	EHO76_18175	3761586	3762110	1	30S ribosomal protein S5
3743633	3768606	24973	Predicted by at least one method	AZI31199.1	EHO76_18180	3762114	3762299	1	50S ribosomal protein L30
3743633	3768606	24973	Predicted by at least one method	AZI31200.1	EHO76_18185	3762309	3762749	1	50S ribosomal protein L15
3743633	3768606	24973	Predicted by at least one method	AZI31201.1	EHO76_18190	3762764	3764089	1	preprotein translocase subunit SecY
3743633	3768606	24973	Predicted by at least one method	AZI31202.1	EHO76_18195	3764099	3764317	1	translation initiation factor IF-1
3743633	3768606	24973	Predicted by at least one method	AZI31203.1	EHO76_18200	3764352	3764465	1	50S ribosomal protein L36
3743633	3768606	24973	Predicted by at least one method	AZI31204.1	EHO76_18205	3764507	3764872	1	30S ribosomal protein S13
3743633	3768606	24973	Predicted by at least one method	AZI31205.1	EHO76_18210	3764888	3765289	1	30S ribosomal protein S11
3743633	3768606	24973	Predicted by at least one method	AZI31206.1	EHO76_18215	3765301	3765924	1	30S ribosomal protein S4
3743633	3768606	24973	Predicted by at least one method	AZI31207.1	EHO76_18220	3766139	3767125	1	DNA-directed RNA polymerase subunit alpha
3743633	3768606	24973	Predicted by at least one method	AZI31208.1	EHO76_18225	3767284	3767679	1	50S ribosomal protein L17
3743633	3768606	24973	Predicted by at least one method	AZI31637.1	EHO76_18230	3767592	3768158	-1	HIT family protein
3743633	3768606	24973	Predicted by at least one method	AZI31209.1	EHO76_18235	3768265	3768606	1	divalent-cation tolerance protein CutA
3933660	3947032	13372	Predicted by at least one method	AZI31362.1	EHO76_19075	3933660	3934610	1	IS481 family transposase
3933660	3947032	13372	Predicted by at least one method	AZI31363.1	EHO76_19080	3934709	3935659	1	IS481-like element IS481 family transposase
3933660	3947032	13372	Predicted by at least one method	AZI31364.1	EHO76_19085	3935656	3937149	-1	efflux transporter outer membrane subunit
3933660	3947032	13372	Predicted by at least one method	AZI31365.1	EHO76_19090	3937146	3940253	-1	multidrug efflux RND transporter permease subunit
3933660	3947032	13372	Predicted by at least one method	AZI31366.1	EHO76_19095	3940250	3943318	-1	MdtB/MuxB family multidrug efflux RND transporter permease subunit
3933660	3947032	13372	Predicted by at least one method	AZI31367.1	EHO76_19100	3943315	3944565	-1	MdtA/MuxA family multidrug efflux RND transporter periplasmic adaptor subunit
3933660	3947032	13372	Predicted by at least one method	AZI31368.1	EHO76_19105	3944746	3945507	-1	cell division protein ZapD
3933660	3947032	13372	Predicted by at least one method	AZI31369.1	EHO76_19110	3945540	3946190	-1	dephospho-CoA kinase
3933660	3947032	13372	Predicted by at least one method	AZI31370.1	EHO76_19115	3946193	3947032	-1	prepilin peptidase
3969001	3992230	23229	Predicted by at least one method	AZI31390.1	EHO76_19220	3969001	3969951	1	IS481 family transposase
3969001	3992230	23229	Predicted by at least one method	AZI31644.1	EHO76_19225	3969840	3970862	1	CoA transferase
3969001	3992230	23229	Predicted by at least one method	AZI31391.1	EHO76_19230	3970852	3972006	1	CoA transferase
3969001	3992230	23229	Predicted by at least one method	AZI31392.1	EHO76_19235	3972046	3973458	1	MmgE/PrpD family protein
3969001	3992230	23229	Predicted by at least one method	AZI31393.1	EHO76_19240	3973481	3974449	1	tripartite tricarboxylate transporter substrate binding protein
3969001	3992230	23229	Predicted by at least one method	AZI31394.1	EHO76_19245	3974451	3975275	1	enoyl-CoA hydratase/isomerase family protein
3969001	3992230	23229	Predicted by at least one method	AZI31395.1	EHO76_19250	3975272	3976033	1	nitroreductase
3969001	3992230	23229	Predicted by at least one method	AZI31396.1	EHO76_19255	3976114	3976800	-1	TetR/AcrR family transcriptional regulator
3969001	3992230	23229	Predicted by at least one method	AZI31397.1	EHO76_19260	3976974	3977981	1	hydroxymethylglutaryl-CoA lyase
3969001	3992230	23229	Predicted by at least one method	AZI31398.1	EHO76_19265	3977978	3978757	1	enoyl-CoA hydratase/isomerase family protein
3969001	3992230	23229	Predicted by at least one method	AZI31399.1	EHO76_19270	3978839	3980077	1	CoA transferase
3969001	3992230	23229	Predicted by at least one method		EHO76_19275	3980176	3980628	1	tripartite tricarboxylate transporter substrate binding protein
3969001	3992230	23229	Predicted by at least one method	AZI31400.1	EHO76_19280	3980624	3981574	-1	IS481-like element IS481 family transposase
3969001	3992230	23229	Predicted by at least one method	AZI31401.1	EHO76_19285	3981697	3983145	1	catalase
3969001	3992230	23229	Predicted by at least one method	AZI31402.1	EHO76_19290	3983206	3984087	-1	ABC transporter permease
3969001	3992230	23229	Predicted by at least one method	AZI31403.1	EHO76_19295	3984084	3984899	-1	ABC transporter ATP-binding protein
3969001	3992230	23229	Predicted by at least one method	AZI31404.1	EHO76_19300	3984901	3985944	-1	ABC transporter substrate-binding protein
3969001	3992230	23229	Predicted by at least one method	AZI31405.1	EHO76_19305	3985988	3986911	-1	TauD/TfdA family dioxygenase
3969001	3992230	23229	Predicted by at least one method	AZI31406.1	EHO76_19310	3987041	3988240	-1	amidohydrolase
3969001	3992230	23229	Predicted by at least one method	AZI31407.1	EHO76_19315	3988298	3989314	-1	ATP-binding cassette domain-containing protein
3969001	3992230	23229	Predicted by at least one method	AZI31408.1	EHO76_19320	3989311	3990312	-1	ABC transporter ATP-binding protein
3969001	3992230	23229	Predicted by at least one method	AZI31409.1	EHO76_19325	3990339	3991259	-1	ABC transporter permease
3969001	3992230	23229	Predicted by at least one method	AZI31410.1	EHO76_19330	3991256	3992230	-1	ABC transporter permease
3969840	3975275	5435	Predicted by at least one method	AZI31390.1	EHO76_19220	3969001	3969951	1	IS481 family transposase
3969840	3975275	5435	Predicted by at least one method	AZI31644.1	EHO76_19225	3969840	3970862	1	CoA transferase
3969840	3975275	5435	Predicted by at least one method	AZI31391.1	EHO76_19230	3970852	3972006	1	CoA transferase
3969840	3975275	5435	Predicted by at least one method	AZI31392.1	EHO76_19235	3972046	3973458	1	MmgE/PrpD family protein
3969840	3975275	5435	Predicted by at least one method	AZI31393.1	EHO76_19240	3973481	3974449	1	tripartite tricarboxylate transporter substrate binding protein
3969840	3975275	5435	Predicted by at least one method	AZI31394.1	EHO76_19245	3974451	3975275	1	enoyl-CoA hydratase/isomerase family protein
3969840	3975275	5435	Predicted by at least one method	AZI31395.1	EHO76_19250	3975272	3976033	1	nitroreductase
4065220	4076415	11195	Predicted by at least one method	AZI31469.1	EHO76_19695	4065220	4066446	-1	type II toxin-antitoxin system HipA family toxin
4065220	4076415	11195	Predicted by at least one method	AZI31470.1	EHO76_19700	4066446	4066865	-1	transcriptional regulator
4065220	4076415	11195	Predicted by at least one method	AZI31647.1	EHO76_19705	4067049	4067990	-1	hypothetical protein
4065220	4076415	11195	Predicted by at least one method		EHO76_19710	4068030	4068291	1	transposase
4065220	4076415	11195	Predicted by at least one method	AZI31648.1	EHO76_19715	4068414	4069250	-1	tripartite tricarboxylate transporter substrate binding protein
4065220	4076415	11195	Predicted by at least one method	AZI31471.1	EHO76_19720	4069445	4070026	-1	DJ-1/PfpI family protein
4065220	4076415	11195	Predicted by at least one method	AZI31472.1	EHO76_19725	4070039	4070356	-1	ferredoxin
4065220	4076415	11195	Predicted by at least one method	AZI31473.1	EHO76_19730	4070460	4071518	-1	oxidoreductase
4065220	4076415	11195	Predicted by at least one method	AZI31474.1	EHO76_19735	4071553	4072824	-1	TRAP transporter large permease
4065220	4076415	11195	Predicted by at least one method		EHO76_19740	4072855	4073393	-1	TRAP transporter small permease
4065220	4076415	11195	Predicted by at least one method	AZI31475.1	EHO76_19745	4073454	4074635	-1	TRAP transporter substrate-binding protein
4065220	4076415	11195	Predicted by at least one method		EHO76_19750	4074656	4074958	-1	hydroxylase
4065220	4076415	11195	Predicted by at least one method	AZI31476.1	EHO76_19755	4075057	4076007	1	IS481-like element IS481 family transposase
4065220	4076415	11195	Predicted by at least one method	AZI31477.1	EHO76_19760	4076101	4076415	1	DUF1153 domain-containing protein
4065220	4076415	11195	Predicted by at least one method		EHO76_19765	4076412	4077227	1	IS3 family transposase
4067049	4074958	7909	Predicted by at least one method	AZI31647.1	EHO76_19705	4067049	4067990	-1	hypothetical protein
4067049	4074958	7909	Predicted by at least one method		EHO76_19710	4068030	4068291	1	transposase
4067049	4074958	7909	Predicted by at least one method	AZI31648.1	EHO76_19715	4068414	4069250	-1	tripartite tricarboxylate transporter substrate binding protein
4067049	4074958	7909	Predicted by at least one method	AZI31471.1	EHO76_19720	4069445	4070026	-1	DJ-1/PfpI family protein
4067049	4074958	7909	Predicted by at least one method	AZI31472.1	EHO76_19725	4070039	4070356	-1	ferredoxin
4067049	4074958	7909	Predicted by at least one method	AZI31473.1	EHO76_19730	4070460	4071518	-1	oxidoreductase
4067049	4074958	7909	Predicted by at least one method	AZI31474.1	EHO76_19735	4071553	4072824	-1	TRAP transporter large permease
4067049	4074958	7909	Predicted by at least one method		EHO76_19740	4072855	4073393	-1	TRAP transporter small permease
4067049	4074958	7909	Predicted by at least one method	AZI31475.1	EHO76_19745	4073454	4074635	-1	TRAP transporter substrate-binding protein
4067049	4074958	7909	Predicted by at least one method		EHO76_19750	4074656	4074958	-1	hydroxylase

## Sheet: BPD2
Island start	Island end	Length	Method	Gene name	Locus	Gene start	Gene end	Strand	Product
62642	70223	7581	Predicted by at least one method	AZH04028.1	EHO96_00005	1	4104911	-1	Lrp/AsnC family transcriptional regulator
62642	70223	7581	Predicted by at least one method	AZH00661.1	EHO96_00290	62642	63034	-1	hypothetical protein
62642	70223	7581	Predicted by at least one method	AZH04034.1	EHO96_00320	69747	70223	-1	Lrp/AsnC family transcriptional regulator
160386	173708	13322	Predicted by at least one method	AZH04028.1	EHO96_00005	1	4104911	-1	Lrp/AsnC family transcriptional regulator
160386	173708	13322	Predicted by at least one method	AZH00734.1	EHO96_00775	160386	161336	-1	IS481-like element IS481 family transposase
160386	173708	13322	Predicted by at least one method	AZH00735.1	EHO96_00780	161323	161523	-1	hypothetical protein
160386	173708	13322	Predicted by at least one method	AZH00736.1	EHO96_00785	161520	162731	-1	chromosome segregation protein SMC
160386	173708	13322	Predicted by at least one method	AZH00737.1	EHO96_00790	162747	165698	-1	restriction endonuclease subunit M
160386	173708	13322	Predicted by at least one method	AZH00738.1	EHO96_00795	165700	168819	-1	restriction endonuclease
160386	173708	13322	Predicted by at least one method	AZH04040.1	EHO96_00800	168816	168956	-1	DEAD/DEAH box helicase
160386	173708	13322	Predicted by at least one method	AZH00739.1	EHO96_00805	168967	170013	-1	Fic family protein
160386	173708	13322	Predicted by at least one method	AZH00740.1	EHO96_00810	170355	171482	-1	site-specific integrase
160386	173708	13322	Predicted by at least one method	AZH00741.1	EHO96_00815	171762	172853	-1	redox-regulated ATPase YchF
160386	173708	13322	Predicted by at least one method	AZH00742.1	EHO96_00820	172926	173708	-1	CPBP family intramembrane metalloprotease
160386	173708	13322	Predicted by at least one method	AZH00743.1	EHO96_00825	173705	174352	-1	aminoacyl-tRNA hydrolase
161323	165698	4375	Predicted by at least one method	AZH04028.1	EHO96_00005	1	4104911	-1	Lrp/AsnC family transcriptional regulator
161323	165698	4375	Predicted by at least one method	AZH00734.1	EHO96_00775	160386	161336	-1	IS481-like element IS481 family transposase
161323	165698	4375	Predicted by at least one method	AZH00735.1	EHO96_00780	161323	161523	-1	hypothetical protein
161323	165698	4375	Predicted by at least one method	AZH00736.1	EHO96_00785	161520	162731	-1	chromosome segregation protein SMC
161323	165698	4375	Predicted by at least one method	AZH00737.1	EHO96_00790	162747	165698	-1	restriction endonuclease subunit M
168816	172853	4037	Predicted by at least one method	AZH04028.1	EHO96_00005	1	4104911	-1	Lrp/AsnC family transcriptional regulator
168816	172853	4037	Predicted by at least one method	AZH00738.1	EHO96_00795	165700	168819	-1	restriction endonuclease
168816	172853	4037	Predicted by at least one method	AZH04040.1	EHO96_00800	168816	168956	-1	DEAD/DEAH box helicase
168816	172853	4037	Predicted by at least one method	AZH00739.1	EHO96_00805	168967	170013	-1	Fic family protein
168816	172853	4037	Predicted by at least one method	AZH00740.1	EHO96_00810	170355	171482	-1	site-specific integrase
168816	172853	4037	Predicted by at least one method	AZH00741.1	EHO96_00815	171762	172853	-1	redox-regulated ATPase YchF
257016	273640	16624	Predicted by at least one method	AZH04028.1	EHO96_00005	1	4104911	-1	Lrp/AsnC family transcriptional regulator
257016	273640	16624	Predicted by at least one method	AZH00813.1	EHO96_01220	257016	257879	1	3-alpha,7-alpha, 12-alpha-trihydroxy-5-beta-cholest-24-enoyl-CoA hydratase
257016	273640	16624	Predicted by at least one method	AZH00814.1	EHO96_01225	257915	259003	1	NAD-dependent epimerase/dehydratase family protein
257016	273640	16624	Predicted by at least one method	AZH00815.1	EHO96_01230	259000	259950	-1	IS481-like element IS481 family transposase
257016	273640	16624	Predicted by at least one method	AZH00816.1	EHO96_01235	259937	260350	-1	hypothetical protein
257016	273640	16624	Predicted by at least one method	AZH00817.1	EHO96_01240	260304	263282	1	hypothetical protein
257016	273640	16624	Predicted by at least one method		EHO96_01245	263449	264225	1	desaturase
257016	273640	16624	Predicted by at least one method	AZH00818.1	EHO96_01250	264209	265087	1	fatty acid desaturase
257016	273640	16624	Predicted by at least one method		EHO96_01255	265123	266384	1	3-oxoacyl-ACP synthase
257016	273640	16624	Predicted by at least one method		EHO96_01260	266617	266934	1	choline dehydrogenase
257016	273640	16624	Predicted by at least one method	AZH00819.1	EHO96_01265	267036	267986	1	IS481-like element IS481 family transposase
257016	273640	16624	Predicted by at least one method	AZH00820.1	EHO96_01270	267983	268450	-1	ribonuclease HI
257016	273640	16624	Predicted by at least one method	AZH00821.1	EHO96_01275	268493	269263	-1	class I SAM-dependent methyltransferase
257016	273640	16624	Predicted by at least one method	AZH00822.1	EHO96_01280	269284	270084	1	hydroxyacylglutathione hydrolase
257016	273640	16624	Predicted by at least one method	AZH00823.1	EHO96_01285	270095	271504	1	LysM peptidoglycan-binding domain-containing protein
257016	273640	16624	Predicted by at least one method	AZH00824.1	EHO96_01290	271599	272384	1	enoyl-[acyl-carrier-protein] reductase FabI
257016	273640	16624	Predicted by at least one method	AZH04042.1	EHO96_01295	272624	273640	1	IS110-like element IS1663 family transposase
683940	708913	24973	Predicted by at least one method	AZH04028.1	EHO96_00005	1	4104911	-1	Lrp/AsnC family transcriptional regulator
683940	708913	24973	Predicted by at least one method	AZH01160.1	EHO96_03250	682753	683943	1	voltage-gated potassium channel protein
683940	708913	24973	Predicted by at least one method	AZH01161.1	EHO96_03255	683940	684890	-1	IS481-like element IS481 family transposase
683940	708913	24973	Predicted by at least one method		EHO96_03260	685022	685123	-1	cation transporter
683940	708913	24973	Predicted by at least one method	AZH01162.1	EHO96_03265	685648	686025	1	30S ribosomal protein S12
683940	708913	24973	Predicted by at least one method	AZH01163.1	EHO96_03270	686189	686659	1	30S ribosomal protein S7
683940	708913	24973	Predicted by at least one method	AZH01164.1	EHO96_03275	686677	688779	1	elongation factor G
683940	708913	24973	Predicted by at least one method	AZH01165.1	EHO96_03280	688856	690046	1	elongation factor Tu
683940	708913	24973	Predicted by at least one method	AZH01166.1	EHO96_03285	690110	690421	1	30S ribosomal protein S10
683940	708913	24973	Predicted by at least one method	AZH01167.1	EHO96_03290	690767	691468	1	50S ribosomal protein L3
683940	708913	24973	Predicted by at least one method	AZH01168.1	EHO96_03295	691473	692090	1	50S ribosomal protein L4
683940	708913	24973	Predicted by at least one method	AZH01169.1	EHO96_03300	692087	692383	1	50S ribosomal protein L23
683940	708913	24973	Predicted by at least one method	AZH01170.1	EHO96_03305	692384	693211	1	50S ribosomal protein L2
683940	708913	24973	Predicted by at least one method	AZH01171.1	EHO96_03310	693224	693499	1	30S ribosomal protein S19
683940	708913	24973	Predicted by at least one method	AZH01172.1	EHO96_03315	693503	693832	1	50S ribosomal protein L22
683940	708913	24973	Predicted by at least one method	AZH01173.1	EHO96_03320	693842	694633	1	30S ribosomal protein S3
683940	708913	24973	Predicted by at least one method	AZH01174.1	EHO96_03325	694636	695052	1	50S ribosomal protein L16
683940	708913	24973	Predicted by at least one method	AZH01175.1	EHO96_03330	695063	695254	1	50S ribosomal protein L29
683940	708913	24973	Predicted by at least one method	AZH01176.1	EHO96_03335	695256	695537	1	30S ribosomal protein S17
683940	708913	24973	Predicted by at least one method	AZH01177.1	EHO96_03340	695704	696567	-1	alpha/beta hydrolase
683940	708913	24973	Predicted by at least one method	AZH01178.1	EHO96_03345	696654	698081	-1	NAD-dependent succinate-semialdehyde dehydrogenase
683940	708913	24973	Predicted by at least one method		EHO96_03350	698245	698552	1	aspartyl/asparaginyl beta-hydroxylase domain-containing protein
683940	708913	24973	Predicted by at least one method	AZH01179.1	EHO96_03355	698974	699342	1	50S ribosomal protein L14
683940	708913	24973	Predicted by at least one method	AZH01180.1	EHO96_03360	699353	699673	1	50S ribosomal protein L24
683940	708913	24973	Predicted by at least one method	AZH01181.1	EHO96_03365	699686	700225	1	50S ribosomal protein L5
683940	708913	24973	Predicted by at least one method	AZH01182.1	EHO96_03370	700238	700543	1	30S ribosomal protein S14
683940	708913	24973	Predicted by at least one method	AZH01183.1	EHO96_03375	700554	700949	1	30S ribosomal protein S8
683940	708913	24973	Predicted by at least one method	AZH01184.1	EHO96_03380	700960	701493	1	50S ribosomal protein L6
683940	708913	24973	Predicted by at least one method	AZH01185.1	EHO96_03385	701515	701877	1	50S ribosomal protein L18
683940	708913	24973	Predicted by at least one method	AZH01186.1	EHO96_03390	701893	702417	1	30S ribosomal protein S5
683940	708913	24973	Predicted by at least one method	AZH01187.1	EHO96_03395	702421	702606	1	50S ribosomal protein L30
683940	708913	24973	Predicted by at least one method	AZH01188.1	EHO96_03400	702616	703056	1	50S ribosomal protein L15
683940	708913	24973	Predicted by at least one method	AZH01189.1	EHO96_03405	703071	704396	1	preprotein translocase subunit SecY
683940	708913	24973	Predicted by at least one method	AZH01190.1	EHO96_03410	704406	704624	1	translation initiation factor IF-1
683940	708913	24973	Predicted by at least one method	AZH01191.1	EHO96_03415	704659	704772	1	50S ribosomal protein L36
683940	708913	24973	Predicted by at least one method	AZH01192.1	EHO96_03420	704814	705179	1	30S ribosomal protein S13
683940	708913	24973	Predicted by at least one method	AZH01193.1	EHO96_03425	705195	705596	1	30S ribosomal protein S11
683940	708913	24973	Predicted by at least one method	AZH01194.1	EHO96_03430	705608	706231	1	30S ribosomal protein S4
683940	708913	24973	Predicted by at least one method	AZH01195.1	EHO96_03435	706446	707432	1	DNA-directed RNA polymerase subunit alpha
683940	708913	24973	Predicted by at least one method	AZH01196.1	EHO96_03440	707591	707986	1	50S ribosomal protein L17
683940	708913	24973	Predicted by at least one method	AZH04056.1	EHO96_03445	707899	708465	-1	HIT family protein
683940	708913	24973	Predicted by at least one method	AZH01197.1	EHO96_03450	708572	708913	1	divalent-cation tolerance protein CutA
795450	809408	13958	Predicted by at least one method	AZH04028.1	EHO96_00005	1	4104911	-1	Lrp/AsnC family transcriptional regulator
795450	809408	13958	Predicted by at least one method	AZH01274.1	EHO96_03875	795450	796400	1	IS481-like element IS481 family transposase
795450	809408	13958	Predicted by at least one method	AZH01275.1	EHO96_03880	796397	797458	-1	glycosyltransferase family 1 protein
795450	809408	13958	Predicted by at least one method	AZH01276.1	EHO96_03885	797455	798777	-1	UDP-glucose/GDP-mannose dehydrogenase family protein
795450	809408	13958	Predicted by at least one method	AZH01277.1	EHO96_03890	798889	800274	-1	MFS transporter
795450	809408	13958	Predicted by at least one method	AZH01278.1	EHO96_03895	800271	801644	-1	bifunctional N-acetylglucosamine-1-phosphate uridyltransferase/glucosamine-1-phosphate acetyltransfe
795450	809408	13958	Predicted by at least one method	AZH01279.1	EHO96_03900	801719	802432	-1	transcriptional regulator
795450	809408	13958	Predicted by at least one method	AZH01280.1	EHO96_03905	802648	803292	-1	glycine zipper 2TM domain-containing protein
795450	809408	13958	Predicted by at least one method	AZH04059.1	EHO96_03910	803420	803641	1	DUF3717 domain-containing protein
795450	809408	13958	Predicted by at least one method	AZH01281.1	EHO96_03915	803813	804415	-1	SCO family protein
795450	809408	13958	Predicted by at least one method		EHO96_03920	804435	805328	-1	protoheme IX farnesyltransferase
795450	809408	13958	Predicted by at least one method	AZH01282.1	EHO96_03925	805339	806370	-1	heme A synthase
795450	809408	13958	Predicted by at least one method	AZH01283.1	EHO96_03930	806373	806993	-1	hypothetical protein
795450	809408	13958	Predicted by at least one method	AZH04060.1	EHO96_03935	807019	807741	-1	SURF1 family protein
795450	809408	13958	Predicted by at least one method	AZH01284.1	EHO96_03940	807826	808026	1	twin transmembrane helix small protein
795450	809408	13958	Predicted by at least one method	AZH01285.1	EHO96_03945	808136	809011	-1	cytochrome c oxidase subunit 3
795450	809408	13958	Predicted by at least one method	AZH01286.1	EHO96_03950	809048	809272	-1	DUF2970 domain-containing protein
795450	809408	13958	Predicted by at least one method	AZH01287.1	EHO96_03955	809286	809408	-1	hypothetical protein
873074	887508	14434	Predicted by at least one method	AZH04028.1	EHO96_00005	1	4104911	-1	Lrp/AsnC family transcriptional regulator
873074	887508	14434	Predicted by at least one method	AZH01346.1	EHO96_04280	872215	873081	1	ATP-binding protein
873074	887508	14434	Predicted by at least one method	AZH01347.1	EHO96_04285	873074	874036	1	Nudix family hydrolase
873074	887508	14434	Predicted by at least one method	AZH01348.1	EHO96_04290	874137	875087	1	IS481 family transposase
873074	887508	14434	Predicted by at least one method		EHO96_04295	875186	876135	1	IS481 family transposase
873074	887508	14434	Predicted by at least one method	AZH01349.1	EHO96_04300	876132	877625	-1	efflux transporter outer membrane subunit
[truncated: 418 more rows]
