# Supplementary material for: Comparative genomics of whole-cell pertussis vaccine strains from India
Source: BMC Genomics. 2020 May 7;21:345. doi: 10.1186/s12864-020-6724-8 (PMC7204287; doi:10.1186/s12864-020-6724-8)
Supplement: Supplementary file 5 — Additional file 5. List of genes absent and duplicated in strains. List of duplicated genes observed in the vaccine (J445, J4445, J446, J448, and BP165) and clinical strains (BPD1, BPD2) as compared to the reference strain. Table describing genes duplicated in particular strain (Highlighted part) with contig number, start and end position of genes, total length, and gene product with subsystem annotation. [file 12864_2020_6724_MOESM5_ESM.xlsx]

## Sheet: J445_duplicated
Feature ID	Type	Contig	Start	Stop	Frame	Strand	Length (bp)	Function	Subsystem	NCBI GI	locus
fig|6666666.401843.peg.4	CDS	CP017402.1	3410	4171	2	+	762	Acetyltransferase, GNAT family	- none -
fig|6666666.401843.peg.6	CDS	CP017402.1	5125	5910	1	+	786	L-asparaginase (EC 3.5.1.1)	Glutamine, Glutamate, Aspartate and Asparagine Biosynthesis
fig|6666666.401843.peg.7	CDS	CP017402.1	5944	6126	1	+	183	L-asparaginase (EC 3.5.1.1)	Glutamine, Glutamate, Aspartate and Asparagine Biosynthesis
fig|6666666.401843.peg.8	CDS	CP017402.1	6722	7912	2	+	1191	Translation elongation factor Tu	Mycobacterium virulence operon involved in protein synthesis (SSU ribosomal proteins); <br>Translation elongation factors bacterial
fig|6666666.401843.peg.17	CDS	CP017402.1	20588	20127	-2	-	462	putative lipoprotein	- none -
fig|6666666.401843.peg.18	CDS	CP017402.1	20877	21947	3	+	1071	putative membrane protein	- none -
fig|6666666.401843.peg.19	CDS	CP017402.1	22277	22008	-2	-	270	hypothetical protein	- none -
fig|6666666.401843.peg.20	CDS	CP017402.1	24351	22270	-3	-	2082	hypothetical protein	- none -
fig|6666666.401843.peg.22	CDS	CP017402.1	25611	25477	-3	-	135	Two-component system response regulator protein	- none -
fig|6666666.401843.peg.23	CDS	CP017402.1	26201	25686	-2	-	516	Two-component system response regulator protein	- none -
fig|6666666.401843.peg.24	CDS	CP017402.1	26576	27286	2	+	711	Two-component transcriptional response regulator, LuxR family	- none -
fig|6666666.401843.peg.25	CDS	CP017402.1	28233	27283	-3	-	951	hypothetical protein	- none -
fig|6666666.401843.peg.26	CDS	CP017402.1	28614	28315	-3	-	300	Alpha-methylacyl-CoA racemase (EC 5.1.99.4)	- none -
fig|6666666.401843.peg.27	CDS	CP017402.1	29103	28675	-3	-	429	hypothetical protein	- none -
fig|6666666.401843.peg.28	CDS	CP017402.1	30368	29142	-2	-	1227	putative thiolase	- none -
fig|6666666.401843.peg.30	CDS	CP017402.1	32005	31070	-1	-	936	Transcriptional regulator	- none -
fig|6666666.401843.peg.31	CDS	CP017402.1	32179	33006	1	+	828	Enoyl-CoA hydratase (EC 4.2.1.17)	Acetyl-CoA fermentation to Butyrate; <br>Butanol Biosynthesis; <br>Butyrate metabolism cluster; <br>Fatty acid metabolism cluster; <br>Isoleucine degradation; <br>Polyhydroxybutyrate metabolism; <br>Valine degradation
fig|6666666.401843.peg.32	CDS	CP017402.1	33049	34470	1	+	1422	MmgE/PrpD family protein	- none -
fig|6666666.401843.peg.33	CDS	CP017402.1	34626	35576	3	+	951	hypothetical protein	- none -
fig|6666666.401843.peg.34	CDS	CP017402.1	35675	36625	2	+	951	hypothetical protein	- none -
fig|6666666.401843.peg.35	CDS	CP017402.1	37812	36622	-3	-	1191	Uncharacterized MFS-type transporter	- none -
fig|6666666.401843.peg.42	CDS	CP017402.1	43737	44267	3	+	531	Peptide deformylase (EC 3.5.1.88)	Translation termination factors bacterial
fig|6666666.401843.peg.43	CDS	CP017402.1	44695	44396	-1	-	300	Acyl-CoA dehydrogenase	- none -
fig|6666666.401843.peg.44	CDS	CP017402.1	44713	45663	1	+	951	hypothetical protein	- none -
fig|6666666.401843.peg.45	CDS	CP017402.1	45762	46712	3	+	951	Phenylacetate-CoA oxygenase/reductase, PaaK subunit	- none -
fig|6666666.401843.peg.47	CDS	CP017402.1	47299	47847	1	+	549	hypothetical protein	- none -
fig|6666666.401843.peg.48	CDS	CP017402.1	48055	47819	-1	-	237	Transcriptional regulator	- none -
fig|6666666.401843.peg.49	CDS	CP017402.1	48183	49076	3	+	894	putative membrane protein	- none -
fig|6666666.401843.peg.51	CDS	CP017402.1	50179	49529	-1	-	651	hypothetical protein	- none -
fig|6666666.401843.peg.54	CDS	CP017402.1	52125	52253	3	+	129	Phenylacetate-CoA oxygenase/reductase, PaaK subunit	- none -
fig|6666666.401843.peg.55	CDS	CP017402.1	52240	53190	1	+	951	Mobile element protein	- none -
fig|6666666.401843.peg.57	CDS	CP017402.1	54601	55326	1	+	726	Outer membrane porin	- none -
fig|6666666.401843.peg.58	CDS	CP017402.1	55349	55663	2	+	315	Outer membrane porin	- none -
fig|6666666.401843.peg.59	CDS	CP017402.1	56455	55721	-1	-	735	Aspartate racemase (EC 5.1.1.13)	Glutamine, Glutamate, Aspartate and Asparagine Biosynthesis
fig|6666666.401843.peg.60	CDS	CP017402.1	57051	56461	-3	-	591	Glutamate Aspartate transport ATP-binding protein GltL (TC 3.A.1.3.4)	Glutamate and Aspartate uptake in Bacteria
fig|6666666.401843.peg.61	CDS	CP017402.1	57765	57076	-3	-	690	Glutamate Aspartate transport system permease protein GltK (TC 3.A.1.3.4)	Glutamate and Aspartate uptake in Bacteria
fig|6666666.401843.peg.63	CDS	CP017402.1	59502	58603	-3	-	900	Glutamate Aspartate periplasmic binding protein precursor GltI (TC 3.A.1.3.4)	Glutamate and Aspartate uptake in Bacteria
fig|6666666.401843.peg.64	CDS	CP017402.1	60546	59596	-3	-	951	hypothetical protein	- none -
fig|6666666.401843.peg.65	CDS	CP017402.1	60564	61163	3	+	600	Transcriptional regulator, LysR family	- none -
fig|6666666.401843.peg.67	CDS	CP017402.1	62815	62573	-1	-	243	Putative DNA-binding protein	- none -
fig|6666666.401843.peg.68	CDS	CP017402.1	64369	63176	-1	-	1194	hypothetical protein	- none -
fig|6666666.401843.peg.69	CDS	CP017402.1	65515	64541	-1	-	975	BUG/TctC family periplasmic protein	- none -
fig|6666666.401843.peg.70	CDS	CP017402.1	66153	65572	-3	-	582	Intracellular protease	- none -
fig|6666666.401843.peg.72	CDS	CP017402.1	68951	67680	-2	-	1272	TRAP-type C4-dicarboxylate transport system, large permease component	TRAP Transporter collection
fig|6666666.401843.peg.73	CDS	CP017402.1	70762	69581	-1	-	1182	TRAP-type C4-dicarboxylate transport system, periplasmic component	TRAP Transporter collection
fig|6666666.401843.peg.74	CDS	CP017402.1	71166	70783	-3	-	384	Putative hydroxylase	- none -
fig|6666666.401843.peg.75	CDS	CP017402.1	71184	72134	3	+	951	hypothetical protein	- none -
fig|6666666.401843.peg.76	CDS	CP017402.1	72228	72542	3	+	315	Transposase	- none -
fig|6666666.401843.peg.77	CDS	CP017402.1	72539	73540	2	+	1002	Mobile element protein	- none -
fig|6666666.401843.peg.81	CDS	CP017402.1	77377	77126	-1	-	252	hypothetical protein	- none -
fig|6666666.401843.peg.84	CDS	CP017402.1	80683	79733	-1	-	951	Mobile element protein	- none -
fig|6666666.401843.peg.85	CDS	CP017402.1	80701	81702	1	+	1002	Mobile element protein	- none -
fig|6666666.401843.peg.86	CDS	CP017402.1	83573	81699	-2	-	1875	lipopolysaccharide biosynthesis protein	- none -
fig|6666666.401843.peg.87	CDS	CP017402.1	84296	83622	-2	-	675	putative membrane protein	- none -
fig|6666666.401843.peg.88	CDS	CP017402.1	84934	84263	-1	-	672	putative membrane protein	- none -
fig|6666666.401843.peg.89	CDS	CP017402.1	85625	84921	-2	-	705	lipopolysaccharide biosynthesis protein	- none -
fig|6666666.401843.peg.90	CDS	CP017402.1	86680	85622	-1	-	1059	Putative glycosyltransferase	CBSS-296591.1.peg.2330
fig|6666666.401843.peg.97	CDS	CP017402.1	93944	92892	-2	-	1053	Putative oxidoreductase	- none -
fig|6666666.401843.peg.100	CDS	CP017402.1	96542	96387	-2	-	156	Pantothenate kinase type III, CoaX-like (EC 2.7.1.33)	Coenzyme A Biosynthesis; <br>Coenzyme A Biosynthesis cluster
fig|6666666.401843.peg.101	CDS	CP017402.1	97370	96567	-2	-	804	Pantothenate kinase type III, CoaX-like (EC 2.7.1.33)	Coenzyme A Biosynthesis; <br>Coenzyme A Biosynthesis cluster
fig|6666666.401843.peg.105	CDS	CP017402.1	100655	100431	-2	-	225	hypothetical protein	- none -
fig|6666666.401843.peg.107	CDS	CP017402.1	101210	101812	2	+	603	putative lipoprotein	- none -
fig|6666666.401843.peg.108	CDS	CP017402.1	101842	102495	1	+	654	Hydrolase, alpha/beta fold family	- none -
fig|6666666.401843.peg.109	CDS	CP017402.1	102706	103884	1	+	1179	D-alanyl-D-alanine carboxypeptidase (EC 3.4.16.4)	Metallocarboxypeptidases (EC 3.4.17.-); <br>Murein Hydrolases
fig|6666666.401843.peg.110	CDS	CP017402.1	103965	104831	3	+	867	D-alanine aminotransferase (EC 2.6.1.21)	Pyruvate Alanine Serine Interconversions
fig|6666666.401843.peg.116	CDS	CP017402.1	109490	108429	-2	-	1062	dTDP-glucose 4,6-dehydratase (EC 4.2.1.46)	CBSS-296591.1.peg.2330; <br>dTDP-rhamnose synthesis
fig|6666666.401843.peg.117	CDS	CP017402.1	110476	109526	-1	-	951	hypothetical protein	- none -
fig|6666666.401843.peg.118	CDS	CP017402.1	111114	110575	-3	-	540	putative membrane protein	- none -
fig|6666666.401843.peg.119	CDS	CP017402.1	111376	112569	1	+	1194	Cystathionine beta-lyase (EC 4.4.1.8)	Methionine Biosynthesis
fig|6666666.401843.peg.121	CDS	CP017402.1	114025	113342	-1	-	684	hypothetical protein	- none -
fig|6666666.401843.peg.123	CDS	CP017402.1	115990	116352	1	+	363	hypothetical protein	- none -
fig|6666666.401843.peg.124	CDS	CP017402.1	116443	116760	1	+	318	hypothetical protein	- none -
fig|6666666.401843.peg.125	CDS	CP017402.1	117043	118059	1	+	1017	Mobile element protein	- none -
fig|6666666.401843.peg.126	CDS	CP017402.1	118935	118135	-3	-	801	ABC transporter, permease protein 2 (cluster 1, maltose/g3p/polyamine/iron)	- none -
fig|6666666.401843.peg.127	CDS	CP017402.1	119807	118932	-2	-	876	ABC transporter, permease protein 1 (cluster 1, maltose/g3p/polyamine/iron)	- none -
fig|6666666.401843.peg.128	CDS	CP017402.1	121110	119818	-3	-	1293	Glycerol-3-phosphate ABC transporter, substrate-binding protein UgpB	- none -
fig|6666666.401843.peg.129	CDS	CP017402.1	122193	121153	-3	-	1041	ABC transporter, ATP-binding protein (cluster 1, maltose/g3p/polyamine/iron); ABC transporter, ATP-binding protein (cluster 10, nitrate/sulfonate/bicarbonate)	- none -
fig|6666666.401843.peg.130	CDS	CP017402.1	123120	122299	-3	-	822	3&#39;,5&#39;-cyclic-nucleotide phosphodiesterase (EC 3.1.4.17)	cAMP signaling in bacteria
fig|6666666.401843.peg.131	CDS	CP017402.1	124171	123221	-1	-	951	Mobile element protein	- none -
fig|6666666.401843.peg.133	CDS	CP017402.1	126005	125172	-2	-	834	ABC transporter, permease protein 2 (cluster 1, maltose/g3p/polyamine/iron)	- none -
fig|6666666.401843.peg.134	CDS	CP017402.1	126157	126017	-1	-	141	ABC transporter, permease protein 1 (cluster 1, maltose/g3p/polyamine/iron)	- none -
fig|6666666.401843.peg.135	CDS	CP017402.1	126840	126154	-3	-	687	ABC transporter, permease protein 1 (cluster 1, maltose/g3p/polyamine/iron)	- none -
fig|6666666.401843.peg.136	CDS	CP017402.1	127852	126842	-1	-	1011	ABC transporter, substrate-binding protein (cluster 1, maltose/g3p/polyamine/iron)	- none -
fig|6666666.401843.peg.137	CDS	CP017402.1	128238	127849	-3	-	390	Transcriptional regulator, LacI family	- none -
fig|6666666.401843.peg.139	CDS	CP017402.1	129132	130385	3	+	1254	Amidase	- none -
fig|6666666.401843.peg.140	CDS	CP017402.1	132176	130476	-2	-	1701	2-isopropylmalate synthase (EC 2.3.3.13)	Branched-Chain Amino Acid Biosynthesis; <br>Leucine Biosynthesis
fig|6666666.401843.peg.141	CDS	CP017402.1	133250	132603	-2	-	648	putative membrane protein	- none -
fig|6666666.401843.peg.144	CDS	CP017402.1	135965	135111	-2	-	855	Transcriptional regulator, LysR family	- none -
fig|6666666.401843.peg.145	CDS	CP017402.1	136097	136741	2	+	645	Permease of the drug/metabolite transporter (DMT) superfamily	- none -
fig|6666666.401843.peg.146	CDS	CP017402.1	136732	137025	1	+	294	Permease of the drug/metabolite transporter (DMT) superfamily	- none -
fig|6666666.401843.peg.147	CDS	CP017402.1	138206	137256	-2	-	951	Mobile element protein	- none -
fig|6666666.401843.peg.148	CDS	CP017402.1	138224	138577	2	+	354	Outer membrane porin	- none -
fig|6666666.401843.peg.150	CDS	CP017402.1	140220	140510	3	+	291	probable membrane protein YPO3302	- none -
fig|6666666.401843.peg.151	CDS	CP017402.1	140574	140756	3	+	183	probable membrane protein YPO3302	- none -
fig|6666666.401843.peg.153	CDS	CP017402.1	144976	145677	1	+	702	Transcriptional regulator, GntR family	- none -
fig|6666666.401843.peg.154	CDS	CP017402.1	146988	145765	-3	-	1224	L-carnitine dehydratase/bile acid-inducible protein F	- none -
fig|6666666.401843.peg.156	CDS	CP017402.1	148722	147910	-3	-	813	Enoyl-CoA hydratase (EC 4.2.1.17)	Acetyl-CoA fermentation to Butyrate; <br>Butanol Biosynthesis; <br>Butyrate metabolism cluster; <br>Fatty acid metabolism cluster; <br>Isoleucine degradation; <br>Polyhydroxybutyrate metabolism; <br>Valine degradation
fig|6666666.401843.peg.157	CDS	CP017402.1	149186	148743	-2	-	444	Putative hydroxylase	- none -
fig|6666666.401843.peg.158	CDS	CP017402.1	149963	149205	-2	-	759	Putative hydroxylase	- none -
fig|6666666.401843.peg.159	CDS	CP017402.1	151006	150035	-1	-	972	hypothetical protein	- none -
fig|6666666.401843.peg.160	CDS	CP017402.1	151847	151047	-2	-	801	hypothetical protein	- none -
fig|6666666.401843.peg.164	CDS	CP017402.1	154835	154404	-2	-	432	Putative dioxygenase	- none -
fig|6666666.401843.peg.165	CDS	CP017402.1	154937	155812	2	+	876	Transcriptional regulator, LysR family	- none -
fig|6666666.401843.peg.166	CDS	CP017402.1	157063	155864	-1	-	1200	D-3-phosphoglycerate dehydrogenase (EC 1.1.1.95)	Glycine and Serine Utilization; <br>Pyridoxin (Vitamin B6) Biosynthesis; <br>Serine Biosynthesis
fig|6666666.401843.peg.168	CDS	CP017402.1	159131	157734	-2	-	1398	Two-component system sensor histidine kinase	- none -
fig|6666666.401843.peg.178	CDS	CP017402.1	167941	166991	-1	-	951	Phenylacetate-CoA oxygenase/reductase, PaaK subunit	- none -
fig|6666666.401843.peg.179	CDS	CP017402.1	168128	169378	2	+	1251	ABC transporter, ATP-binding protein (cluster 5, nickel/peptides/opines) / ABC transporter, ATP-binding protein (cluster 5, nickel/peptides/opines)	- none -
fig|6666666.401843.peg.182	CDS	CP017402.1	171116	170928	-2	-	189	hypothetical protein	- none -
fig|6666666.401843.peg.186	CDS	CP017402.1	174963	175634	3	+	672	hypothetical protein	- none -
fig|6666666.401843.peg.188	CDS	CP017402.1	176399	177349	2	+	951	Mobile element protein	- none -
fig|6666666.401843.peg.189	CDS	CP017402.1	177819	177346	-3	-	474	Two-component transcriptional response regulator, LuxR family	- none -
fig|6666666.401843.peg.190	CDS	CP017402.1	178465	178992	1	+	528	putative lipoprotein	- none -
fig|6666666.401843.peg.191	CDS	CP017402.1	179084	179899	2	+	816	putative lipoprotein	- none -
fig|6666666.401843.peg.194	CDS	CP017402.1	183332	183060	-2	-	273	hypothetical protein	- none -
fig|6666666.401843.peg.195	CDS	CP017402.1	183434	184519	2	+	1086	[4Fe-4S] cluster assembly scaffold protein Mrp (=ApbC)	- none -
fig|6666666.401843.peg.201	CDS	CP017402.1	191987	191640	-2	-	348	Acetyltransferase	- none -
fig|6666666.401843.peg.205	CDS	CP017402.1	196515	197528	3	+	1014	Mobile element protein	- none -
fig|6666666.401843.peg.207	CDS	CP017402.1	198201	199094	3	+	894	Metal transporter, ZIP family	- none -
fig|6666666.401843.peg.211	CDS	CP017402.1	204854	204114	-2	-	741	Transcriptional regulator, GntR family	- none -
fig|6666666.401843.peg.212	CDS	CP017402.1	204924	206135	3	+	1212	CAIB/BAIF family protein	- none -
fig|6666666.401843.peg.213	CDS	CP017402.1	206167	207132	1	+	966	BUG/TctC family periplasmic protein	- none -
fig|6666666.401843.peg.214	CDS	CP017402.1	207150	207647	3	+	498	Enoyl-CoA hydratase (EC 4.2.1.17)	Acetyl-CoA fermentation to Butyrate; <br>Butanol Biosynthesis; <br>Butyrate metabolism cluster; <br>Fatty acid metabolism cluster; <br>Isoleucine degradation; <br>Polyhydroxybutyrate metabolism; <br>Valine degradation
fig|6666666.401843.peg.215	CDS	CP017402.1	207746	208696	2	+	951	Mobile element protein	- none -
fig|6666666.401843.peg.218	CDS	CP017402.1	211106	210327	-2	-	780	Beta-ketoadipate enol-lactone hydrolase (EC 3.1.1.24)	Catechol branch of beta-ketoadipate pathway
fig|6666666.401843.peg.219	CDS	CP017402.1	211448	211152	-2	-	297	hypothetical protein	- none -
fig|6666666.401843.peg.221	CDS	CP017402.1	212450	211806	-2	-	645	3-oxoadipate CoA-transferase subunit B (EC 2.8.3.6)	Catechol branch of beta-ketoadipate pathway
fig|6666666.401843.peg.222	CDS	CP017402.1	213136	212450	-1	-	687	3-oxoadipate CoA-transferase subunit A (EC 2.8.3.6)	Catechol branch of beta-ketoadipate pathway
fig|6666666.401843.peg.224	CDS	CP017402.1	214893	214168	-3	-	726	Putative short-chain dehydrogenase	- none -
fig|6666666.401843.peg.225	CDS	CP017402.1	216274	214925	-1	-	1350	Short-chain fatty acids transporter	- none -
fig|6666666.401843.peg.226	CDS	CP017402.1	217318	216386	-1	-	933	3-hydroxybutyryl-CoA dehydrogenase (EC 1.1.1.157)	Acetyl-CoA fermentation to Butyrate; <br>Butanol Biosynthesis; <br>Polyhydroxybutyrate metabolism
fig|6666666.401843.peg.227	CDS	CP017402.1	217334	217792	2	+	459	hypothetical protein	- none -
fig|6666666.401843.peg.231	CDS	CP017402.1	225485	224937	-2	-	549	Acetyltransferase	- none -
fig|6666666.401843.peg.232	CDS	CP017402.1	225640	226539	1	+	900	Putative hydrolase	- none -
fig|6666666.401843.peg.233	CDS	CP017402.1	227514	226564	-3	-	951	hypothetical protein	- none -
fig|6666666.401843.peg.234	CDS	CP017402.1	227532	227705	3	+	174	Catalase (EC 1.11.1.6)	Oxidative stress; <br>Protection from Reactive Oxygen Species
fig|6666666.401843.peg.235	CDS	CP017402.1	227733	228428	3	+	696	Transcriptional regulator, GntR family	- none -
fig|6666666.401843.peg.236	CDS	CP017402.1	228445	229857	1	+	1413	D-2-hydroxyglutarate dehydrogenase (EC 1.1.99.2)	- none -
fig|6666666.401843.peg.237	CDS	CP017402.1	229970	231400	2	+	1431	Aldehyde dehydrogenase B (EC 1.2.1.22)	Methylglyoxal Metabolism
fig|6666666.401843.peg.239	CDS	CP017402.1	233674	234240	1	+	567	putative lipoprotein	- none -
fig|6666666.401843.peg.240	CDS	CP017402.1	234382	235332	1	+	951	putative restriction endonuclease	- none -
fig|6666666.401843.peg.241	CDS	CP017402.1	235447	236397	1	+	951	Mobile element protein	- none -
fig|6666666.401843.peg.242	CDS	CP017402.1	236484	237434	3	+	951	Mobile element protein	- none -
fig|6666666.401843.peg.243	CDS	CP017402.1	238381	237431	-1	-	951	Transposase	- none -
fig|6666666.401843.peg.244	CDS	CP017402.1	239277	238480	-3	-	798	D-beta-hydroxybutyrate dehydrogenase (EC 1.1.1.30)	Polyhydroxybutyrate metabolism
fig|6666666.401843.peg.245	CDS	CP017402.1	239396	239274	-2	-	123	MBL-fold metallo-hydrolase superfamily	- none -
fig|6666666.401843.peg.248	CDS	CP017402.1	240692	240802	2	+	111	3-hydroxyisobutyrate dehydrogenase family protein	- none -
fig|6666666.401843.peg.249	CDS	CP017402.1	240887	241642	2	+	756	3-hydroxyisobutyrate dehydrogenase family protein	- none -
fig|6666666.401843.peg.250	CDS	CP017402.1	242372	241659	-2	-	714	Transcriptional regulator, GntR family	- none -
fig|6666666.401843.peg.251	CDS	CP017402.1	243489	242446	-3	-	1044	TRAP-type C4-dicarboxylate transport system, periplasmic component	TRAP Transporter collection
fig|6666666.401843.peg.253	CDS	CP017402.1	245738	246565	2	+	828	Immune-responsive protein 1	- none -
fig|6666666.401843.peg.254	CDS	CP017402.1	246559	247146	1	+	588	Immune-responsive protein 1	- none -
fig|6666666.401843.peg.255	CDS	CP017402.1	247173	248129	3	+	957	BUG/TctC family periplasmic protein	- none -
fig|6666666.401843.peg.258	CDS	CP017402.1	250690	249992	-1	-	699	Phosphoserine phosphatase (EC 3.1.3.3)	Glycine and Serine Utilization; <br>Serine Biosynthesis; <br>Serine Biosynthesis
fig|6666666.401843.peg.267	CDS	CP017402.1	260814	259903	-3	-	912	putative membrane protein	- none -
fig|6666666.401843.peg.268	CDS	CP017402.1	261019	262002	1	+	984	BUG/TctC family periplasmic protein	- none -
fig|6666666.401843.peg.269	CDS	CP017402.1	262966	262067	-1	-	900	Transcriptional regulator, LysR family	- none -
fig|6666666.401843.peg.270	CDS	CP017402.1	263073	264827	3	+	1755	Gamma-glutamyltranspeptidase (EC 2.3.2.2) @ Glutathione hydrolase (EC 3.4.19.13)	Glutathione: Biosynthesis and gamma-glutamyl cycle
fig|6666666.401843.peg.271	CDS	CP017402.1	265959	264835	-3	-	1125	CAIB/BAIF family protein	- none -
fig|6666666.401843.peg.272	CDS	CP017402.1	266953	265973	-1	-	981	BUG/TctC family periplasmic protein	- none -
fig|6666666.401843.peg.273	CDS	CP017402.1	267666	266989	-3	-	678	Acyl-CoA dehydrogenase	- none -
fig|6666666.401843.peg.274	CDS	CP017402.1	267684	268634	3	+	951	Mobile element protein	- none -
fig|6666666.401843.peg.275	CDS	CP017402.1	268649	269020	2	+	372	Ferrichrome-iron receptor	- none -
fig|6666666.401843.peg.276	CDS	CP017402.1	269110	269739	1	+	630	hypothetical protein	- none -
fig|6666666.401843.peg.277	CDS	CP017402.1	269865	271442	3	+	1578	Cytochrome d ubiquinol oxidase subunit I (EC 1.10.3.-)	Terminal cytochrome d ubiquinol oxidases; <br>Terminal cytochrome oxidases
fig|6666666.401843.peg.278	CDS	CP017402.1	271458	272612	3	+	1155	Cytochrome d ubiquinol oxidase subunit II (EC 1.10.3.-)	Terminal cytochrome d ubiquinol oxidases; <br>Terminal cytochrome oxidases
fig|6666666.401843.peg.283	CDS	CP017402.1	276924	276799	-3	-	126	Transcriptional regulator, LysR family	- none -
fig|6666666.401843.peg.284	CDS	CP017402.1	277685	276897	-2	-	789	Transcriptional regulator, LysR family	- none -
fig|6666666.401843.peg.285	CDS	CP017402.1	277929	278207	3	+	279	hypothetical protein	- none -
fig|6666666.401843.peg.286	CDS	CP017402.1	278417	279271	2	+	855	Outer membrane porin	- none -
fig|6666666.401843.peg.287	CDS	CP017402.1	280201	279251	-1	-	951	Mobile element protein	- none -
fig|6666666.401843.peg.288	CDS	CP017402.1	280219	280365	1	+	147	Coproporphyrinogen III oxidase, oxygen-independent (EC 1.3.99.22)	Heme and Siroheme Biosynthesis
fig|6666666.401843.peg.289	CDS	CP017402.1	280479	280640	3	+	162	Phage protein	- none -
fig|6666666.401843.peg.298	CDS	CP017402.1	289034	288084	-2	-	951	Phenylacetate-CoA oxygenase/reductase, PaaK subunit	- none -
fig|6666666.401843.peg.299	CDS	CP017402.1	289759	289133	-1	-	627	Putative regulatory protein	- none -
fig|6666666.401843.peg.300	CDS	CP017402.1	290708	289782	-2	-	927	D-3-phosphoglycerate dehydrogenase (EC 1.1.1.95)	Glycine and Serine Utilization; <br>Pyridoxin (Vitamin B6) Biosynthesis; <br>Serine Biosynthesis
fig|6666666.401843.peg.301	CDS	CP017402.1	292303	290717	-1	-	1587	ABC transporter, substrate-binding protein (cluster 5, nickel/peptides/opines)	- none -
fig|6666666.401843.peg.303	CDS	CP017402.1	293504	294364	2	+	861	Transcriptional regulator, AraC family	- none -
fig|6666666.401843.peg.304	CDS	CP017402.1	295397	294396	-2	-	1002	2-isopropylmalate synthase (EC 2.3.3.13)	Branched-Chain Amino Acid Biosynthesis; <br>Leucine Biosynthesis
fig|6666666.401843.peg.305	CDS	CP017402.1	295468	296277	1	+	810	Transcriptional regulator, AraC family	- none -
fig|6666666.401843.peg.306	CDS	CP017402.1	296355	298214	3	+	1860	Dihydroxy-acid dehydratase (EC 4.2.1.9)	Branched-Chain Amino Acid Biosynthesis
fig|6666666.401843.peg.307	CDS	CP017402.1	299545	298343	-1	-	1203	Uncharacterized MFS-type transporter	- none -
fig|6666666.401843.peg.308	CDS	CP017402.1	299659	300540	1	+	882	LysR-family transcriptional regulator PA1859	- none -
fig|6666666.401843.peg.309	CDS	CP017402.1	301020	300574	-3	-	447	Homoserine dehydrogenase (EC 1.1.1.3)	Methionine Biosynthesis; <br>Threonine and Homoserine Biosynthesis
fig|6666666.401843.peg.310	CDS	CP017402.1	301913	301017	-2	-	897	Homoserine dehydrogenase (EC 1.1.1.3)	Methionine Biosynthesis; <br>Threonine and Homoserine Biosynthesis
fig|6666666.401843.peg.312	CDS	CP017402.1	303613	302663	-1	-	951	hypothetical protein	- none -
fig|6666666.401843.peg.313	CDS	CP017402.1	304163	304050	-2	-	114	Catalase	- none -
fig|6666666.401843.peg.314	CDS	CP017402.1	304181	305131	2	+	951	Transposase	- none -
fig|6666666.401843.peg.315	CDS	CP017402.1	306126	305128	-3	-	999	putative membrane protein	- none -
fig|6666666.401843.peg.316	CDS	CP017402.1	306672	306169	-3	-	504	Transcriptional regulator, MarR family	- none -
fig|6666666.401843.peg.319	CDS	CP017402.1	307789	308952	1	+	1164	ABC transporter, substrate-binding protein (cluster 4, leucine/isoleucine/valine/benzoate)	- none -
fig|6666666.401843.peg.320	CDS	CP017402.1	309049	309969	1	+	921	High-affinity branched-chain amino acid transport system permease protein LivH (TC 3.A.1.4.1)	ABC transporter branched-chain amino acid (TC 3.A.1.4.1)
fig|6666666.401843.peg.321	CDS	CP017402.1	309973	310938	1	+	966	Branched-chain amino acid transport system permease protein LivM (TC 3.A.1.4.1)	ABC transporter branched-chain amino acid (TC 3.A.1.4.1)
fig|6666666.401843.peg.322	CDS	CP017402.1	310935	311729	3	+	795	ABC transporter, ATP-binding protein 1 (cluster 4, leucine/isoleucine/valine/benzoate)	- none -
fig|6666666.401843.peg.323	CDS	CP017402.1	311723	312427	2	+	705	ABC transporter, ATP-binding protein 2 (cluster 4, leucine/isoleucine/valine/benzoate)	- none -
fig|6666666.401843.peg.324	CDS	CP017402.1	312633	313079	3	+	447	probable bifunctional hydroxylase/oxidoreductase	- none -
fig|6666666.401843.peg.325	CDS	CP017402.1	313168	314979	1	+	1812	probable bifunctional hydroxylase/oxidoreductase	- none -
fig|6666666.401843.peg.326	CDS	CP017402.1	314976	315332	3	+	357	D-beta-hydroxybutyrate dehydrogenase (EC 1.1.1.30)	Polyhydroxybutyrate metabolism
fig|6666666.401843.peg.327	CDS	CP017402.1	315314	315769	2	+	456	D-beta-hydroxybutyrate dehydrogenase (EC 1.1.1.30)	Polyhydroxybutyrate metabolism
fig|6666666.401843.peg.328	CDS	CP017402.1	315791	316654	2	+	864	Enoyl-CoA hydratase (EC 4.2.1.17)	Acetyl-CoA fermentation to Butyrate; <br>Butanol Biosynthesis; <br>Butyrate metabolism cluster; <br>Fatty acid metabolism cluster; <br>Isoleucine degradation; <br>Polyhydroxybutyrate metabolism; <br>Valine degradation
fig|6666666.401843.peg.329	CDS	CP017402.1	316657	317826	1	+	1170	Acyl-CoA dehydrogenase	- none -
fig|6666666.401843.peg.332	CDS	CP017402.1	319977	320378	3	+	402	RidA/YER057c/UK114 superfamily protein	- none -
fig|6666666.401843.peg.333	CDS	CP017402.1	322097	320472	-2	-	1626	hypothetical protein	- none -
fig|6666666.401843.peg.336	CDS	CP017402.1	325135	324287	-1	-	849	Hydroxymethylpyrimidine phosphate kinase ThiD (EC 2.7.4.7)	- none -
fig|6666666.401843.peg.340	CDS	CP017402.1	326517	327470	3	+	954	Aspartate carbamoyltransferase (EC 2.1.3.2)	- none -
fig|6666666.401843.peg.341	CDS	CP017402.1	327467	328642	2	+	1176	Dihydroorotase (EC 3.5.2.3)	- none -
fig|6666666.401843.peg.346	CDS	CP017402.1	332495	333445	2	+	951	hypothetical protein	- none -
fig|6666666.401843.peg.348	CDS	CP017402.1	335492	333813	-2	-	1680	Long-chain-fatty-acid--CoA ligase (EC 6.2.1.3)	Biotin biosynthesis; <br>Biotin synthesis cluster; <br>Fatty acid metabolism cluster
fig|6666666.401843.peg.349	CDS	CP017402.1	336518	335502	-2	-	1017	hypothetical protein	- none -
fig|6666666.401843.peg.350	CDS	CP017402.1	336944	336531	-2	-	414	ortholog of Bordetella pertussis (BX470248) BP2556	- none -
fig|6666666.401843.peg.351	CDS	CP017402.1	338137	336941	-1	-	1197	Acetyl-CoA acetyltransferase	- none -
fig|6666666.401843.peg.352	CDS	CP017402.1	339108	338224	-3	-	885	MBL-fold metallo-hydrolase superfamily	- none -
fig|6666666.401843.peg.353	CDS	CP017402.1	340116	339121	-3	-	996	BUG/TctC family periplasmic protein	- none -
fig|6666666.401843.peg.354	CDS	CP017402.1	340436	340212	-2	-	225	hypothetical protein	- none -
fig|6666666.401843.peg.355	CDS	CP017402.1	340441	340923	1	+	483	Transcriptional regulator, LysR family	- none -
fig|6666666.401843.peg.356	CDS	CP017402.1	340881	341807	3	+	927	hypothetical protein	- none -
fig|6666666.401843.peg.357	CDS	CP017402.1	341810	342634	2	+	825	hypothetical protein	- none -
fig|6666666.401843.peg.358	CDS	CP017402.1	343786	342644	-1	-	1143	putative membrane protein	- none -
fig|6666666.401843.peg.359	CDS	CP017402.1	344411	343881	-2	-	531	Methylated-DNA--protein-cysteine methyltransferase (EC 2.1.1.63)	DNA repair, bacterial
fig|6666666.401843.peg.361	CDS	CP017402.1	345873	345151	-3	-	723	hypothetical protein	- none -
fig|6666666.401843.peg.370	CDS	CP017402.1	354833	354642	-2	-	192	hypothetical protein	- none -
fig|6666666.401843.peg.371	CDS	CP017402.1	355147	355464	1	+	318	Ferredoxin	Soluble cytochromes and functionally related electron carriers
fig|6666666.401843.peg.372	CDS	CP017402.1	355466	355765	2	+	300	hypothetical protein	- none -
fig|6666666.401843.peg.373	CDS	CP017402.1	355793	356089	2	+	297	Ferredoxin	Soluble cytochromes and functionally related electron carriers
fig|6666666.401843.peg.374	CDS	CP017402.1	356100	357032	3	+	933	Ornithine cyclodeaminase (EC 4.3.1.12)	Arginine and Ornithine Degradation
fig|6666666.401843.peg.375	CDS	CP017402.1	357979	357029	-1	-	951	Mobile element protein	- none -
fig|6666666.401843.peg.376	CDS	CP017402.1	358813	358091	-1	-	723	Transcriptional regulator, GntR family	- none -
fig|6666666.401843.peg.377	CDS	CP017402.1	359655	358912	-3	-	744	putative membrane protein	- none -
fig|6666666.401843.peg.378	CDS	CP017402.1	359886	361394	3	+	1509	Integral membrane protein	- none -
fig|6666666.401843.peg.382	CDS	CP017402.1	364273	365283	1	+	1011	CDP-6-deoxy-delta-3,4-glucoseen reductase-like	- none -
fig|6666666.401843.peg.383	CDS	CP017402.1	365498	366238	2	+	741	ABC transporter, substrate-binding protein (cluster 3, basic aa/glutamine/opines)	- none -
fig|6666666.401843.peg.384	CDS	CP017402.1	366496	367419	1	+	924	hypothetical protein	- none -
fig|6666666.401843.peg.385	CDS	CP017402.1	368366	367416	-2	-	951	Mobile element protein	- none -
fig|6666666.401843.peg.389	CDS	CP017402.1	372644	371856	-2	-	789	Exodeoxyribonuclease III (EC 3.1.11.2)	DNA repair, bacterial
fig|6666666.401843.peg.404	CDS	CP017402.1	388105	388893	1	+	789	Methionine ABC transporter substrate-binding protein	Methionine Biosynthesis
fig|6666666.401843.peg.405	CDS	CP017402.1	389525	389034	-2	-	492	Cytochrome c-type biogenesis protein ResA	Biogenesis of c-type cytochromes
fig|6666666.401843.peg.410	CDS	CP017402.1	392400	392972	3	+	573	Methylated-DNA--protein-cysteine methyltransferase (EC 2.1.1.63)	DNA repair, bacterial
fig|6666666.401843.peg.411	CDS	CP017402.1	393919	392969	-1	-	951	Mobile element protein	- none -
fig|6666666.401843.peg.412	CDS	CP017402.1	393937	394059	1	+	123	putative membrane protein	- none -
fig|6666666.401843.peg.414	CDS	CP017402.1	394970	395218	2	+	249	putative glutaredoxin	- none -
fig|6666666.401843.peg.415	CDS	CP017402.1	395215	396420	1	+	1206	putative dehydratase/racemase	- none -
fig|6666666.401843.peg.416	CDS	CP017402.1	397488	396493	-3	-	996	BUG/TctC family periplasmic protein	- none -
fig|6666666.401843.peg.417	CDS	CP017402.1	398731	397511	-1	-	1221	putative dehydratase/racemase	- none -
fig|6666666.401843.peg.418	CDS	CP017402.1	399372	398728	-3	-	645	Cysteine dioxygenase (EC 1.13.11.20)	Aromatic dioxygenase mess; <br>Dioxygenases (EC 1.13.11.-)
fig|6666666.401843.peg.419	CDS	CP017402.1	399689	399369	-2	-	321	Rhodanese-related sulfurtransferase	- none -
fig|6666666.401843.peg.420	CDS	CP017402.1	401035	399650	-1	-	1386	Rhodanese-related sulfurtransferase	- none -
fig|6666666.401843.peg.421	CDS	CP017402.1	401912	401103	-2	-	810	Transcriptional regulator, IclR family	Homogentisate pathway of aromatic compound degradation
fig|6666666.401843.peg.422	CDS	CP017402.1	402217	403170	1	+	954	Thioredoxin reductase (EC 1.8.1.9)	Thioredoxin-disulfide reductase; <br>pyrimidine conversions
fig|6666666.401843.peg.423	CDS	CP017402.1	404090	403563	-2	-	528	Phenylacetate-CoA oxygenase/reductase, PaaK subunit	- none -
fig|6666666.401843.peg.424	CDS	CP017402.1	404880	404179	-3	-	702	BUG/TctC family periplasmic protein	- none -
fig|6666666.401843.peg.425	CDS	CP017402.1	405699	404929	-3	-	771	Enoyl-CoA hydratase/isomerase family protein	- none -
fig|6666666.401843.peg.426	CDS	CP017402.1	406874	405696	-2	-	1179	CAIB/BAIF family protein	- none -
fig|6666666.401843.peg.428	CDS	CP017402.1	409641	408745	-3	-	897	Transcriptional regulator, LysR family	- none -
fig|6666666.401843.peg.430	CDS	CP017402.1	412307	411321	-2	-	987	BUG/TctC family periplasmic protein	- none -
fig|6666666.401843.peg.431	CDS	CP017402.1	412981	412382	-1	-	600	Cysteine dioxygenase (EC 1.13.11.20)	Aromatic dioxygenase mess; <br>Dioxygenases (EC 1.13.11.-)
fig|6666666.401843.peg.432	CDS	CP017402.1	413114	413275	2	+	162	hypothetical protein	- none -
fig|6666666.401843.peg.433	CDS	CP017402.1	414422	413442	-2	-	981	hypothetical protein	- none -
fig|6666666.401843.peg.434	CDS	CP017402.1	415448	414498	-2	-	951	hypothetical protein	- none -
fig|6666666.401843.peg.436	CDS	CP017402.1	415615	416451	1	+	837	Permease of the drug/metabolite transporter (DMT) superfamily	- none -
fig|6666666.401843.peg.438	CDS	CP017402.1	417197	418120	2	+	924	hypothetical protein	- none -
fig|6666666.401843.peg.439	CDS	CP017402.1	418581	418126	-3	-	456	putative membrane protein	- none -
fig|6666666.401843.peg.444	CDS	CP017402.1	422700	423167	3	+	468	Acetyltransferase	- none -
fig|6666666.401843.peg.445	CDS	CP017402.1	423260	424237	2	+	978	Mobile element protein	- none -
fig|6666666.401843.peg.447	CDS	CP017402.1	425641	427146	1	+	1506	hypothetical protein	- none -
fig|6666666.401843.peg.448	CDS	CP017402.1	428475	427162	-3	-	1314	Short-chain fatty acids transporter	- none -
fig|6666666.401843.peg.449	CDS	CP017402.1	428845	428666	-1	-	180	putative membrane protein	- none -
fig|6666666.401843.peg.451	CDS	CP017402.1	432277	429998	-1	-	2280	RND efflux system, inner membrane transporter	- none -
fig|6666666.401843.peg.452	CDS	CP017402.1	432416	432282	-2	-	135	Trehalose synthase (EC 5.4.99.16)	Trehalose Biosynthesis
fig|6666666.401843.peg.453	CDS	CP017402.1	432434	433384	2	+	951	hypothetical protein	- none -
fig|6666666.401843.peg.454	CDS	CP017402.1	433914	433516	-3	-	399	Translation elongation factor G	Mycobacterium virulence operon involved in protein synthesis (SSU ribosomal proteins); <br>Translation elongation factor G family; <br>Translation elongation factors bacterial
fig|6666666.401843.peg.457	CDS	CP017402.1	436704	435328	-3	-	1377	DNA-binding transcriptional regulator, MocR family / aminotransferase domain	- none -
fig|6666666.401843.peg.458	CDS	CP017402.1	436709	438520	2	+	1812	Translation elongation factor G	Mycobacterium virulence operon involved in protein synthesis (SSU ribosomal proteins); <br>Translation elongation factor G family; <br>Translation elongation factors bacterial
fig|6666666.401843.peg.460	CDS	CP017402.1	439146	439901	3	+	756	putative membrane protein	- none -
fig|6666666.401843.peg.461	CDS	CP017402.1	440097	441329	3	+	1233	hypothetical protein	- none -
fig|6666666.401843.peg.462	CDS	CP017402.1	441322	442107	1	+	786	Enoyl-CoA hydratase (EC 4.2.1.17)	Acetyl-CoA fermentation to Butyrate; <br>Butanol Biosynthesis; <br>Butyrate metabolism cluster; <br>Fatty acid metabolism cluster; <br>Isoleucine degradation; <br>Polyhydroxybutyrate metabolism; <br>Valine degradation
fig|6666666.401843.peg.463	CDS	CP017402.1	442174	443145	1	+	972	BUG/TctC family periplasmic protein	- none -
fig|6666666.401843.peg.464	CDS	CP017402.1	444133	443156	-1	-	978	Transcriptional regulator, LysR family	- none -
fig|6666666.401843.peg.465	CDS	CP017402.1	444259	445431	1	+	1173	Putative acyl-CoA dehydrogenase	- none -
fig|6666666.401843.peg.466	CDS	CP017402.1	445458	446486	3	+	1029	Putative acyl-CoA dehydrogenase	- none -
fig|6666666.401843.peg.467	CDS	CP017402.1	446552	447745	2	+	1194	putative acyl-CoA dehydrogenase	- none -
fig|6666666.401843.peg.468	CDS	CP017402.1	448822	447794	-1	-	1029	Long-chain-fatty-acid--CoA ligase (EC 6.2.1.3)	Biotin biosynthesis; <br>Biotin synthesis cluster; <br>Fatty acid metabolism cluster
fig|6666666.401843.peg.469	CDS	CP017402.1	449456	448779	-2	-	678	Long-chain-fatty-acid--CoA ligase (EC 6.2.1.3)	Biotin biosynthesis; <br>Biotin synthesis cluster; <br>Fatty acid metabolism cluster
fig|6666666.401843.peg.470	CDS	CP017402.1	450477	449527	-3	-	951	Mobile element protein	- none -
fig|6666666.401843.peg.471	CDS	CP017402.1	451526	450576	-2	-	951	hypothetical protein	- none -
fig|6666666.401843.peg.472	CDS	CP017402.1	452530	451625	-1	-	906	Transcriptional regulator, LysR family	- none -
fig|6666666.401843.peg.473	CDS	CP017402.1	452909	452706	-2	-	204	Cold shock protein of CSP family	- none -
fig|6666666.401843.peg.474	CDS	CP017402.1	453597	453860	3	+	264	hypothetical protein	- none -
fig|6666666.401843.peg.475	CDS	CP017402.1	454534	453890	-1	-	645	Transcriptional regulator, GntR family	- none -
fig|6666666.401843.peg.477	CDS	CP017402.1	457735	456272	-1	-	1464	Short-chain fatty acids transporter	- none -
fig|6666666.401843.peg.480	CDS	CP017402.1	461842	462828	1	+	987	Transcriptional regulator, LysR family	- none -
fig|6666666.401843.peg.481	CDS	CP017402.1	463096	462815	-1	-	282	hypothetical protein	- none -
fig|6666666.401843.peg.482	CDS	CP017402.1	463183	463413	1	+	231	hypothetical protein	- none -
fig|6666666.401843.peg.483	CDS	CP017402.1	463471	463707	1	+	237	hypothetical protein	- none -
fig|6666666.401843.peg.484	CDS	CP017402.1	465074	463842	-2	-	1233	L-carnitine dehydratase/bile acid-inducible protein F	- none -
fig|6666666.401843.peg.486	CDS	CP017402.1	465700	466662	1	+	963	Transcriptional regulator, LysR family	- none -
fig|6666666.401843.peg.487	CDS	CP017402.1	467893	466640	-1	-	1254	L-carnitine dehydratase/bile acid-inducible protein F	- none -
fig|6666666.401843.peg.488	CDS	CP017402.1	468015	468965	3	+	951	hypothetical protein	- none -
fig|6666666.401843.peg.495	CDS	CP017402.1	478233	477283	-3	-	951	Mobile element protein	- none -
fig|6666666.401843.peg.496	CDS	CP017402.1	478251	478457	3	+	207	Acyl-CoA dehydrogenase	- none -
fig|6666666.401843.peg.497	CDS	CP017402.1	478959	478483	-3	-	477	putative lipoprotein	- none -
fig|6666666.401843.peg.501	CDS	CP017402.1	483463	482312	-1	-	1152	Acetylornithine deacetylase (EC 3.5.1.16)	Arginine Biosynthesis -- gjo; <br>Arginine Biosynthesis extended
fig|6666666.401843.peg.503	CDS	CP017402.1	485837	486670	2	+	834	Putative inner membrane protein	- none -
fig|6666666.401843.peg.508	CDS	CP017402.1	489448	490245	1	+	798	Ferredoxin--NADP(+) reductase (EC 1.18.1.2)	Biogenesis of cytochrome c oxidases
fig|6666666.401843.peg.510	CDS	CP017402.1	491673	492314	3	+	642	Iron-sulfur cluster-binding protein	- none -
fig|6666666.401843.peg.512	CDS	CP017402.1	493205	493978	2	+	774	ABC transporter, ATP-binding protein 1 (cluster 4, leucine/isoleucine/valine/benzoate)	- none -
fig|6666666.401843.peg.513	CDS	CP017402.1	493975	494685	1	+	711	ABC transporter, ATP-binding protein 2 (cluster 4, leucine/isoleucine/valine/benzoate)	- none -
fig|6666666.401843.peg.514	CDS	CP017402.1	494744	495958	2	+	1215	ABC-type branched-chain amino acid transport systems, periplasmic component	- none -
fig|6666666.401843.peg.515	CDS	CP017402.1	496050	496937	3	+	888	ABC transporter, permease protein 1 (cluster 4, leucine/isoleucine/valine/benzoate)	- none -
fig|6666666.401843.peg.516	CDS	CP017402.1	496934	497911	2	+	978	ABC transporter, permease protein 2 (cluster 4, leucine/isoleucine/valine/benzoate)	- none -
fig|6666666.401843.peg.517	CDS	CP017402.1	498007	499005	1	+	999	Glycine betaine/L-proline transport substrate-binding protein ProX (TC 3.A.1.12.1)	- none -
fig|6666666.401843.peg.518	CDS	CP017402.1	499037	499876	2	+	840	Branched-chain amino acid aminotransferase (EC 2.6.1.42)	Alanine biosynthesis; <br>Branched-Chain Amino Acid Biosynthesis; <br>Isoleucine degradation; <br>Leucine Biosynthesis; <br>Leucine Degradation and HMG-CoA Metabolism; <br>Pyruvate Alanine Serine Interconversions; <br>Valine degradation
fig|6666666.401843.peg.519	CDS	CP017402.1	501719	499923	-2	-	1797	ABC transporter, permease protein 2 (cluster 4, leucine/isoleucine/valine/benzoate) / ABC transporter, ATP-binding protein 1 (cluster 4, leucine/isoleucine/valine/benzoate)	- none -
fig|6666666.401843.peg.520	CDS	CP017402.1	502750	501725	-1	-	1026	High-affinity branched-chain amino acid transport system permease protein LivH (TC 3.A.1.4.1)	ABC transporter branched-chain amino acid (TC 3.A.1.4.1)
fig|6666666.401843.peg.521	CDS	CP017402.1	504075	502912	-3	-	1164	ABC transporter, substrate-binding protein (cluster 4, leucine/isoleucine/valine/benzoate)	- none -
fig|6666666.401843.peg.527	CDS	CP017402.1	507480	507274	-3	-	207	hypothetical protein	- none -
fig|6666666.401843.peg.530	CDS	CP017402.1	511542	510484	-3	-	1059	putative membrane protein	- none -
fig|6666666.401843.peg.532	CDS	CP017402.1	515401	516687	1	+	1287	putative membrane protein	- none -
fig|6666666.401843.peg.535	CDS	CP017402.1	518966	519700	2	+	735	Two-component system response regulator OmpR	- none -
fig|6666666.401843.peg.539	CDS	CP017402.1	523210	522383	-1	-	828	Transcriptional regulator, AraC family	- none -
fig|6666666.401843.peg.541	CDS	CP017402.1	524646	525173	3	+	528	Phenylacetate-CoA oxygenase/reductase, PaaK subunit	- none -
fig|6666666.401843.peg.542	CDS	CP017402.1	526330	525566	-1	-	765	Transcriptional regulator, GntR family	- none -
fig|6666666.401843.peg.543	CDS	CP017402.1	527316	526399	-3	-	918	hypothetical protein	- none -
fig|6666666.401843.peg.545	CDS	CP017402.1	527796	528767	3	+	972	BUG/TctC family periplasmic protein	- none -
fig|6666666.401843.peg.546	CDS	CP017402.1	528870	529823	3	+	954	D-3-phosphoglycerate dehydrogenase (EC 1.1.1.95)	Glycine and Serine Utilization; <br>Pyridoxin (Vitamin B6) Biosynthesis; <br>Serine Biosynthesis
fig|6666666.401843.peg.547	CDS	CP017402.1	529970	530695	2	+	726	Putative short-chain dehydrogenase	- none -
fig|6666666.401843.peg.550	CDS	CP017402.1	532220	533401	2	+	1182	Acetylornithine aminotransferase (EC 2.6.1.11)	Arginine Biosynthesis -- gjo; <br>Arginine Biosynthesis extended
fig|6666666.401843.peg.555	CDS	CP017402.1	539722	539051	-1	-	672	Two-component transcriptional response regulator, LuxR family	- none -
fig|6666666.401843.peg.556	CDS	CP017402.1	540272	539805	-2	-	468	Biopolymer transport protein ExbD/TolR	Ton and Tol transport systems
fig|6666666.401843.peg.557	CDS	CP017402.1	541249	540272	-1	-	978	MotA/TolQ/ExbB proton channel family protein	Ton and Tol transport systems
fig|6666666.401843.peg.569	CDS	CP017402.1	554674	555624	1	+	951	hypothetical protein	- none -
fig|6666666.401843.peg.571	CDS	CP017402.1	557651	557052	-2	-	600	putative membrane protein	- none -
fig|6666666.401843.peg.572	CDS	CP017402.1	557983	558957	1	+	975	ABC transporter, ATP-binding protein	- none -
fig|6666666.401843.peg.573	CDS	CP017402.1	558997	560364	1	+	1368	hypothetical protein	- none -
fig|6666666.401843.peg.574	CDS	CP017402.1	560783	560571	-2	-	213	hypothetical protein	- none -
fig|6666666.401843.peg.575	CDS	CP017402.1	561045	560845	-3	-	201	hypothetical protein	- none -
fig|6666666.401843.peg.581	CDS	CP017402.1	565950	565000	-3	-	951	Mobile element protein	- none -
fig|6666666.401843.peg.582	CDS	CP017402.1	565968	566165	3	+	198	Acyl-CoA dehydrogenase	- none -
fig|6666666.401843.peg.583	CDS	CP017402.1	567926	566181	-2	-	1746	Succinate dehydrogenase/fumarate reductase, flavoprotein subunit	- none -
fig|6666666.401843.peg.584	CDS	CP017402.1	568013	568987	2	+	975	Transcriptional regulator, LysR family	- none -
fig|6666666.401843.peg.585	CDS	CP017402.1	569172	569396	3	+	225	FIG00433732: hypothetical protein	- none -
fig|6666666.401843.peg.586	CDS	CP017402.1	569593	570543	1	+	951	BUG/TctC family periplasmic protein	- none -
fig|6666666.401843.peg.587	CDS	CP017402.1	570605	572314	2	+	1710	Succinate dehydrogenase/fumarate reductase, flavoprotein subunit	- none -
fig|6666666.401843.peg.589	CDS	CP017402.1	573042	573743	3	+	702	hypothetical protein	- none -
fig|6666666.401843.peg.593	CDS	CP017402.1	579802	576770	-1	-	3033	hypothetical protein	- none -
fig|6666666.401843.peg.594	CDS	CP017402.1	580104	580994	3	+	891	Inner membrane protein YihY, formerly thought to be RNase BN	LMPTP YfkJ cluster; <br>Riboflavin synthesis cluster
fig|6666666.401843.peg.598	CDS	CP017402.1	584384	583818	-2	-	567	Nicotinamide-nucleotide amidase (EC 3.5.1.42)	- none -
fig|6666666.401843.peg.605	CDS	CP017402.1	589107	589934	3	+	828	Transcriptional regulator, IclR family	Homogentisate pathway of aromatic compound degradation
fig|6666666.401843.peg.608	CDS	CP017402.1	591483	592433	3	+	951	hypothetical protein	- none -
fig|6666666.401843.peg.610	CDS	CP017402.1	592900	593799	1	+	900	ABC transporter, permease protein (cluster 12, methionine/phosphonates)	- none -
fig|6666666.401843.peg.611	CDS	CP017402.1	593796	594617	3	+	822	ABC transporter, permease protein (cluster 12, methionine/phosphonates)	- none -
fig|6666666.401843.peg.612	CDS	CP017402.1	594801	595307	3	+	507	Adenylate cyclase (EC 4.6.1.1)	cAMP signaling in bacteria
fig|6666666.401843.peg.613	CDS	CP017402.1	595326	596399	3	+	1074	Adenylate cyclase (EC 4.6.1.1)	cAMP signaling in bacteria
fig|6666666.401843.peg.620	CDS	CP017402.1	603188	600669	-2	-	2520	hypothetical protein	- none -
fig|6666666.401843.peg.621	CDS	CP017402.1	603617	603955	2	+	339	Transcriptional regulator, ArsR family	CBSS-1085.1.peg.1363
fig|6666666.401843.peg.622	CDS	CP017402.1	603952	604458	1	+	507	Ligand-binding SRPBCC domain protein family	- none -
fig|6666666.401843.peg.623	CDS	CP017402.1	605320	604520	-1	-	801	hypothetical protein	- none -
fig|6666666.401843.peg.624	CDS	CP017402.1	605431	606372	1	+	942	Transcriptional regulator, LysR family	- none -
fig|6666666.401843.peg.625	CDS	CP017402.1	608001	606466	-3	-	1536	MlrC	- none -
fig|6666666.401843.peg.626	CDS	CP017402.1	608752	607991	-1	-	762	ABC transporter, substrate-binding protein (cluster 5, nickel/peptides/opines)	- none -
fig|6666666.401843.peg.627	CDS	CP017402.1	609612	608758	-3	-	855	ABC transporter, substrate-binding protein (cluster 5, nickel/peptides/opines)	- none -
fig|6666666.401843.peg.628	CDS	CP017402.1	611531	609681	-2	-	1851	ABC transporter, ATP-binding protein (cluster 5, nickel/peptides/opines) / ABC transporter, ATP-binding protein (cluster 5, nickel/peptides/opines)	- none -
fig|6666666.401843.peg.629	CDS	CP017402.1	612368	611535	-2	-	834	ABC transporter, permease protein 2 (cluster 5, nickel/peptides/opines)	- none -
fig|6666666.401843.peg.630	CDS	CP017402.1	613279	612368	-1	-	912	ABC transporter, permease protein 1 (cluster 5, nickel/peptides/opines)	- none -
fig|6666666.401843.peg.631	CDS	CP017402.1	614532	613561	-3	-	972	Transcriptional regulator, LysR family	- none -
fig|6666666.401843.peg.632	CDS	CP017402.1	614674	616962	1	+	2289	NADP-dependent malic enzyme (EC 1.1.1.40)	Pyruvate metabolism I: anaplerotic reactions, PEP
fig|6666666.401843.peg.633	CDS	CP017402.1	617232	617008	-3	-	225	hypothetical protein	- none -
fig|6666666.401843.peg.635	CDS	CP017402.1	618232	619197	1	+	966	BUG/TctC family periplasmic protein	- none -
fig|6666666.401843.peg.636	CDS	CP017402.1	619236	620933	3	+	1698	Thiamine pyrophosphate-requiring enzymes	- none -
fig|6666666.401843.peg.637	CDS	CP017402.1	621005	621715	2	+	711	Transcriptional regulator, GntR family	- none -
fig|6666666.401843.peg.638	CDS	CP017402.1	621864	622814	3	+	951	Mobile element protein	- none -
fig|6666666.401843.peg.639	CDS	CP017402.1	622910	623068	2	+	159	putative membrane protein	- none -
fig|6666666.401843.peg.640	CDS	CP017402.1	623552	623896	2	+	345	putative membrane protein	- none -
fig|6666666.401843.peg.641	CDS	CP017402.1	623954	624556	2	+	603	hypothetical protein	- none -
fig|6666666.401843.peg.642	CDS	CP017402.1	624975	624574	-3	-	402	putative membrane protein	- none -
fig|6666666.401843.peg.643	CDS	CP017402.1	625091	626002	2	+	912	Transcriptional regulator, LysR family	- none -
fig|6666666.401843.peg.648	CDS	CP017402.1	630312	631289	3	+	978	ABC transporter, substrate-binding protein (cluster 7, di-/tri-carboxylate)	- none -
fig|6666666.401843.peg.650	CDS	CP017402.1	636826	635978	-1	-	849	Transcriptional regulator, IclR family	Homogentisate pathway of aromatic compound degradation
fig|6666666.401843.peg.652	CDS	CP017402.1	638803	637853	-1	-	951	Phenylacetate-CoA oxygenase/reductase, PaaK subunit	- none -
fig|6666666.401843.peg.653	CDS	CP017402.1	639702	638902	-3	-	801	Putative inner membrane protein	- none -
fig|6666666.401843.peg.656	CDS	CP017402.1	642128	641799	-2	-	330	Putative inner membrane protein	- none -
fig|6666666.401843.peg.657	CDS	CP017402.1	642880	642131	-1	-	750	Putative inner membrane protein	- none -
fig|6666666.401843.peg.658	CDS	CP017402.1	643063	643983	1	+	921	Branched-chain amino acid aminotransferase (EC 2.6.1.42)	Alanine biosynthesis; <br>Branched-Chain Amino Acid Biosynthesis; <br>Isoleucine degradation; <br>Leucine Biosynthesis; <br>Leucine Degradation and HMG-CoA Metabolism; <br>Pyruvate Alanine Serine Interconversions; <br>Valine degradation
fig|6666666.401843.peg.659	CDS	CP017402.1	644030	644242	2	+	213	hypothetical protein	- none -
fig|6666666.401843.peg.661	CDS	CP017402.1	644704	645804	1	+	1101	Hydrolase, alpha/beta fold family	- none -
fig|6666666.401843.peg.666	CDS	CP017402.1	651656	650706	-2	-	951	Mobile element protein	- none -
fig|6666666.401843.peg.667	CDS	CP017402.1	651674	652672	2	+	999	Mobile element protein	- none -
fig|6666666.401843.peg.668	CDS	CP017402.1	653115	652756	-3	-	360	hypothetical protein	- none -
fig|6666666.401843.peg.671	CDS	CP017402.1	654851	656191	2	+	1341	Xaa-Pro aminopeptidase (EC 3.4.11.9)	Aminopeptidases (EC 3.4.11.-)
fig|6666666.401843.peg.672	CDS	CP017402.1	656653	656201	-1	-	453	Putative inner membrane protein	- none -
fig|6666666.401843.peg.683	CDS	CP017402.1	668182	667232	-1	-	951	Mobile element protein	- none -
fig|6666666.401843.peg.684	CDS	CP017402.1	668451	668606	3	+	156	hypothetical protein	- none -
fig|6666666.401843.peg.686	CDS	CP017402.1	670830	669412	-3	-	1419	Glutamyl-tRNA(Gln) amidotransferase subunit A-like protein	- none -
fig|6666666.401843.peg.687	CDS	CP017402.1	671655	670900	-3	-	756	ABC transporter, substrate-binding protein (cluster 4, leucine/isoleucine/valine/benzoate)	- none -
fig|6666666.401843.peg.688	CDS	CP017402.1	671654	672382	2	+	729	Branched-chain amino acid transport system permease protein LivM (TC 3.A.1.4.1)	ABC transporter branched-chain amino acid (TC 3.A.1.4.1)
fig|6666666.401843.peg.689	CDS	CP017402.1	672393	673274	3	+	882	ABC transporter, permease protein 1 (cluster 4, leucine/isoleucine/valine/benzoate)	- none -
fig|6666666.401843.peg.690	CDS	CP017402.1	673291	673998	1	+	708	Branched-chain amino acid transport ATP-binding protein LivG (TC 3.A.1.4.1)	ABC transporter branched-chain amino acid (TC 3.A.1.4.1)
fig|6666666.401843.peg.691	CDS	CP017402.1	674001	674759	3	+	759	Branched-chain amino acid transport ATP-binding protein LivF (TC 3.A.1.4.1)	ABC transporter branched-chain amino acid (TC 3.A.1.4.1)
fig|6666666.401843.peg.694	CDS	CP017402.1	678062	677268	-2	-	795	Methionine ABC transporter substrate-binding protein	Methionine Biosynthesis
fig|6666666.401843.peg.695	CDS	CP017402.1	678230	679303	2	+	1074	hypothetical protein	- none -
fig|6666666.401843.peg.696	CDS	CP017402.1	679402	680352	1	+	951	Mobile element protein	- none -
fig|6666666.401843.peg.697	CDS	CP017402.1	680810	680604	-2	-	207	hypothetical protein	- none -
fig|6666666.401843.peg.699	CDS	CP017402.1	682984	682286	-1	-	699	phage-related putative membrane protein	- none -
fig|6666666.401843.peg.700	CDS	CP017402.1	683220	682999	-3	-	222	Phage protein	- none -
fig|6666666.401843.peg.701	CDS	CP017402.1	683238	684188	3	+	951	Mobile element protein	- none -
fig|6666666.401843.peg.702	CDS	CP017402.1	684864	685313	3	+	450	hypothetical protein	- none -
fig|6666666.401843.peg.706	CDS	CP017402.1	689088	689330	3	+	243	Phage protein	- none -
fig|6666666.401843.peg.707	CDS	CP017402.1	689453	690055	2	+	603	Phage protein	- none -
fig|6666666.401843.peg.708	CDS	CP017402.1	690082	690504	1	+	423	Phage protein	- none -
fig|6666666.401843.peg.709	CDS	CP017402.1	691434	690625	-3	-	810	Mobile element protein	- none -
fig|6666666.401843.peg.710	CDS	CP017402.1	692483	691533	-2	-	951	hypothetical protein	- none -
fig|6666666.401843.peg.711	CDS	CP017402.1	692585	693148	2	+	564	Phage protein	- none -
fig|6666666.401843.peg.712	CDS	CP017402.1	693158	693409	2	+	252	Phage protein	- none -
fig|6666666.401843.peg.713	CDS	CP017402.1	693472	693954	1	+	483	Phage protein	- none -
fig|6666666.401843.peg.714	CDS	CP017402.1	693956	694156	2	+	201	Phage protein	- none -
fig|6666666.401843.peg.715	CDS	CP017402.1	694156	694551	1	+	396	Phage protein	- none -
fig|6666666.401843.peg.716	CDS	CP017402.1	694548	694946	3	+	399	Phage protein	- none -
fig|6666666.401843.peg.717	CDS	CP017402.1	694943	695365	2	+	423	Phage protein	- none -
fig|6666666.401843.peg.718	CDS	CP017402.1	695555	695409	-2	-	147	hypothetical protein	- none -
fig|6666666.401843.peg.719	CDS	CP017402.1	696305	696646	2	+	342	Phage protein	- none -
fig|6666666.401843.peg.720	CDS	CP017402.1	696656	696985	2	+	330	Phage protein	- none -
fig|6666666.401843.peg.721	CDS	CP017402.1	697015	697293	1	+	279	Phage protein	- none -
fig|6666666.401843.peg.723	CDS	CP017402.1	700368	700901	3	+	534	Transcriptional regulator	- none -
fig|6666666.401843.peg.726	CDS	CP017402.1	705280	705657	1	+	378	Phage protein	- none -
fig|6666666.401843.peg.727	CDS	CP017402.1	705722	705835	2	+	114	hypothetical protein	- none -
fig|6666666.401843.peg.728	CDS	CP017402.1	706017	706139	3	+	123	Phage protein	- none -
fig|6666666.401843.peg.729	CDS	CP017402.1	706139	706951	2	+	813	Phage protein	- none -
fig|6666666.401843.peg.731	CDS	CP017402.1	708521	708240	-2	-	282	Phage protein	- none -
fig|6666666.401843.peg.732	CDS	CP017402.1	708742	708521	-1	-	222	Phage protein	- none -
fig|6666666.401843.peg.734	CDS	CP017402.1	710038	709670	-1	-	369	Two-component system sensor histidine kinase	- none -
fig|6666666.401843.peg.735	CDS	CP017402.1	710775	710098	-3	-	678	Tricarboxylate transport transcriptional regulator TctD	- none -
fig|6666666.401843.peg.747	CDS	CP017402.1	720413	720763	2	+	351	Putative exported protein clustered with Gamma-glutamyltranspeptidase	Glutathione: Biosynthesis and gamma-glutamyl cycle
fig|6666666.401843.peg.748	CDS	CP017402.1	720739	721296	1	+	558	Putative exported protein clustered with Gamma-glutamyltranspeptidase	Glutathione: Biosynthesis and gamma-glutamyl cycle
fig|6666666.401843.peg.749	CDS	CP017402.1	721824	722333	3	+	510	Gamma-glutamyltranspeptidase (EC 2.3.2.2) @ Glutathione hydrolase (EC 3.4.19.13)	Glutathione: Biosynthesis and gamma-glutamyl cycle
fig|6666666.401843.peg.750	CDS	CP017402.1	722426	723376	2	+	951	hypothetical protein	- none -
fig|6666666.401843.peg.751	CDS	CP017402.1	725371	723356	-1	-	2016	Acyl-CoA dehydrogenase	- none -
fig|6666666.401843.peg.760	CDS	CP017402.1	736269	736970	3	+	702	Putative inner membrane protein	- none -
fig|6666666.401843.peg.763	CDS	CP017402.1	739014	738064	-3	-	951	Mobile element protein	- none -
fig|6666666.401843.peg.764	CDS	CP017402.1	739144	739001	-1	-	144	Phenylacetate-CoA oxygenase/reductase, PaaK subunit	- none -
fig|6666666.401843.peg.766	CDS	CP017402.1	740387	740605	2	+	219	hypothetical protein	- none -
fig|6666666.401843.peg.768	CDS	CP017402.1	743463	742066	-3	-	1398	Amidase family protein bll0246	- none -
fig|6666666.401843.peg.769	CDS	CP017402.1	745155	743503	-3	-	1653	ABC transporter, ATP-binding protein (cluster 5, nickel/peptides/opines) / ABC transporter, ATP-binding protein (cluster 5, nickel/peptides/opines)	- none -
fig|6666666.401843.peg.770	CDS	CP017402.1	746043	745159	-3	-	885	ABC transporter, permease protein 2 (cluster 5, nickel/peptides/opines)	- none -
fig|6666666.401843.peg.771	CDS	CP017402.1	746984	746043	-2	-	942	ABC transporter, permease protein 1 (cluster 5, nickel/peptides/opines)	- none -
fig|6666666.401843.peg.772	CDS	CP017402.1	748682	747063	-2	-	1620	ABC transporter, substrate-binding protein (cluster 5, nickel/peptides/opines)	- none -
fig|6666666.401843.peg.773	CDS	CP017402.1	748849	749664	1	+	816	Transcriptional regulator, IclR family	Homogentisate pathway of aromatic compound degradation
fig|6666666.401843.peg.774	CDS	CP017402.1	750301	749732	-1	-	570	Transcriptional regulator, AcrR family	- none -
fig|6666666.401843.peg.775	CDS	CP017402.1	751252	750302	-1	-	951	hypothetical protein	- none -
fig|6666666.401843.peg.776	CDS	CP017402.1	751897	751334	-1	-	564	hypothetical protein	- none -
fig|6666666.401843.peg.779	CDS	CP017402.1	754461	755411	3	+	951	Mobile element protein	- none -
fig|6666666.401843.peg.780	CDS	CP017402.1	755655	756245	3	+	591	hypothetical protein	- none -
fig|6666666.401843.peg.781	CDS	CP017402.1	758666	756261	-2	-	2406	Ferrichrome-iron receptor	- none -
fig|6666666.401843.peg.783	CDS	CP017402.1	759928	760452	1	+	525	RNA polymerase ECF-type sigma factor	- none -
fig|6666666.401843.peg.784	CDS	CP017402.1	760541	761068	2	+	528	Phenylacetate-CoA oxygenase/reductase, PaaK subunit	- none -
fig|6666666.401843.peg.785	CDS	CP017402.1	761380	761514	1	+	135	Catalase (EC 1.11.1.6)	Oxidative stress; <br>Protection from Reactive Oxygen Species
fig|6666666.401843.peg.787	CDS	CP017402.1	764280	763852	-3	-	429	Transcriptional regulator	- none -
fig|6666666.401843.peg.788	CDS	CP017402.1	764382	765332	3	+	951	hypothetical protein	- none -
fig|6666666.401843.peg.789	CDS	CP017402.1	765891	765448	-3	-	444	Transcriptional regulator	- none -
fig|6666666.401843.peg.790	CDS	CP017402.1	765954	766748	3	+	795	Transcriptional regulator	- none -
fig|6666666.401843.peg.797	CDS	CP017402.1	773797	772931	-1	-	867	Transcriptional regulator, LysR family	- none -
fig|6666666.401843.peg.799	CDS	CP017402.1	773979	775976	3	+	1998	N-methylhydantoinase A (EC 3.5.2.14)	Creatine and Creatinine Degradation; <br>Hydantoin metabolism
fig|6666666.401843.peg.800	CDS	CP017402.1	775994	777991	2	+	1998	N-methylhydantoinase B (EC 3.5.2.14)	Creatine and Creatinine Degradation; <br>Hydantoin metabolism
fig|6666666.401843.peg.802	CDS	CP017402.1	779387	779533	2	+	147	hypothetical protein	- none -
fig|6666666.401843.peg.803	CDS	CP017402.1	780447	779920	-3	-	528	Phenylacetate-CoA oxygenase/reductase, PaaK subunit	- none -
fig|6666666.401843.peg.804	CDS	CP017402.1	780559	781479	1	+	921	hypothetical protein	- none -
fig|6666666.401843.peg.805	CDS	CP017402.1	781534	783015	1	+	1482	Succinate-semialdehyde dehydrogenase [NAD(P)+] (EC 1.2.1.16)	- none -
fig|6666666.401843.peg.810	CDS	CP017402.1	792724	794148	1	+	1425	Type I secretion outer membrane protein, TolC family	- none -
fig|6666666.401843.peg.811	CDS	CP017402.1	794242	795147	1	+	906	Transcriptional regulator, LysR family	- none -
fig|6666666.401843.peg.812	CDS	CP017402.1	795212	796126	2	+	915	Glutamate Aspartate periplasmic binding protein precursor GltI (TC 3.A.1.3.4)	Glutamate and Aspartate uptake in Bacteria
fig|6666666.401843.peg.813	CDS	CP017402.1	796964	797647	2	+	684	Glutamate Aspartate transport system permease protein GltK (TC 3.A.1.3.4)	Glutamate and Aspartate uptake in Bacteria
fig|6666666.401843.peg.814	CDS	CP017402.1	797679	798407	3	+	729	Glutamate Aspartate transport ATP-binding protein GltL (TC 3.A.1.3.4)	Glutamate and Aspartate uptake in Bacteria
fig|6666666.401843.peg.815	CDS	CP017402.1	798437	799297	2	+	861	D-alanine aminotransferase (EC 2.6.1.21)	Pyruvate Alanine Serine Interconversions
fig|6666666.401843.peg.816	CDS	CP017402.1	799871	799305	-2	-	567	putative membrane protein	- none -
fig|6666666.401843.peg.817	CDS	CP017402.1	800916	799960	-3	-	957	hypothetical protein	- none -
fig|6666666.401843.peg.819	CDS	CP017402.1	803455	801710	-1	-	1746	putative acetolactate synthase large subunit	- none -
fig|6666666.401843.peg.820	CDS	CP017402.1	803549	804274	2	+	726	Transcriptional regulator, GntR family	- none -
fig|6666666.401843.peg.822	CDS	CP017402.1	806351	805629	-2	-	723	Transcriptional regulator, GntR family	- none -
fig|6666666.401843.peg.823	CDS	CP017402.1	807503	806496	-2	-	1008	probable Zinc-binding dehydrogenase	- none -
fig|6666666.401843.peg.824	CDS	CP017402.1	809076	807544	-3	-	1533	Long-chain-fatty-acid--CoA ligase (EC 6.2.1.3)	Biotin biosynthesis; <br>Biotin synthesis cluster; <br>Fatty acid metabolism cluster
fig|6666666.401843.peg.825	CDS	CP017402.1	810170	809073	-2	-	1098	hypothetical protein	- none -
fig|6666666.401843.peg.827	CDS	CP017402.1	811845	810982	-3	-	864	ABC transporter, ATP-binding protein (cluster 10, nitrate/sulfonate/bicarbonate)	- none -
fig|6666666.401843.peg.828	CDS	CP017402.1	812961	811864	-3	-	1098	ABC transporter, substrate-binding protein (cluster 10, nitrate/sulfonate/bicarbonate)	- none -
fig|6666666.401843.peg.829	CDS	CP017402.1	813929	813030	-2	-	900	Putative dioxygenase	- none -
fig|6666666.401843.peg.830	CDS	CP017402.1	815685	813991	-3	-	1695	Thiamine pyrophosphate-requiring enzymes	- none -
fig|6666666.401843.peg.832	CDS	CP017402.1	817876	816926	-1	-	951	Mobile element protein	- none -
fig|6666666.401843.peg.833	CDS	CP017402.1	818631	817975	-3	-	657	hypothetical protein	- none -
fig|6666666.401843.peg.836	CDS	CP017402.1	823463	822513	-2	-	951	Transposase	- none -
fig|6666666.401843.peg.840	CDS	CP017402.1	828251	829111	2	+	861	Phosphoserine phosphatase (EC 3.1.3.3)	Glycine and Serine Utilization; <br>Serine Biosynthesis; <br>Serine Biosynthesis
fig|6666666.401843.peg.841	CDS	CP017402.1	830157	829240	-3	-	918	Transcriptional regulator, LysR family	- none -
fig|6666666.401843.peg.842	CDS	CP017402.1	830295	831275	3	+	981	BUG/TctC family periplasmic protein	- none -
fig|6666666.401843.peg.843	CDS	CP017402.1	831335	833125	2	+	1791	putative acetolactate synthase large subunit	- none -
fig|6666666.401843.peg.844	CDS	CP017402.1	833122	833898	1	+	777	Short-chain dehydrogenase	- none -
fig|6666666.401843.peg.846	CDS	CP017402.1	836809	834539	-1	-	2271	Ferrichrome-iron receptor	- none -
fig|6666666.401843.peg.847	CDS	CP017402.1	839252	837021	-2	-	2232	Ferrichrome-iron receptor	- none -
fig|6666666.401843.peg.863	CDS	CP017402.1	855898	854741	-1	-	1158	Outer membrane porin	- none -
fig|6666666.401843.peg.865	CDS	CP017402.1	856211	857161	2	+	951	Mobile element protein	- none -
fig|6666666.401843.peg.866	CDS	CP017402.1	857179	857733	1	+	555	Transcriptional regulator, AcrR family	- none -
fig|6666666.401843.peg.867	CDS	CP017402.1	857735	858169	2	+	435	hypothetical protein	- none -
fig|6666666.401843.peg.868	CDS	CP017402.1	858166	858600	1	+	435	hypothetical protein	- none -
fig|6666666.401843.peg.869	CDS	CP017402.1	859387	858584	-1	-	804	putative membrane protein	- none -
fig|6666666.401843.peg.872	CDS	CP017402.1	861879	861178	-3	-	702	Transcriptional regulator, LysR family	- none -
fig|6666666.401843.peg.874	CDS	CP017402.1	864898	863948	-1	-	951	hypothetical protein	- none -
fig|6666666.401843.peg.882	CDS	CP017402.1	873645	872998	-3	-	648	Transcriptional regulator	- none -
fig|6666666.401843.peg.883	CDS	CP017402.1	873725	875797	2	+	2073	N-methylhydantoinase A (EC 3.5.2.14)	Creatine and Creatinine Degradation; <br>Hydantoin metabolism
fig|6666666.401843.peg.884	CDS	CP017402.1	875794	877806	1	+	2013	N-methylhydantoinase B (EC 3.5.2.14)	Creatine and Creatinine Degradation; <br>Hydantoin metabolism
fig|6666666.401843.peg.885	CDS	CP017402.1	877832	879166	2	+	1335	Glycine/D-amino acid oxidases (deaminating)	- none -
fig|6666666.401843.peg.886	CDS	CP017402.1	879275	880267	2	+	993	hypothetical protein	- none -
fig|6666666.401843.peg.888	CDS	CP017402.1	883414	882443	-1	-	972	hypothetical protein	- none -
fig|6666666.401843.peg.890	CDS	CP017402.1	885729	884578	-3	-	1152	Cystathionine beta-lyase (EC 4.4.1.8)	Methionine Biosynthesis
fig|6666666.401843.peg.892	CDS	CP017402.1	886901	887725	2	+	825	3-oxoacyl-[acyl-carrier protein] reductase (EC 1.1.1.100)	CBSS-246196.1.peg.364; <br>Fatty Acid Biosynthesis FASII
fig|6666666.401843.peg.893	CDS	CP017402.1	888938	887922	-2	-	1017	Mobile element protein	- none -
fig|6666666.401843.peg.894	CDS	CP017402.1	890118	889135	-3	-	984	BUG/TctC family periplasmic protein	- none -
fig|6666666.401843.peg.895	CDS	CP017402.1	891304	890177	-1	-	1128	Argininosuccinate lyase-like protein	- none -
fig|6666666.401843.peg.896	CDS	CP017402.1	891669	891295	-3	-	375	Argininosuccinate lyase-like protein	- none -
fig|6666666.401843.peg.897	CDS	CP017402.1	893105	891717	-2	-	1389	MmgE/PrpD family protein	- none -
fig|6666666.401843.peg.898	CDS	CP017402.1	894125	893136	-2	-	990	ABC transporter, substrate-binding protein (cluster 7, di-/tri-carboxylate)	- none -
fig|6666666.401843.peg.900	CDS	CP017402.1	895750	896550	1	+	801	Transcriptional regulator, IclR family	Homogentisate pathway of aromatic compound degradation
fig|6666666.401843.peg.904	CDS	CP017402.1	901927	900950	-1	-	978	probable zinc-binding dehydrogenase	- none -
fig|6666666.401843.peg.905	CDS	CP017402.1	902627	903172	2	+	546	hypothetical protein	- none -
fig|6666666.401843.peg.907	CDS	CP017402.1	904524	905474	3	+	951	hypothetical protein	- none -
fig|6666666.401843.peg.908	CDS	CP017402.1	906190	905471	-1	-	720	putative lipoprotein	- none -
fig|6666666.401843.peg.912	CDS	CP017402.1	909124	909651	1	+	528	Putative transmembrane protein	- none -
fig|6666666.401843.peg.917	CDS	CP017402.1	914394	915005	3	+	612	putative membrane protein	- none -
fig|6666666.401843.peg.918	CDS	CP017402.1	915087	916037	3	+	951	Mobile element protein	- none -
fig|6666666.401843.peg.922	CDS	CP017402.1	919273	919440	1	+	168	hypothetical protein	- none -
fig|6666666.401843.peg.923	CDS	CP017402.1	920132	919452	-2	-	681	putative lipoprotein	- none -
fig|6666666.401843.peg.924	CDS	CP017402.1	920428	920144	-1	-	285	hypothetical protein	- none -
fig|6666666.401843.peg.927	CDS	CP017402.1	923399	922581	-2	-	819	Aldehyde dehydrogenase B (EC 1.2.1.22)	Methylglyoxal Metabolism
fig|6666666.401843.peg.928	CDS	CP017402.1	923573	923421	-2	-	153	Aldehyde dehydrogenase B (EC 1.2.1.22)	Methylglyoxal Metabolism
fig|6666666.401843.peg.929	CDS	CP017402.1	924073	923525	-1	-	549	Aldehyde dehydrogenase B (EC 1.2.1.22)	Methylglyoxal Metabolism
fig|6666666.401843.peg.930	CDS	CP017402.1	924615	926993	3	+	2379	hypothetical protein	- none -
fig|6666666.401843.peg.931	CDS	CP017402.1	926990	927487	2	+	498	hypothetical protein	- none -
fig|6666666.401843.peg.932	CDS	CP017402.1	927711	929063	3	+	1353	Immune-responsive protein 1	- none -
fig|6666666.401843.peg.933	CDS	CP017402.1	929092	929613	1	+	522	Biotin carboxyl carrier protein of acetyl-CoA carboxylase	Fatty Acid Biosynthesis FASII
fig|6666666.401843.peg.934	CDS	CP017402.1	929610	931064	3	+	1455	Pyruvate:Oxaloacetate transcarboxylase domain protein	- none -
fig|6666666.401843.peg.935	CDS	CP017402.1	931099	931347	1	+	249	hypothetical protein	- none -
fig|6666666.401843.peg.937	CDS	CP017402.1	932354	933409	2	+	1056	Nucleoside-diphosphate-sugar epimerases	CBSS-296591.1.peg.2330
fig|6666666.401843.peg.938	CDS	CP017402.1	933422	934213	2	+	792	Transcriptional regulator, GntR family	- none -
fig|6666666.401843.peg.939	CDS	CP017402.1	934246	935616	1	+	1371	Biotin carboxylase of acetyl-CoA carboxylase (EC 6.3.4.14)	Fatty Acid Biosynthesis FASII
fig|6666666.401843.peg.940	CDS	CP017402.1	935632	936711	1	+	1080	Methylcrotonyl-CoA carboxylase carboxyl transferase subunit (EC 6.4.1.4)	HMG CoA Synthesis; <br>Leucine Degradation and HMG-CoA Metabolism
fig|6666666.401843.peg.941	CDS	CP017402.1	936669	936806	3	+	138	Phenylacetate-CoA oxygenase/reductase, PaaK subunit	- none -
fig|6666666.401843.peg.942	CDS	CP017402.1	936793	937743	1	+	951	Mobile element protein	- none -
fig|6666666.401843.peg.943	CDS	CP017402.1	937808	938017	2	+	210	hypothetical protein	- none -
fig|6666666.401843.peg.944	CDS	CP017402.1	938177	938389	2	+	213	hypothetical protein	- none -
fig|6666666.401843.peg.946	CDS	CP017402.1	939724	939939	1	+	216	hypothetical protein	- none -
fig|6666666.401843.peg.947	CDS	CP017402.1	940133	940384	2	+	252	hypothetical protein	- none -
fig|6666666.401843.peg.948	CDS	CP017402.1	940497	941447	3	+	951	Mobile element protein	- none -
fig|6666666.401843.peg.954	CDS	CP017402.1	945908	945696	-2	-	213	putative membrane protein	- none -
fig|6666666.401843.peg.957	CDS	CP017402.1	950598	947986	-3	-	2613	Multimodular transpeptidase-transglycosylase (EC 2.4.1.129) (EC 3.4.-.-)	- none -
fig|6666666.401843.peg.958	CDS	CP017402.1	952647	950734	-3	-	1914	Putative peptidase	- none -
fig|6666666.401843.peg.959	CDS	CP017402.1	953673	953263	-3	-	411	Thioesterase	- none -
fig|6666666.401843.peg.961	CDS	CP017402.1	954955	955905	1	+	951	Mobile element protein	- none -
fig|6666666.401843.peg.962	CDS	CP017402.1	956876	955902	-2	-	975	BUG/TctC family periplasmic protein	- none -
fig|6666666.401843.peg.963	CDS	CP017402.1	957001	957912	1	+	912	Transcriptional regulator, LysR family	- none -
fig|6666666.401843.peg.964	CDS	CP017402.1	958581	958189	-3	-	393	Phage protein	- none -
fig|6666666.401843.peg.965	CDS	CP017402.1	958693	958559	-1	-	135	Alpha-amylase (EC 3.2.1.1)	Trehalose Biosynthesis
fig|6666666.401843.peg.966	CDS	CP017402.1	958711	959661	1	+	951	hypothetical protein	- none -
fig|6666666.401843.peg.979	CDS	CP017402.1	974865	975179	3	+	315	putative membrane protein	- none -
fig|6666666.401843.peg.981	CDS	CP017402.1	976439	977380	2	+	942	ADP-heptose synthase (EC 2.7.-.-) / D-glycero-beta-D-manno-heptose 7-phosphate kinase	LOS core oligosaccharide biosynthesis; <br>LOS core oligosaccharide biosynthesis
fig|6666666.401843.peg.984	CDS	CP017402.1	979084	980034	1	+	951	Mobile element protein	- none -
fig|6666666.401843.peg.986	CDS	CP017402.1	982232	981087	-2	-	1146	Membrane-bound lytic murein transglycosylase B	- none -
fig|6666666.401843.peg.991	CDS	CP017402.1	987069	987710	3	+	642	Alkyl hydroperoxide reductase subunit C-like protein	Oxidative stress; <br>Rubrerythrin; <br>Thioredoxin-disulfide reductase
fig|6666666.401843.peg.993	CDS	CP017402.1	988950	989153	3	+	204	Sulfate transport system permease protein CysT	Cysteine Biosynthesis
fig|6666666.401843.peg.994	CDS	CP017402.1	989178	989849	3	+	672	Sulfate transport system permease protein CysT	Cysteine Biosynthesis
fig|6666666.401843.peg.1000	CDS	CP017402.1	996457	996837	1	+	381	putative membrane protein	- none -
fig|6666666.401843.peg.1001	CDS	CP017402.1	997678	996845	-1	-	834	putative membrane protein	- none -
fig|6666666.401843.peg.1005	CDS	CP017402.1	1001644	1000628	-1	-	1017	Mobile element protein	- none -
fig|6666666.401843.peg.1006	CDS	CP017402.1	1003080	1001797	-3	-	1284	Uncharacterized MFS-type transporter	- none -
fig|6666666.401843.peg.1009	CDS	CP017402.1	1005503	1004568	-2	-	936	Transcriptional regulator, LysR family	- none -
fig|6666666.401843.peg.1013	CDS	CP017402.1	1011173	1010922	-2	-	252	putative membrane protein	- none -
fig|6666666.401843.peg.1014	CDS	CP017402.1	1011969	1011319	-3	-	651	Cytochrome oxidase biogenesis protein Sco1/SenC/PrrC, thiol-disulfide reductase involved in Cu(I) insertion into CoxII Cu(A) center	- none -
fig|6666666.401843.peg.1016	CDS	CP017402.1	1015161	1014310	-3	-	852	Methenyltetrahydrofolate cyclohydrolase (EC 3.5.4.9) / Methylenetetrahydrofolate dehydrogenase (NADP+) (EC 1.5.1.5)	5-FCL-like protein; <br>One-carbon metabolism by tetrahydropterines; <br>One-carbon metabolism by tetrahydropterines
fig|6666666.401843.peg.1017	CDS	CP017402.1	1015784	1015158	-2	-	627	Two-component transcriptional response regulator, LuxR family	- none -
fig|6666666.401843.peg.1019	CDS	CP017402.1	1017828	1020533	3	+	2706	Pyruvate dehydrogenase E1 component (EC 1.2.4.1)	5-FCL-like protein; <br>Dehydrogenase complexes; <br>Pyruvate metabolism II: acetyl-CoA, acetogenesis from pyruvate
fig|6666666.401843.peg.1023	CDS	CP017402.1	1026400	1025450	-1	-	951	Mobile element protein	- none -
fig|6666666.401843.peg.1024	CDS	CP017402.1	1026418	1026540	1	+	123	Coproporphyrinogen III oxidase, oxygen-independent (EC 1.3.99.22)	Heme and Siroheme Biosynthesis
fig|6666666.401843.peg.1029	CDS	CP017402.1	1032612	1031839	-3	-	774	Enoyl-[acyl-carrier-protein] reductase [NADH] (EC 1.3.1.9)	Fatty Acid Biosynthesis FASII
fig|6666666.401843.peg.1034	CDS	CP017402.1	1038208	1038008	-1	-	201	hypothetical protein	- none -
fig|6666666.401843.peg.1035	CDS	CP017402.1	1038320	1038847	2	+	528	Phenylacetate-CoA oxygenase/reductase, PaaK subunit	- none -
fig|6666666.401843.peg.1036	CDS	CP017402.1	1039392	1039234	-3	-	159	hypothetical protein	- none -
fig|6666666.401843.peg.1038	CDS	CP017402.1	1040470	1039985	-1	-	486	Acetyltransferase	- none -
fig|6666666.401843.peg.1041	CDS	CP017402.1	1041952	1042896	1	+	945	putative membrane protein	- none -
fig|6666666.401843.peg.1044	CDS	CP017402.1	1045281	1045616	3	+	336	hypothetical protein	- none -
fig|6666666.401843.peg.1045	CDS	CP017402.1	1045613	1046473	2	+	861	Putative peptidase	- none -
fig|6666666.401843.peg.1047	CDS	CP017402.1	1047108	1046845	-3	-	264	Translation initiation factor 1	Translation initiation factors bacterial
fig|6666666.401843.peg.1048	CDS	CP017402.1	1047352	1048302	1	+	951	Mobile element protein	- none -
fig|6666666.401843.peg.1054	CDS	CP017402.1	1052750	1053043	2	+	294	Chemotaxis regulator - transmits chemoreceptor signals to flagellar motor components CheY	- none -
fig|6666666.401843.peg.1057	CDS	CP017402.1	1055716	1057422	1	+	1707	Methyl-accepting chemotaxis sensor/transducer protein	- none -
fig|6666666.401843.peg.1058	CDS	CP017402.1	1057431	1057994	3	+	564	Chemotaxis protein methyltransferase CheR (EC 2.1.1.80)	- none -
fig|6666666.401843.peg.1059	CDS	CP017402.1	1057972	1058289	1	+	318	Chemotaxis protein methyltransferase CheR (EC 2.1.1.80)	- none -
fig|6666666.401843.peg.1061	CDS	CP017402.1	1059391	1059780	1	+	390	Chemotaxis regulator - transmits chemoreceptor signals to flagellar motor components CheY	- none -
fig|6666666.401843.peg.1063	CDS	CP017402.1	1061537	1060521	-2	-	1017	Mobile element protein	- none -
fig|6666666.401843.peg.1070	CDS	CP017402.1	1069106	1069519	2	+	414	putative membrane protein	- none -
fig|6666666.401843.peg.1071	CDS	CP017402.1	1069509	1069832	3	+	324	putative membrane protein	- none -
fig|6666666.401843.peg.1072	CDS	CP017402.1	1070903	1069887	-2	-	1017	Mobile element protein	- none -
fig|6666666.401843.peg.1078	CDS	CP017402.1	1077021	1078457	3	+	1437	D-alanyl-D-alanine carboxypeptidase (EC 3.4.16.4)	Metallocarboxypeptidases (EC 3.4.17.-); <br>Murein Hydrolases
fig|6666666.401843.peg.1080	CDS	CP017402.1	1079525	1080541	2	+	1017	Mobile element protein	- none -
fig|6666666.401843.peg.1083	CDS	CP017402.1	1085358	1086074	3	+	717	putative membrane protein	- none -
fig|6666666.401843.peg.1084	CDS	CP017402.1	1086159	1086476	3	+	318	putative membrane protein	- none -
fig|6666666.401843.peg.1085	CDS	CP017402.1	1086517	1086930	1	+	414	putative membrane protein	- none -
fig|6666666.401843.peg.1090	CDS	CP017402.1	1091024	1091896	2	+	873	hypothetical protein	- none -
fig|6666666.401843.peg.1091	CDS	CP017402.1	1092013	1094301	1	+	2289	NADP-dependent malic enzyme (EC 1.1.1.40)	Pyruvate metabolism I: anaplerotic reactions, PEP
fig|6666666.401843.peg.1092	CDS	CP017402.1	1094724	1095269	3	+	546	Patatin	- none -
fig|6666666.401843.peg.1093	CDS	CP017402.1	1095251	1095511	2	+	261	Patatin	- none -
fig|6666666.401843.peg.1095	CDS	CP017402.1	1096949	1095999	-2	-	951	Mobile element protein	- none -
fig|6666666.401843.peg.1096	CDS	CP017402.1	1097998	1097048	-1	-	951	Mobile element protein	- none -
fig|6666666.401843.peg.1097	CDS	CP017402.1	1098016	1098153	1	+	138	Alpha-amylase (EC 3.2.1.1)	Trehalose Biosynthesis
fig|6666666.401843.peg.1105	CDS	CP017402.1	1106491	1106381	-1	-	111	hypothetical protein	- none -
fig|6666666.401843.peg.1112	CDS	CP017402.1	1113253	1114203	1	+	951	Mobile element protein	- none -
fig|6666666.401843.peg.1113	CDS	CP017402.1	1114218	1114784	3	+	567	Type II/IV secretion system protein TadC, associated with Flp pilus assembly	Widespread colonization island
fig|6666666.401843.peg.1117	CDS	CP017402.1	1118936	1117986	-2	-	951	Mobile element protein	- none -
fig|6666666.401843.peg.1118	CDS	CP017402.1	1118954	1119094	2	+	141	Enoyl-CoA hydratase (EC 4.2.1.17)	Acetyl-CoA fermentation to Butyrate; <br>Butanol Biosynthesis; <br>Butyrate metabolism cluster; <br>Fatty acid metabolism cluster; <br>Isoleucine degradation; <br>Polyhydroxybutyrate metabolism; <br>Valine degradation
fig|6666666.401843.peg.1120	CDS	CP017402.1	1120857	1119544	-3	-	1314	Inner membrane protein YihY, formerly thought to be RNase BN	LMPTP YfkJ cluster; <br>Riboflavin synthesis cluster
fig|6666666.401843.peg.1121	CDS	CP017402.1	1120875	1121246	3	+	372	putative membrane protein	- none -
fig|6666666.401843.peg.1124	CDS	CP017402.1	1123012	1123575	1	+	564	Two-component system response regulator protein	- none -
fig|6666666.401843.peg.1126	CDS	CP017402.1	1126601	1126473	-2	-	129	Coproporphyrinogen III oxidase, oxygen-independent (EC 1.3.99.22)	Heme and Siroheme Biosynthesis
fig|6666666.401843.peg.1127	CDS	CP017402.1	1126619	1127569	2	+	951	Mobile element protein	- none -
fig|6666666.401843.peg.1128	CDS	CP017402.1	1127737	1128561	1	+	825	Branched-chain amino acid transport ATP-binding protein LivG (TC 3.A.1.4.1)	ABC transporter branched-chain amino acid (TC 3.A.1.4.1)
fig|6666666.401843.peg.1129	CDS	CP017402.1	1128561	1129439	3	+	879	High-affinity branched-chain amino acid transport system permease protein LivH (TC 3.A.1.4.1)	ABC transporter branched-chain amino acid (TC 3.A.1.4.1)
fig|6666666.401843.peg.1130	CDS	CP017402.1	1129514	1130386	2	+	873	hypothetical protein	- none -
fig|6666666.401843.peg.1131	CDS	CP017402.1	1130383	1131459	1	+	1077	High-affinity leucine-specific transport system, periplasmic binding protein LivK (TC 3.A.1.4.1)	ABC transporter branched-chain amino acid (TC 3.A.1.4.1)
fig|6666666.401843.peg.1132	CDS	CP017402.1	1131467	1132282	2	+	816	Branched-chain amino acid transport ATP-binding protein LivG (TC 3.A.1.4.1)	ABC transporter branched-chain amino acid (TC 3.A.1.4.1)
fig|6666666.401843.peg.1133	CDS	CP017402.1	1132279	1134144	1	+	1866	Long-chain-fatty-acid--CoA ligase (EC 6.2.1.3)	Biotin biosynthesis; <br>Biotin synthesis cluster; <br>Fatty acid metabolism cluster
fig|6666666.401843.peg.1134	CDS	CP017402.1	1134223	1134855	1	+	633	Transcriptional regulator, AcrR family	- none -
fig|6666666.401843.peg.1135	CDS	CP017402.1	1135154	1134852	-2	-	303	putative membrane protein	- none -
fig|6666666.401843.peg.1137	CDS	CP017402.1	1137479	1136724	-2	-	756	Putative short-chain dehydrogenase	- none -
fig|6666666.401843.peg.1145	CDS	CP017402.1	1147843	1148214	1	+	372	hypothetical protein	- none -
fig|6666666.401843.peg.1147	CDS	CP017402.1	1152582	1154195	3	+	1614	DNA internalization-related competence protein ComEC/Rec2	- none -
fig|6666666.401843.peg.1148	CDS	CP017402.1	1155109	1154582	-1	-	528	Phenylacetate-CoA oxygenase/reductase, PaaK subunit	- none -
fig|6666666.401843.peg.1149	CDS	CP017402.1	1155221	1156084	2	+	864	DNA internalization-related competence protein ComEC/Rec2	- none -
fig|6666666.401843.peg.1150	CDS	CP017402.1	1156126	1157052	1	+	927	Putative hydrolase	- none -
fig|6666666.401843.peg.1153	CDS	CP017402.1	1159586	1158636	-2	-	951	putative exported protein	- none -
fig|6666666.401843.peg.1156	CDS	CP017402.1	1162769	1160487	-2	-	2283	NADP-dependent malic enzyme (EC 1.1.1.40)	Pyruvate metabolism I: anaplerotic reactions, PEP
fig|6666666.401843.peg.1157	CDS	CP017402.1	1165620	1162924	-3	-	2697	Pyruvate dehydrogenase E1 component (EC 1.2.4.1)	5-FCL-like protein; <br>Dehydrogenase complexes; <br>Pyruvate metabolism II: acetyl-CoA, acetogenesis from pyruvate
fig|6666666.401843.peg.1158	CDS	CP017402.1	1165746	1166234	3	+	489	Transcriptional regulator, AsnC family	- none -
fig|6666666.401843.peg.1159	CDS	CP017402.1	1166270	1168132	2	+	1863	Oligopeptide transporter, OPT family	- none -
fig|6666666.401843.peg.1160	CDS	CP017402.1	1168129	1168320	1	+	192	Oligopeptide transporter, OPT family	- none -
fig|6666666.401843.peg.1165	CDS	CP017402.1	1176392	1175634	-2	-	759	3-oxoacyl-[acyl-carrier protein] reductase	- none -
fig|6666666.401843.peg.1166	CDS	CP017402.1	1176480	1177382	3	+	903	Transcriptional regulator, LysR family	- none -
fig|6666666.401843.peg.1167	CDS	CP017402.1	1178329	1177379	-1	-	951	Mobile element protein	- none -
fig|6666666.401843.peg.1168	CDS	CP017402.1	1179378	1178428	-3	-	951	Mobile element protein	- none -
fig|6666666.401843.peg.1169	CDS	CP017402.1	1180491	1179508	-3	-	984	BUG/TctC family periplasmic protein	- none -
fig|6666666.401843.peg.1170	CDS	CP017402.1	1181268	1180546	-3	-	723	Putative short-chain dehydrogenase	- none -
fig|6666666.401843.peg.1171	CDS	CP017402.1	1181672	1181265	-2	-	408	Putative dioxygenase	- none -
fig|6666666.401843.peg.1172	CDS	CP017402.1	1181736	1182602	3	+	867	Mobile element protein	- none -
fig|6666666.401843.peg.1183	CDS	CP017402.1	1195437	1195751	3	+	315	hypothetical protein	- none -
fig|6666666.401843.peg.1184	CDS	CP017402.1	1195767	1196612	3	+	846	putative membrane protein	- none -
fig|6666666.401843.peg.1186	CDS	CP017402.1	1198108	1198989	1	+	882	Phenazine biosynthesis protein PhzF like	- none -
fig|6666666.401843.peg.1187	CDS	CP017402.1	1199088	1200038	3	+	951	hypothetical protein	- none -
fig|6666666.401843.peg.1188	CDS	CP017402.1	1200137	1201087	2	+	951	hypothetical protein	- none -
fig|6666666.401843.peg.1189	CDS	CP017402.1	1201186	1202136	1	+	951	hypothetical protein	- none -
fig|6666666.401843.peg.1190	CDS	CP017402.1	1202543	1202133	-2	-	411	Putative dioxygenase	- none -
fig|6666666.401843.peg.1192	CDS	CP017402.1	1204460	1203498	-2	-	963	hypothetical protein	- none -
fig|6666666.401843.peg.1194	CDS	CP017402.1	1205736	1206614	3	+	879	Transcriptional regulator, LysR family	- none -
fig|6666666.401843.peg.1195	CDS	CP017402.1	1206739	1207518	1	+	780	Putative short-chain dehydrogenase	- none -
fig|6666666.401843.peg.1196	CDS	CP017402.1	1207672	1209093	1	+	1422	Uncharacterized MFS-type transporter	- none -
fig|6666666.401843.peg.1198	CDS	CP017402.1	1211254	1211376	1	+	123	putative membrane protein	- none -
fig|6666666.401843.peg.1199	CDS	CP017402.1	1212564	1211452	-3	-	1113	Muramoyltetrapeptide carboxypeptidase (EC 3.4.17.13)	Metallocarboxypeptidases (EC 3.4.17.-); <br>Murein Hydrolases; <br>Recycling of Peptidoglycan Amino Acids
fig|6666666.401843.peg.1200	CDS	CP017402.1	1212720	1213466	3	+	747	Ribulose-5-phosphate 4-epimerase and related epimerases and aldolases	- none -
fig|6666666.401843.peg.1201	CDS	CP017402.1	1214379	1213474	-3	-	906	Transcriptional regulator, LysR family	- none -
fig|6666666.401843.peg.1202	CDS	CP017402.1	1214522	1215439	2	+	918	3-hydroxyisobutyrate dehydrogenase family protein	- none -
fig|6666666.401843.peg.1203	CDS	CP017402.1	1215479	1216432	2	+	954	BUG/TctC family periplasmic protein	- none -
fig|6666666.401843.peg.1204	CDS	CP017402.1	1216457	1217035	2	+	579	hypothetical protein	- none -
fig|6666666.401843.peg.1205	CDS	CP017402.1	1217478	1217050	-3	-	429	UPF0053 inner membrane protein YoaE	- none -
fig|6666666.401843.peg.1206	CDS	CP017402.1	1218634	1217501	-1	-	1134	UPF0053 inner membrane protein YoaE	- none -
fig|6666666.401843.peg.1208	CDS	CP017402.1	1218886	1219317	1	+	432	hypothetical protein	- none -
fig|6666666.401843.peg.1209	CDS	CP017402.1	1219748	1219395	-2	-	354	hypothetical protein	- none -
fig|6666666.401843.peg.1211	CDS	CP017402.1	1221006	1220818	-3	-	189	Butyryl-CoA dehydrogenase	- none -
fig|6666666.401843.peg.1212	CDS	CP017402.1	1221024	1221974	3	+	951	Mobile element protein	- none -
fig|6666666.401843.peg.1213	CDS	CP017402.1	1222903	1222040	-1	-	864	putative membrane protein	- none -
fig|6666666.401843.peg.1215	CDS	CP017402.1	1224184	1223249	-1	-	936	Transcriptional regulator, LysR family	- none -
fig|6666666.401843.peg.1216	CDS	CP017402.1	1225034	1224297	-2	-	738	ABC transporter, ATP-binding protein (cluster 3, basic aa/glutamine/opines)	- none -
fig|6666666.401843.peg.1217	CDS	CP017402.1	1225743	1225054	-3	-	690	ABC transporter, permease protein (cluster 3, basic aa/glutamine/opines)	- none -
fig|6666666.401843.peg.1218	CDS	CP017402.1	1226425	1225736	-1	-	690	ABC transporter, permease protein (cluster 3, basic aa/glutamine/opines)	- none -
fig|6666666.401843.peg.1220	CDS	CP017402.1	1227245	1226529	-2	-	717	ABC transporter, substrate-binding protein (cluster 3, basic aa/glutamine/opines)	- none -
fig|6666666.401843.peg.1227	CDS	CP017402.1	1231702	1232148	1	+	447	4-carboxymuconolactone decarboxylase domain/alkylhydroperoxidase AhpD family core domain protein	- none -
fig|6666666.401843.peg.1229	CDS	CP017402.1	1233191	1233517	2	+	327	hypothetical protein	- none -
fig|6666666.401843.peg.1232	CDS	CP017402.1	1234424	1234765	2	+	342	Ferredoxin	Soluble cytochromes and functionally related electron carriers
fig|6666666.401843.peg.1233	CDS	CP017402.1	1235929	1234799	-1	-	1131	hypothetical protein	- none -
fig|6666666.401843.peg.1236	CDS	CP017402.1	1240210	1240383	1	+	174	Phenylacetate-CoA oxygenase/reductase, PaaK subunit	- none -
fig|6666666.401843.peg.1237	CDS	CP017402.1	1240370	1241320	2	+	951	Mobile element protein	- none -
fig|6666666.401843.peg.1238	CDS	CP017402.1	1241413	1242807	1	+	1395	ortholog of Bordetella pertussis (BX470248) BP1200	- none -
fig|6666666.401843.peg.1239	CDS	CP017402.1	1243737	1245134	3	+	1398	ortholog of Bordetella pertussis (BX470248) BP1200	- none -
fig|6666666.401843.peg.1240	CDS	CP017402.1	1245926	1245231	-2	-	696	Transcriptional regulator, AcrR family	- none -
fig|6666666.401843.peg.1241	CDS	CP017402.1	1246084	1247292	1	+	1209	Transcriptional regulator	- none -
fig|6666666.401843.peg.1244	CDS	CP017402.1	1249622	1248660	-2	-	963	Transcriptional regulator, LysR family	- none -
fig|6666666.401843.peg.1246	CDS	CP017402.1	1251220	1252176	1	+	957	BUG/TctC family periplasmic protein	- none -
fig|6666666.401843.peg.1247	CDS	CP017402.1	1253571	1252192	-3	-	1380	Putative oxidoreductase	- none -
fig|6666666.401843.peg.1252	CDS	CP017402.1	1256628	1257683	3	+	1056	Efflux ABC transporter, ATP-binding protein	- none -
fig|6666666.401843.peg.1253	CDS	CP017402.1	1257680	1258465	2	+	786	Efflux ABC transporter, permease protein	- none -
fig|6666666.401843.peg.1259	CDS	CP017402.1	1262685	1263812	3	+	1128	Alanine racemase (EC 5.1.1.1)	Alanine biosynthesis; <br>Pyruvate Alanine Serine Interconversions
fig|6666666.401843.peg.1261	CDS	CP017402.1	1265386	1264694	-1	-	693	putative membrane protein	- none -
fig|6666666.401843.peg.1262	CDS	CP017402.1	1265492	1266442	2	+	951	hypothetical protein	- none -
fig|6666666.401843.peg.1263	CDS	CP017402.1	1267017	1266439	-3	-	579	RNA polymerase ECF-type sigma factor	- none -
fig|6666666.401843.peg.1266	CDS	CP017402.1	1270320	1271093	3	+	774	putative membrane protein	- none -
fig|6666666.401843.peg.1267	CDS	CP017402.1	1271252	1271479	2	+	228	hypothetical protein	- none -
fig|6666666.401843.peg.1269	CDS	CP017402.1	1274692	1272956	-1	-	1737	putative membrane protein	- none -
fig|6666666.401843.peg.1278	CDS	CP017402.1	1280532	1280197	-3	-	336	hypothetical protein	- none -
fig|6666666.401843.peg.1284	CDS	CP017402.1	1287437	1287300	-2	-	138	hypothetical protein	- none -
fig|6666666.401843.peg.1292	CDS	CP017402.1	1296983	1296579	-2	-	405	hypothetical protein	- none -
fig|6666666.401843.peg.1293	CDS	CP017402.1	1297770	1297135	-3	-	636	hypothetical protein	- none -
fig|6666666.401843.peg.1296	CDS	CP017402.1	1301533	1302321	1	+	789	Dienelactone hydrolase family protein	- none -
fig|6666666.401843.peg.1301	CDS	CP017402.1	1309267	1309494	1	+	228	FIG005080: Possible exported protein	CBSS-354.1.peg.2917
fig|6666666.401843.peg.1302	CDS	CP017402.1	1309539	1312940	3	+	3402	FIG005080: Possible exported protein	CBSS-354.1.peg.2917
fig|6666666.401843.peg.1304	CDS	CP017402.1	1314702	1314376	-3	-	327	Thioredoxin	- none -
fig|6666666.401843.peg.1305	CDS	CP017402.1	1315099	1314782	-1	-	318	hypothetical protein	- none -
fig|6666666.401843.peg.1307	CDS	CP017402.1	1316956	1317564	1	+	609	putative membrane protein	- none -
fig|6666666.401843.peg.1309	CDS	CP017402.1	1319900	1321114	2	+	1215	putative membrane protein	- none -
fig|6666666.401843.peg.1310	CDS	CP017402.1	1322061	1321111	-3	-	951	hypothetical protein	- none -
fig|6666666.401843.peg.1311	CDS	CP017402.1	1322079	1322819	3	+	741	putative membrane protein	- none -
fig|6666666.401843.peg.1314	CDS	CP017402.1	1324448	1324804	2	+	357	Aspartate racemase (EC 5.1.1.13)	Glutamine, Glutamate, Aspartate and Asparagine Biosynthesis
fig|6666666.401843.peg.1315	CDS	CP017402.1	1325587	1324886	-1	-	702	Branched-chain amino acid transport ATP-binding protein LivF (TC 3.A.1.4.1)	ABC transporter branched-chain amino acid (TC 3.A.1.4.1)
fig|6666666.401843.peg.1316	CDS	CP017402.1	1326355	1325588	-1	-	768	Branched-chain amino acid transport ATP-binding protein LivG (TC 3.A.1.4.1)	ABC transporter branched-chain amino acid (TC 3.A.1.4.1)
fig|6666666.401843.peg.1317	CDS	CP017402.1	1327590	1326352	-3	-	1239	Branched-chain amino acid transport system permease protein LivM (TC 3.A.1.4.1)	ABC transporter branched-chain amino acid (TC 3.A.1.4.1)
fig|6666666.401843.peg.1318	CDS	CP017402.1	1328516	1327590	-2	-	927	High-affinity branched-chain amino acid transport system permease protein LivH (TC 3.A.1.4.1)	ABC transporter branched-chain amino acid (TC 3.A.1.4.1)
fig|6666666.401843.peg.1319	CDS	CP017402.1	1329734	1328619	-2	-	1116	Branched-chain amino acid ABC transporter, amino acid-binding protein (TC 3.A.1.4.1)	ABC transporter branched-chain amino acid (TC 3.A.1.4.1)
fig|6666666.401843.peg.1320	CDS	CP017402.1	1330700	1329750	-2	-	951	Phenylacetate-CoA oxygenase/reductase, PaaK subunit	- none -
fig|6666666.401843.peg.1323	CDS	CP017402.1	1332676	1333989	1	+	1314	Glycerol-3-phosphate ABC transporter, substrate-binding protein UgpB	- none -
fig|6666666.401843.peg.1327	CDS	CP017402.1	1338297	1337170	-3	-	1128	Branched-chain amino acid ABC transporter, amino acid-binding protein (TC 3.A.1.4.1)	ABC transporter branched-chain amino acid (TC 3.A.1.4.1)
fig|6666666.401843.peg.1328	CDS	CP017402.1	1338418	1339143	1	+	726	hypothetical protein	- none -
fig|6666666.401843.peg.1329	CDS	CP017402.1	1339242	1340192	3	+	951	Mobile element protein	- none -
fig|6666666.401843.peg.1330	CDS	CP017402.1	1340456	1340172	-2	-	285	putative membrane protein	- none -
fig|6666666.401843.peg.1332	CDS	CP017402.1	1340939	1341436	2	+	498	hypothetical protein	- none -
fig|6666666.401843.peg.1333	CDS	CP017402.1	1341433	1341960	1	+	528	hypothetical protein	- none -
fig|6666666.401843.peg.1334	CDS	CP017402.1	1342094	1342909	2	+	816	Methionine ABC transporter substrate-binding protein	Methionine Biosynthesis
fig|6666666.401843.peg.1335	CDS	CP017402.1	1344103	1342922	-1	-	1182	L-lactate dehydrogenase	- none -
fig|6666666.401843.peg.1337	CDS	CP017402.1	1345641	1345171	-3	-	471	hypothetical protein	- none -
fig|6666666.401843.peg.1338	CDS	CP017402.1	1346594	1345767	-2	-	828	putative lipoprotein	- none -
fig|6666666.401843.peg.1339	CDS	CP017402.1	1347399	1346623	-3	-	777	Lipoate-protein ligase A	Lipoic acid metabolism
fig|6666666.401843.peg.1340	CDS	CP017402.1	1347671	1347396	-2	-	276	Lipoate-protein ligase A	Lipoic acid metabolism
fig|6666666.401843.peg.1341	CDS	CP017402.1	1348150	1347686	-1	-	465	Acetyltransferase	- none -
fig|6666666.401843.peg.1342	CDS	CP017402.1	1348863	1348162	-3	-	702	Glutathione S-transferase (EC 2.5.1.18)	Glutathione: Non-redox reactions
fig|6666666.401843.peg.1345	CDS	CP017402.1	1352362	1352697	1	+	336	FIG140336: TPR domain protein	- none -
fig|6666666.401843.peg.1346	CDS	CP017402.1	1352885	1354333	2	+	1449	CAIB/BAIF family protein	- none -
fig|6666666.401843.peg.1348	CDS	CP017402.1	1355381	1354842	-2	-	540	Alkyl hydroperoxide reductase subunit C-like protein	Oxidative stress; <br>Rubrerythrin; <br>Thioredoxin-disulfide reductase
fig|6666666.401843.peg.1349	CDS	CP017402.1	1356424	1355474	-1	-	951	Mobile element protein	- none -
fig|6666666.401843.peg.1350	CDS	CP017402.1	1356930	1356523	-3	-	408	putative membrane protein	- none -
fig|6666666.401843.peg.1351	CDS	CP017402.1	1357594	1357163	-1	-	432	putative membrane protein	- none -
fig|6666666.401843.peg.1353	CDS	CP017402.1	1358996	1358271	-2	-	726	hypothetical protein	- none -
fig|6666666.401843.peg.1355	CDS	CP017402.1	1359417	1359740	3	+	324	hypothetical protein	- none -
fig|6666666.401843.peg.1356	CDS	CP017402.1	1360630	1359743	-1	-	888	hypothetical protein	- none -
fig|6666666.401843.peg.1358	CDS	CP017402.1	1361513	1361160	-2	-	354	putative membrane protein	- none -
fig|6666666.401843.peg.1359	CDS	CP017402.1	1362259	1361753	-1	-	507	putative membrane protein	- none -
fig|6666666.401843.peg.1361	CDS	CP017402.1	1363689	1364504	3	+	816	UPF0001 protein YggS	- none -
fig|6666666.401843.peg.1363	CDS	CP017402.1	1365456	1367375	3	+	1920	Two-component system sensor histidine kinase	- none -
fig|6666666.401843.peg.1364	CDS	CP017402.1	1367342	1368427	2	+	1086	Two-component system sensor histidine kinase	- none -
fig|6666666.401843.peg.1366	CDS	CP017402.1	1371899	1370958	-2	-	942	4-alpha-glucanotransferase (amylomaltase) (EC 2.4.1.25)	Glycogen metabolism
fig|6666666.401843.peg.1367	CDS	CP017402.1	1372267	1371884	-1	-	384	4-alpha-glucanotransferase (amylomaltase) (EC 2.4.1.25)	Glycogen metabolism
fig|6666666.401843.peg.1371	CDS	CP017402.1	1381737	1378396	-3	-	3342	Trehalose synthase (EC 5.4.99.16)	Trehalose Biosynthesis
fig|6666666.401843.peg.1372	CDS	CP017402.1	1383281	1381749	-2	-	1533	Alpha-amylase (EC 3.2.1.1)	Trehalose Biosynthesis
fig|6666666.401843.peg.1373	CDS	CP017402.1	1384522	1383275	-1	-	1248	Alpha-amylase (EC 3.2.1.1)	Trehalose Biosynthesis
fig|6666666.401843.peg.1374	CDS	CP017402.1	1384540	1385490	1	+	951	Phenylacetate-CoA oxygenase/reductase, PaaK subunit	- none -
fig|6666666.401843.peg.1375	CDS	CP017402.1	1385735	1385556	-2	-	180	Nicotinamide-nucleotide amidase (EC 3.5.1.42)	- none -
fig|6666666.401843.peg.1376	CDS	CP017402.1	1386607	1385852	-1	-	756	Hydrolase, alpha/beta fold family	- none -
fig|6666666.401843.peg.1378	CDS	CP017402.1	1388629	1387793	-1	-	837	putative membrane protein	- none -
fig|6666666.401843.peg.1379	CDS	CP017402.1	1388647	1389597	1	+	951	Phenylacetate-CoA oxygenase/reductase, PaaK subunit	- none -
fig|6666666.401843.peg.1380	CDS	CP017402.1	1389788	1389588	-2	-	201	putative membrane protein	- none -
fig|6666666.401843.peg.1381	CDS	CP017402.1	1390987	1389785	-1	-	1203	Cardiolipin synthase (EC 2.7.8.-), ClsC	- none -
fig|6666666.401843.peg.1383	CDS	CP017402.1	1391866	1392078	1	+	213	hypothetical protein	- none -
fig|6666666.401843.peg.1386	CDS	CP017402.1	1393724	1396324	2	+	2601	autotransporter	- none -
fig|6666666.401843.peg.1391	CDS	CP017402.1	1402963	1402283	-1	-	681	Transcriptional regulator, GntR family	- none -
fig|6666666.401843.peg.1392	CDS	CP017402.1	1403165	1405204	2	+	2040	putative acetyl-CoA synthetase	- none -
fig|6666666.401843.peg.1393	CDS	CP017402.1	1405229	1406209	2	+	981	BUG/TctC family periplasmic protein	- none -
fig|6666666.401843.peg.1394	CDS	CP017402.1	1406235	1407032	3	+	798	Citrate synthase (si) (EC 2.3.3.1)	Glyoxylate bypass; <br>TCA Cycle
fig|6666666.401843.peg.1395	CDS	CP017402.1	1407029	1408222	2	+	1194	L-carnitine dehydratase/bile acid-inducible protein F	- none -
fig|6666666.401843.peg.1396	CDS	CP017402.1	1408219	1409181	1	+	963	hypothetical protein	- none -
fig|6666666.401843.peg.1397	CDS	CP017402.1	1410239	1409199	-2	-	1041	Transcriptional regulator, LacI family	- none -
fig|6666666.401843.peg.1398	CDS	CP017402.1	1410835	1410227	-1	-	609	3-isopropylmalate dehydratase small subunit (EC 4.2.1.33)	Branched-Chain Amino Acid Biosynthesis; <br>Leucine Biosynthesis
fig|6666666.401843.peg.1399	CDS	CP017402.1	1411013	1410837	-2	-	177	3-isopropylmalate dehydratase large subunit (EC 4.2.1.33)	Branched-Chain Amino Acid Biosynthesis; <br>Leucine Biosynthesis
fig|6666666.401843.peg.1400	CDS	CP017402.1	1412254	1410998	-1	-	1257	3-isopropylmalate dehydratase large subunit (EC 4.2.1.33)	Branched-Chain Amino Acid Biosynthesis; <br>Leucine Biosynthesis
fig|6666666.401843.peg.1401	CDS	CP017402.1	1412424	1413419	3	+	996	BUG/TctC family periplasmic protein	- none -
fig|6666666.401843.peg.1404	CDS	CP017402.1	1416551	1415601	-2	-	951	Phenylacetate-CoA oxygenase/reductase, PaaK subunit	- none -
fig|6666666.401843.peg.1408	CDS	CP017402.1	1420215	1419199	-3	-	1017	Mobile element protein	- none -
fig|6666666.401843.peg.1410	CDS	CP017402.1	1421679	1422992	3	+	1314	Flagellar biosynthesis protein FlhA	Flagellar motility
fig|6666666.401843.peg.1411	CDS	CP017402.1	1423020	1423796	3	+	777	Flagellar biosynthesis protein FlhA	Flagellar motility
fig|6666666.401843.peg.1425	CDS	CP017402.1	1438877	1440748	2	+	1872	Methyl-accepting chemotaxis sensor/transducer protein	- none -
fig|6666666.401843.peg.1426	CDS	CP017402.1	1440869	1442488	2	+	1620	Methyl-accepting chemotaxis sensor/transducer protein	- none -
fig|6666666.401843.peg.1428	CDS	CP017402.1	1444326	1445342	3	+	1017	Mobile element protein	- none -
fig|6666666.401843.peg.1436	CDS	CP017402.1	1450073	1449861	-2	-	213	Flagellar hook-length control protein FliK	- none -
fig|6666666.401843.peg.1437	CDS	CP017402.1	1451039	1450089	-2	-	951	Mobile element protein	- none -
fig|6666666.401843.peg.1438	CDS	CP017402.1	1452211	1451138	-1	-	1074	Flagellar hook-length control protein FliK	- none -
fig|6666666.401843.peg.1445	CDS	CP017402.1	1458630	1458235	-3	-	396	hypothetical protein	- none -
fig|6666666.401843.peg.1447	CDS	CP017402.1	1459250	1458963	-2	-	288	ortholog of Bordetella pertussis (BX470248) BP1407	- none -
fig|6666666.401843.peg.1448	CDS	CP017402.1	1460238	1459216	-3	-	1023	ortholog of Bordetella pertussis (BX470248) BP1407	- none -
fig|6666666.401843.peg.1457	CDS	CP017402.1	1468753	1467512	-1	-	1242	UPF0056 inner membrane protein MarC	- none -
fig|6666666.401843.peg.1481	CDS	CP017402.1	1494270	1493320	-3	-	951	Mobile element protein	- none -
fig|6666666.401843.peg.1483	CDS	CP017402.1	1495380	1496537	3	+	1158	putative membrane protein	- none -
fig|6666666.401843.peg.1485	CDS	CP017402.1	1497133	1498083	1	+	951	Phenylacetate-CoA oxygenase/reductase, PaaK subunit	- none -
fig|6666666.401843.peg.1490	CDS	CP017402.1	1501442	1502335	2	+	894	3-hydroxyisobutyrate dehydrogenase (EC 1.1.1.31)	Valine degradation
fig|6666666.401843.peg.1491	CDS	CP017402.1	1502381	1502818	2	+	438	Thioesterase	- none -
fig|6666666.401843.peg.1493	CDS	CP017402.1	1504527	1503577	-3	-	951	Mobile element protein	- none -
fig|6666666.401843.peg.1494	CDS	CP017402.1	1505576	1504626	-2	-	951	hypothetical protein	- none -
fig|6666666.401843.peg.1498	CDS	CP017402.1	1511421	1512128	3	+	708	Oxidoreductase, short-chain dehydrogenase/reductase family (EC 1.1.1.-)	Capsular Polysaccharides Biosynthesis and Assembly
fig|6666666.401843.peg.1500	CDS	CP017402.1	1513847	1512948	-2	-	900	Transcriptional regulator, LysR family	- none -
fig|6666666.401843.peg.1501	CDS	CP017402.1	1514980	1513895	-1	-	1086	ABC transporter, ATP-binding protein (cluster 1, maltose/g3p/polyamine/iron); ABC transporter, ATP-binding protein (cluster 10, nitrate/sulfonate/bicarbonate)	- none -
fig|6666666.401843.peg.1502	CDS	CP017402.1	1516671	1514977	-3	-	1695	Ferric iron ABC transporter, permease protein	Iron acquisition in Streptococcus
fig|6666666.401843.peg.1503	CDS	CP017402.1	1516705	1516863	1	+	159	Phenylacetate-CoA oxygenase/reductase, PaaK subunit	- none -
fig|6666666.401843.peg.1504	CDS	CP017402.1	1516850	1517800	2	+	951	hypothetical protein	- none -
fig|6666666.401843.peg.1505	CDS	CP017402.1	1517936	1518244	2	+	309	putative membrane protein	- none -
fig|6666666.401843.peg.1506	CDS	CP017402.1	1518260	1519312	2	+	1053	putative membrane protein	- none -
fig|6666666.401843.peg.1510	CDS	CP017402.1	1523143	1521851	-1	-	1293	Molybdopterin molybdenumtransferase (EC 2.10.1.1)	- none -
fig|6666666.401843.peg.1512	CDS	CP017402.1	1523886	1524983	3	+	1098	[4Fe-4S] cluster assembly scaffold protein Mrp (=ApbC)	- none -
fig|6666666.401843.peg.1514	CDS	CP017402.1	1525547	1526227	2	+	681	hypothetical protein	- none -
fig|6666666.401843.peg.1515	CDS	CP017402.1	1526284	1528341	1	+	2058	Iron-sulfur cluster-binding protein	- none -
fig|6666666.401843.peg.1520	CDS	CP017402.1	1532947	1533180	1	+	234	putative lipoprotein	- none -
fig|6666666.401843.peg.1522	CDS	CP017402.1	1534373	1534747	2	+	375	hypothetical protein	- none -
fig|6666666.401843.peg.1523	CDS	CP017402.1	1535896	1534781	-1	-	1116	Periplasmic molybdate-binding domain	- none -
fig|6666666.401843.peg.1528	CDS	CP017402.1	1538599	1540002	1	+	1404	3-isopropylmalate dehydratase large subunit (EC 4.2.1.33)	Branched-Chain Amino Acid Biosynthesis; <br>Leucine Biosynthesis
fig|6666666.401843.peg.1529	CDS	CP017402.1	1540017	1540667	3	+	651	3-isopropylmalate dehydratase small subunit (EC 4.2.1.33)	Branched-Chain Amino Acid Biosynthesis; <br>Leucine Biosynthesis
fig|6666666.401843.peg.1532	CDS	CP017402.1	1543313	1544896	2	+	1584	putative membrane protein	- none -
fig|6666666.401843.peg.1534	CDS	CP017402.1	1545857	1546951	2	+	1095	TRAP transporter solute receptor, unknown substrate 6	TRAP Transporter unknown substrate 6
fig|6666666.401843.peg.1535	CDS	CP017402.1	1547163	1547792	3	+	630	TRAP dicarboxylate transporter, DctQ subunit, unknown substrate 6	TRAP Transporter unknown substrate 6
fig|6666666.401843.peg.1536	CDS	CP017402.1	1547795	1549462	2	+	1668	TRAP dicarboxylate transporter, DctM subunit, unknown substrate 6	TRAP Transporter unknown substrate 6
fig|6666666.401843.peg.1538	CDS	CP017402.1	1550595	1550455	-3	-	141	Catalase (EC 1.11.1.6)	Oxidative stress; <br>Protection from Reactive Oxygen Species
fig|6666666.401843.peg.1539	CDS	CP017402.1	1550613	1551563	3	+	951	Mobile element protein	- none -
fig|6666666.401843.peg.1540	CDS	CP017402.1	1551590	1552363	2	+	774	UPF0246 protein YaaA	- none -
fig|6666666.401843.peg.1541	CDS	CP017402.1	1552375	1553616	1	+	1242	Uncharacterized MFS-type transporter	- none -
fig|6666666.401843.peg.1542	CDS	CP017402.1	1555380	1553623	-3	-	1758	putative membrane protein	- none -
fig|6666666.401843.peg.1543	CDS	CP017402.1	1555398	1556348	3	+	951	Mobile element protein	- none -
fig|6666666.401843.peg.1545	CDS	CP017402.1	1558424	1557474	-2	-	951	hypothetical protein	- none -
fig|6666666.401843.peg.1546	CDS	CP017402.1	1558442	1558849	2	+	408	Coproporphyrinogen III oxidase, oxygen-independent (EC 1.3.99.22)	Heme and Siroheme Biosynthesis
fig|6666666.401843.peg.1547	CDS	CP017402.1	1559238	1558846	-3	-	393	hypothetical protein	- none -
fig|6666666.401843.peg.1548	CDS	CP017402.1	1560020	1559244	-2	-	777	Two-component system response regulator protein	- none -
fig|6666666.401843.peg.1557	CDS	CP017402.1	1567614	1568564	3	+	951	Ornithine cyclodeaminase (EC 4.3.1.12)	Arginine and Ornithine Degradation
fig|6666666.401843.peg.1558	CDS	CP017402.1	1568606	1569766	2	+	1161	ABC transporter, substrate-binding protein (cluster 4, leucine/isoleucine/valine/benzoate)	- none -
fig|6666666.401843.peg.1563	CDS	CP017402.1	1573035	1573985	3	+	951	Mobile element protein	- none -
fig|6666666.401843.peg.1564	CDS	CP017402.1	1574606	1574202	-2	-	405	Gfa-like protein	- none -
fig|6666666.401843.peg.1569	CDS	CP017402.1	1579361	1578231	-2	-	1131	Transcriptional regulator, LuxA family	- none -
fig|6666666.401843.peg.1572	CDS	CP017402.1	1581909	1581463	-3	-	447	Gfa-like protein	- none -
fig|6666666.401843.peg.1576	CDS	CP017402.1	1583817	1583981	3	+	165	putative membrane protein	- none -
fig|6666666.401843.peg.1577	CDS	CP017402.1	1583989	1584468	1	+	480	putative membrane protein	- none -
fig|6666666.401843.peg.1581	CDS	CP017402.1	1587520	1588542	1	+	1023	ABC transporter, substrate-binding protein (cluster 3, basic aa/glutamine/opines)	- none -
fig|6666666.401843.peg.1582	CDS	CP017402.1	1588634	1589470	2	+	837	Transcriptional regulator, IclR family	Homogentisate pathway of aromatic compound degradation
fig|6666666.401843.peg.1584	CDS	CP017402.1	1590595	1591386	1	+	792	ABC transporter, substrate-binding protein (cluster 3, basic aa/glutamine/opines)	- none -
fig|6666666.401843.peg.1585	CDS	CP017402.1	1591409	1592101	2	+	693	ABC transporter, permease protein (cluster 3, basic aa/glutamine/opines)	- none -
fig|6666666.401843.peg.1586	CDS	CP017402.1	1592195	1592875	2	+	681	ABC transporter, ATP-binding protein	- none -
fig|6666666.401843.peg.1587	CDS	CP017402.1	1593004	1594563	1	+	1560	Thiamine pyrophosphate-requiring enzymes	- none -
fig|6666666.401843.peg.1588	CDS	CP017402.1	1594697	1595140	2	+	444	Acyl dehydratase	CBSS-246196.1.peg.364
fig|6666666.401843.peg.1590	CDS	CP017402.1	1598245	1596551	-1	-	1695	Thiamine pyrophosphate-requiring enzymes	- none -
fig|6666666.401843.peg.1593	CDS	CP017402.1	1600235	1600762	2	+	528	Transcriptional regulator	- none -
fig|6666666.401843.peg.1594	CDS	CP017402.1	1600880	1601458	2	+	579	Intracellular protease	- none -
fig|6666666.401843.peg.1596	CDS	CP017402.1	1602031	1602981	1	+	951	Mobile element protein	- none -
fig|6666666.401843.peg.1598	CDS	CP017402.1	1604787	1605989	3	+	1203	Uncharacterized MFS-type transporter	- none -
fig|6666666.401843.peg.1605	CDS	CP017402.1	1616294	1617244	2	+	951	hypothetical protein	- none -
fig|6666666.401843.peg.1606	CDS	CP017402.1	1618078	1617314	-1	-	765	hypothetical protein	- none -
fig|6666666.401843.peg.1607	CDS	CP017402.1	1618611	1618075	-3	-	537	hypothetical protein	- none -
fig|6666666.401843.peg.1610	CDS	CP017402.1	1621262	1620312	-2	-	951	Mobile element protein	- none -
fig|6666666.401843.peg.1611	CDS	CP017402.1	1622482	1621361	-1	-	1122	hypothetical protein	- none -
fig|6666666.401843.peg.1612	CDS	CP017402.1	1623464	1622463	-2	-	1002	Iron-regulated protein A precursor	- none -
fig|6666666.401843.peg.1614	CDS	CP017402.1	1626382	1625078	-1	-	1305	Iron-regulated protein A precursor	- none -
fig|6666666.401843.peg.1615	CDS	CP017402.1	1627042	1626494	-1	-	549	putative membrane protein	- none -
fig|6666666.401843.peg.1620	CDS	CP017402.1	1631396	1632583	2	+	1188	hypothetical protein	- none -
fig|6666666.401843.peg.1621	CDS	CP017402.1	1632852	1633214	3	+	363	hypothetical protein	- none -
fig|6666666.401843.peg.1626	CDS	CP017402.1	1636739	1636894	2	+	156	Phenylacetate-CoA oxygenase/reductase, PaaK subunit	- none -
fig|6666666.401843.peg.1627	CDS	CP017402.1	1636881	1637831	3	+	951	Mobile element protein	- none -
fig|6666666.401843.peg.1630	CDS	CP017402.1	1639490	1640218	2	+	729	Glutamine ABC transporter, ATP-binding protein GlnQ	- none -
fig|6666666.401843.peg.1636	CDS	CP017402.1	1645413	1646183	3	+	771	Putative oxidoreductase	- none -
fig|6666666.401843.peg.1637	CDS	CP017402.1	1646787	1646188	-3	-	600	hypothetical protein	- none -
fig|6666666.401843.peg.1640	CDS	CP017402.1	1648865	1648581	-2	-	285	Antitoxin to RelE-like translational repressor toxin	- none -
fig|6666666.401843.peg.1641	CDS	CP017402.1	1648990	1648862	-1	-	129	RelE-like translational repressor toxin	- none -
fig|6666666.401843.peg.1642	CDS	CP017402.1	1649158	1649003	-1	-	156	RelE-like translational repressor toxin	- none -
fig|6666666.401843.peg.1645	CDS	CP017402.1	1652777	1651401	-2	-	1377	Immune-responsive protein 1	- none -
fig|6666666.401843.peg.1647	CDS	CP017402.1	1653947	1655638	2	+	1692	Methyl-accepting chemotaxis sensor/transducer protein	- none -
fig|6666666.401843.peg.1648	CDS	CP017402.1	1655737	1656687	1	+	951	Transposase	- none -
fig|6666666.401843.peg.1651	CDS	CP017402.1	1659234	1660184	3	+	951	hypothetical protein	- none -
fig|6666666.401843.peg.1656	CDS	CP017402.1	1666596	1665652	-3	-	945	Transcriptional regulator, LysR family	- none -
fig|6666666.401843.peg.1657	CDS	CP017402.1	1666756	1667454	1	+	699	Pirin	- none -
fig|6666666.401843.peg.1658	CDS	CP017402.1	1667532	1668437	3	+	906	Pirin	- none -
fig|6666666.401843.peg.1659	CDS	CP017402.1	1669407	1668457	-3	-	951	Mobile element protein	- none -
fig|6666666.401843.peg.1660	CDS	CP017402.1	1670300	1669506	-2	-	795	Ferric iron ABC transporter, ATP-binding protein	Iron acquisition in Streptococcus
fig|6666666.401843.peg.1661	CDS	CP017402.1	1671975	1670305	-3	-	1671	Ferric iron ABC transporter, permease protein	Iron acquisition in Streptococcus
fig|6666666.401843.peg.1662	CDS	CP017402.1	1673148	1672099	-3	-	1050	Ferric iron ABC transporter, iron-binding protein	Iron acquisition in Streptococcus
fig|6666666.401843.peg.1663	CDS	CP017402.1	1673470	1674246	1	+	777	Ferredoxin--NADP(+) reductase (EC 1.18.1.2)	Biogenesis of cytochrome c oxidases
fig|6666666.401843.peg.1664	CDS	CP017402.1	1675213	1674311	-1	-	903	LysR-family transcriptional regulator PA1859	- none -
fig|6666666.401843.peg.1665	CDS	CP017402.1	1675315	1675965	1	+	651	Inner membrane transport protein YdhP	- none -
fig|6666666.401843.peg.1666	CDS	CP017402.1	1675920	1676435	3	+	516	Inner membrane transport protein YdhP	- none -
fig|6666666.401843.peg.1668	CDS	CP017402.1	1677474	1677848	3	+	375	putative autotransporter	- none -
fig|6666666.401843.peg.1669	CDS	CP017402.1	1678280	1679827	2	+	1548	putative autotransporter	- none -
fig|6666666.401843.peg.1670	CDS	CP017402.1	1680004	1680390	1	+	387	RidA/YER057c/UK114 superfamily protein	- none -
fig|6666666.401843.peg.1673	CDS	CP017402.1	1684442	1683516	-2	-	927	Transcriptional regulator, LysR family	- none -
fig|6666666.401843.peg.1674	CDS	CP017402.1	1684541	1686067	2	+	1527	Malonate-semialdehyde dehydrogenase [inositol] (EC 1.2.1.18)	- none -
fig|6666666.401843.peg.1675	CDS	CP017402.1	1686121	1686666	1	+	546	DNA protection during starvation protein	- none -
fig|6666666.401843.peg.1677	CDS	CP017402.1	1691197	1689113	-1	-	2085	hypothetical protein	- none -
fig|6666666.401843.peg.1678	CDS	CP017402.1	1692009	1691224	-3	-	786	Putative glycosyltransferase	CBSS-296591.1.peg.2330
fig|6666666.401843.peg.1679	CDS	CP017402.1	1692540	1692373	-3	-	168	Putative glycosyltransferase	CBSS-296591.1.peg.2330
fig|6666666.401843.peg.1683	CDS	CP017402.1	1695618	1697702	3	+	2085	Capsular polysaccharide biosynthesis protein	- none -
fig|6666666.401843.peg.1684	CDS	CP017402.1	1697699	1698589	2	+	891	Capsular polysaccharide biosynthesis protein	- none -
fig|6666666.401843.peg.1686	CDS	CP017402.1	1699706	1700995	2	+	1290	UDP-N-acetyl-D-glucosamine 6-dehydrogenase (EC 1.1.1.136)	- none -
fig|6666666.401843.peg.1687	CDS	CP017402.1	1701007	1702032	1	+	1026	UDP-N-acetylglucosaminuronic acid 4-epimerase (EC 5.1.3.7)	- none -
fig|6666666.401843.peg.1690	CDS	CP017402.1	1705236	1705370	3	+	135	Phenylacetate-CoA oxygenase/reductase, PaaK subunit	- none -
fig|6666666.401843.peg.1691	CDS	CP017402.1	1705357	1706307	1	+	951	hypothetical protein	- none -
fig|6666666.401843.peg.1692	CDS	CP017402.1	1706366	1707139	2	+	774	Oxidoreductase, short-chain dehydrogenase/reductase family (EC 1.1.1.-)	Capsular Polysaccharides Biosynthesis and Assembly
fig|6666666.401843.peg.1694	CDS	CP017402.1	1709635	1708685	-1	-	951	hypothetical protein	- none -
fig|6666666.401843.peg.1695	CDS	CP017402.1	1709653	1709856	1	+	204	Catalase (EC 1.11.1.6)	Oxidative stress; <br>Protection from Reactive Oxygen Species
fig|6666666.401843.peg.1697	CDS	CP017402.1	1711564	1710962	-1	-	603	Transcriptional regulator, AcrR family	- none -
fig|6666666.401843.peg.1699	CDS	CP017402.1	1713281	1712499	-2	-	783	Branched-chain amino acid transport ATP-binding protein LivG (TC 3.A.1.4.1)	ABC transporter branched-chain amino acid (TC 3.A.1.4.1)
fig|6666666.401843.peg.1700	CDS	CP017402.1	1713403	1713278	-1	-	126	ABC transporter, permease protein 2 (cluster 4, leucine/isoleucine/valine/benzoate)	- none -
fig|6666666.401843.peg.1701	CDS	CP017402.1	1714416	1713466	-3	-	951	hypothetical protein	- none -
fig|6666666.401843.peg.1702	CDS	CP017402.1	1715252	1714515	-2	-	738	putative membrane protein	- none -
fig|6666666.401843.peg.1703	CDS	CP017402.1	1716200	1715442	-2	-	759	Oxidoreductase, short-chain dehydrogenase/reductase family (EC 1.1.1.-)	Capsular Polysaccharides Biosynthesis and Assembly
fig|6666666.401843.peg.1704	CDS	CP017402.1	1717236	1716247	-3	-	990	BUG/TctC family periplasmic protein	- none -
fig|6666666.401843.peg.1705	CDS	CP017402.1	1718382	1717414	-3	-	969	hypothetical protein	- none -
fig|6666666.401843.peg.1713	CDS	CP017402.1	1727259	1728884	3	+	1626	Arylsulfatase (EC 3.1.6.1)	Alkanesulfonate assimilation; <br>Galactosylceramide and Sulfatide metabolism; <br>Sulfatases and sulfatase modifying factor 1
fig|6666666.401843.peg.1715	CDS	CP017402.1	1730387	1729437	-2	-	951	Mobile element protein	- none -
fig|6666666.401843.peg.1716	CDS	CP017402.1	1730492	1731439	2	+	948	hypothetical protein	- none -
fig|6666666.401843.peg.1717	CDS	CP017402.1	1733307	1731493	-3	-	1815	Two-component system sensor histidine kinase	- none -
fig|6666666.401843.peg.1719	CDS	CP017402.1	1734104	1737178	2	+	3075	hypothetical protein	- none -
fig|6666666.401843.peg.1720	CDS	CP017402.1	1737491	1737192	-2	-	300	Antitoxin to RelE-like translational repressor toxin	- none -
fig|6666666.401843.peg.1721	CDS	CP017402.1	1737664	1737494	-1	-	171	RelE-like translational repressor toxin	- none -
fig|6666666.401843.peg.1722	CDS	CP017402.1	1738429	1737806	-1	-	624	Glutathione S-transferase (EC 2.5.1.18)	Glutathione: Non-redox reactions
fig|6666666.401843.peg.1724	CDS	CP017402.1	1740464	1739520	-2	-	945	Transcriptional regulator, LysR family	- none -
fig|6666666.401843.peg.1725	CDS	CP017402.1	1741521	1740550	-3	-	972	BUG/TctC family periplasmic protein	- none -
fig|6666666.401843.peg.1726	CDS	CP017402.1	1742362	1741589	-1	-	774	Putative short-chain dehydrogenase	- none -
fig|6666666.401843.peg.1727	CDS	CP017402.1	1743555	1742359	-3	-	1197	L-lactate dehydrogenase	- none -
fig|6666666.401843.peg.1728	CDS	CP017402.1	1744536	1743586	-3	-	951	Fumarylacetoacetase (EC 3.7.1.2)	Homogentisate pathway of aromatic compound degradation; <br>Pterin carbinolamine dehydratase; <br>Salicylate and gentisate catabolism
fig|6666666.401843.peg.1729	CDS	CP017402.1	1744758	1745447	3	+	690	Putative short-chain dehydrogenase	- none -
fig|6666666.401843.peg.1730	CDS	CP017402.1	1745512	1746267	1	+	756	3-oxoacyl-[acyl-carrier protein] reductase	- none -
fig|6666666.401843.peg.1731	CDS	CP017402.1	1746319	1747311	1	+	993	BUG/TctC family periplasmic protein	- none -
fig|6666666.401843.peg.1732	CDS	CP017402.1	1748274	1747321	-3	-	954	Transcriptional regulator, LysR family	- none -
fig|6666666.401843.peg.1733	CDS	CP017402.1	1748333	1749352	2	+	1020	BUG/TctC family periplasmic protein	- none -
fig|6666666.401843.peg.1734	CDS	CP017402.1	1749367	1750560	1	+	1194	Arylsulfatase (EC 3.1.6.1)	Alkanesulfonate assimilation; <br>Galactosylceramide and Sulfatide metabolism; <br>Sulfatases and sulfatase modifying factor 1
fig|6666666.401843.peg.1735	CDS	CP017402.1	1750548	1750757	3	+	210	Arylsulfatase (EC 3.1.6.1)	Alkanesulfonate assimilation; <br>Galactosylceramide and Sulfatide metabolism; <br>Sulfatases and sulfatase modifying factor 1
fig|6666666.401843.peg.1736	CDS	CP017402.1	1750754	1751182	2	+	429	hypothetical protein	- none -
fig|6666666.401843.peg.1737	CDS	CP017402.1	1752129	1751179	-3	-	951	hypothetical protein	- none -
fig|6666666.401843.peg.1738	CDS	CP017402.1	1752235	1752426	1	+	192	Transcriptional regulator, LysR family	- none -
fig|6666666.401843.peg.1741	CDS	CP017402.1	1753409	1753540	2	+	132	hypothetical protein	- none -
fig|6666666.401843.peg.1742	CDS	CP017402.1	1753799	1753584	-2	-	216	Uncharacterized MFS-type transporter	- none -
fig|6666666.401843.peg.1743	CDS	CP017402.1	1754770	1753817	-1	-	954	Uncharacterized MFS-type transporter	- none -
fig|6666666.401843.peg.1744	CDS	CP017402.1	1755124	1754774	-1	-	351	Transcriptional regulator, ArsR family	CBSS-1085.1.peg.1363
fig|6666666.401843.peg.1745	CDS	CP017402.1	1756770	1755358	-3	-	1413	hypothetical protein	- none -
fig|6666666.401843.peg.1746	CDS	CP017402.1	1756874	1757845	2	+	972	BUG/TctC family periplasmic protein	- none -
fig|6666666.401843.peg.1747	CDS	CP017402.1	1757859	1758572	3	+	714	Putative short-chain dehydrogenase	- none -
fig|6666666.401843.peg.1748	CDS	CP017402.1	1759479	1758577	-3	-	903	Transcriptional regulator, LysR family	- none -
fig|6666666.401843.peg.1749	CDS	CP017402.1	1759601	1759897	2	+	297	putative membrane protein	- none -
fig|6666666.401843.peg.1750	CDS	CP017402.1	1759996	1760946	1	+	951	Mobile element protein	- none -
fig|6666666.401843.peg.1751	CDS	CP017402.1	1761683	1760937	-2	-	747	BUG/TctC family periplasmic protein	- none -
fig|6666666.401843.peg.1758	CDS	CP017402.1	1768225	1768106	-1	-	120	Catalase (EC 1.11.1.6)	Oxidative stress; <br>Protection from Reactive Oxygen Species
fig|6666666.401843.peg.1759	CDS	CP017402.1	1768243	1769193	1	+	951	hypothetical protein	- none -
fig|6666666.401843.peg.1760	CDS	CP017402.1	1769270	1769779	2	+	510	hypothetical protein	- none -
fig|6666666.401843.peg.1763	CDS	CP017402.1	1771221	1772222	3	+	1002	Muramoyltetrapeptide carboxypeptidase (EC 3.4.17.13)	Metallocarboxypeptidases (EC 3.4.17.-); <br>Murein Hydrolases; <br>Recycling of Peptidoglycan Amino Acids
fig|6666666.401843.peg.1765	CDS	CP017402.1	1774979	1773078	-2	-	1902	TRAP-type C4-dicarboxylate transport system, large permease component	TRAP Transporter collection
fig|6666666.401843.peg.1766	CDS	CP017402.1	1775599	1774976	-1	-	624	TRAP-type C4-dicarboxylate transport system, small permease component	TRAP Transporter collection
fig|6666666.401843.peg.1767	CDS	CP017402.1	1776850	1775726	-1	-	1125	TRAP-type C4-dicarboxylate transport system, periplasmic component	TRAP Transporter collection
fig|6666666.401843.peg.1769	CDS	CP017402.1	1778991	1779767	3	+	777	ABC transporter, ATP-binding protein	- none -
fig|6666666.401843.peg.1770	CDS	CP017402.1	1779852	1780850	3	+	999	ABC transporter, substrate-binding protein (cluster 10, nitrate/sulfonate/bicarbonate)	- none -
fig|6666666.401843.peg.1771	CDS	CP017402.1	1780847	1781620	2	+	774	ABC transporter, permease protein (cluster 10, nitrate/sulfonate/bicarbonate)	- none -
fig|6666666.401843.peg.1772	CDS	CP017402.1	1781657	1782523	2	+	867	ABC transporter, substrate-binding protein (cluster 3, basic aa/glutamine/opines)	- none -
fig|6666666.401843.peg.1773	CDS	CP017402.1	1782605	1783555	2	+	951	Mobile element protein	- none -
fig|6666666.401843.peg.1775	CDS	CP017402.1	1784581	1784198	-1	-	384	Thioredoxin	- none -
fig|6666666.401843.peg.1777	CDS	CP017402.1	1785443	1785613	2	+	171	hypothetical protein	- none -
fig|6666666.401843.peg.1780	CDS	CP017402.1	1789522	1788506	-1	-	1017	Mobile element protein	- none -
fig|6666666.401843.peg.1783	CDS	CP017402.1	1791306	1792085	3	+	780	Protein-L-isoaspartate O-methyltransferase (EC 2.1.1.77)	Protein-L-isoaspartate O-methyltransferase; <br>Stationary phase repair cluster; <br>Ton and Tol transport systems
fig|6666666.401843.peg.1786	CDS	CP017402.1	1793868	1794467	3	+	600	hypothetical protein	- none -
fig|6666666.401843.peg.1787	CDS	CP017402.1	1794756	1795508	3	+	753	hypothetical protein	- none -
fig|6666666.401843.peg.1789	CDS	CP017402.1	1797449	1797051	-2	-	399	Transcriptional regulator, MerR family	Cobalt-zinc-cadmium resistance
fig|6666666.401843.peg.1790	CDS	CP017402.1	1797625	1797825	1	+	201	hypothetical protein	- none -
fig|6666666.401843.peg.1791	CDS	CP017402.1	1797964	1798692	1	+	729	putative glutaredoxin	- none -
fig|6666666.401843.peg.1792	CDS	CP017402.1	1798826	1800241	2	+	1416	Dihydrolipoamide dehydrogenase (EC 1.8.1.4)	5-FCL-like protein; <br>Glycine cleavage system; <br>Leucine Degradation and HMG-CoA Metabolism; <br>TCA Cycle
fig|6666666.401843.peg.1798	CDS	CP017402.1	1805493	1806443	3	+	951	Mobile element protein	- none -
fig|6666666.401843.peg.1799	CDS	CP017402.1	1806930	1806592	-3	-	339	hypothetical protein	- none -
fig|6666666.401843.peg.1802	CDS	CP017402.1	1810220	1807647	-2	-	2574	Cyanophycin synthase (EC 6.3.2.29)(EC 6.3.2.30)	Cyanophycin Metabolism
fig|6666666.401843.peg.1803	CDS	CP017402.1	1812840	1810291	-3	-	2550	Cyanophycin synthase (EC 6.3.2.29)(EC 6.3.2.30)	Cyanophycin Metabolism
fig|6666666.401843.peg.1804	CDS	CP017402.1	1813117	1812878	-1	-	240	hypothetical protein	- none -
fig|6666666.401843.peg.1805	CDS	CP017402.1	1813105	1813320	1	+	216	Efflux ABC transporter, permease/ATP-binding protein Reut_A2584	- none -
fig|6666666.401843.peg.1806	CDS	CP017402.1	1813622	1815394	2	+	1773	Efflux ABC transporter, permease/ATP-binding protein Reut_A2584	- none -
fig|6666666.401843.peg.1810	CDS	CP017402.1	1818036	1819265	3	+	1230	Membrane-bound lytic murein transglycosylase B	- none -
fig|6666666.401843.peg.1811	CDS	CP017402.1	1819394	1819834	2	+	441	hypothetical protein	- none -
fig|6666666.401843.peg.1812	CDS	CP017402.1	1819945	1820895	1	+	951	hypothetical protein	- none -
fig|6666666.401843.peg.1813	CDS	CP017402.1	1821365	1820892	-2	-	474	Transcriptional regulator, AsnC family	- none -
fig|6666666.401843.peg.1819	CDS	CP017402.1	1828165	1830159	1	+	1995	16S rRNA (cytosine(967)-C(5))-methyltransferase (EC 2.1.1.176)	RNA methylation
fig|6666666.401843.peg.1820	CDS	CP017402.1	1830258	1831208	3	+	951	Mobile element protein	- none -
fig|6666666.401843.peg.1821	CDS	CP017402.1	1831307	1832257	2	+	951	Mobile element protein	- none -
fig|6666666.401843.peg.1822	CDS	CP017402.1	1832628	1832254	-3	-	375	hypothetical protein	- none -
fig|6666666.401843.peg.1825	CDS	CP017402.1	1839060	1836448	-3	-	2613	hypothetical protein	- none -
fig|6666666.401843.peg.1831	CDS	CP017402.1	1846105	1845776	-1	-	330	hypothetical protein	- none -
fig|6666666.401843.peg.1832	CDS	CP017402.1	1846488	1847744	3	+	1257	hypothetical protein	- none -
fig|6666666.401843.peg.1833	CDS	CP017402.1	1847819	1848100	2	+	282	putative membrane protein	- none -
fig|6666666.401843.peg.1834	CDS	CP017402.1	1848142	1848462	1	+	321	hypothetical protein	- none -
fig|6666666.401843.peg.1835	CDS	CP017402.1	1848769	1848972	1	+	204	Cold shock protein of CSP family	- none -
fig|6666666.401843.peg.1836	CDS	CP017402.1	1849056	1849622	3	+	567	Putative transmembrane protein	- none -
fig|6666666.401843.peg.1837	CDS	CP017402.1	1849968	1850168	3	+	201	Cold shock protein of CSP family	- none -
fig|6666666.401843.peg.1838	CDS	CP017402.1	1850840	1850280	-2	-	561	putative membrane protein	- none -
fig|6666666.401843.peg.1843	CDS	CP017402.1	1858128	1857178	-3	-	951	Transcriptional regulator, LysR family	- none -
fig|6666666.401843.peg.1844	CDS	CP017402.1	1858356	1859579	3	+	1224	L-carnitine dehydratase/bile acid-inducible protein F	- none -
fig|6666666.401843.peg.1845	CDS	CP017402.1	1859645	1860616	2	+	972	BUG/TctC family periplasmic protein	- none -
fig|6666666.401843.peg.1846	CDS	CP017402.1	1860683	1861084	2	+	402	hypothetical protein	- none -
fig|6666666.401843.peg.1847	CDS	CP017402.1	1861104	1861901	3	+	798	Enoyl-CoA hydratase (EC 4.2.1.17)	Acetyl-CoA fermentation to Butyrate; <br>Butanol Biosynthesis; <br>Butyrate metabolism cluster; <br>Fatty acid metabolism cluster; <br>Isoleucine degradation; <br>Polyhydroxybutyrate metabolism; <br>Valine degradation
fig|6666666.401843.peg.1848	CDS	CP017402.1	1861898	1862329	2	+	432	hypothetical protein	- none -
fig|6666666.401843.peg.1849	CDS	CP017402.1	1862326	1863483	1	+	1158	putative thiolase	- none -
fig|6666666.401843.peg.1850	CDS	CP017402.1	1863505	1864281	1	+	777	3-oxoacyl-[acyl-carrier protein] reductase	- none -
fig|6666666.401843.peg.1851	CDS	CP017402.1	1864284	1865462	3	+	1179	Putative acyl-CoA dehydrogenase	- none -
fig|6666666.401843.peg.1852	CDS	CP017402.1	1865455	1866027	1	+	573	Putative acyl-CoA dehydrogenase	- none -
fig|6666666.401843.peg.1853	CDS	CP017402.1	1866036	1866449	3	+	414	Putative acyl-CoA dehydrogenase	- none -
fig|6666666.401843.peg.1854	CDS	CP017402.1	1866446	1867162	2	+	717	3-oxoadipate CoA-transferase subunit A (EC 2.8.3.6)	Catechol branch of beta-ketoadipate pathway
fig|6666666.401843.peg.1855	CDS	CP017402.1	1867155	1867796	3	+	642	3-oxoadipate CoA-transferase subunit B (EC 2.8.3.6)	Catechol branch of beta-ketoadipate pathway
fig|6666666.401843.peg.1856	CDS	CP017402.1	1867831	1868562	1	+	732	BUG/TctC family periplasmic protein	- none -
fig|6666666.401843.peg.1858	CDS	CP017402.1	1869363	1870313	3	+	951	Mobile element protein	- none -
fig|6666666.401843.peg.1870	CDS	CP017402.1	1881957	1882298	3	+	342	Ferredoxin, 2Fe-2S	Alanine biosynthesis; <br>Soluble cytochromes and functionally related electron carriers
fig|6666666.401843.peg.1873	CDS	CP017402.1	1884457	1883507	-1	-	951	hypothetical protein	- none -
fig|6666666.401843.peg.1874	CDS	CP017402.1	1885391	1884582	-2	-	810	Enoyl-CoA hydratase (EC 4.2.1.17)	Acetyl-CoA fermentation to Butyrate; <br>Butanol Biosynthesis; <br>Butyrate metabolism cluster; <br>Fatty acid metabolism cluster; <br>Isoleucine degradation; <br>Polyhydroxybutyrate metabolism; <br>Valine degradation
fig|6666666.401843.peg.1875	CDS	CP017402.1	1885592	1886542	2	+	951	hypothetical protein	- none -
fig|6666666.401843.peg.1876	CDS	CP017402.1	1887081	1886821	-3	-	261	hypothetical protein	- none -
fig|6666666.401843.peg.1879	CDS	CP017402.1	1889030	1890085	2	+	1056	4-hydroxythreonine-4-phosphate dehydrogenase (EC 1.1.1.262)	ECSIG4-SIG7; <br>Pyridoxin (Vitamin B6) Biosynthesis
fig|6666666.401843.peg.1880	CDS	CP017402.1	1890090	1890992	3	+	903	Transcriptional regulator, GntR family	- none -
fig|6666666.401843.peg.1881	CDS	CP017402.1	1891069	1891941	1	+	873	probable iron-sulfur binding protein YPO1417	- none -
fig|6666666.401843.peg.1883	CDS	CP017402.1	1892498	1893544	2	+	1047	CDP-6-deoxy-delta-3,4-glucoseen reductase-like	- none -
fig|6666666.401843.peg.1884	CDS	CP017402.1	1893740	1894996	2	+	1257	D-amino acid dehydrogenase (EC 1.4.99.6)	- none -
fig|6666666.401843.peg.1885	CDS	CP017402.1	1895001	1896338	3	+	1338	Glycerol-3-phosphate ABC transporter, substrate-binding protein UgpB	- none -
fig|6666666.401843.peg.1886	CDS	CP017402.1	1897444	1896488	-1	-	957	Transcriptional regulator, LysR family	- none -
fig|6666666.401843.peg.1887	CDS	CP017402.1	1897978	1897547	-1	-	432	Protein of unknown function DUF1446	- none -
fig|6666666.401843.peg.1888	CDS	CP017402.1	1898595	1898915	3	+	321	Protein of unknown function DUF1446	- none -
fig|6666666.401843.peg.1890	CDS	CP017402.1	1899315	1900889	3	+	1575	ABC transporter, substrate-binding protein (cluster 5, nickel/peptides/opines)	- none -
fig|6666666.401843.peg.1891	CDS	CP017402.1	1900942	1901886	1	+	945	ABC transporter, permease protein 1 (cluster 5, nickel/peptides/opines)	- none -
fig|6666666.401843.peg.1892	CDS	CP017402.1	1901904	1902734	3	+	831	ABC transporter, permease protein 2 (cluster 5, nickel/peptides/opines)	- none -
fig|6666666.401843.peg.1893	CDS	CP017402.1	1902727	1904361	1	+	1635	ABC transporter, ATP-binding protein (cluster 5, nickel/peptides/opines) / ABC transporter, ATP-binding protein (cluster 5, nickel/peptides/opines)	- none -
fig|6666666.401843.peg.1895	CDS	CP017402.1	1905891	1906472	3	+	582	putative lipoprotein	- none -
fig|6666666.401843.peg.1896	CDS	CP017402.1	1906486	1906623	1	+	138	putative lipoprotein	- none -
fig|6666666.401843.peg.1898	CDS	CP017402.1	1908201	1909475	3	+	1275	hypothetical protein	- none -
fig|6666666.401843.peg.1902	CDS	CP017402.1	1913436	1914254	3	+	819	hypothetical protein	- none -
fig|6666666.401843.peg.1905	CDS	CP017402.1	1917839	1917258	-2	-	582	hypothetical protein	- none -
fig|6666666.401843.peg.1911	CDS	CP017402.1	1922693	1921743	-2	-	951	Transposase	- none -
fig|6666666.401843.peg.1912	CDS	CP017402.1	1924141	1922792	-1	-	1350	Two-component system sensor histidine kinase	- none -
fig|6666666.401843.peg.1913	CDS	CP017402.1	1924398	1924138	-3	-	261	Two-component system response regulator protein	- none -
fig|6666666.401843.peg.1936	CDS	CP017402.1	1951310	1951011	-2	-	300	hypothetical protein	- none -
fig|6666666.401843.peg.1937	CDS	CP017402.1	1951339	1951437	1	+	99	hypothetical protein	- none -
fig|6666666.401843.peg.1938	CDS	CP017402.1	1951465	1951590	1	+	126	hypothetical protein	- none -
fig|6666666.401843.peg.1940	CDS	CP017402.1	1952097	1952624	3	+	528	Phenylacetate-CoA oxygenase/reductase, PaaK subunit	- none -
fig|6666666.401843.peg.1941	CDS	CP017402.1	1953121	1954203	1	+	1083	putative membrane protein	- none -
fig|6666666.401843.peg.1942	CDS	CP017402.1	1954980	1954219	-3	-	762	Efflux ABC transporter, permease protein	- none -
fig|6666666.401843.peg.1943	CDS	CP017402.1	1955900	1954977	-2	-	924	Efflux ABC transporter, ATP-binding protein	- none -
fig|6666666.401843.peg.1944	CDS	CP017402.1	1956499	1955999	-1	-	501	Acetyltransferase	- none -
fig|6666666.401843.peg.1945	CDS	CP017402.1	1957275	1956532	-3	-	744	Putative inner membrane protein	- none -
fig|6666666.401843.peg.1946	CDS	CP017402.1	1957610	1957371	-2	-	240	Putative inner membrane protein	- none -
fig|6666666.401843.peg.1947	CDS	CP017402.1	1957776	1957624	-3	-	153	putative lipoprotein	- none -
fig|6666666.401843.peg.1952	CDS	CP017402.1	1962043	1961231	-1	-	813	Cytochrome c oxidase (cbb3-type) subunit CcoN (EC 1.9.3.1)	- none -
fig|6666666.401843.peg.1953	CDS	CP017402.1	1962717	1962040	-3	-	678	Cytochrome c oxidase (cbb3-type) subunit CcoN (EC 1.9.3.1)	- none -
fig|6666666.401843.peg.1956	CDS	CP017402.1	1964123	1965073	2	+	951	Mobile element protein	- none -
fig|6666666.401843.peg.1963	CDS	CP017402.1	1970958	1970818	-3	-	141	putative membrane protein	- none -
fig|6666666.401843.peg.1964	CDS	CP017402.1	1971043	1971906	1	+	864	Transposase	- none -
fig|6666666.401843.peg.1966	CDS	CP017402.1	1973871	1973996	3	+	126	hypothetical protein	- none -
fig|6666666.401843.peg.1967	CDS	CP017402.1	1974050	1975633	2	+	1584	Aldehyde dehydrogenase (EC 1.2.1.3)	Methylglyoxal Metabolism; <br>Methylglyoxal Metabolism; <br>Pyruvate metabolism II: acetyl-CoA, acetogenesis from pyruvate
fig|6666666.401843.peg.1968	CDS	CP017402.1	1976371	1975721	-1	-	651	hypothetical protein	- none -
fig|6666666.401843.peg.1969	CDS	CP017402.1	1976503	1976961	1	+	459	Transcriptional regulator, LysR family	- none -
fig|6666666.401843.peg.1970	CDS	CP017402.1	1976967	1977323	3	+	357	Transcriptional regulator, LysR family	- none -
fig|6666666.401843.peg.1971	CDS	CP017402.1	1977320	1978615	2	+	1296	hypothetical protein	- none -
fig|6666666.401843.peg.1972	CDS	CP017402.1	1979521	1978637	-1	-	885	Transcriptional regulator, LysR family	- none -
fig|6666666.401843.peg.1973	CDS	CP017402.1	1979620	1980495	1	+	876	Phenazine biosynthesis protein PhzF like	- none -
fig|6666666.401843.peg.1975	CDS	CP017402.1	1980972	1981946	3	+	975	Transcriptional regulator, AraC family	- none -
fig|6666666.401843.peg.1976	CDS	CP017402.1	1982255	1982076	-2	-	180	hypothetical protein	- none -
fig|6666666.401843.peg.1977	CDS	CP017402.1	1982398	1982877	1	+	480	hypothetical protein	- none -
fig|6666666.401843.peg.1979	CDS	CP017402.1	1983837	1984208	3	+	372	Transcriptional regulator, ArsR family	CBSS-1085.1.peg.1363
fig|6666666.401843.peg.1980	CDS	CP017402.1	1984205	1984756	2	+	552	Ligand-binding SRPBCC domain protein family	- none -
fig|6666666.401843.peg.1982	CDS	CP017402.1	1987192	1986512	-1	-	681	Transcriptional regulator, GntR family	- none -
fig|6666666.401843.peg.1983	CDS	CP017402.1	1987862	1987440	-2	-	423	hypothetical protein	- none -
fig|6666666.401843.peg.1984	CDS	CP017402.1	1988074	1989003	1	+	930	Metal transporter, ZIP family	- none -
fig|6666666.401843.peg.1985	CDS	CP017402.1	1989663	1989016	-3	-	648	putative lipoprotein	- none -
fig|6666666.401843.peg.1987	CDS	CP017402.1	1992588	1991638	-3	-	951	Mobile element protein	- none -
fig|6666666.401843.peg.1988	CDS	CP017402.1	1993094	1992687	-2	-	408	Acetyltransferase	- none -
fig|6666666.401843.peg.1989	CDS	CP017402.1	1993241	1994191	2	+	951	hypothetical protein	- none -
fig|6666666.401843.peg.1990	CDS	CP017402.1	1994557	1994210	-1	-	348	Gfa-like protein	- none -
fig|6666666.401843.peg.1991	CDS	CP017402.1	1996025	1994586	-2	-	1440	Uncharacterized MFS-type transporter	- none -
fig|6666666.401843.peg.1995	CDS	CP017402.1	1998979	1998005	-1	-	975	Transcriptional regulator, AraC family	- none -
fig|6666666.401843.peg.1996	CDS	CP017402.1	2000054	1999008	-2	-	1047	Xanthine and CO dehydrogenases maturation factor, XdhC/CoxF family	Purine Utilization
fig|6666666.401843.peg.1997	CDS	CP017402.1	2002282	2000066	-1	-	2217	Isoquinoline 1-oxidoreductase beta subunit (EC 1.3.99.16)	CBSS-314267.3.peg.390; <br>N-heterocyclic aromatic compound degradation
fig|6666666.401843.peg.1998	CDS	CP017402.1	2002754	2002296	-2	-	459	Isoquinoline 1-oxidoreductase alpha subunit (EC 1.3.99.16)	CBSS-314267.3.peg.390; <br>N-heterocyclic aromatic compound degradation
fig|6666666.401843.peg.1999	CDS	CP017402.1	2003256	2002912	-3	-	345	hypothetical protein	- none -
fig|6666666.401843.peg.2000	CDS	CP017402.1	2003413	2004318	1	+	906	Transcriptional regulator, LysR family	- none -
fig|6666666.401843.peg.2001	CDS	CP017402.1	2004441	2005418	3	+	978	probable iron-sulfur binding protein YPO1417	- none -
fig|6666666.401843.peg.2002	CDS	CP017402.1	2006349	2005426	-3	-	924	2-keto-3-deoxy-D-arabino-heptulosonate-7-phosphate synthase I alpha (EC 2.5.1.54)	Common Pathway For Synthesis of Aromatic Compounds (DAHP synthase to chorismate)
fig|6666666.401843.peg.2003	CDS	CP017402.1	2006921	2006634	-2	-	288	putative membrane protein	- none -
fig|6666666.401843.peg.2004	CDS	CP017402.1	2006920	2007180	1	+	261	hypothetical protein	- none -
fig|6666666.401843.peg.2005	CDS	CP017402.1	2007398	2008414	2	+	1017	Mobile element protein	- none -
fig|6666666.401843.peg.2007	CDS	CP017402.1	2010084	2010380	3	+	297	putative membrane protein	- none -
fig|6666666.401843.peg.2008	CDS	CP017402.1	2010479	2011531	2	+	1053	Phenylacetate-CoA oxygenase/reductase, PaaK subunit	- none -
fig|6666666.401843.peg.2009	CDS	CP017402.1	2011518	2012468	3	+	951	hypothetical protein	- none -
fig|6666666.401843.peg.2011	CDS	CP017402.1	2013815	2014786	2	+	972	BUG/TctC family periplasmic protein	- none -
fig|6666666.401843.peg.2012	CDS	CP017402.1	2014790	2015644	2	+	855	hypothetical protein	- none -
fig|6666666.401843.peg.2013	CDS	CP017402.1	2015663	2016484	2	+	822	Beta-ketoadipate enol-lactone hydrolase (EC 3.1.1.24)	Catechol branch of beta-ketoadipate pathway
fig|6666666.401843.peg.2014	CDS	CP017402.1	2016516	2017310	3	+	795	putative amidase	- none -
fig|6666666.401843.peg.2015	CDS	CP017402.1	2017389	2017964	3	+	576	putative amidase	- none -
fig|6666666.401843.peg.2016	CDS	CP017402.1	2017922	2018755	2	+	834	Putative oxidoreductase	- none -
fig|6666666.401843.peg.2017	CDS	CP017402.1	2020546	2019041	-1	-	1506	MlrC	- none -
fig|6666666.401843.peg.2018	CDS	CP017402.1	2021370	2020588	-3	-	783	Exodeoxyribonuclease III (EC 3.1.11.2)	DNA repair, bacterial
fig|6666666.401843.peg.2019	CDS	CP017402.1	2021886	2021440	-3	-	447	putative membrane protein	- none -
fig|6666666.401843.peg.2023	CDS	CP017402.1	2024915	2023965	-2	-	951	Transposase	- none -
fig|6666666.401843.peg.2024	CDS	CP017402.1	2026087	2025137	-1	-	951	Mobile element protein	- none -
fig|6666666.401843.peg.2025	CDS	CP017402.1	2027151	2026186	-3	-	966	BUG/TctC family periplasmic protein	- none -
fig|6666666.401843.peg.2026	CDS	CP017402.1	2028188	2027289	-2	-	900	Transcriptional regulator, LysR family	- none -
fig|6666666.401843.peg.2028	CDS	CP017402.1	2030581	2030754	1	+	174	hypothetical protein	- none -
fig|6666666.401843.peg.2030	CDS	CP017402.1	2032281	2033477	3	+	1197	putative thiolase	- none -
fig|6666666.401843.peg.2033	CDS	CP017402.1	2036920	2035772	-1	-	1149	Alpha-methylacyl-CoA racemase (EC 5.1.99.4)	- none -
fig|6666666.401843.peg.2034	CDS	CP017402.1	2037252	2036938	-3	-	315	Ferredoxin, 2Fe-2S	Alanine biosynthesis; <br>Soluble cytochromes and functionally related electron carriers
fig|6666666.401843.peg.2036	CDS	CP017402.1	2038808	2037996	-2	-	813	Enoyl-CoA hydratase (EC 4.2.1.17)	Acetyl-CoA fermentation to Butyrate; <br>Butanol Biosynthesis; <br>Butyrate metabolism cluster; <br>Fatty acid metabolism cluster; <br>Isoleucine degradation; <br>Polyhydroxybutyrate metabolism; <br>Valine degradation
fig|6666666.401843.peg.2040	CDS	CP017402.1	2040967	2042106	1	+	1140	Branched-chain amino acid ABC transporter, amino acid-binding protein (TC 3.A.1.4.1)	ABC transporter branched-chain amino acid (TC 3.A.1.4.1)
fig|6666666.401843.peg.2041	CDS	CP017402.1	2042184	2043056	3	+	873	ABC transporter, permease protein 1 (cluster 4, leucine/isoleucine/valine/benzoate)	- none -
fig|6666666.401843.peg.2042	CDS	CP017402.1	2043060	2043845	3	+	786	ABC transporter, permease protein 2 (cluster 4, leucine/isoleucine/valine/benzoate)	- none -
fig|6666666.401843.peg.2043	CDS	CP017402.1	2043927	2044877	3	+	951	Mobile element protein	- none -
fig|6666666.401843.peg.2044	CDS	CP017402.1	2045460	2044837	-3	-	624	putative membrane protein	- none -
fig|6666666.401843.peg.2048	CDS	CP017402.1	2049555	2048581	-3	-	975	Uncharacterized MFS-type transporter	- none -
fig|6666666.401843.peg.2055	CDS	CP017402.1	2059232	2056002	-2	-	3231	RND efflux system, inner membrane transporter	- none -
fig|6666666.401843.peg.2057	CDS	CP017402.1	2060871	2060623	-3	-	249	hypothetical protein	- none -
fig|6666666.401843.peg.2058	CDS	CP017402.1	2061242	2060868	-2	-	375	Putative DNA-binding protein	- none -
fig|6666666.401843.peg.2060	CDS	CP017402.1	2063124	2062534	-3	-	591	putative lipoprotein	- none -
fig|6666666.401843.peg.2063	CDS	CP017402.1	2065615	2064863	-1	-	753	ABC transporter, permease protein PA3837	- none -
fig|6666666.401843.peg.2064	CDS	CP017402.1	2065725	2065600	-3	-	126	ABC transporter, permease protein PA3837	- none -
fig|6666666.401843.peg.2067	CDS	CP017402.1	2068635	2067664	-3	-	972	ABC transporter, substrate-binding protein (cluster 7, di-/tri-carboxylate)	- none -
fig|6666666.401843.peg.2068	CDS	CP017402.1	2069777	2068833	-2	-	945	Long-chain-fatty-acid--CoA ligase (EC 6.2.1.3)	Biotin biosynthesis; <br>Biotin synthesis cluster; <br>Fatty acid metabolism cluster
fig|6666666.401843.peg.2069	CDS	CP017402.1	2070374	2069802	-2	-	573	Long-chain-fatty-acid--CoA ligase (EC 6.2.1.3)	Biotin biosynthesis; <br>Biotin synthesis cluster; <br>Fatty acid metabolism cluster
fig|6666666.401843.peg.2072	CDS	CP017402.1	2073199	2072435	-1	-	765	Transcriptional regulator, GntR family	- none -
fig|6666666.401843.peg.2074	CDS	CP017402.1	2075355	2074168	-3	-	1188	3-ketoacyl-CoA thiolase (EC 2.3.1.16) @ Acetyl-CoA acetyltransferase (EC 2.3.1.9)	Acetyl-CoA fermentation to Butyrate; <br>Biotin biosynthesis; <br>Biotin synthesis cluster; <br>Butanol Biosynthesis; <br>Butyrate metabolism cluster; <br>CBSS-246196.1.peg.364; <br>Fatty acid metabolism cluster; <br>Isoleucine degradation; <br>Polyhydroxybutyrate metabolism; <br>Polyhydroxybutyrate metabolism
fig|6666666.401843.peg.2076	CDS	CP017402.1	2077165	2075903	-1	-	1263	ABC transporter, ATP-binding protein	- none -
fig|6666666.401843.peg.2078	CDS	CP017402.1	2079193	2078192	-1	-	1002	Glycine betaine/L-proline transport substrate-binding protein ProX (TC 3.A.1.12.1)	- none -
fig|6666666.401843.peg.2079	CDS	CP017402.1	2080595	2079645	-2	-	951	Mobile element protein	- none -
fig|6666666.401843.peg.2081	CDS	CP017402.1	2082138	2083310	3	+	1173	Multidrug resistance transporter, Bcr/CflA family	Copper homeostasis
fig|6666666.401843.peg.2085	CDS	CP017402.1	2087269	2086319	-1	-	951	Mobile element protein	- none -
fig|6666666.401843.peg.2086	CDS	CP017402.1	2087287	2087406	1	+	120	Trehalose synthase (EC 5.4.99.16)	Trehalose Biosynthesis
fig|6666666.401843.peg.2088	CDS	CP017402.1	2088106	2088618	1	+	513	Transcriptional regulator, MarR family	- none -
fig|6666666.401843.peg.2094	CDS	CP017402.1	2095663	2096058	1	+	396	putative membrane protein	- none -
fig|6666666.401843.peg.2095	CDS	CP017402.1	2097475	2096081	-1	-	1395	Amidase family protein bll0246	- none -
fig|6666666.401843.peg.2097	CDS	CP017402.1	2098601	2098873	2	+	273	hypothetical protein	- none -
fig|6666666.401843.peg.2099	CDS	CP017402.1	2106187	2105939	-1	-	249	hypothetical protein	- none -
fig|6666666.401843.peg.2100	CDS	CP017402.1	2106276	2107238	3	+	963	Transcriptional regulator, LysR family	- none -
fig|6666666.401843.peg.2101	CDS	CP017402.1	2107444	2107797	1	+	354	Uncharacterized sodium-dependent transporter YocS	- none -
fig|6666666.401843.peg.2102	CDS	CP017402.1	2107794	2108420	3	+	627	Uncharacterized sodium-dependent transporter YocS	- none -
fig|6666666.401843.peg.2106	CDS	CP017402.1	2111486	2112436	2	+	951	hypothetical protein	- none -
fig|6666666.401843.peg.2107	CDS	CP017402.1	2112953	2112504	-2	-	450	hypothetical protein	- none -
fig|6666666.401843.peg.2108	CDS	CP017402.1	2114109	2113339	-3	-	771	Integral membrane protein	- none -
fig|6666666.401843.peg.2109	CDS	CP017402.1	2115015	2114113	-3	-	903	Permease of the drug/metabolite transporter (DMT) superfamily	- none -
fig|6666666.401843.peg.2110	CDS	CP017402.1	2115383	2115084	-2	-	300	hypothetical protein	- none -
fig|6666666.401843.peg.2112	CDS	CP017402.1	2116202	2115816	-2	-	387	hypothetical protein	- none -
fig|6666666.401843.peg.2115	CDS	CP017402.1	2120011	2120349	1	+	339	no significant database hits	- none -
fig|6666666.401843.peg.2116	CDS	CP017402.1	2120352	2120900	3	+	549	putative lipoprotein	- none -
fig|6666666.401843.peg.2117	CDS	CP017402.1	2120982	2121932	3	+	951	Mobile element protein	- none -
fig|6666666.401843.peg.2119	CDS	CP017402.1	2125110	2122906	-3	-	2205	Ferrichrome-iron receptor	- none -
fig|6666666.401843.peg.2120	CDS	CP017402.1	2125387	2125989	1	+	603	putative lipoprotein	- none -
fig|6666666.401843.peg.2122	CDS	CP017402.1	2129832	2129041	-3	-	792	hypothetical protein	- none -
fig|6666666.401843.peg.2123	CDS	CP017402.1	2129987	2131189	2	+	1203	hypothetical protein	- none -
fig|6666666.401843.peg.2124	CDS	CP017402.1	2131205	2132317	2	+	1113	hypothetical protein	- none -
fig|6666666.401843.peg.2127	CDS	CP017402.1	2134113	2133544	-3	-	570	hypothetical protein	- none -
fig|6666666.401843.peg.2128	CDS	CP017402.1	2134964	2134260	-2	-	705	RNA polymerase ECF-type sigma factor	- none -
fig|6666666.401843.peg.2130	CDS	CP017402.1	2136284	2135589	-2	-	696	putative lipoprotein	- none -
fig|6666666.401843.peg.2132	CDS	CP017402.1	2140020	2137777	-3	-	2244	hypothetical protein	- none -
fig|6666666.401843.peg.2133	CDS	CP017402.1	2140147	2140034	-1	-	114	hypothetical protein	- none -
fig|6666666.401843.peg.2135	CDS	CP017402.1	2142272	2141286	-2	-	987	Type II/IV secretion system protein TadC, associated with Flp pilus assembly	Widespread colonization island
fig|6666666.401843.peg.2137	CDS	CP017402.1	2143767	2143198	-3	-	570	Type II/IV secretion system ATP hydrolase TadA/VirB11/CpaF, TadA subfamily	Widespread colonization island
fig|6666666.401843.peg.2140	CDS	CP017402.1	2148252	2147311	-3	-	942	Flp pilus assembly protein RcpC/CpaB	Widespread colonization island
fig|6666666.401843.peg.2141	CDS	CP017402.1	2148725	2148249	-2	-	477	Flp pilus assembly protein TadG	- none -
fig|6666666.401843.peg.2142	CDS	CP017402.1	2149170	2148727	-3	-	444	Flp pilus assembly protein TadG	- none -
fig|6666666.401843.peg.2143	CDS	CP017402.1	2149646	2149131	-2	-	516	putative membrane protein	- none -
fig|6666666.401843.peg.2145	CDS	CP017402.1	2150817	2149999	-3	-	819	putative membrane protein	- none -
fig|6666666.401843.peg.2147	CDS	CP017402.1	2153251	2154222	1	+	972	hypothetical protein	- none -
fig|6666666.401843.peg.2148	CDS	CP017402.1	2154177	2154794	3	+	618	hypothetical protein	- none -
fig|6666666.401843.peg.2149	CDS	CP017402.1	2155835	2154885	-2	-	951	hypothetical protein	- none -
fig|6666666.401843.peg.2150	CDS	CP017402.1	2155853	2156428	2	+	576	Transcriptional regulator, MarR family	- none -
fig|6666666.401843.peg.2151	CDS	CP017402.1	2158153	2156477	-1	-	1677	ABC transporter, ATP-binding protein (cluster 5, nickel/peptides/opines) / ABC transporter, ATP-binding protein (cluster 5, nickel/peptides/opines)	- none -
fig|6666666.401843.peg.2152	CDS	CP017402.1	2159601	2158150	-3	-	1452	ABC transporter, permease protein 2 (cluster 5, nickel/peptides/opines)	- none -
fig|6666666.401843.peg.2153	CDS	CP017402.1	2160584	2159607	-2	-	978	ABC transporter, permease protein 1 (cluster 5, nickel/peptides/opines)	- none -
fig|6666666.401843.peg.2154	CDS	CP017402.1	2162830	2160581	-1	-	2250	ABC transporter, substrate-binding protein (cluster 5, nickel/peptides/opines)	- none -
fig|6666666.401843.peg.2158	CDS	CP017402.1	2166710	2167411	2	+	702	hypothetical protein	- none -
fig|6666666.401843.peg.2160	CDS	CP017402.1	2169194	2170459	2	+	1266	Gamma-aminobutyrate:alpha-ketoglutarate aminotransferase (EC 2.6.1.19)	Putrescine utilization pathways
fig|6666666.401843.peg.2161	CDS	CP017402.1	2170539	2172008	3	+	1470	Succinate-semialdehyde dehydrogenase [NAD(P)+] (EC 1.2.1.16)	- none -
fig|6666666.401843.peg.2164	CDS	CP017402.1	2175169	2173943	-1	-	1227	Uncharacterized MFS-type transporter	- none -
fig|6666666.401843.peg.2167	CDS	CP017402.1	2179360	2177948	-1	-	1413	Phosphoglucomutase (EC 5.4.2.2) @ Phosphomannomutase (EC 5.4.2.8)	- none -
fig|6666666.401843.peg.2168	CDS	CP017402.1	2180133	2179477	-3	-	657	Transcriptional regulator, LuxA family	- none -
fig|6666666.401843.peg.2169	CDS	CP017402.1	2181711	2180443	-3	-	1269	Transposase	- none -
fig|6666666.401843.peg.2170	CDS	CP017402.1	2182557	2181835	-3	-	723	Putative sulfatase	- none -
fig|6666666.401843.peg.2171	CDS	CP017402.1	2183400	2182606	-3	-	795	Putative sulfatase	- none -
fig|6666666.401843.peg.2172	CDS	CP017402.1	2184382	2183417	-1	-	966	hypothetical protein	- none -
fig|6666666.401843.peg.2173	CDS	CP017402.1	2184512	2184721	2	+	210	Transcriptional regulator, MarR family	- none -
fig|6666666.401843.peg.2174	CDS	CP017402.1	2184755	2185003	2	+	249	Transcriptional regulator, MarR family	- none -
fig|6666666.401843.peg.2175	CDS	CP017402.1	2185137	2187245	3	+	2109	Ferrichrome-iron receptor	- none -
fig|6666666.401843.peg.2177	CDS	CP017402.1	2189851	2188718	-1	-	1134	Isoquinoline 1-oxidoreductase beta subunit (EC 1.3.99.16)	CBSS-314267.3.peg.390; <br>N-heterocyclic aromatic compound degradation
fig|6666666.401843.peg.2178	CDS	CP017402.1	2190609	2189881	-3	-	729	Isoquinoline 1-oxidoreductase beta subunit (EC 1.3.99.16)	CBSS-314267.3.peg.390; <br>N-heterocyclic aromatic compound degradation
fig|6666666.401843.peg.2179	CDS	CP017402.1	2191751	2190735	-2	-	1017	Mobile element protein	- none -
fig|6666666.401843.peg.2180	CDS	CP017402.1	2192560	2191943	-1	-	618	N-carbamoylsarcosine amidase (EC 3.5.1.59)	Creatine and Creatinine Degradation
fig|6666666.401843.peg.2181	CDS	CP017402.1	2193607	2192576	-1	-	1032	Leucyl aminopeptidase (aminopeptidase T)	- none -
fig|6666666.401843.peg.2182	CDS	CP017402.1	2193793	2193635	-1	-	159	hypothetical protein	- none -
fig|6666666.401843.peg.2183	CDS	CP017402.1	2193907	2194164	1	+	258	hypothetical protein	- none -
fig|6666666.401843.peg.2184	CDS	CP017402.1	2195226	2194474	-3	-	753	Maleate cis-trans isomerase (EC 5.2.1.1)	Salicylate and gentisate catabolism
fig|6666666.401843.peg.2186	CDS	CP017402.1	2196755	2197276	2	+	522	Isoquinoline 1-oxidoreductase alpha subunit (EC 1.3.99.16)	CBSS-314267.3.peg.390; <br>N-heterocyclic aromatic compound degradation
fig|6666666.401843.peg.2187	CDS	CP017402.1	2197273	2199735	1	+	2463	Putative diheme cytochrome c-553	Soluble cytochromes and functionally related electron carriers
fig|6666666.401843.peg.2188	CDS	CP017402.1	2200490	2199720	-2	-	771	ABC transporter, ATP-binding protein 2 (cluster 4, leucine/isoleucine/valine/benzoate)	- none -
fig|6666666.401843.peg.2189	CDS	CP017402.1	2201263	2200487	-1	-	777	ABC transporter, ATP-binding protein 1 (cluster 4, leucine/isoleucine/valine/benzoate)	- none -
fig|6666666.401843.peg.2191	CDS	CP017402.1	2204509	2203301	-1	-	1209	ABC transporter, substrate-binding protein (cluster 4, leucine/isoleucine/valine/benzoate)	- none -
fig|6666666.401843.peg.2192	CDS	CP017402.1	2205506	2204556	-2	-	951	Mobile element protein	- none -
fig|6666666.401843.peg.2195	CDS	CP017402.1	2206940	2206704	-2	-	237	putative membrane protein	- none -
fig|6666666.401843.peg.2201	CDS	CP017402.1	2214596	2214297	-2	-	300	Transcriptional regulator, ArsR family	CBSS-1085.1.peg.1363
fig|6666666.401843.peg.2202	CDS	CP017402.1	2214804	2215253	3	+	450	hypothetical protein	- none -
fig|6666666.401843.peg.2204	CDS	CP017402.1	2215609	2216085	1	+	477	hypothetical protein	- none -
fig|6666666.401843.peg.2205	CDS	CP017402.1	2216089	2216481	1	+	393	RidA/YER057c/UK114 superfamily protein	- none -
fig|6666666.401843.peg.2206	CDS	CP017402.1	2216550	2217506	3	+	957	BUG/TctC family periplasmic protein	- none -
fig|6666666.401843.peg.2208	CDS	CP017402.1	2219636	2220340	2	+	705	Transcriptional regulator, IclR family	Homogentisate pathway of aromatic compound degradation
fig|6666666.401843.peg.2209	CDS	CP017402.1	2220495	2220349	-3	-	147	hypothetical protein	- none -
fig|6666666.401843.peg.2211	CDS	CP017402.1	2223025	2221934	-1	-	1092	ABC transporter, ATP-binding protein	- none -
fig|6666666.401843.peg.2212	CDS	CP017402.1	2223825	2223022	-3	-	804	ABC transporter, permease protein	- none -
fig|6666666.401843.peg.2213	CDS	CP017402.1	2224649	2223822	-2	-	828	ABC transporter, permease protein 1 (cluster 1, maltose/g3p/polyamine/iron)	- none -
fig|6666666.401843.peg.2214	CDS	CP017402.1	2224951	2224652	-1	-	300	Exoenzymes regulatory protein AepA precursor	- none -
fig|6666666.401843.peg.2215	CDS	CP017402.1	2226276	2224945	-3	-	1332	Exoenzymes regulatory protein AepA precursor	- none -
fig|6666666.401843.peg.2216	CDS	CP017402.1	2227411	2226287	-1	-	1125	ABC transporter, substrate-binding protein (cluster 1, maltose/g3p/polyamine/iron)	- none -
fig|6666666.401843.peg.2217	CDS	CP017402.1	2227523	2228476	2	+	954	Transcriptional regulator, LysR family	- none -
fig|6666666.401843.peg.2220	CDS	CP017402.1	2230792	2229989	-1	-	804	Aspartate dehydrogenase homolog	- none -
fig|6666666.401843.peg.2221	CDS	CP017402.1	2231583	2230789	-3	-	795	Putative hydrolase	- none -
fig|6666666.401843.peg.2222	CDS	CP017402.1	2232578	2231595	-2	-	984	TRAP-type C4-dicarboxylate transport system, periplasmic component	TRAP Transporter collection
fig|6666666.401843.peg.2223	CDS	CP017402.1	2233875	2232607	-3	-	1269	TRAP-type C4-dicarboxylate transport system, large permease component	TRAP Transporter collection
fig|6666666.401843.peg.2224	CDS	CP017402.1	2234402	2233878	-2	-	525	TRAP-type C4-dicarboxylate transport system, small permease component	TRAP Transporter collection
fig|6666666.401843.peg.2225	CDS	CP017402.1	2235340	2234399	-1	-	942	3-hydroxybutyryl-CoA dehydrogenase (EC 1.1.1.157)	Acetyl-CoA fermentation to Butyrate; <br>Butanol Biosynthesis; <br>Polyhydroxybutyrate metabolism
fig|6666666.401843.peg.2226	CDS	CP017402.1	2235664	2235350	-1	-	315	hypothetical protein	- none -
fig|6666666.401843.peg.2227	CDS	CP017402.1	2236206	2235706	-3	-	501	hypothetical protein	- none -
fig|6666666.401843.peg.2228	CDS	CP017402.1	2236550	2237566	2	+	1017	Mobile element protein	- none -
fig|6666666.401843.peg.2231	CDS	CP017402.1	2241370	2240420	-1	-	951	Mobile element protein	- none -
fig|6666666.401843.peg.2236	CDS	CP017402.1	2244835	2245518	1	+	684	hypothetical protein	- none -
fig|6666666.401843.peg.2240	CDS	CP017402.1	2249607	2248021	-3	-	1587	UPF0053 inner membrane protein YoaE	- none -
fig|6666666.401843.peg.2241	CDS	CP017402.1	2250516	2249734	-3	-	783	Inositol-1-monophosphatase (EC 3.1.3.25)	- none -
fig|6666666.401843.peg.2243	CDS	CP017402.1	2252610	2251618	-3	-	993	BUG/TctC family periplasmic protein	- none -
fig|6666666.401843.peg.2244	CDS	CP017402.1	2252772	2253530	3	+	759	Transcriptional regulator, IclR family	Homogentisate pathway of aromatic compound degradation
fig|6666666.401843.peg.2245	CDS	CP017402.1	2254377	2253544	-3	-	834	Small-conductance mechanosensitive channel	- none -
fig|6666666.401843.peg.2246	CDS	CP017402.1	2254923	2254483	-3	-	441	Mobile element protein	- none -
fig|6666666.401843.peg.2247	CDS	CP017402.1	2255537	2256568	2	+	1032	hypothetical protein	- none -
fig|6666666.401843.peg.2249	CDS	CP017402.1	2260796	2260284	-2	-	513	hypothetical protein	- none -
fig|6666666.401843.peg.2250	CDS	CP017402.1	2260940	2261899	2	+	960	Transcriptional regulator, LysR family	- none -
fig|6666666.401843.peg.2251	CDS	CP017402.1	2261995	2262672	1	+	678	hypothetical protein	- none -
fig|6666666.401843.peg.2252	CDS	CP017402.1	2262693	2263658	3	+	966	TRAP transporter solute receptor, unknown substrate 5	TRAP Transporter unknown substrate 5
fig|6666666.401843.peg.2253	CDS	CP017402.1	2263672	2264163	1	+	492	TRAP dicarboxylate transporter, DctQ subunit, unknown substrate 5	TRAP Transporter unknown substrate 5
fig|6666666.401843.peg.2254	CDS	CP017402.1	2264156	2264620	2	+	465	TRAP dicarboxylate transporter, DctM subunit, unknown substrate 5	TRAP Transporter unknown substrate 5
fig|6666666.401843.peg.2255	CDS	CP017402.1	2264638	2265456	1	+	819	TRAP dicarboxylate transporter, DctM subunit, unknown substrate 5	TRAP Transporter unknown substrate 5
fig|6666666.401843.peg.2256	CDS	CP017402.1	2265720	2266694	3	+	975	TRAP transporter solute receptor, unknown substrate 5	TRAP Transporter unknown substrate 5
fig|6666666.401843.peg.2257	CDS	CP017402.1	2266701	2267201	3	+	501	TRAP dicarboxylate transporter, DctQ subunit, unknown substrate 5	TRAP Transporter unknown substrate 5
fig|6666666.401843.peg.2258	CDS	CP017402.1	2267194	2268309	1	+	1116	TRAP dicarboxylate transporter, DctM subunit, unknown substrate 5	TRAP Transporter unknown substrate 5
fig|6666666.401843.peg.2259	CDS	CP017402.1	2268311	2268493	2	+	183	TRAP dicarboxylate transporter, DctM subunit, unknown substrate 5	TRAP Transporter unknown substrate 5
fig|6666666.401843.peg.2262	CDS	CP017402.1	2272435	2271377	-1	-	1059	Sigma-fimbriae usher protein	sigma-Fimbriae
fig|6666666.401843.peg.2263	CDS	CP017402.1	2273973	2272468	-3	-	1506	Sigma-fimbriae usher protein	sigma-Fimbriae
fig|6666666.401843.peg.2271	CDS	CP017402.1	2294751	2294428	-3	-	324	hypothetical protein	- none -
fig|6666666.401843.peg.2272	CDS	CP017402.1	2295147	2294899	-3	-	249	hypothetical protein	- none -
fig|6666666.401843.peg.2273	CDS	CP017402.1	2296174	2295170	-1	-	1005	TRAP dicarboxylate transporter, DctM subunit, unknown substrate 7	- none -
fig|6666666.401843.peg.2274	CDS	CP017402.1	2296381	2296199	-1	-	183	TRAP dicarboxylate transporter, DctM subunit, unknown substrate 7	- none -
fig|6666666.401843.peg.2275	CDS	CP017402.1	2296836	2296384	-3	-	453	Mobile element protein	- none -
fig|6666666.401843.peg.2277	CDS	CP017402.1	2297553	2298503	3	+	951	hypothetical protein	- none -
fig|6666666.401843.peg.2279	CDS	CP017402.1	2299512	2300498	3	+	987	TRAP-type C4-dicarboxylate transport system, periplasmic component	TRAP Transporter collection
fig|6666666.401843.peg.2280	CDS	CP017402.1	2300499	2300981	3	+	483	TRAP-type C4-dicarboxylate transport system, small permease component	TRAP Transporter collection
fig|6666666.401843.peg.2281	CDS	CP017402.1	2300985	2302268	3	+	1284	TRAP-type C4-dicarboxylate transport system, large permease component	TRAP Transporter collection
fig|6666666.401843.peg.2283	CDS	CP017402.1	2303200	2304909	1	+	1710	Thiamine pyrophosphate-requiring enzymes	- none -
fig|6666666.401843.peg.2285	CDS	CP017402.1	2307495	2307701	3	+	207	Aldehyde dehydrogenase (EC 1.2.1.3)	Methylglyoxal Metabolism; <br>Methylglyoxal Metabolism; <br>Pyruvate metabolism II: acetyl-CoA, acetogenesis from pyruvate
fig|6666666.401843.peg.2288	CDS	CP017402.1	2310977	2310204	-2	-	774	Glutamine ABC transporter, ATP-binding protein GlnQ	- none -
fig|6666666.401843.peg.2289	CDS	CP017402.1	2311243	2310974	-1	-	270	ABC transporter, permease protein (cluster 3, basic aa/glutamine/opines)	- none -
fig|6666666.401843.peg.2290	CDS	CP017402.1	2311642	2311247	-1	-	396	ABC transporter, permease protein (cluster 3, basic aa/glutamine/opines)	- none -
fig|6666666.401843.peg.2291	CDS	CP017402.1	2312382	2311639	-3	-	744	ABC transporter, substrate-binding protein (cluster 3, basic aa/glutamine/opines)	- none -
fig|6666666.401843.peg.2292	CDS	CP017402.1	2313197	2312457	-2	-	741	Transcriptional regulator, IclR family	Homogentisate pathway of aromatic compound degradation
fig|6666666.401843.peg.2293	CDS	CP017402.1	2314229	2313393	-2	-	837	FOG: Ankyrin repeat	- none -
fig|6666666.401843.peg.2294	CDS	CP017402.1	2315077	2314280	-1	-	798	FOG: Ankyrin repeat	- none -
fig|6666666.401843.peg.2300	CDS	CP017402.1	2319948	2320898	3	+	951	Mobile element protein	- none -
fig|6666666.401843.peg.2301	CDS	CP017402.1	2321033	2322814	2	+	1782	Error-prone repair homolog of DNA polymerase III alpha subunit (EC 2.7.7.7)	DNA replication strays
fig|6666666.401843.peg.2302	CDS	CP017402.1	2322857	2323573	2	+	717	Error-prone repair homolog of DNA polymerase III alpha subunit (EC 2.7.7.7)	DNA replication strays
fig|6666666.401843.peg.2303	CDS	CP017402.1	2324928	2323639	-3	-	1290	D-amino acid dehydrogenase (EC 1.4.99.6)	- none -
fig|6666666.401843.peg.2307	CDS	CP017402.1	2328321	2327371	-3	-	951	Transposase	- none -
fig|6666666.401843.peg.2312	CDS	CP017402.1	2332236	2333240	3	+	1005	TRAP transporter solute receptor, TAXI family precursor	TRAP Transporter unknown substrate 9
fig|6666666.401843.peg.2313	CDS	CP017402.1	2333347	2335947	1	+	2601	TRAP-type uncharacterized transport system, fused permease component	TRAP Transporter unknown substrate 9
fig|6666666.401843.peg.2314	CDS	CP017402.1	2336046	2336996	3	+	951	Mobile element protein	- none -
fig|6666666.401843.peg.2316	CDS	CP017402.1	2340235	2337524	-1	-	2712	putative autotransporter	- none -
fig|6666666.401843.peg.2320	CDS	CP017402.1	2343350	2344513	2	+	1164	Alanine racemase (EC 5.1.1.1)	Alanine biosynthesis; <br>Pyruvate Alanine Serine Interconversions
fig|6666666.401843.peg.2324	CDS	CP017402.1	2350621	2350283	-1	-	339	ortholog of Bordetella pertussis (BX470248) BP2232	- none -
fig|6666666.401843.peg.2325	CDS	CP017402.1	2351598	2350657	-3	-	942	ortholog of Bordetella pertussis (BX470248) BP2232	- none -
fig|6666666.401843.peg.2326	CDS	CP017402.1	2351768	2351568	-2	-	201	ortholog of Bordetella pertussis (BX470248) BP2232	- none -
fig|6666666.401843.peg.2328	CDS	CP017402.1	2352678	2353280	3	+	603	RNA polymerase sigma factor RpoE	Transcription initiation, bacterial sigma factors
fig|6666666.401843.peg.2344	CDS	CP017402.1	2365231	2364770	-1	-	462	Type III secretion chaperone protein for YopD (SycD)	Type III secretion systems
fig|6666666.401843.peg.2347	CDS	CP017402.1	2367961	2367476	-1	-	486	Type III secretion chaperone protein for YopD (SycD)	Type III secretion systems
fig|6666666.401843.peg.2353	CDS	CP017402.1	2370938	2371306	2	+	369	hypothetical protein	- none -
fig|6666666.401843.peg.2359	CDS	CP017402.1	2375811	2376011	3	+	201	hypothetical protein	- none -
fig|6666666.401843.peg.2360	CDS	CP017402.1	2376110	2377060	2	+	951	hypothetical protein	- none -
fig|6666666.401843.peg.2362	CDS	CP017402.1	2378468	2380099	2	+	1632	Methyl-accepting chemotaxis sensor/transducer protein	- none -
fig|6666666.401843.peg.2364	CDS	CP017402.1	2381577	2381894	3	+	318	Ferric iron ABC transporter, iron-binding protein	Iron acquisition in Streptococcus
fig|6666666.401843.peg.2365	CDS	CP017402.1	2381995	2383317	1	+	1323	Ferric iron ABC transporter, iron-binding protein	Iron acquisition in Streptococcus
fig|6666666.401843.peg.2366	CDS	CP017402.1	2384264	2383314	-2	-	951	Mobile element protein	- none -
fig|6666666.401843.peg.2368	CDS	CP017402.1	2385816	2384794	-3	-	1023	Ferric iron ABC transporter, iron-binding protein	Iron acquisition in Streptococcus
fig|6666666.401843.peg.2370	CDS	CP017402.1	2388467	2386692	-2	-	1776	Ferric iron ABC transporter, permease protein	Iron acquisition in Streptococcus
fig|6666666.401843.peg.2371	CDS	CP017402.1	2389530	2388454	-3	-	1077	Ferric iron ABC transporter, ATP-binding protein	Iron acquisition in Streptococcus
fig|6666666.401843.peg.2372	CDS	CP017402.1	2389690	2390553	1	+	864	Transcriptional regulator, LysR family	- none -
fig|6666666.401843.peg.2373	CDS	CP017402.1	2390584	2391153	1	+	570	hypothetical protein	- none -
fig|6666666.401843.peg.2375	CDS	CP017402.1	2392538	2392074	-2	-	465	Integral membrane protein	- none -
fig|6666666.401843.peg.2376	CDS	CP017402.1	2393063	2392788	-2	-	276	Integral membrane protein	- none -
fig|6666666.401843.peg.2379	CDS	CP017402.1	2396037	2395087	-3	-	951	Permease of the drug/metabolite transporter (DMT) superfamily	- none -
fig|6666666.401843.peg.2380	CDS	CP017402.1	2396100	2396957	3	+	858	Permease of the drug/metabolite transporter (DMT) superfamily	- none -
fig|6666666.401843.peg.2381	CDS	CP017402.1	2397017	2397505	2	+	489	Transcriptional regulator, MarR family	- none -
fig|6666666.401843.peg.2382	CDS	CP017402.1	2397922	2398914	1	+	993	Outer membrane factor (OMF) lipoprotein associated wth EmrAB-OMF efflux system	- none -
fig|6666666.401843.peg.2383	CDS	CP017402.1	2398908	2399057	3	+	150	Outer membrane factor (OMF) lipoprotein associated wth EmrAB-OMF efflux system	- none -
fig|6666666.401843.peg.2388	CDS	CP017402.1	2405006	2406580	2	+	1575	ABC transporter, substrate-binding protein (cluster 5, nickel/peptides/opines)	- none -
fig|6666666.401843.peg.2389	CDS	CP017402.1	2406697	2407704	1	+	1008	ABC transporter, permease protein 1 (cluster 5, nickel/peptides/opines)	- none -
fig|6666666.401843.peg.2390	CDS	CP017402.1	2407701	2408540	3	+	840	ABC transporter, permease protein 2 (cluster 5, nickel/peptides/opines)	- none -
fig|6666666.401843.peg.2391	CDS	CP017402.1	2408551	2410182	1	+	1632	ABC transporter, ATP-binding protein (cluster 5, nickel/peptides/opines) / ABC transporter, ATP-binding protein (cluster 5, nickel/peptides/opines)	- none -
fig|6666666.401843.peg.2392	CDS	CP017402.1	2411129	2410179	-2	-	951	hypothetical protein	- none -
fig|6666666.401843.peg.2393	CDS	CP017402.1	2411147	2411290	2	+	144	Catalase (EC 1.11.1.6)	Oxidative stress; <br>Protection from Reactive Oxygen Species
fig|6666666.401843.peg.2394	CDS	CP017402.1	2411272	2412546	1	+	1275	Gamma-aminobutyrate:alpha-ketoglutarate aminotransferase (EC 2.6.1.19)	Putrescine utilization pathways
fig|6666666.401843.peg.2396	CDS	CP017402.1	2412924	2413952	3	+	1029	Amino deacylase	- none -
fig|6666666.401843.peg.2398	CDS	CP017402.1	2415237	2416160	3	+	924	putative membrane protein	- none -
fig|6666666.401843.peg.2399	CDS	CP017402.1	2416157	2417650	2	+	1494	Aldehyde dehydrogenase (EC 1.2.1.3)	Methylglyoxal Metabolism; <br>Methylglyoxal Metabolism; <br>Pyruvate metabolism II: acetyl-CoA, acetogenesis from pyruvate
fig|6666666.401843.peg.2400	CDS	CP017402.1	2418593	2417661	-2	-	933	3-hydroxyisobutyrate dehydrogenase (EC 1.1.1.31)	Valine degradation
fig|6666666.401843.peg.2401	CDS	CP017402.1	2418811	2420100	1	+	1290	Omega-amino acid--pyruvate aminotransferase (EC 2.6.1.18)	Pyruvate Alanine Serine Interconversions
fig|6666666.401843.peg.2411	CDS	CP017402.1	2431128	2428462	-3	-	2667	hypothetical protein	- none -
fig|6666666.401843.peg.2412	CDS	CP017402.1	2437670	2437542	-2	-	129	putative membrane protein	- none -
fig|6666666.401843.peg.2413	CDS	CP017402.1	2437688	2438638	2	+	951	hypothetical protein	- none -
fig|6666666.401843.peg.2416	CDS	CP017402.1	2441623	2441078	-1	-	546	Transcriptional regulator, AcrR family	- none -
fig|6666666.401843.peg.2420	CDS	CP017402.1	2446044	2446808	3	+	765	putative membrane protein	- none -
fig|6666666.401843.peg.2422	CDS	CP017402.1	2448364	2447210	-1	-	1155	Putative transferase	- none -
fig|6666666.401843.peg.2423	CDS	CP017402.1	2449064	2448339	-2	-	726	Polysaccharide deacetylase	- none -
fig|6666666.401843.peg.2425	CDS	CP017402.1	2452134	2451022	-3	-	1113	Putative transferase	- none -
fig|6666666.401843.peg.2426	CDS	CP017402.1	2452883	2452131	-2	-	753	Putative transferase	- none -
fig|6666666.401843.peg.2427	CDS	CP017402.1	2453731	2452880	-1	-	852	Polysaccharide deacetylase	- none -
fig|6666666.401843.peg.2428	CDS	CP017402.1	2454827	2453724	-2	-	1104	Putative transferase	- none -
fig|6666666.401843.peg.2439	CDS	CP017402.1	2472148	2472807	1	+	660	ortholog of Bordetella pertussis (BX470248) BP2342	- none -
fig|6666666.401843.peg.2450	CDS	CP017402.1	2482842	2483342	3	+	501	TRAP-type transport system, large permease component, predicted N-acetylneuraminate transporter	- none -
fig|6666666.401843.peg.2451	CDS	CP017402.1	2483383	2484660	1	+	1278	TRAP-type transport system, large permease component, predicted N-acetylneuraminate transporter	- none -
fig|6666666.401843.peg.2452	CDS	CP017402.1	2484650	2484772	2	+	123	Phenylacetate-CoA oxygenase/reductase, PaaK subunit	- none -
fig|6666666.401843.peg.2453	CDS	CP017402.1	2484759	2485709	3	+	951	Phenylacetate-CoA oxygenase/reductase, PaaK subunit	- none -
fig|6666666.401843.peg.2454	CDS	CP017402.1	2486300	2485725	-2	-	576	putative membrane protein	- none -
fig|6666666.401843.peg.2455	CDS	CP017402.1	2486877	2486341	-3	-	537	putative membrane protein	- none -
fig|6666666.401843.peg.2456	CDS	CP017402.1	2488237	2486927	-1	-	1311	Citrate synthase (si) (EC 2.3.3.1)	Glyoxylate bypass; <br>TCA Cycle
fig|6666666.401843.peg.2462	CDS	CP017402.1	2492833	2491976	-1	-	858	Transcriptional regulator, GntR family	- none -
fig|6666666.401843.peg.2464	CDS	CP017402.1	2494295	2494612	2	+	318	Methylisocitrate lyase (EC 4.1.3.30)	Methylcitrate cycle; <br>Propionate-CoA to Succinate Module
fig|6666666.401843.peg.2465	CDS	CP017402.1	2494708	2495190	1	+	483	Methylisocitrate lyase (EC 4.1.3.30)	Methylcitrate cycle; <br>Propionate-CoA to Succinate Module
fig|6666666.401843.peg.2472	CDS	CP017402.1	2504028	2504210	3	+	183	hypothetical protein	- none -
fig|6666666.401843.peg.2473	CDS	CP017402.1	2504343	2505068	3	+	726	Putative transmembrane protein	- none -
fig|6666666.401843.peg.2475	CDS	CP017402.1	2505948	2507612	3	+	1665	Acetyl-CoA synthetase (EC 6.2.1.1)	- none -
fig|6666666.401843.peg.2479	CDS	CP017402.1	2510317	2509916	-1	-	402	hypothetical protein	- none -
fig|6666666.401843.peg.2480	CDS	CP017402.1	2510821	2510342	-1	-	480	4-carboxymuconolactone decarboxylase domain/alkylhydroperoxidase AhpD family core domain protein	- none -
fig|6666666.401843.peg.2485	CDS	CP017402.1	2515472	2515188	-2	-	285	hypothetical protein	- none -
fig|6666666.401843.peg.2488	CDS	CP017402.1	2519020	2518070	-1	-	951	Transposase	- none -
fig|6666666.401843.peg.2489	CDS	CP017402.1	2519168	2519007	-2	-	162	Phenylacetate-CoA oxygenase/reductase, PaaK subunit	- none -
fig|6666666.401843.peg.2490	CDS	CP017402.1	2521052	2519253	-2	-	1800	Xaa-Pro aminopeptidase (EC 3.4.11.9)	Aminopeptidases (EC 3.4.11.-)
fig|6666666.401843.peg.2500	CDS	CP017402.1	2531585	2531268	-2	-	318	Succinyl-CoA:3-ketoacid-coenzyme A transferase subunit A (EC 2.8.3.5)	Catechol branch of beta-ketoadipate pathway; <br>Leucine Degradation and HMG-CoA Metabolism
fig|6666666.401843.peg.2501	CDS	CP017402.1	2531965	2531537	-1	-	429	Succinyl-CoA:3-ketoacid-coenzyme A transferase subunit A (EC 2.8.3.5)	Catechol branch of beta-ketoadipate pathway; <br>Leucine Degradation and HMG-CoA Metabolism
fig|6666666.401843.peg.2504	CDS	CP017402.1	2534372	2535256	2	+	885	Nucleoside-diphosphate-sugar epimerases	CBSS-296591.1.peg.2330
fig|6666666.401843.peg.2509	CDS	CP017402.1	2540830	2538851	-1	-	1980	Acetyl-CoA synthetase (EC 6.2.1.1)	- none -
fig|6666666.401843.peg.2510	CDS	CP017402.1	2541785	2541042	-2	-	744	Uncharacterized MFS-type transporter	- none -
fig|6666666.401843.peg.2513	CDS	CP017402.1	2544905	2545564	2	+	660	putative lipoprotein	- none -
fig|6666666.401843.peg.2515	CDS	CP017402.1	2546301	2546089	-3	-	213	Catalase	- none -
fig|6666666.401843.peg.2516	CDS	CP017402.1	2546319	2547269	3	+	951	Mobile element protein	- none -
fig|6666666.401843.peg.2519	CDS	CP017402.1	2551115	2549898	-2	-	1218	ABC transporter, substrate-binding protein (cluster 4, leucine/isoleucine/valine/benzoate)	- none -
fig|6666666.401843.peg.2520	CDS	CP017402.1	2551255	2552175	1	+	921	Transcriptional regulator, LysR family	- none -
fig|6666666.401843.peg.2525	CDS	CP017402.1	2555766	2556476	3	+	711	Integral membrane protein	- none -
fig|6666666.401843.peg.2526	CDS	CP017402.1	2556658	2557611	1	+	954	BUG/TctC family periplasmic protein	- none -
fig|6666666.401843.peg.2528	CDS	CP017402.1	2558581	2558694	1	+	114	Threonine synthase (EC 4.2.3.1)	Threonine and Homoserine Biosynthesis
fig|6666666.401843.peg.2530	CDS	CP017402.1	2561647	2560727	-1	-	921	Transcriptional regulator, LysR family	- none -
fig|6666666.401843.peg.2539	CDS	CP017402.1	2570427	2569828	-3	-	600	RNA polymerase sigma factor RpoE	Transcription initiation, bacterial sigma factors
fig|6666666.401843.peg.2540	CDS	CP017402.1	2570924	2570424	-2	-	501	Integral membrane protein	- none -
fig|6666666.401843.peg.2543	CDS	CP017402.1	2573519	2572767	-2	-	753	3-oxoacyl-[acyl-carrier protein] reductase (EC 1.1.1.100)	CBSS-246196.1.peg.364; <br>Fatty Acid Biosynthesis FASII
fig|6666666.401843.peg.2552	CDS	CP017402.1	2579763	2581520	3	+	1758	putative membrane protein	- none -
fig|6666666.401843.peg.2553	CDS	CP017402.1	2582768	2581527	-2	-	1242	Uncharacterized MFS-type transporter	- none -
fig|6666666.401843.peg.2554	CDS	CP017402.1	2583553	2582780	-1	-	774	UPF0246 protein YaaA	- none -
fig|6666666.401843.peg.2555	CDS	CP017402.1	2584530	2583580	-3	-	951	Mobile element protein	- none -
fig|6666666.401843.peg.2556	CDS	CP017402.1	2585411	2584629	-2	-	783	D-beta-hydroxybutyrate dehydrogenase (EC 1.1.1.30)	Polyhydroxybutyrate metabolism
fig|6666666.401843.peg.2564	CDS	CP017402.1	2594484	2595707	3	+	1224	Multidrug resistance transporter, Bcr/CflA family	Copper homeostasis
fig|6666666.401843.peg.2566	CDS	CP017402.1	2598299	2598976	2	+	678	UPF0056 inner membrane protein MarC	- none -
fig|6666666.401843.peg.2569	CDS	CP017402.1	2600446	2600300	-1	-	147	hypothetical protein	- none -
fig|6666666.401843.peg.2577	CDS	CP017402.1	2608253	2609212	2	+	960	Thioredoxin reductase (EC 1.8.1.9)	Thioredoxin-disulfide reductase; <br>pyrimidine conversions
fig|6666666.401843.peg.2580	CDS	CP017402.1	2610330	2611280	3	+	951	hypothetical protein	- none -
fig|6666666.401843.peg.2583	CDS	CP017402.1	2614215	2614313	3	+	99	hypothetical protein	- none -
fig|6666666.401843.peg.2590	CDS	CP017402.1	2623458	2622508	-3	-	951	hypothetical protein	- none -
fig|6666666.401843.peg.2591	CDS	CP017402.1	2624798	2623557	-2	-	1242	hypothetical protein	- none -
fig|6666666.401843.peg.2594	CDS	CP017402.1	2627586	2628011	3	+	426	hypothetical protein	- none -
fig|6666666.401843.peg.2595	CDS	CP017402.1	2628415	2628053	-1	-	363	Putative periplasmic cytochrome type-C oxidoreductase signal peptide protein (EC 1.-.-.-)	- none -
fig|6666666.401843.peg.2596	CDS	CP017402.1	2628781	2628428	-1	-	354	Putative periplasmic cytochrome type-C oxidoreductase signal peptide protein (EC 1.-.-.-)	- none -
fig|6666666.401843.peg.2597	CDS	CP017402.1	2628930	2628778	-3	-	153	Deoxyuridine 5&#39;-triphosphate nucleotidohydrolase	- none -
fig|6666666.401843.peg.2598	CDS	CP017402.1	2628948	2629898	3	+	951	hypothetical protein	- none -
fig|6666666.401843.peg.2601	CDS	CP017402.1	2632618	2632076	-1	-	543	Acetyltransferase, GNAT family	- none -
fig|6666666.401843.peg.2602	CDS	CP017402.1	2633030	2632656	-2	-	375	hypothetical protein	- none -
fig|6666666.401843.peg.2608	CDS	CP017402.1	2640858	2640616	-3	-	243	hypothetical protein	- none -
fig|6666666.401843.peg.2617	CDS	CP017402.1	2649986	2649195	-2	-	792	Putative hydrolase	- none -
fig|6666666.401843.peg.2618	CDS	CP017402.1	2651435	2649999	-2	-	1437	Immune-responsive protein 1	- none -
fig|6666666.401843.peg.2619	CDS	CP017402.1	2652437	2651451	-2	-	987	BUG/TctC family periplasmic protein	- none -
fig|6666666.401843.peg.2620	CDS	CP017402.1	2653323	2652475	-3	-	849	Formyltetrahydrofolate deformylase (EC 3.5.1.10)	5-FCL-like protein; <br>One-carbon metabolism by tetrahydropterines
fig|6666666.401843.peg.2628	CDS	CP017402.1	2662703	2661852	-2	-	852	Methenyltetrahydrofolate cyclohydrolase (EC 3.5.4.9) / Methylenetetrahydrofolate dehydrogenase (NADP+) (EC 1.5.1.5)	5-FCL-like protein; <br>One-carbon metabolism by tetrahydropterines; <br>One-carbon metabolism by tetrahydropterines
fig|6666666.401843.peg.2629	CDS	CP017402.1	2663684	2662731	-2	-	954	BUG/TctC family periplasmic protein	- none -
fig|6666666.401843.peg.2630	CDS	CP017402.1	2664637	2663687	-1	-	951	Phenylacetate-CoA oxygenase/reductase, PaaK subunit	- none -
fig|6666666.401843.peg.2631	CDS	CP017402.1	2665051	2664719	-1	-	333	Type II/IV secretion system protein TadC, associated with Flp pilus assembly	Widespread colonization island
fig|6666666.401843.peg.2632	CDS	CP017402.1	2667521	2665062	-2	-	2460	Type II/IV secretion system ATP hydrolase TadA/VirB11/CpaF, TadA subfamily	Widespread colonization island
fig|6666666.401843.peg.2634	CDS	CP017402.1	2669772	2668927	-3	-	846	Flp pilus assembly protein RcpC/CpaB	Widespread colonization island
fig|6666666.401843.peg.2635	CDS	CP017402.1	2671019	2669769	-2	-	1251	hypothetical protein	- none -
fig|6666666.401843.peg.2636	CDS	CP017402.1	2672332	2671016	-1	-	1317	hypothetical protein	- none -
fig|6666666.401843.peg.2637	CDS	CP017402.1	2672592	2672329	-3	-	264	Integral membrane protein	- none -
fig|6666666.401843.peg.2639	CDS	CP017402.1	2673639	2672944	-3	-	696	Fumarylacetoacetase (EC 3.7.1.2)	Homogentisate pathway of aromatic compound degradation; <br>Pterin carbinolamine dehydratase; <br>Salicylate and gentisate catabolism
fig|6666666.401843.peg.2640	CDS	CP017402.1	2673827	2673702	-2	-	126	hypothetical protein	- none -
fig|6666666.401843.peg.2647	CDS	CP017402.1	2679823	2679104	-1	-	720	Integral membrane protein	- none -
fig|6666666.401843.peg.2648	CDS	CP017402.1	2680596	2679982	-3	-	615	Integral membrane protein	- none -
fig|6666666.401843.peg.2651	CDS	CP017402.1	2683627	2683025	-1	-	603	hypothetical protein	- none -
fig|6666666.401843.peg.2658	CDS	CP017402.1	2691550	2693226	1	+	1677	Uncharacterized MFS-type transporter	- none -
fig|6666666.401843.peg.2659	CDS	CP017402.1	2694272	2693478	-2	-	795	Enoyl-CoA hydratase (EC 4.2.1.17)	Acetyl-CoA fermentation to Butyrate; <br>Butanol Biosynthesis; <br>Butyrate metabolism cluster; <br>Fatty acid metabolism cluster; <br>Isoleucine degradation; <br>Polyhydroxybutyrate metabolism; <br>Valine degradation
fig|6666666.401843.peg.2660	CDS	CP017402.1	2695346	2694282	-2	-	1065	ABC transporter, ATP-binding protein (cluster 1, maltose/g3p/polyamine/iron); ABC transporter, ATP-binding protein (cluster 10, nitrate/sulfonate/bicarbonate)	- none -
fig|6666666.401843.peg.2661	CDS	CP017402.1	2697094	2695343	-1	-	1752	Ferric iron ABC transporter, permease protein	Iron acquisition in Streptococcus
fig|6666666.401843.peg.2662	CDS	CP017402.1	2698160	2697123	-2	-	1038	ABC transporter, substrate-binding protein (cluster 1, maltose/g3p/polyamine/iron)	- none -
fig|6666666.401843.peg.2664	CDS	CP017402.1	2699388	2698945	-3	-	444	Acyl dehydratase	CBSS-246196.1.peg.364
fig|6666666.401843.peg.2665	CDS	CP017402.1	2699781	2699389	-3	-	393	ortholog of Bordetella pertussis (BX470248) BP2556	- none -
fig|6666666.401843.peg.2666	CDS	CP017402.1	2700952	2699789	-1	-	1164	Acetyl-CoA acetyltransferase	- none -
fig|6666666.401843.peg.2667	CDS	CP017402.1	2701168	2702055	1	+	888	Transcriptional regulator, LysR family	- none -
fig|6666666.401843.peg.2668	CDS	CP017402.1	2702255	2703379	2	+	1125	L-carnitine dehydratase/bile acid-inducible protein F	- none -
fig|6666666.401843.peg.2669	CDS	CP017402.1	2703847	2703431	-1	-	417	hypothetical protein	- none -
fig|6666666.401843.peg.2671	CDS	CP017402.1	2706277	2704940	-1	-	1338	Aspartate carbamoyltransferase (EC 2.1.3.2)	- none -
fig|6666666.401843.peg.2672	CDS	CP017402.1	2706755	2706342	-2	-	414	Integral membrane protein	- none -
fig|6666666.401843.peg.2673	CDS	CP017402.1	2707191	2706757	-3	-	435	putative lipoprotein	- none -
fig|6666666.401843.peg.2674	CDS	CP017402.1	2707448	2707317	-2	-	132	entericidin A anti-toxin precursor	- none -
fig|6666666.401843.peg.2676	CDS	CP017402.1	2708838	2708506	-3	-	333	no significant database hits	- none -
fig|6666666.401843.peg.2678	CDS	CP017402.1	2710526	2709576	-2	-	951	Mobile element protein	- none -
fig|6666666.401843.peg.2681	CDS	CP017402.1	2711699	2712790	2	+	1092	hypothetical protein	- none -
fig|6666666.401843.peg.2688	CDS	CP017402.1	2719491	2718541	-3	-	951	Mobile element protein	- none -
fig|6666666.401843.peg.2690	CDS	CP017402.1	2721082	2720132	-1	-	951	Mobile element protein	- none -
fig|6666666.401843.peg.2691	CDS	CP017402.1	2721193	2722641	1	+	1449	DNA-binding transcriptional regulator, MocR family / aminotransferase domain	- none -
fig|6666666.401843.peg.2693	CDS	CP017402.1	2723141	2724091	2	+	951	hypothetical protein	- none -
fig|6666666.401843.peg.2694	CDS	CP017402.1	2725049	2724336	-2	-	714	no significant database hits	- none -
fig|6666666.401843.peg.2695	CDS	CP017402.1	2725399	2725172	-1	-	228	Acetyltransferase	- none -
fig|6666666.401843.peg.2697	CDS	CP017402.1	2726405	2727475	2	+	1071	Integral membrane protein	- none -
fig|6666666.401843.peg.2698	CDS	CP017402.1	2728422	2727472	-3	-	951	Mobile element protein	- none -
fig|6666666.401843.peg.2699	CDS	CP017402.1	2728440	2728829	3	+	390	Transcriptional regulator, MerR family	Cobalt-zinc-cadmium resistance
fig|6666666.401843.peg.2700	CDS	CP017402.1	2729362	2728838	-1	-	525	Putative DNA-binding protein	- none -
fig|6666666.401843.peg.2701	CDS	CP017402.1	2729635	2729366	-1	-	270	hypothetical protein	- none -
fig|6666666.401843.peg.2702	CDS	CP017402.1	2730895	2729834	-1	-	1062	Transcriptional regulator, LacI family	- none -
fig|6666666.401843.peg.2703	CDS	CP017402.1	2732613	2730979	-3	-	1635	ABC transporter, ATP-binding protein (cluster 5, nickel/peptides/opines) / ABC transporter, ATP-binding protein (cluster 5, nickel/peptides/opines)	- none -
fig|6666666.401843.peg.2704	CDS	CP017402.1	2733469	2732615	-1	-	855	ABC transporter, permease protein 2 (cluster 5, nickel/peptides/opines)	- none -
fig|6666666.401843.peg.2705	CDS	CP017402.1	2734406	2733447	-2	-	960	ABC transporter, permease protein 1 (cluster 5, nickel/peptides/opines)	- none -
fig|6666666.401843.peg.2706	CDS	CP017402.1	2735921	2734410	-2	-	1512	ABC transporter, substrate-binding protein (cluster 5, nickel/peptides/opines)	- none -
fig|6666666.401843.peg.2707	CDS	CP017402.1	2737016	2735961	-2	-	1056	Acetylornithine deacetylase (EC 3.5.1.16)	Arginine Biosynthesis -- gjo; <br>Arginine Biosynthesis extended
fig|6666666.401843.peg.2708	CDS	CP017402.1	2737867	2737397	-1	-	471	hypothetical protein	- none -
fig|6666666.401843.peg.2709	CDS	CP017402.1	2738514	2737903	-3	-	612	Putative membrane transport protein	- none -
fig|6666666.401843.peg.2710	CDS	CP017402.1	2739168	2738545	-3	-	624	Transcriptional regulator	- none -
fig|6666666.401843.peg.2712	CDS	CP017402.1	2742057	2740816	-3	-	1242	Uncharacterized MFS-type transporter	- none -
fig|6666666.401843.peg.2715	CDS	CP017402.1	2744972	2744292	-2	-	681	no significant database hits	- none -
fig|6666666.401843.peg.2716	CDS	CP017402.1	2745134	2745976	2	+	843	Transcriptional regulator, LysR family	- none -
fig|6666666.401843.peg.2717	CDS	CP017402.1	2747110	2746139	-1	-	972	Transcriptional regulator, AraC family	- none -
fig|6666666.401843.peg.2718	CDS	CP017402.1	2747282	2748160	2	+	879	hypothetical protein	- none -
fig|6666666.401843.peg.2719	CDS	CP017402.1	2749253	2748183	-2	-	1071	putative membrane protein	- none -
fig|6666666.401843.peg.2720	CDS	CP017402.1	2750244	2749294	-3	-	951	hypothetical protein	- none -
fig|6666666.401843.peg.2721	CDS	CP017402.1	2750262	2750480	3	+	219	Catalase	- none -
fig|6666666.401843.peg.2724	CDS	CP017402.1	2753795	2755456	2	+	1662	Intracellular protease	- none -
fig|6666666.401843.peg.2725	CDS	CP017402.1	2756669	2755434	-2	-	1236	hypothetical protein	- none -
fig|6666666.401843.peg.2726	CDS	CP017402.1	2757471	2756677	-3	-	795	ABC transporter, permease protein (cluster 10, nitrate/sulfonate/bicarbonate)	- none -
fig|6666666.401843.peg.2727	CDS	CP017402.1	2758271	2757468	-2	-	804	ABC transporter, ATP-binding protein	- none -
fig|6666666.401843.peg.2728	CDS	CP017402.1	2759275	2758298	-1	-	978	ABC transporter, substrate-binding protein (cluster 10, nitrate/sulfonate/bicarbonate)	- none -
fig|6666666.401843.peg.2729	CDS	CP017402.1	2760875	2759304	-2	-	1572	Exoenzymes regulatory protein AepA precursor	- none -
fig|6666666.401843.peg.2730	CDS	CP017402.1	2761707	2760886	-3	-	822	Transcriptional regulator, IclR family	Homogentisate pathway of aromatic compound degradation
fig|6666666.401843.peg.2731	CDS	CP017402.1	2762613	2762122	-3	-	492	putative C4-dicarboxylate transporter	- none -
fig|6666666.401843.peg.2732	CDS	CP017402.1	2763200	2762595	-2	-	606	putative C4-dicarboxylate transporter	- none -
fig|6666666.401843.peg.2733	CDS	CP017402.1	2764850	2763432	-2	-	1419	Uncharacterized MFS-type transporter	- none -
fig|6666666.401843.peg.2734	CDS	CP017402.1	2764938	2765564	3	+	627	Transcriptional regulator, AcrR family	- none -
fig|6666666.401843.peg.2739	CDS	CP017402.1	2773206	2771593	-3	-	1614	hypothetical protein	- none -
fig|6666666.401843.peg.2740	CDS	CP017402.1	2773761	2773225	-3	-	537	hypothetical protein	- none -
fig|6666666.401843.peg.2742	CDS	CP017402.1	2774649	2774011	-3	-	639	Transcriptional regulator	- none -
fig|6666666.401843.peg.2743	CDS	CP017402.1	2776293	2775343	-3	-	951	Mobile element protein	- none -
fig|6666666.401843.peg.2744	CDS	CP017402.1	2776357	2776638	1	+	282	BUG/TctC family periplasmic protein	- none -
fig|6666666.401843.peg.2747	CDS	CP017402.1	2781845	2780463	-2	-	1383	D-amino acid dehydrogenase (EC 1.4.99.6)	- none -
fig|6666666.401843.peg.2748	CDS	CP017402.1	2782847	2781897	-2	-	951	hypothetical protein	- none -
fig|6666666.401843.peg.2751	CDS	CP017402.1	2784417	2785562	3	+	1146	putative lipoprotein	- none -
fig|6666666.401843.peg.2759	CDS	CP017402.1	2794230	2794970	3	+	741	Transcriptional regulator, IclR family	Homogentisate pathway of aromatic compound degradation
fig|6666666.401843.peg.2760	CDS	CP017402.1	2795472	2794978	-3	-	495	Putative oxidoreductase	- none -
fig|6666666.401843.peg.2761	CDS	CP017402.1	2796822	2795845	-3	-	978	hypothetical protein	- none -
fig|6666666.401843.peg.2763	CDS	CP017402.1	2799136	2798276	-1	-	861	PROBABLE ANTIBIOTIC-RESISTANCE PROTEIN	- none -
fig|6666666.401843.peg.2764	CDS	CP017402.1	2799658	2799386	-1	-	273	Intracellular protease	- none -
fig|6666666.401843.peg.2766	CDS	CP017402.1	2801080	2801517	1	+	438	hypothetical protein	- none -
fig|6666666.401843.peg.2767	CDS	CP017402.1	2802579	2801608	-3	-	972	BUG/TctC family periplasmic protein	- none -
fig|6666666.401843.peg.2769	CDS	CP017402.1	2803781	2804467	2	+	687	Transcriptional regulator, IclR family	Homogentisate pathway of aromatic compound degradation
fig|6666666.401843.peg.2771	CDS	CP017402.1	2805717	2805025	-3	-	693	putative membrane protein	- none -
fig|6666666.401843.peg.2775	CDS	CP017402.1	2808454	2807363	-1	-	1092	TRAP transporter solute receptor, unknown substrate 6	TRAP Transporter unknown substrate 6
fig|6666666.401843.peg.2776	CDS	CP017402.1	2809309	2808509	-1	-	801	Ribulose-5-phosphate 4-epimerase and related epimerases and aldolases	- none -
fig|6666666.401843.peg.2778	CDS	CP017402.1	2810205	2810678	3	+	474	Transcriptional regulator, MarR family	- none -
fig|6666666.401843.peg.2780	CDS	CP017402.1	2811818	2812768	2	+	951	Mobile element protein	- none -
fig|6666666.401843.peg.2781	CDS	CP017402.1	2820426	2812765	-3	-	7662	Filamentous hemagglutinin	- none -
fig|6666666.401843.peg.2784	CDS	CP017402.1	2825071	2825607	1	+	537	TRAP-type C4-dicarboxylate transport system, small permease component	TRAP Transporter collection
fig|6666666.401843.peg.2785	CDS	CP017402.1	2825604	2826902	3	+	1299	TRAP-type C4-dicarboxylate transport system, large permease component	TRAP Transporter collection
fig|6666666.401843.peg.2786	CDS	CP017402.1	2826982	2828010	1	+	1029	TRAP-type C4-dicarboxylate transport system, periplasmic component	TRAP Transporter collection
fig|6666666.401843.peg.2787	CDS	CP017402.1	2828271	2829221	3	+	951	hypothetical protein	- none -
fig|6666666.401843.peg.2788	CDS	CP017402.1	2830168	2829218	-1	-	951	Mobile element protein	- none -
fig|6666666.401843.peg.2789	CDS	CP017402.1	2830357	2831307	1	+	951	hypothetical protein	- none -
fig|6666666.401843.peg.2791	CDS	CP017402.1	2833506	2832193	-3	-	1314	Phenylacetate-coenzyme A ligase (EC 6.2.1.30)	Aromatic amino acid interconversions with aryl acids
fig|6666666.401843.peg.2795	CDS	CP017402.1	2837540	2836590	-2	-	951	Mobile element protein	- none -
fig|6666666.401843.peg.2806	CDS	CP017402.1	2847055	2846168	-1	-	888	ABC transporter, permease protein 2 (cluster 5, nickel/peptides/opines)	- none -
fig|6666666.401843.peg.2807	CDS	CP017402.1	2847996	2847052	-3	-	945	ABC transporter, permease protein 1 (cluster 5, nickel/peptides/opines)	- none -
fig|6666666.401843.peg.2808	CDS	CP017402.1	2849608	2848091	-1	-	1518	ABC transporter, substrate-binding protein (cluster 5, nickel/peptides/opines)	- none -
fig|6666666.401843.peg.2809	CDS	CP017402.1	2851278	2849650	-3	-	1629	Gamma-glutamyltranspeptidase (EC 2.3.2.2) @ Glutathione hydrolase (EC 3.4.19.13)	Glutathione: Biosynthesis and gamma-glutamyl cycle
fig|6666666.401843.peg.2810	CDS	CP017402.1	2851386	2852267	3	+	882	Transcriptional regulator, LysR family	- none -
fig|6666666.401843.peg.2812	CDS	CP017402.1	2853359	2852868	-2	-	492	Alkaline phosphatase (EC 3.1.3.1)	Phosphate metabolism
fig|6666666.401843.peg.2813	CDS	CP017402.1	2854804	2853347	-1	-	1458	Alkaline phosphatase (EC 3.1.3.1)	Phosphate metabolism
fig|6666666.401843.peg.2818	CDS	CP017402.1	2859180	2857834	-3	-	1347	Small-conductance mechanosensitive channel	- none -
fig|6666666.401843.peg.2820	CDS	CP017402.1	2861363	2860779	-2	-	585	Nitroreductase family protein	- none -
fig|6666666.401843.peg.2821	CDS	CP017402.1	2862416	2861466	-2	-	951	Mobile element protein	- none -
fig|6666666.401843.peg.2822	CDS	CP017402.1	2862434	2862550	2	+	117	Catalase (EC 1.11.1.6)	Oxidative stress; <br>Protection from Reactive Oxygen Species
fig|6666666.401843.peg.2823	CDS	CP017402.1	2862551	2863657	2	+	1107	Periplasmic molybdate-binding domain	- none -
fig|6666666.401843.peg.2825	CDS	CP017402.1	2866115	2864910	-2	-	1206	Molybdopterin molybdenumtransferase (EC 2.10.1.1)	- none -
fig|6666666.401843.peg.2830	CDS	CP017402.1	2867981	2871442	2	+	3462	hypothetical protein	- none -
fig|6666666.401843.peg.2831	CDS	CP017402.1	2871460	2872344	1	+	885	Dienelactone hydrolase family protein	- none -
fig|6666666.401843.peg.2832	CDS	CP017402.1	2872785	2872354	-3	-	432	putative lipoprotein	- none -
fig|6666666.401843.peg.2834	CDS	CP017402.1	2873547	2875013	3	+	1467	Uncharacterized MFS-type transporter	- none -
fig|6666666.401843.peg.2835	CDS	CP017402.1	2875963	2875088	-1	-	876	hypothetical protein	- none -
fig|6666666.401843.peg.2837	CDS	CP017402.1	2877435	2877740	3	+	306	hypothetical protein	- none -
fig|6666666.401843.peg.2838	CDS	CP017402.1	2877831	2878421	3	+	591	Transcriptional regulator, AcrR family	- none -
fig|6666666.401843.peg.2839	CDS	CP017402.1	2879628	2878612	-3	-	1017	Mobile element protein	- none -
fig|6666666.401843.peg.2840	CDS	CP017402.1	2882156	2879820	-2	-	2337	Lead, cadmium, zinc and mercury transporting ATPase (EC 3.6.3.3) (EC 3.6.3.5); Copper-translocating P-type ATPase (EC 3.6.3.4)	Copper Transport System; <br>Copper homeostasis
fig|6666666.401843.peg.2841	CDS	CP017402.1	2882239	2882673	1	+	435	Transcriptional regulator, MerR family	Cobalt-zinc-cadmium resistance
fig|6666666.401843.peg.2842	CDS	CP017402.1	2882772	2883722	3	+	951	hypothetical protein	- none -
fig|6666666.401843.peg.2843	CDS	CP017402.1	2883821	2884771	2	+	951	hypothetical protein	- none -
fig|6666666.401843.peg.2845	CDS	CP017402.1	2886298	2885594	-1	-	705	Putative oxidoreductase	- none -
fig|6666666.401843.peg.2846	CDS	CP017402.1	2887173	2886373	-3	-	801	Cytochrome oxidase biogenesis protein Surf1, facilitates heme A insertion	Biogenesis of cytochrome c oxidases; <br>CBSS-316057.3.peg.563
fig|6666666.401843.peg.2847	CDS	CP017402.1	2887577	2887170	-2	-	408	Cytochrome O ubiquinol oxidase subunit IV (EC 1.10.3.-)	Terminal cytochrome O ubiquinol oxidase; <br>Terminal cytochrome oxidases
fig|6666666.401843.peg.2848	CDS	CP017402.1	2888215	2887574	-1	-	642	Cytochrome O ubiquinol oxidase subunit III (EC 1.10.3.-)	Terminal cytochrome O ubiquinol oxidase; <br>Terminal cytochrome oxidases
fig|6666666.401843.peg.2849	CDS	CP017402.1	2890229	2888208	-2	-	2022	Cytochrome O ubiquinol oxidase subunit I (EC 1.10.3.-)	Terminal cytochrome O ubiquinol oxidase; <br>Terminal cytochrome oxidases
fig|6666666.401843.peg.2850	CDS	CP017402.1	2890757	2890266	-2	-	492	Cytochrome O ubiquinol oxidase subunit II (EC 1.10.3.-)	Terminal cytochrome O ubiquinol oxidase; <br>Terminal cytochrome oxidases
fig|6666666.401843.peg.2851	CDS	CP017402.1	2891199	2890759	-3	-	441	Cytochrome O ubiquinol oxidase subunit II (EC 1.10.3.-)	Terminal cytochrome O ubiquinol oxidase; <br>Terminal cytochrome oxidases
fig|6666666.401843.peg.2852	CDS	CP017402.1	2891469	2892800	3	+	1332	Uncharacterized MFS-type transporter	- none -
fig|6666666.401843.peg.2853	CDS	CP017402.1	2893747	2892797	-1	-	951	Mobile element protein	- none -
fig|6666666.401843.peg.2854	CDS	CP017402.1	2894304	2893846	-3	-	459	MG(2+) CHELATASE FAMILY PROTEIN / ComM-related protein	- none -
fig|6666666.401843.peg.2855	CDS	CP017402.1	2895347	2894301	-2	-	1047	MG(2+) CHELATASE FAMILY PROTEIN / ComM-related protein	- none -
fig|6666666.401843.peg.2858	CDS	CP017402.1	2896792	2897517	1	+	726	Ammonium transporter	Ammonia assimilation
fig|6666666.401843.peg.2859	CDS	CP017402.1	2897514	2898032	3	+	519	Ammonium transporter	Ammonia assimilation
fig|6666666.401843.peg.2860	CDS	CP017402.1	2900215	2898095	-1	-	2121	putative autotransporter	- none -
fig|6666666.401843.peg.2861	CDS	CP017402.1	2901035	2900352	-2	-	684	putative autotransporter	- none -
fig|6666666.401843.peg.2862	CDS	CP017402.1	2901921	2901319	-3	-	603	Transcriptional regulator, AcrR family	- none -
fig|6666666.401843.peg.2863	CDS	CP017402.1	2902018	2903307	1	+	1290	Uncharacterized MFS-type transporter	- none -
fig|6666666.401843.peg.2864	CDS	CP017402.1	2904096	2903365	-3	-	732	Branched-chain amino acid transport ATP-binding protein LivF (TC 3.A.1.4.1)	ABC transporter branched-chain amino acid (TC 3.A.1.4.1)
fig|6666666.401843.peg.2865	CDS	CP017402.1	2904896	2904093	-2	-	804	Branched-chain amino acid transport ATP-binding protein LivG (TC 3.A.1.4.1)	ABC transporter branched-chain amino acid (TC 3.A.1.4.1)
fig|6666666.401843.peg.2866	CDS	CP017402.1	2905981	2904893	-1	-	1089	Branched-chain amino acid transport system permease protein LivM (TC 3.A.1.4.1)	ABC transporter branched-chain amino acid (TC 3.A.1.4.1)
fig|6666666.401843.peg.2867	CDS	CP017402.1	2906907	2905978	-3	-	930	High-affinity branched-chain amino acid transport system permease protein LivH (TC 3.A.1.4.1)	ABC transporter branched-chain amino acid (TC 3.A.1.4.1)
fig|6666666.401843.peg.2868	CDS	CP017402.1	2908201	2907056	-1	-	1146	ABC-type branched-chain amino acid transport systems, periplasmic component	- none -
fig|6666666.401843.peg.2869	CDS	CP017402.1	2909173	2908223	-1	-	951	Phenylacetate-CoA oxygenase/reductase, PaaK subunit	- none -
fig|6666666.401843.peg.2870	CDS	CP017402.1	2909191	2909349	1	+	159	FIG00433101: hypothetical protein	- none -
fig|6666666.401843.peg.2879	CDS	CP017402.1	2927528	2927773	2	+	246	Cold shock protein of CSP family	- none -
fig|6666666.401843.peg.2885	CDS	CP017402.1	2934481	2933531	-1	-	951	Mobile element protein	- none -
fig|6666666.401843.peg.2886	CDS	CP017402.1	2934762	2935382	3	+	621	MotA/TolQ/ExbB proton channel family protein	Ton and Tol transport systems
fig|6666666.401843.peg.2887	CDS	CP017402.1	2935379	2935792	2	+	414	Biopolymer transport protein ExbD/TolR	Ton and Tol transport systems
fig|6666666.401843.peg.2893	CDS	CP017402.1	2939473	2941074	1	+	1602	Proposed peptidoglycan lipid II flippase MurJ	Peptidoglycan lipid II flippase
fig|6666666.401843.peg.2894	CDS	CP017402.1	2941275	2942279	3	+	1005	putative membrane protein	- none -
fig|6666666.401843.peg.2897	CDS	CP017402.1	2944022	2943588	-2	-	435	putative exported protein	- none -
fig|6666666.401843.peg.2898	CDS	CP017402.1	2944128	2945078	3	+	951	Mobile element protein	- none -
fig|6666666.401843.peg.2899	CDS	CP017402.1	2945626	2945075	-1	-	552	BUG/TctC family periplasmic protein	- none -
fig|6666666.401843.peg.2900	CDS	CP017402.1	2946454	2945672	-1	-	783	Dihydroxy-acid dehydratase (EC 4.2.1.9)	Branched-Chain Amino Acid Biosynthesis
fig|6666666.401843.peg.2903	CDS	CP017402.1	2949581	2948631	-2	-	951	Mobile element protein	- none -
fig|6666666.401843.peg.2904	CDS	CP017402.1	2949714	2949568	-3	-	147	Phenylacetate-CoA oxygenase/reductase, PaaK subunit	- none -
fig|6666666.401843.peg.2906	CDS	CP017402.1	2951631	2950225	-3	-	1407	Threonine synthase (EC 4.2.3.1)	Threonine and Homoserine Biosynthesis
fig|6666666.401843.peg.2907	CDS	CP017402.1	2952932	2951628	-2	-	1305	Homoserine dehydrogenase (EC 1.1.1.3)	Methionine Biosynthesis; <br>Threonine and Homoserine Biosynthesis
fig|6666666.401843.peg.2912	CDS	CP017402.1	2957116	2958093	1	+	978	4-hydroxythreonine-4-phosphate dehydrogenase (EC 1.1.1.262)	ECSIG4-SIG7; <br>Pyridoxin (Vitamin B6) Biosynthesis
fig|6666666.401843.peg.2924	CDS	CP017402.1	2968296	2967427	-3	-	870	Transcriptional regulator, IclR family	Homogentisate pathway of aromatic compound degradation
fig|6666666.401843.peg.2925	CDS	CP017402.1	2968432	2969397	1	+	966	BUG/TctC family periplasmic protein	- none -
fig|6666666.401843.peg.2926	CDS	CP017402.1	2969568	2970578	3	+	1011	Integral membrane protein	- none -
fig|6666666.401843.peg.2928	CDS	CP017402.1	2972824	2971874	-1	-	951	Mobile element protein	- none -
fig|6666666.401843.peg.2935	CDS	CP017402.1	2978295	2979971	3	+	1677	Long-chain-fatty-acid--CoA ligase (EC 6.2.1.3)	Biotin biosynthesis; <br>Biotin synthesis cluster; <br>Fatty acid metabolism cluster
fig|6666666.401843.peg.2936	CDS	CP017402.1	2980918	2979968	-1	-	951	Mobile element protein	- none -
fig|6666666.401843.peg.2937	CDS	CP017402.1	2980936	2981085	1	+	150	putative membrane protein	- none -
fig|6666666.401843.peg.2938	CDS	CP017402.1	2981935	2981039	-1	-	897	Inositol-1-monophosphatase (EC 3.1.3.25)	- none -
fig|6666666.401843.peg.2945	CDS	CP017402.1	2988349	2989146	1	+	798	Methionine ABC transporter substrate-binding protein	Methionine Biosynthesis
fig|6666666.401843.peg.2946	CDS	CP017402.1	2989660	2989484	-1	-	177	Catalase (EC 1.11.1.6)	Oxidative stress; <br>Protection from Reactive Oxygen Species
fig|6666666.401843.peg.2947	CDS	CP017402.1	2989678	2990628	1	+	951	Mobile element protein	- none -
fig|6666666.401843.peg.2949	CDS	CP017402.1	2992864	2991914	-1	-	951	Mobile element protein	- none -
fig|6666666.401843.peg.2950	CDS	CP017402.1	2993268	2992963	-3	-	306	hypothetical protein	- none -
fig|6666666.401843.peg.2951	CDS	CP017402.1	2993731	2993297	-1	-	435	hypothetical protein	- none -
fig|6666666.401843.peg.2952	CDS	CP017402.1	2994977	2993733	-2	-	1245	hypothetical protein	- none -
fig|6666666.401843.peg.2953	CDS	CP017402.1	2995684	2994974	-1	-	711	Transcriptional regulator, GntR family	- none -
fig|6666666.401843.peg.2954	CDS	CP017402.1	2996682	2995699	-3	-	984	BUG/TctC family periplasmic protein	- none -
fig|6666666.401843.peg.2955	CDS	CP017402.1	2997030	2997377	3	+	348	no significant database hits	- none -
fig|6666666.401843.peg.2956	CDS	CP017402.1	2997374	2997832	2	+	459	Immune-responsive protein 1	- none -
fig|6666666.401843.peg.2957	CDS	CP017402.1	2997848	2998747	2	+	900	Immune-responsive protein 1	- none -
fig|6666666.401843.peg.2959	CDS	CP017402.1	2999597	3000424	2	+	828	ABC transporter, permease protein 2 (cluster 1, maltose/g3p/polyamine/iron)	- none -
fig|6666666.401843.peg.2960	CDS	CP017402.1	3000435	3001562	3	+	1128	ABC transporter, ATP-binding protein	- none -
fig|6666666.401843.peg.2961	CDS	CP017402.1	3001555	3002547	1	+	993	putative membrane protein	- none -
fig|6666666.401843.peg.2962	CDS	CP017402.1	3002640	3003878	3	+	1239	Transposase	- none -
fig|6666666.401843.peg.2963	CDS	CP017402.1	3003923	3005182	2	+	1260	ABC transporter, substrate-binding protein (cluster 1, maltose/g3p/polyamine/iron)	- none -
fig|6666666.401843.peg.2964	CDS	CP017402.1	3005189	3005941	2	+	753	Putative DNA-binding protein	- none -
fig|6666666.401843.peg.2965	CDS	CP017402.1	3006178	3005993	-1	-	186	FIG00433732: hypothetical protein	- none -
fig|6666666.401843.peg.2969	CDS	CP017402.1	3010809	3009859	-3	-	951	Mobile element protein	- none -
fig|6666666.401843.peg.2970	CDS	CP017402.1	3011533	3010913	-1	-	621	Transcriptional regulator, AcrR family	- none -
fig|6666666.401843.peg.2972	CDS	CP017402.1	3012695	3013318	2	+	624	Transposase	- none -
fig|6666666.401843.peg.2973	CDS	CP017402.1	3013779	3014558	3	+	780	hypothetical protein	- none -
fig|6666666.401843.peg.2974	CDS	CP017402.1	3014882	3014682	-2	-	201	hypothetical protein	- none -
fig|6666666.401843.peg.2975	CDS	CP017402.1	3015190	3015047	-1	-	144	hypothetical protein	- none -
fig|6666666.401843.peg.2976	CDS	CP017402.1	3016242	3015292	-3	-	951	Mobile element protein	- none -
fig|6666666.401843.peg.2977	CDS	CP017402.1	3017269	3016229	-1	-	1041	hypothetical protein	- none -
fig|6666666.401843.peg.2978	CDS	CP017402.1	3017889	3017278	-3	-	612	hypothetical protein	- none -
fig|6666666.401843.peg.2979	CDS	CP017402.1	3018188	3018018	-2	-	171	Butyryl-CoA dehydrogenase	- none -
fig|6666666.401843.peg.2980	CDS	CP017402.1	3018206	3019156	2	+	951	Mobile element protein	- none -
fig|6666666.401843.peg.2981	CDS	CP017402.1	3019255	3020205	1	+	951	Mobile element protein	- none -
fig|6666666.401843.peg.2982	CDS	CP017402.1	3021110	3020202	-2	-	909	Transcriptional regulator, LysR family	- none -
fig|6666666.401843.peg.2984	CDS	CP017402.1	3022586	3023695	2	+	1110	Outer membrane porin	- none -
fig|6666666.401843.peg.2985	CDS	CP017402.1	3024707	3023757	-2	-	951	Mobile element protein	- none -
fig|6666666.401843.peg.2986	CDS	CP017402.1	3025682	3024900	-2	-	783	Putative short-chain dehydrogenase	- none -
fig|6666666.401843.peg.2987	CDS	CP017402.1	3026445	3025696	-3	-	750	Putative short-chain dehydrogenase	- none -
fig|6666666.401843.peg.2989	CDS	CP017402.1	3028774	3027845	-1	-	930	Hydrolase, alpha/beta fold family	- none -
fig|6666666.401843.peg.2990	CDS	CP017402.1	3028890	3029795	3	+	906	Transcriptional regulator, LysR family	- none -
fig|6666666.401843.peg.2993	CDS	CP017402.1	3034252	3031826	-1	-	2427	Lead, cadmium, zinc and mercury transporting ATPase (EC 3.6.3.3) (EC 3.6.3.5); Copper-translocating P-type ATPase (EC 3.6.3.4)	Copper Transport System; <br>Copper homeostasis
fig|6666666.401843.peg.2994	CDS	CP017402.1	3035247	3034297	-3	-	951	Mobile element protein	- none -
fig|6666666.401843.peg.2995	CDS	CP017402.1	3035265	3035411	3	+	147	Deoxyuridine 5&#39;-triphosphate nucleotidohydrolase	- none -
fig|6666666.401843.peg.2996	CDS	CP017402.1	3035832	3035464	-3	-	369	hypothetical protein	- none -
fig|6666666.401843.peg.2997	CDS	CP017402.1	3036119	3037045	2	+	927	Putative dioxygenase	- none -
fig|6666666.401843.peg.2999	CDS	CP017402.1	3038096	3038530	2	+	435	hypothetical protein	- none -
fig|6666666.401843.peg.3000	CDS	CP017402.1	3038748	3039644	3	+	897	ABC transporter, substrate-binding protein (cluster 10, nitrate/sulfonate/bicarbonate)	- none -
fig|6666666.401843.peg.3001	CDS	CP017402.1	3039656	3040444	2	+	789	ABC transporter, ATP-binding protein (cluster 10, nitrate/sulfonate/bicarbonate)	- none -
fig|6666666.401843.peg.3002	CDS	CP017402.1	3040454	3041236	2	+	783	ABC transporter, permease protein (cluster 10, nitrate/sulfonate/bicarbonate)	- none -
fig|6666666.401843.peg.3003	CDS	CP017402.1	3042331	3041240	-1	-	1092	hypothetical protein	- none -
fig|6666666.401843.peg.3005	CDS	CP017402.1	3044054	3044602	2	+	549	Cysteine dioxygenase (EC 1.13.11.20)	Aromatic dioxygenase mess; <br>Dioxygenases (EC 1.13.11.-)
fig|6666666.401843.peg.3006	CDS	CP017402.1	3045079	3044618	-1	-	462	Transcriptional regulator, AsnC family	- none -
fig|6666666.401843.peg.3007	CDS	CP017402.1	3046169	3045180	-2	-	990	BUG/TctC family periplasmic protein	- none -
fig|6666666.401843.peg.3009	CDS	CP017402.1	3048581	3047208	-2	-	1374	Amidase	- none -
fig|6666666.401843.peg.3010	CDS	CP017402.1	3048955	3048620	-1	-	336	BUG/TctC family periplasmic protein	- none -
fig|6666666.401843.peg.3011	CDS	CP017402.1	3049085	3049612	2	+	528	Phenylacetate-CoA oxygenase/reductase, PaaK subunit	- none -
fig|6666666.401843.peg.3012	CDS	CP017402.1	3050604	3049999	-3	-	606	BUG/TctC family periplasmic protein	- none -
fig|6666666.401843.peg.3013	CDS	CP017402.1	3050793	3051695	3	+	903	Transcriptional regulator, LysR family	- none -
fig|6666666.401843.peg.3016	CDS	CP017402.1	3054125	3054994	2	+	870	Transcriptional regulator, LysR family	- none -
fig|6666666.401843.peg.3017	CDS	CP017402.1	3055280	3055005	-2	-	276	putative NADH:flavin oxidoreductase	- none -
fig|6666666.401843.peg.3018	CDS	CP017402.1	3055344	3056294	3	+	951	Phenylacetate-CoA oxygenase/reductase, PaaK subunit	- none -
fig|6666666.401843.peg.3019	CDS	CP017402.1	3057136	3056285	-1	-	852	putative NADH:flavin oxidoreductase	- none -
fig|6666666.401843.peg.3020	CDS	CP017402.1	3057853	3057155	-1	-	699	Branched-chain amino acid transport ATP-binding protein LivF (TC 3.A.1.4.1)	ABC transporter branched-chain amino acid (TC 3.A.1.4.1)
fig|6666666.401843.peg.3021	CDS	CP017402.1	3058031	3057837	-2	-	195	Branched-chain amino acid transport ATP-binding protein LivG (TC 3.A.1.4.1)	ABC transporter branched-chain amino acid (TC 3.A.1.4.1)
fig|6666666.401843.peg.3022	CDS	CP017402.1	3058624	3057998	-1	-	627	Branched-chain amino acid transport ATP-binding protein LivG (TC 3.A.1.4.1)	ABC transporter branched-chain amino acid (TC 3.A.1.4.1)
fig|6666666.401843.peg.3023	CDS	CP017402.1	3059583	3058621	-3	-	963	Branched-chain amino acid transport system permease protein LivM (TC 3.A.1.4.1)	ABC transporter branched-chain amino acid (TC 3.A.1.4.1)
fig|6666666.401843.peg.3024	CDS	CP017402.1	3060447	3059587	-3	-	861	High-affinity branched-chain amino acid transport system permease protein LivH (TC 3.A.1.4.1)	ABC transporter branched-chain amino acid (TC 3.A.1.4.1)
fig|6666666.401843.peg.3025	CDS	CP017402.1	3060833	3060441	-2	-	393	RidA/YER057c/UK114 superfamily protein	- none -
fig|6666666.401843.peg.3027	CDS	CP017402.1	3063234	3062041	-3	-	1194	ABC transporter, substrate-binding protein (cluster 4, leucine/isoleucine/valine/benzoate)	- none -
fig|6666666.401843.peg.3028	CDS	CP017402.1	3063407	3064285	2	+	879	Transcriptional regulator, IclR family	Homogentisate pathway of aromatic compound degradation
fig|6666666.401843.peg.3029	CDS	CP017402.1	3065098	3064319	-1	-	780	3-oxoacyl-[acyl-carrier protein] reductase (EC 1.1.1.100)	CBSS-246196.1.peg.364; <br>Fatty Acid Biosynthesis FASII
fig|6666666.401843.peg.3030	CDS	CP017402.1	3065999	3065127	-2	-	873	hypothetical protein	- none -
fig|6666666.401843.peg.3031	CDS	CP017402.1	3066770	3066021	-2	-	750	ABC transporter, ATP-binding protein (cluster 10, nitrate/sulfonate/bicarbonate)	- none -
fig|6666666.401843.peg.3032	CDS	CP017402.1	3067635	3066778	-3	-	858	ABC transporter, permease protein (cluster 10, nitrate/sulfonate/bicarbonate)	- none -
fig|6666666.401843.peg.3033	CDS	CP017402.1	3068239	3067676	-1	-	564	ABC transporter, substrate-binding protein (cluster 10, nitrate/sulfonate/bicarbonate)	- none -
fig|6666666.401843.peg.3034	CDS	CP017402.1	3068566	3068270	-1	-	297	ABC transporter, substrate-binding protein (cluster 10, nitrate/sulfonate/bicarbonate)	- none -
fig|6666666.401843.peg.3036	CDS	CP017402.1	3070667	3069471	-2	-	1197	L-carnitine dehydratase/bile acid-inducible protein F	- none -
fig|6666666.401843.peg.3037	CDS	CP017402.1	3071554	3070670	-1	-	885	putative amidase	- none -
fig|6666666.401843.peg.3038	CDS	CP017402.1	3072027	3071551	-3	-	477	putative amidase	- none -
fig|6666666.401843.peg.3039	CDS	CP017402.1	3072194	3072024	-2	-	171	hypothetical protein	- none -
fig|6666666.401843.peg.3040	CDS	CP017402.1	3072289	3072951	1	+	663	Transcriptional regulator, GntR family	- none -
fig|6666666.401843.peg.3041	CDS	CP017402.1	3073054	3074004	1	+	951	Mobile element protein	- none -
fig|6666666.401843.peg.3042	CDS	CP017402.1	3075077	3074001	-2	-	1077	Uncharacterized UPF0118 membrane protein	- none -
fig|6666666.401843.peg.3043	CDS	CP017402.1	3075826	3075122	-1	-	705	putative lipoprotein	- none -
fig|6666666.401843.peg.3051	CDS	CP017402.1	3083293	3082373	-1	-	921	Transcriptional regulator, LysR family	- none -
fig|6666666.401843.peg.3052	CDS	CP017402.1	3083464	3084450	1	+	987	BUG/TctC family periplasmic protein	- none -
fig|6666666.401843.peg.3053	CDS	CP017402.1	3084511	3085386	1	+	876	Putative hydrolase	- none -
fig|6666666.401843.peg.3054	CDS	CP017402.1	3085641	3086759	3	+	1119	NAD(P) transhydrogenase alpha subunit (EC 1.6.1.2)	Phosphate metabolism
fig|6666666.401843.peg.3055	CDS	CP017402.1	3086957	3087079	2	+	123	NAD(P) transhydrogenase alpha subunit (EC 1.6.1.2)	Phosphate metabolism
fig|6666666.401843.peg.3057	CDS	CP017402.1	3089566	3088556	-1	-	1011	Transcriptional regulator, AraC family	- none -
fig|6666666.401843.peg.3059	CDS	CP017402.1	3091958	3092869	2	+	912	hypothetical protein	- none -
fig|6666666.401843.peg.3064	CDS	CP017402.1	3098416	3111069	1	+	12654	Filamentous hemagglutinin	- none -
fig|6666666.401843.peg.3065	CDS	CP017402.1	3112164	3111091	-3	-	1074	2-keto-3-deoxy-D-arabino-heptulosonate-7-phosphate synthase I alpha (EC 2.5.1.54)	Common Pathway For Synthesis of Aromatic Compounds (DAHP synthase to chorismate)
fig|6666666.401843.peg.3069	CDS	CP017402.1	3116267	3115317	-2	-	951	Mobile element protein	- none -
fig|6666666.401843.peg.3071	CDS	CP017402.1	3117693	3117166	-3	-	528	RNA polymerase ECF-type sigma factor	- none -
fig|6666666.401843.peg.3074	CDS	CP017402.1	3118926	3119378	3	+	453	hypothetical protein	- none -
fig|6666666.401843.peg.3075	CDS	CP017402.1	3119799	3119386	-3	-	414	hypothetical protein	- none -
fig|6666666.401843.peg.3076	CDS	CP017402.1	3120664	3119921	-1	-	744	putative lipoprotein	- none -
fig|6666666.401843.peg.3079	CDS	CP017402.1	3125721	3123523	-3	-	2199	Outer membrane vitamin B12 receptor BtuB	- none -
fig|6666666.401843.peg.3080	CDS	CP017402.1	3126261	3125884	-3	-	378	putative lipoprotein	- none -
fig|6666666.401843.peg.3081	CDS	CP017402.1	3126623	3126919	2	+	297	hypothetical protein	- none -
fig|6666666.401843.peg.3083	CDS	CP017402.1	3127815	3128570	3	+	756	hypothetical protein	- none -
fig|6666666.401843.peg.3085	CDS	CP017402.1	3129921	3129103	-3	-	819	Uncharacterized MFS-type transporter	- none -
fig|6666666.401843.peg.3086	CDS	CP017402.1	3130526	3129906	-2	-	621	Uncharacterized MFS-type transporter	- none -
fig|6666666.401843.peg.3087	CDS	CP017402.1	3130665	3131012	3	+	348	Transcriptional regulator, ArsR family	CBSS-1085.1.peg.1363
fig|6666666.401843.peg.3088	CDS	CP017402.1	3131480	3131133	-2	-	348	Cytochrome O ubiquinol oxidase subunit IV (EC 1.10.3.-)	Terminal cytochrome O ubiquinol oxidase; <br>Terminal cytochrome oxidases
fig|6666666.401843.peg.3089	CDS	CP017402.1	3131995	3131480	-1	-	516	Cytochrome O ubiquinol oxidase subunit III (EC 1.10.3.-)	Terminal cytochrome O ubiquinol oxidase; <br>Terminal cytochrome oxidases
fig|6666666.401843.peg.3090	CDS	CP017402.1	3134074	3132095	-1	-	1980	Cytochrome O ubiquinol oxidase subunit I (EC 1.10.3.-)	Terminal cytochrome O ubiquinol oxidase; <br>Terminal cytochrome oxidases
fig|6666666.401843.peg.3091	CDS	CP017402.1	3134992	3134078	-1	-	915	Cytochrome O ubiquinol oxidase subunit II (EC 1.10.3.-)	Terminal cytochrome O ubiquinol oxidase; <br>Terminal cytochrome oxidases
fig|6666666.401843.peg.3094	CDS	CP017402.1	3138066	3137158	-3	-	909	hypothetical protein	- none -
fig|6666666.401843.peg.3095	CDS	CP017402.1	3139170	3138304	-3	-	867	Pirin	- none -
fig|6666666.401843.peg.3097	CDS	CP017402.1	3140735	3139929	-2	-	807	Transcriptional regulator, LysR family	- none -
fig|6666666.401843.peg.3098	CDS	CP017402.1	3140873	3142147	2	+	1275	Uncharacterized MFS-type transporter	- none -
fig|6666666.401843.peg.3099	CDS	CP017402.1	3143265	3142144	-3	-	1122	Alpha-methylacyl-CoA racemase (EC 5.1.99.4)	- none -
fig|6666666.401843.peg.3100	CDS	CP017402.1	3143392	3144303	1	+	912	Transcriptional regulator, LysR family	- none -
fig|6666666.401843.peg.3101	CDS	CP017402.1	3145316	3144327	-2	-	990	BUG/TctC family periplasmic protein	- none -
fig|6666666.401843.peg.3102	CDS	CP017402.1	3145808	3145341	-2	-	468	Acyl dehydratase	CBSS-246196.1.peg.364
fig|6666666.401843.peg.3103	CDS	CP017402.1	3146283	3145822	-3	-	462	Acyl-CoA dehydrogenase	- none -
fig|6666666.401843.peg.3104	CDS	CP017402.1	3146495	3147202	2	+	708	Transcriptional regulator, ArsR family	CBSS-1085.1.peg.1363
fig|6666666.401843.peg.3105	CDS	CP017402.1	3147322	3148272	1	+	951	Phenylacetate-CoA oxygenase/reductase, PaaK subunit	- none -
fig|6666666.401843.peg.3107	CDS	CP017402.1	3149508	3149660	3	+	153	hypothetical protein	- none -
fig|6666666.401843.peg.3109	CDS	CP017402.1	3150883	3151293	1	+	411	Transcriptional regulator, AraC family	- none -
fig|6666666.401843.peg.3114	CDS	CP017402.1	3155584	3155429	-1	-	156	Transcriptional regulator, MerR family	Cobalt-zinc-cadmium resistance
fig|6666666.401843.peg.3115	CDS	CP017402.1	3155602	3156552	1	+	951	Mobile element protein	- none -
fig|6666666.401843.peg.3119	CDS	CP017402.1	3160476	3159730	-3	-	747	Integral membrane protein	- none -
fig|6666666.401843.peg.3123	CDS	CP017402.1	3163989	3162892	-3	-	1098	TRAP transporter solute receptor, unknown substrate 6	TRAP Transporter unknown substrate 6
fig|6666666.401843.peg.3124	CDS	CP017402.1	3164199	3164056	-3	-	144	hypothetical protein	- none -
fig|6666666.401843.peg.3128	CDS	CP017402.1	3167235	3167582	3	+	348	ABC transporter, substrate-binding protein (cluster 10, nitrate/sulfonate/bicarbonate)	- none -
fig|6666666.401843.peg.3129	CDS	CP017402.1	3167642	3168253	2	+	612	ABC transporter, substrate-binding protein (cluster 10, nitrate/sulfonate/bicarbonate)	- none -
fig|6666666.401843.peg.3135	CDS	CP017402.1	3174113	3172617	-2	-	1497	Integral membrane protein	- none -
fig|6666666.401843.peg.3136	CDS	CP017402.1	3174410	3175084	2	+	675	Transcriptional regulator, GntR family	- none -
fig|6666666.401843.peg.3137	CDS	CP017402.1	3175183	3176133	1	+	951	Mobile element protein	- none -
fig|6666666.401843.peg.3140	CDS	CP017402.1	3181322	3180135	-2	-	1188	Putative membrane transport protein	- none -
fig|6666666.401843.peg.3141	CDS	CP017402.1	3181900	3181391	-1	-	510	putative lipoprotein	- none -
fig|6666666.401843.peg.3142	CDS	CP017402.1	3182554	3182102	-1	-	453	Transcriptional regulator, AsnC family	- none -
fig|6666666.401843.peg.3143	CDS	CP017402.1	3183026	3186178	2	+	3153	Indolepyruvate ferredoxin oxidoreductase, alpha and beta subunits	Aromatic amino acid interconversions with aryl acids
fig|6666666.401843.peg.3153	CDS	CP017402.1	3197103	3196600	-3	-	504	putative lipoprotein	- none -
fig|6666666.401843.peg.3155	CDS	CP017402.1	3199326	3198229	-3	-	1098	Putative transmembrane protein	- none -
fig|6666666.401843.peg.3157	CDS	CP017402.1	3201638	3200292	-2	-	1347	Biotin carboxylase of acetyl-CoA carboxylase (EC 6.3.4.14)	Fatty Acid Biosynthesis FASII
fig|6666666.401843.peg.3158	CDS	CP017402.1	3202097	3201648	-2	-	450	Biotin carboxyl carrier protein of acetyl-CoA carboxylase	Fatty Acid Biosynthesis FASII
fig|6666666.401843.peg.3160	CDS	CP017402.1	3203248	3202700	-1	-	549	Cytochrome c-type biogenesis protein ResA	Biogenesis of c-type cytochromes
fig|6666666.401843.peg.3166	CDS	CP017402.1	3209156	3210106	2	+	951	Mobile element protein	- none -
fig|6666666.401843.peg.3167	CDS	CP017402.1	3210205	3211155	1	+	951	Mobile element protein	- none -
fig|6666666.401843.peg.3169	CDS	CP017402.1	3212317	3211709	-1	-	609	Cation transport protein chaC	- none -
fig|6666666.401843.peg.3171	CDS	CP017402.1	3214233	3212977	-3	-	1257	D-amino acid dehydrogenase (EC 1.4.99.6)	- none -
fig|6666666.401843.peg.3172	CDS	CP017402.1	3215101	3214289	-1	-	813	3-oxoacyl-[acyl-carrier protein] reductase (EC 1.1.1.100)	CBSS-246196.1.peg.364; <br>Fatty Acid Biosynthesis FASII
fig|6666666.401843.peg.3173	CDS	CP017402.1	3215216	3215770	2	+	555	Cysteine dioxygenase (EC 1.13.11.20)	Aromatic dioxygenase mess; <br>Dioxygenases (EC 1.13.11.-)
fig|6666666.401843.peg.3174	CDS	CP017402.1	3216769	3215780	-1	-	990	putative membrane protein	- none -
fig|6666666.401843.peg.3194	CDS	CP017402.1	3241086	3240958	-3	-	129	hypothetical protein	- none -
fig|6666666.401843.peg.3196	CDS	CP017402.1	3244207	3243143	-1	-	1065	Dihydroorotase (EC 3.5.2.3)	- none -
fig|6666666.401843.peg.3197	CDS	CP017402.1	3245412	3244219	-3	-	1194	N-acyl-L-amino acid amidohydrolase (EC 3.5.1.14)	- none -
fig|6666666.401843.peg.3199	CDS	CP017402.1	3246535	3246170	-1	-	366	Putative transmembrane protein	- none -
fig|6666666.401843.peg.3200	CDS	CP017402.1	3253748	3253287	-2	-	462	Transcriptional regulator, AsnC family	- none -
fig|6666666.401843.peg.3204	CDS	CP017402.1	3257684	3255996	-2	-	1689	Dihydroxy-acid dehydratase (EC 4.2.1.9)	Branched-Chain Amino Acid Biosynthesis
fig|6666666.401843.peg.3207	CDS	CP017402.1	3259139	3258567	-2	-	573	hypothetical protein	- none -
fig|6666666.401843.peg.3208	CDS	CP017402.1	3260121	3259594	-3	-	528	Phenylacetate-CoA oxygenase/reductase, PaaK subunit	- none -
fig|6666666.401843.peg.3209	CDS	CP017402.1	3260386	3260210	-1	-	177	hypothetical protein	- none -
fig|6666666.401843.peg.3210	CDS	CP017402.1	3261006	3260695	-3	-	312	hypothetical protein	- none -
fig|6666666.401843.peg.3212	CDS	CP017402.1	3261681	3261493	-3	-	189	Catalase	- none -
fig|6666666.401843.peg.3213	CDS	CP017402.1	3261699	3262649	3	+	951	Mobile element protein	- none -
fig|6666666.401843.peg.3214	CDS	CP017402.1	3262939	3263403	1	+	465	Tripartite tricarboxylate transporter TctB family	- none -
fig|6666666.401843.peg.3215	CDS	CP017402.1	3263418	3264923	3	+	1506	Tripartite tricarboxylate transporter TctA family	- none -
fig|6666666.401843.peg.3216	CDS	CP017402.1	3265180	3266784	1	+	1605	Gamma-glutamyltranspeptidase (EC 2.3.2.2) @ Glutathione hydrolase (EC 3.4.19.13)	Glutathione: Biosynthesis and gamma-glutamyl cycle
fig|6666666.401843.peg.3219	CDS	CP017402.1	3269136	3268186	-3	-	951	hypothetical protein	- none -
fig|6666666.401843.peg.3226	CDS	CP017402.1	3277430	3278845	2	+	1416	Uncharacterized MFS-type transporter	- none -
fig|6666666.401843.peg.3227	CDS	CP017402.1	3278847	3279866	3	+	1020	Amino deacylase	- none -
fig|6666666.401843.peg.3228	CDS	CP017402.1	3279930	3280901	3	+	972	Transcriptional regulator	- none -
fig|6666666.401843.peg.3229	CDS	CP017402.1	3281916	3280966	-3	-	951	Mobile element protein	- none -
fig|6666666.401843.peg.3231	CDS	CP017402.1	3283192	3282857	-1	-	336	putative membrane protein	- none -
fig|6666666.401843.peg.3233	CDS	CP017402.1	3286001	3284961	-2	-	1041	Putative glycosyltransferase	CBSS-296591.1.peg.2330
fig|6666666.401843.peg.3234	CDS	CP017402.1	3286332	3286081	-3	-	252	hypothetical protein	- none -
fig|6666666.401843.peg.3236	CDS	CP017402.1	3287890	3288744	1	+	855	Lipid A biosynthesis lauroyl acyltransferase (EC 2.3.1.241)	- none -
fig|6666666.401843.peg.3237	CDS	CP017402.1	3288741	3289631	3	+	891	Lipid A biosynthesis lauroyl acyltransferase (EC 2.3.1.241)	- none -
fig|6666666.401843.peg.3242	CDS	CP017402.1	3295470	3294502	-3	-	969	putative membrane protein	- none -
fig|6666666.401843.peg.3247	CDS	CP017402.1	3298828	3298628	-1	-	201	hypothetical protein	- none -
fig|6666666.401843.peg.3253	CDS	CP017402.1	3303830	3303525	-2	-	306	hypothetical protein	- none -
fig|6666666.401843.peg.3255	CDS	CP017402.1	3304918	3305868	1	+	951	hypothetical protein	- none -
fig|6666666.401843.peg.3262	CDS	CP017402.1	3312148	3312026	-1	-	123	hypothetical protein	- none -
fig|6666666.401843.peg.3263	CDS	CP017402.1	3312493	3312194	-1	-	300	hypothetical protein	- none -
fig|6666666.401843.peg.3264	CDS	CP017402.1	3313124	3312645	-2	-	480	putative membrane protein	- none -
fig|6666666.401843.peg.3265	CDS	CP017402.1	3313505	3313140	-2	-	366	hypothetical protein	- none -
fig|6666666.401843.peg.3267	CDS	CP017402.1	3315705	3315277	-3	-	429	Transcriptional regulator, AsnC family	- none -
fig|6666666.401843.peg.3268	CDS	CP017402.1	3316746	3315796	-3	-	951	Mobile element protein	- none -
fig|6666666.401843.peg.3269	CDS	CP017402.1	3317199	3316828	-3	-	372	putative membrane protein	- none -
fig|6666666.401843.peg.3271	CDS	CP017402.1	3319190	3318180	-2	-	1011	BUG/TctC family periplasmic protein	- none -
fig|6666666.401843.peg.3273	CDS	CP017402.1	3321393	3321052	-3	-	342	hypothetical protein	- none -
fig|6666666.401843.peg.3274	CDS	CP017402.1	3322846	3321407	-1	-	1440	Glycine/D-amino acid oxidases (deaminating)	- none -
fig|6666666.401843.peg.3275	CDS	CP017402.1	3323794	3322979	-1	-	816	Transcriptional regulator, MerR family	Cobalt-zinc-cadmium resistance
fig|6666666.401843.peg.3276	CDS	CP017402.1	3323988	3324938	3	+	951	Mobile element protein	- none -
fig|6666666.401843.peg.3277	CDS	CP017402.1	3325897	3324935	-1	-	963	Uncharacterized MFS-type transporter	- none -
fig|6666666.401843.peg.3278	CDS	CP017402.1	3326332	3327273	1	+	942	putative membrane protein	- none -
fig|6666666.401843.peg.3279	CDS	CP017402.1	3327500	3328240	2	+	741	Transcriptional regulator, AcrR family	- none -
fig|6666666.401843.peg.3280	CDS	CP017402.1	3329276	3328326	-2	-	951	Mobile element protein	- none -
fig|6666666.401843.peg.3281	CDS	CP017402.1	3329294	3329449	2	+	156	Butyryl-CoA dehydrogenase	- none -
fig|6666666.401843.peg.3282	CDS	CP017402.1	3329663	3330148	2	+	486	hypothetical protein	- none -
fig|6666666.401843.peg.3283	CDS	CP017402.1	3330164	3330667	2	+	504	hypothetical protein	- none -
fig|6666666.401843.peg.3284	CDS	CP017402.1	3332289	3330718	-3	-	1572	Putative regulatory protein	- none -
fig|6666666.401843.peg.3285	CDS	CP017402.1	3332622	3334475	3	+	1854	autotransporter	- none -
fig|6666666.401843.peg.3287	CDS	CP017402.1	3337485	3337366	-3	-	120	FIG00433101: hypothetical protein	- none -
fig|6666666.401843.peg.3288	CDS	CP017402.1	3337503	3338453	3	+	951	Mobile element protein	- none -
fig|6666666.401843.peg.3289	CDS	CP017402.1	3339521	3339237	-2	-	285	Putative DNA helicase	- none -
fig|6666666.401843.peg.3290	CDS	CP017402.1	3341033	3339603	-2	-	1431	Putative DNA helicase	- none -
fig|6666666.401843.peg.3291	CDS	CP017402.1	3341315	3341058	-2	-	258	Putative DNA helicase	- none -
fig|6666666.401843.peg.3292	CDS	CP017402.1	3342780	3341830	-3	-	951	hypothetical protein	- none -
fig|6666666.401843.peg.3293	CDS	CP017402.1	3344175	3342964	-3	-	1212	ABC transporter, ATP-binding protein	- none -
fig|6666666.401843.peg.3295	CDS	CP017402.1	3350263	3347144	-1	-	3120	putative restriction endonuclease	- none -
fig|6666666.401843.peg.3299	CDS	CP017402.1	3355143	3354370	-3	-	774	putative membrane protein	- none -
fig|6666666.401843.peg.3305	CDS	CP017402.1	3361173	3359314	-3	-	1860	FIG140336: TPR domain protein	- none -
fig|6666666.401843.peg.3307	CDS	CP017402.1	3362117	3363070	2	+	954	MBL-fold metallo-hydrolase superfamily	- none -
fig|6666666.401843.peg.3309	CDS	CP017402.1	3364863	3365072	3	+	210	hypothetical protein	- none -
fig|6666666.401843.peg.3310	CDS	CP017402.1	3365990	3365082	-2	-	909	Transcriptional regulator, LysR family	- none -
fig|6666666.401843.peg.3312	CDS	CP017402.1	3367580	3368893	2	+	1314	Fumarylacetoacetase (EC 3.7.1.2)	Homogentisate pathway of aromatic compound degradation; <br>Pterin carbinolamine dehydratase; <br>Salicylate and gentisate catabolism
fig|6666666.401843.peg.3314	CDS	CP017402.1	3372382	3371060	-1	-	1323	Two-component system sensor histidine kinase	- none -
fig|6666666.401843.peg.3315	CDS	CP017402.1	3373089	3372379	-3	-	711	Two-component transcriptional response regulator, LuxR family	- none -
fig|6666666.401843.peg.3316	CDS	CP017402.1	3374522	3373107	-2	-	1416	D-2-hydroxyglutarate dehydrogenase (EC 1.1.99.2)	- none -
fig|6666666.401843.peg.3318	CDS	CP017402.1	3375504	3376886	3	+	1383	Phosphoglucomutase (EC 5.4.2.2) @ Phosphomannomutase (EC 5.4.2.8)	- none -
fig|6666666.401843.peg.3321	CDS	CP017402.1	3380747	3379593	-2	-	1155	Glycosyl transferase, group 1 family protein	- none -
fig|6666666.401843.peg.3322	CDS	CP017402.1	3381865	3380744	-1	-	1122	Glycosyl transferase, group 1 family protein	- none -
fig|6666666.401843.peg.3324	CDS	CP017402.1	3384970	3383834	-1	-	1137	Glycosyl transferase, group 1 family protein	- none -
fig|6666666.401843.peg.3325	CDS	CP017402.1	3386341	3384971	-1	-	1371	Proposed peptidoglycan lipid II flippase MurJ	Peptidoglycan lipid II flippase
fig|6666666.401843.peg.3326	CDS	CP017402.1	3387368	3386343	-2	-	1026	UDP-N-acetylglucosaminuronic acid 4-epimerase (EC 5.1.3.7)	- none -
fig|6666666.401843.peg.3327	CDS	CP017402.1	3388654	3387380	-1	-	1275	UDP-N-acetyl-D-glucosamine 6-dehydrogenase (EC 1.1.1.136)	- none -
fig|6666666.401843.peg.3333	CDS	CP017402.1	3394794	3393337	-3	-	1458	DNA-binding transcriptional regulator, MocR family / aminotransferase domain	- none -
fig|6666666.401843.peg.3334	CDS	CP017402.1	3394977	3396302	3	+	1326	Omega-amino acid--pyruvate aminotransferase (EC 2.6.1.18)	Pyruvate Alanine Serine Interconversions
fig|6666666.401843.peg.3335	CDS	CP017402.1	3396571	3396404	-1	-	168	hypothetical protein	- none -
fig|6666666.401843.peg.3336	CDS	CP017402.1	3396578	3397792	2	+	1215	Malonate-semialdehyde dehydrogenase [inositol] (EC 1.2.1.18)	- none -
fig|6666666.401843.peg.3337	CDS	CP017402.1	3398080	3399645	1	+	1566	ABC transporter, substrate-binding protein (cluster 5, nickel/peptides/opines)	- none -
fig|6666666.401843.peg.3338	CDS	CP017402.1	3399691	3400632	1	+	942	ABC transporter, permease protein 1 (cluster 5, nickel/peptides/opines)	- none -
fig|6666666.401843.peg.3339	CDS	CP017402.1	3400635	3401522	3	+	888	ABC transporter, permease protein 2 (cluster 5, nickel/peptides/opines)	- none -
fig|6666666.401843.peg.3340	CDS	CP017402.1	3401526	3402833	3	+	1308	ABC transporter, ATP-binding protein (cluster 5, nickel/peptides/opines) / ABC transporter, ATP-binding protein (cluster 5, nickel/peptides/opines)	- none -
fig|6666666.401843.peg.3341	CDS	CP017402.1	3402809	3403066	2	+	258	ABC transporter, ATP-binding protein (cluster 5, nickel/peptides/opines) / ABC transporter, ATP-binding protein (cluster 5, nickel/peptides/opines)	- none -
fig|6666666.401843.peg.3342	CDS	CP017402.1	3403110	3404585	3	+	1476	MlrC	- none -
fig|6666666.401843.peg.3343	CDS	CP017402.1	3404684	3405634	2	+	951	Mobile element protein	- none -
fig|6666666.401843.peg.3344	CDS	CP017402.1	3405745	3405614	-1	-	132	putative aldehyde dehydrogenase	- none -
fig|6666666.401843.peg.3346	CDS	CP017402.1	3407289	3406708	-3	-	582	Urease accessory protein UreF	G3E family of P-loop GTPases (metallocenter biosynthesis); <br>Urea decomposition; <br>Urease subunits
fig|6666666.401843.peg.3347	CDS	CP017402.1	3407436	3407320	-3	-	117	Urease accessory protein UreF	G3E family of P-loop GTPases (metallocenter biosynthesis); <br>Urea decomposition; <br>Urease subunits
fig|6666666.401843.peg.3355	CDS	CP017402.1	3413054	3413179	2	+	126	Ferredoxin, 2Fe-2S	Alanine biosynthesis; <br>Soluble cytochromes and functionally related electron carriers
fig|6666666.401843.peg.3356	CDS	CP017402.1	3413648	3413241	-2	-	408	Gfa-like protein	- none -
fig|6666666.401843.peg.3357	CDS	CP017402.1	3414812	3414018	-2	-	795	Transcriptional regulator, GntR family	- none -
fig|6666666.401843.peg.3359	CDS	CP017402.1	3416217	3417233	3	+	1017	BUG/TctC family periplasmic protein	- none -
fig|6666666.401843.peg.3360	CDS	CP017402.1	3417245	3418621	2	+	1377	MmgE/PrpD family protein	- none -
fig|6666666.401843.peg.3361	CDS	CP017402.1	3418618	3419814	1	+	1197	putative membrane protein	- none -
fig|6666666.401843.peg.3364	CDS	CP017402.1	3423661	3422618	-1	-	1044	Uncharacterized protein YeaG	- none -
fig|6666666.401843.peg.3365	CDS	CP017402.1	3424543	3423713	-1	-	831	Uncharacterized protein YeaG	- none -
fig|6666666.401843.peg.3366	CDS	CP017402.1	3425496	3424546	-3	-	951	Mobile element protein	- none -
fig|6666666.401843.peg.3367	CDS	CP017402.1	3426216	3425578	-3	-	639	Putative short-chain dehydrogenase	- none -
fig|6666666.401843.peg.3368	CDS	CP017402.1	3427357	3426263	-1	-	1095	hypothetical protein	- none -
fig|6666666.401843.peg.3369	CDS	CP017402.1	3428684	3427350	-2	-	1335	Phenylacetate-coenzyme A ligase (EC 6.2.1.30)	Aromatic amino acid interconversions with aryl acids
fig|6666666.401843.peg.3370	CDS	CP017402.1	3429321	3428638	-3	-	684	Transcriptional regulator, AcrR family	- none -
fig|6666666.401843.peg.3372	CDS	CP017402.1	3431508	3430507	-3	-	1002	ABC transporter, permease protein	- none -
fig|6666666.401843.peg.3373	CDS	CP017402.1	3432380	3431508	-2	-	873	ABC transporter, permease protein 1 (cluster 4, leucine/isoleucine/valine/benzoate)	- none -
fig|6666666.401843.peg.3375	CDS	CP017402.1	3433914	3433123	-3	-	792	Branched-chain amino acid transport ATP-binding protein LivG (TC 3.A.1.4.1)	ABC transporter branched-chain amino acid (TC 3.A.1.4.1)
fig|6666666.401843.peg.3376	CDS	CP017402.1	3435050	3433911	-2	-	1140	hypothetical protein	- none -
fig|6666666.401843.peg.3377	CDS	CP017402.1	3435437	3436111	2	+	675	Short-chain dehydrogenase	- none -
fig|6666666.401843.peg.3378	CDS	CP017402.1	3436145	3436927	2	+	783	Enoyl-CoA hydratase (EC 4.2.1.17)	Acetyl-CoA fermentation to Butyrate; <br>Butanol Biosynthesis; <br>Butyrate metabolism cluster; <br>Fatty acid metabolism cluster; <br>Isoleucine degradation; <br>Polyhydroxybutyrate metabolism; <br>Valine degradation
fig|6666666.401843.peg.3379	CDS	CP017402.1	3436931	3437320	2	+	390	hypothetical protein	- none -
fig|6666666.401843.peg.3381	CDS	CP017402.1	3439359	3440447	3	+	1089	Nucleoside-diphosphate-sugar epimerases	CBSS-296591.1.peg.2330
fig|6666666.401843.peg.3382	CDS	CP017402.1	3441394	3440444	-1	-	951	hypothetical protein	- none -
fig|6666666.401843.peg.3384	CDS	CP017402.1	3444893	3445408	2	+	516	Fatty acid hydroxylase family (carotene hydroxylase/sterol desaturase)	- none -
fig|6666666.401843.peg.3385	CDS	CP017402.1	3445421	3445669	2	+	249	Fatty acid hydroxylase family (carotene hydroxylase/sterol desaturase)	- none -
fig|6666666.401843.peg.3387	CDS	CP017402.1	3446567	3446899	2	+	333	3-oxoacyl-[acyl-carrier-protein] synthase III (EC 2.3.1.41)	- none -
fig|6666666.401843.peg.3388	CDS	CP017402.1	3446878	3448398	1	+	1521	3-oxoacyl-[acyl-carrier-protein] synthase III (EC 2.3.1.41)	- none -
fig|6666666.401843.peg.3389	CDS	CP017402.1	3448480	3449430	1	+	951	hypothetical protein	- none -
fig|6666666.401843.peg.3394	CDS	CP017402.1	3453043	3453828	1	+	786	Enoyl-[acyl-carrier-protein] reductase [NADH] (EC 1.3.1.9)	Fatty Acid Biosynthesis FASII
fig|6666666.401843.peg.3395	CDS	CP017402.1	3454068	3455084	3	+	1017	Mobile element protein	- none -
fig|6666666.401843.peg.3397	CDS	CP017402.1	3455722	3456402	1	+	681	putative membrane protein	- none -
fig|6666666.401843.peg.3398	CDS	CP017402.1	3457387	3456407	-1	-	981	BUG/TctC family periplasmic protein	- none -
fig|6666666.401843.peg.3399	CDS	CP017402.1	3458424	3457474	-3	-	951	Mobile element protein	- none -
fig|6666666.401843.peg.3401	CDS	CP017402.1	3459929	3460630	2	+	702	Two-component system response regulator OmpR	- none -
fig|6666666.401843.peg.3402	CDS	CP017402.1	3460630	3462054	1	+	1425	Two-component system sensor histidine kinase	- none -
fig|6666666.401843.peg.3403	CDS	CP017402.1	3463126	3462071	-1	-	1056	Cytochrome d ubiquinol oxidase subunit II (EC 1.10.3.-)	Terminal cytochrome d ubiquinol oxidases; <br>Terminal cytochrome oxidases
fig|6666666.401843.peg.3404	CDS	CP017402.1	3464463	3463123	-3	-	1341	Cytochrome d ubiquinol oxidase subunit I (EC 1.10.3.-)	Terminal cytochrome d ubiquinol oxidases; <br>Terminal cytochrome oxidases
fig|6666666.401843.peg.3409	CDS	CP017402.1	3469616	3468600	-2	-	1017	Mobile element protein	- none -
fig|6666666.401843.peg.3413	CDS	CP017402.1	3473446	3472529	-1	-	918	putative membrane protein	- none -
fig|6666666.401843.peg.3414	CDS	CP017402.1	3475152	3473944	-3	-	1209	ABC transporter, permease protein 1 (cluster 5, nickel/peptides/opines)	- none -
fig|6666666.401843.peg.3415	CDS	CP017402.1	3476803	3475232	-1	-	1572	ABC transporter, substrate-binding protein (cluster 5, nickel/peptides/opines)	- none -
fig|6666666.401843.peg.3416	CDS	CP017402.1	3477856	3476921	-1	-	936	Putative glycosyltransferase	CBSS-296591.1.peg.2330
fig|6666666.401843.peg.3417	CDS	CP017402.1	3478045	3478989	1	+	945	Transcriptional regulator, LysR family	- none -
fig|6666666.401843.peg.3418	CDS	CP017402.1	3479228	3479058	-2	-	171	hypothetical protein	- none -
fig|6666666.401843.peg.3422	CDS	CP017402.1	3487361	3488377	2	+	1017	Mobile element protein	- none -
fig|6666666.401843.peg.3423	CDS	CP017402.1	3489183	3488473	-3	-	711	Putative oxidoreductase	- none -
fig|6666666.401843.peg.3424	CDS	CP017402.1	3490169	3489180	-2	-	990	ABC transporter, substrate-binding protein (cluster 7, di-/tri-carboxylate)	- none -
fig|6666666.401843.peg.3425	CDS	CP017402.1	3490301	3491896	2	+	1596	Long-chain-fatty-acid--CoA ligase (EC 6.2.1.3)	Biotin biosynthesis; <br>Biotin synthesis cluster; <br>Fatty acid metabolism cluster
fig|6666666.401843.peg.3426	CDS	CP017402.1	3491899	3492636	1	+	738	Transcriptional regulator, GntR family	- none -
fig|6666666.401843.peg.3428	CDS	CP017402.1	3493671	3493919	3	+	249	hypothetical protein	- none -
fig|6666666.401843.peg.3429	CDS	CP017402.1	3493933	3495153	1	+	1221	Uncharacterized MFS-type transporter	- none -
fig|6666666.401843.peg.3430	CDS	CP017402.1	3495150	3495809	3	+	660	Cation transport protein chaC	- none -
fig|6666666.401843.peg.3434	CDS	CP017402.1	3498228	3499082	3	+	855	Formyltetrahydrofolate deformylase (EC 3.5.1.10)	5-FCL-like protein; <br>One-carbon metabolism by tetrahydropterines
fig|6666666.401843.peg.3435	CDS	CP017402.1	3499986	3499084	-3	-	903	Transcriptional regulator, LysR family	- none -
fig|6666666.401843.peg.3436	CDS	CP017402.1	3500096	3501229	2	+	1134	Acyl-CoA dehydrogenase	- none -
fig|6666666.401843.peg.3437	CDS	CP017402.1	3502159	3501209	-1	-	951	Mobile element protein	- none -
fig|6666666.401843.peg.3438	CDS	CP017402.1	3503391	3502258	-3	-	1134	hypothetical protein	- none -
fig|6666666.401843.peg.3439	CDS	CP017402.1	3503676	3503428	-3	-	249	hypothetical protein	- none -
fig|6666666.401843.peg.3440	CDS	CP017402.1	3503916	3504905	3	+	990	Short-chain dehydrogenase	- none -
fig|6666666.401843.peg.3452	CDS	CP017402.1	3514642	3515577	1	+	936	D-3-phosphoglycerate dehydrogenase (EC 1.1.1.95)	Glycine and Serine Utilization; <br>Pyridoxin (Vitamin B6) Biosynthesis; <br>Serine Biosynthesis
fig|6666666.401843.peg.3453	CDS	CP017402.1	3516540	3515590	-3	-	951	Mobile element protein	- none -
fig|6666666.401843.peg.3456	CDS	CP017402.1	3518117	3519019	2	+	903	Thioredoxin reductase (EC 1.8.1.9)	Thioredoxin-disulfide reductase; <br>pyrimidine conversions
fig|6666666.401843.peg.3459	CDS	CP017402.1	3521901	3522968	3	+	1068	hypothetical protein	- none -
fig|6666666.401843.peg.3460	CDS	CP017402.1	3523057	3523584	1	+	528	Phenylacetate-CoA oxygenase/reductase, PaaK subunit	- none -
fig|6666666.401843.peg.3461	CDS	CP017402.1	3524002	3523865	-1	-	138	Phenylacetate-CoA oxygenase/reductase, PaaK subunit	- none -
fig|6666666.401843.peg.3462	CDS	CP017402.1	3524045	3524458	2	+	414	hypothetical protein	- none -
fig|6666666.401843.peg.3476	CDS	CP017402.1	3538817	3539767	2	+	951	hypothetical protein	- none -
fig|6666666.401843.peg.3477	CDS	CP017402.1	3541029	3539896	-3	-	1134	Putative peptidase	- none -
fig|6666666.401843.peg.3479	CDS	CP017402.1	3543681	3541981	-3	-	1701	ABC transporter, ATP-binding protein (cluster 5, nickel/peptides/opines)	- none -
fig|6666666.401843.peg.3480	CDS	CP017402.1	3544598	3543678	-2	-	921	ABC transporter, permease protein 2 (cluster 5, nickel/peptides/opines)	- none -
fig|6666666.401843.peg.3481	CDS	CP017402.1	3545583	3544606	-3	-	978	ABC transporter, permease protein 1 (cluster 5, nickel/peptides/opines)	- none -
fig|6666666.401843.peg.3483	CDS	CP017402.1	3547645	3546725	-1	-	921	ABC transporter, substrate-binding protein (cluster 5, nickel/peptides/opines)	- none -
fig|6666666.401843.peg.3484	CDS	CP017402.1	3548353	3547790	-1	-	564	ABC transporter, substrate-binding protein (cluster 5, nickel/peptides/opines)	- none -
fig|6666666.401843.peg.3485	CDS	CP017402.1	3548887	3548651	-1	-	237	hypothetical protein	- none -
fig|6666666.401843.peg.3487	CDS	CP017402.1	3549966	3550787	3	+	822	Enoyl-CoA hydratase (EC 4.2.1.17)	Acetyl-CoA fermentation to Butyrate; <br>Butanol Biosynthesis; <br>Butyrate metabolism cluster; <br>Fatty acid metabolism cluster; <br>Isoleucine degradation; <br>Polyhydroxybutyrate metabolism; <br>Valine degradation
fig|6666666.401843.peg.3488	CDS	CP017402.1	3551604	3550867	-3	-	738	Enoyl-CoA hydratase (EC 4.2.1.17)	Acetyl-CoA fermentation to Butyrate; <br>Butanol Biosynthesis; <br>Butyrate metabolism cluster; <br>Fatty acid metabolism cluster; <br>Isoleucine degradation; <br>Polyhydroxybutyrate metabolism; <br>Valine degradation
fig|6666666.401843.peg.3490	CDS	CP017402.1	3552746	3553369	2	+	624	Transcriptional regulator, AcrR family	- none -
fig|6666666.401843.peg.3491	CDS	CP017402.1	3553414	3554562	1	+	1149	Acyl-CoA dehydrogenase	- none -
fig|6666666.401843.peg.3492	CDS	CP017402.1	3555301	3554546	-1	-	756	hypothetical protein	- none -
fig|6666666.401843.peg.3495	CDS	CP017402.1	3556886	3557836	2	+	951	hypothetical protein	- none -
fig|6666666.401843.peg.3496	CDS	CP017402.1	3558177	3559235	3	+	1059	Mobile element protein	- none -
fig|6666666.401843.peg.3497	CDS	CP017402.1	3559222	3560172	1	+	951	hypothetical protein	- none -
fig|6666666.401843.peg.3501	CDS	CP017402.1	3563981	3563670	-2	-	312	Enoyl-CoA hydratase (EC 4.2.1.17)	Acetyl-CoA fermentation to Butyrate; <br>Butanol Biosynthesis; <br>Butyrate metabolism cluster; <br>Fatty acid metabolism cluster; <br>Isoleucine degradation; <br>Polyhydroxybutyrate metabolism; <br>Valine degradation
fig|6666666.401843.peg.3502	CDS	CP017402.1	3565557	3563941	-3	-	1617	CAIB/BAIF family protein	- none -
fig|6666666.401843.peg.3503	CDS	CP017402.1	3566344	3565574	-1	-	771	Transcriptional regulator, IclR family	Homogentisate pathway of aromatic compound degradation
fig|6666666.401843.peg.3504	CDS	CP017402.1	3566658	3567248	3	+	591	Cysteine dioxygenase (EC 1.13.11.20)	Aromatic dioxygenase mess; <br>Dioxygenases (EC 1.13.11.-)
fig|6666666.401843.peg.3505	CDS	CP017402.1	3568610	3567282	-2	-	1329	Glutamyl-tRNA(Gln) amidotransferase subunit A-like protein	- none -
fig|6666666.401843.peg.3506	CDS	CP017402.1	3569830	3568685	-1	-	1146	High-affinity leucine-specific transport system, periplasmic binding protein LivK (TC 3.A.1.4.1)	ABC transporter branched-chain amino acid (TC 3.A.1.4.1)
fig|6666666.401843.peg.3507	CDS	CP017402.1	3569942	3570940	2	+	999	Mobile element protein	- none -
fig|6666666.401843.peg.3508	CDS	CP017402.1	3570906	3571337	3	+	432	Carbon monoxide oxidation accessory protein CoxG	- none -
fig|6666666.401843.peg.3511	CDS	CP017402.1	3572854	3573738	1	+	885	Permease of the drug/metabolite transporter (DMT) superfamily	- none -
fig|6666666.401843.peg.3512	CDS	CP017402.1	3574940	3573735	-2	-	1206	Cardiolipin synthase (EC 2.7.8.-), ClsC	- none -
fig|6666666.401843.peg.3517	CDS	CP017402.1	3580167	3578881	-3	-	1287	putative membrane protein	- none -
fig|6666666.401843.peg.3519	CDS	CP017402.1	3582551	3581601	-2	-	951	Mobile element protein	- none -
fig|6666666.401843.peg.3520	CDS	CP017402.1	3584321	3582633	-2	-	1689	Ferrichrome-iron receptor	- none -
fig|6666666.401843.peg.3527	CDS	CP017402.1	3589734	3589865	3	+	132	Ribosome hibernation promoting factor Hpf	- none -
fig|6666666.401843.peg.3528	CDS	CP017402.1	3589853	3590074	2	+	222	Ribosome hibernation promoting factor Hpf	- none -
fig|6666666.401843.peg.3531	CDS	CP017402.1	3593091	3591805	-3	-	1287	Putative diheme cytochrome c-553	Soluble cytochromes and functionally related electron carriers
fig|6666666.401843.peg.3535	CDS	CP017402.1	3595940	3596890	2	+	951	Mobile element protein	- none -
fig|6666666.401843.peg.3536	CDS	CP017402.1	3597282	3596995	-3	-	288	Carbon monoxide oxidation accessory protein CoxG	- none -
fig|6666666.401843.peg.3537	CDS	CP017402.1	3597771	3597352	-3	-	420	Carbon monoxide oxidation accessory protein CoxG	- none -
fig|6666666.401843.peg.3538	CDS	CP017402.1	3600139	3597758	-1	-	2382	Molybdopterin dehydrogenase, large subunit	- none -
fig|6666666.401843.peg.3539	CDS	CP017402.1	3601508	3600132	-2	-	1377	Molybdopterin dehydrogenase, FAD-binding subunit	- none -
fig|6666666.401843.peg.3541	CDS	CP017402.1	3603530	3602538	-2	-	993	BUG/TctC family periplasmic protein	- none -
fig|6666666.401843.peg.3547	CDS	CP017402.1	3609638	3608688	-2	-	951	hypothetical protein	- none -
fig|6666666.401843.peg.3548	CDS	CP017402.1	3609756	3609625	-3	-	132	Phenylacetate-CoA oxygenase/reductase, PaaK subunit	- none -
fig|6666666.401843.peg.3550	CDS	CP017402.1	3612968	3612132	-2	-	837	Transcriptional regulator, IclR family	Homogentisate pathway of aromatic compound degradation
fig|6666666.401843.peg.3551	CDS	CP017402.1	3613762	3612965	-1	-	798	Citrate synthase (si) (EC 2.3.3.1)	Glyoxylate bypass; <br>TCA Cycle
fig|6666666.401843.peg.3553	CDS	CP017402.1	3616986	3616000	-3	-	987	hypothetical protein	- none -
fig|6666666.401843.peg.3554	CDS	CP017402.1	3618870	3617068	-3	-	1803	Acyl-CoA dehydrogenase	- none -
fig|6666666.401843.peg.3556	CDS	CP017402.1	3621275	3622459	2	+	1185	3-ketoacyl-CoA thiolase (EC 2.3.1.16) @ Acetyl-CoA acetyltransferase (EC 2.3.1.9)	Acetyl-CoA fermentation to Butyrate; <br>Biotin biosynthesis; <br>Biotin synthesis cluster; <br>Butanol Biosynthesis; <br>Butyrate metabolism cluster; <br>CBSS-246196.1.peg.364; <br>Fatty acid metabolism cluster; <br>Isoleucine degradation; <br>Polyhydroxybutyrate metabolism; <br>Polyhydroxybutyrate metabolism
fig|6666666.401843.peg.3557	CDS	CP017402.1	3622969	3622481	-1	-	489	Transcriptional regulator, AsnC family	- none -
fig|6666666.401843.peg.3560	CDS	CP017402.1	3626129	3625149	-2	-	981	dTDP-glucose 4,6-dehydratase (EC 4.2.1.46)	CBSS-296591.1.peg.2330; <br>dTDP-rhamnose synthesis
fig|6666666.401843.peg.3561	CDS	CP017402.1	3627205	3626186	-1	-	1020	ABC transporter, substrate-binding protein (cluster 7, di-/tri-carboxylate)	- none -
fig|6666666.401843.peg.3562	CDS	CP017402.1	3628162	3627269	-1	-	894	ABC transporter, substrate-binding protein (cluster 10, nitrate/sulfonate/bicarbonate)	- none -
fig|6666666.401843.peg.3564	CDS	CP017402.1	3629340	3631481	3	+	2142	putative acetyl-CoA synthetase	- none -
fig|6666666.401843.peg.3565	CDS	CP017402.1	3631629	3632573	3	+	945	Transcriptional regulator, LysR family	- none -
fig|6666666.401843.peg.3567	CDS	CP017402.1	3633662	3633886	2	+	225	hypothetical protein	- none -
fig|6666666.401843.peg.3569	CDS	CP017402.1	3635310	3635738	3	+	429	RidA/YER057c/UK114 superfamily protein	- none -
fig|6666666.401843.peg.3571	CDS	CP017402.1	3636416	3637588	2	+	1173	Acetylornithine deacetylase (EC 3.5.1.16)	Arginine Biosynthesis -- gjo; <br>Arginine Biosynthesis extended
fig|6666666.401843.peg.3572	CDS	CP017402.1	3637721	3638740	2	+	1020	BUG/TctC family periplasmic protein	- none -
fig|6666666.401843.peg.3576	CDS	CP017402.1	3644101	3643139	-1	-	963	Transcriptional regulator, LysR family	- none -
fig|6666666.401843.peg.3577	CDS	CP017402.1	3644208	3645179	3	+	972	BUG/TctC family periplasmic protein	- none -
fig|6666666.401843.peg.3578	CDS	CP017402.1	3645798	3646466	3	+	669	hypothetical protein	- none -
fig|6666666.401843.peg.3579	CDS	CP017402.1	3646463	3646870	2	+	408	hypothetical protein	- none -
fig|6666666.401843.peg.3580	CDS	CP017402.1	3647817	3646867	-3	-	951	Mobile element protein	- none -
fig|6666666.401843.peg.3582	CDS	CP017402.1	3649070	3649960	2	+	891	Transcriptional regulator, LysR family	- none -
fig|6666666.401843.peg.3583	CDS	CP017402.1	3651105	3649957	-3	-	1149	CAIB/BAIF family protein	- none -
fig|6666666.401843.peg.3584	CDS	CP017402.1	3652084	3651113	-1	-	972	BUG/TctC family periplasmic protein	- none -
fig|6666666.401843.peg.3585	CDS	CP017402.1	3653282	3652122	-2	-	1161	Acyl-CoA dehydrogenase	- none -
fig|6666666.401843.peg.3586	CDS	CP017402.1	3653673	3653293	-3	-	381	Acyl dehydratase	CBSS-246196.1.peg.364
fig|6666666.401843.peg.3587	CDS	CP017402.1	3654077	3653682	-2	-	396	hypothetical protein	- none -
fig|6666666.401843.peg.3588	CDS	CP017402.1	3654475	3654074	-1	-	402	Acetyl-CoA acetyltransferase	- none -
fig|6666666.401843.peg.3589	CDS	CP017402.1	3655631	3654477	-2	-	1155	Acetyl-CoA acetyltransferase	- none -
fig|6666666.401843.peg.3590	CDS	CP017402.1	3656434	3655628	-1	-	807	Enoyl-CoA hydratase (EC 4.2.1.17)	Acetyl-CoA fermentation to Butyrate; <br>Butanol Biosynthesis; <br>Butyrate metabolism cluster; <br>Fatty acid metabolism cluster; <br>Isoleucine degradation; <br>Polyhydroxybutyrate metabolism; <br>Valine degradation
fig|6666666.401843.peg.3591	CDS	CP017402.1	3657579	3656431	-3	-	1149	Acyl-CoA dehydrogenase	- none -
fig|6666666.401843.peg.3592	CDS	CP017402.1	3657827	3658819	2	+	993	BUG/TctC family periplasmic protein	- none -
fig|6666666.401843.peg.3593	CDS	CP017402.1	3658821	3661412	3	+	2592	Enoyl-CoA hydratase (EC 4.2.1.17)	Acetyl-CoA fermentation to Butyrate; <br>Butanol Biosynthesis; <br>Butyrate metabolism cluster; <br>Fatty acid metabolism cluster; <br>Isoleucine degradation; <br>Polyhydroxybutyrate metabolism; <br>Valine degradation
fig|6666666.401843.peg.3594	CDS	CP017402.1	3661382	3662167	2	+	786	Transcriptional regulator, IclR family	Homogentisate pathway of aromatic compound degradation
fig|6666666.401843.peg.3597	CDS	CP017402.1	3664443	3665228	3	+	786	Enoyl-CoA hydratase/isomerase family protein	- none -
fig|6666666.401843.peg.3599	CDS	CP017402.1	3666059	3667234	2	+	1176	Acyl-CoA dehydrogenase	- none -
fig|6666666.401843.peg.3600	CDS	CP017402.1	3667314	3668807	3	+	1494	Long-chain-fatty-acid--CoA ligase (EC 6.2.1.3)	Biotin biosynthesis; <br>Biotin synthesis cluster; <br>Fatty acid metabolism cluster
fig|6666666.401843.peg.3601	CDS	CP017402.1	3668957	3670225	2	+	1269	Immune-responsive protein 1	- none -
fig|6666666.401843.peg.3602	CDS	CP017402.1	3670300	3671508	1	+	1209	ABC transporter, substrate-binding protein (cluster 4, leucine/isoleucine/valine/benzoate)	- none -
fig|6666666.401843.peg.3604	CDS	CP017402.1	3672468	3674282	3	+	1815	ABC transporter, permease protein 2 (cluster 4, leucine/isoleucine/valine/benzoate) / ABC transporter, ATP-binding protein 1 (cluster 4, leucine/isoleucine/valine/benzoate)	- none -
fig|6666666.401843.peg.3605	CDS	CP017402.1	3674275	3675015	1	+	741	Branched-chain amino acid transport ATP-binding protein LivG (TC 3.A.1.4.1)	ABC transporter branched-chain amino acid (TC 3.A.1.4.1)
fig|6666666.401843.peg.3606	CDS	CP017402.1	3675032	3676441	2	+	1410	Dihydrolipoamide dehydrogenase (EC 1.8.1.4)	5-FCL-like protein; <br>Glycine cleavage system; <br>Leucine Degradation and HMG-CoA Metabolism; <br>TCA Cycle
fig|6666666.401843.peg.3607	CDS	CP017402.1	3676484	3677137	2	+	654	Transcriptional regulator, AcrR family	- none -
fig|6666666.401843.peg.3608	CDS	CP017402.1	3678036	3677191	-3	-	846	PROBABLE ANTIBIOTIC-RESISTANCE PROTEIN	- none -
fig|6666666.401843.peg.3609	CDS	CP017402.1	3679049	3678090	-2	-	960	BUG/TctC family periplasmic protein	- none -
fig|6666666.401843.peg.3610	CDS	CP017402.1	3679844	3679125	-2	-	720	Succinate dehydrogenase/fumarate reductase, flavoprotein subunit	- none -
fig|6666666.401843.peg.3611	CDS	CP017402.1	3680881	3679844	-1	-	1038	Succinate dehydrogenase/fumarate reductase, flavoprotein subunit	- none -
fig|6666666.401843.peg.3612	CDS	CP017402.1	3681012	3681818	3	+	807	Transcriptional regulator, IclR family	Homogentisate pathway of aromatic compound degradation
fig|6666666.401843.peg.3613	CDS	CP017402.1	3682849	3681878	-1	-	972	BUG/TctC family periplasmic protein	- none -
fig|6666666.401843.peg.3614	CDS	CP017402.1	3683020	3683970	1	+	951	Mobile element protein	- none -
fig|6666666.401843.peg.3623	CDS	CP017402.1	3691249	3692124	1	+	876	BUG/TctC family periplasmic protein	- none -
fig|6666666.401843.peg.3627	CDS	CP017402.1	3695690	3694449	-2	-	1242	hypothetical protein	- none -
fig|6666666.401843.peg.3628	CDS	CP017402.1	3697697	3696039	-2	-	1659	TRAP dicarboxylate transporter, DctM subunit, unknown substrate 6	TRAP Transporter unknown substrate 6
fig|6666666.401843.peg.3629	CDS	CP017402.1	3698329	3697700	-1	-	630	TRAP dicarboxylate transporter, DctQ subunit, unknown substrate 6	TRAP Transporter unknown substrate 6
fig|6666666.401843.peg.3630	CDS	CP017402.1	3699142	3698369	-1	-	774	ABC transporter, permease protein (cluster 10, nitrate/sulfonate/bicarbonate)	- none -
fig|6666666.401843.peg.3631	CDS	CP017402.1	3699927	3699139	-3	-	789	ABC transporter, ATP-binding protein (cluster 10, nitrate/sulfonate/bicarbonate)	- none -
fig|6666666.401843.peg.3632	CDS	CP017402.1	3700946	3699924	-2	-	1023	ABC transporter, substrate-binding protein (cluster 10, nitrate/sulfonate/bicarbonate)	- none -
fig|6666666.401843.peg.3634	CDS	CP017402.1	3703007	3702171	-2	-	837	Molybdopterin dehydrogenase, FAD-binding subunit	- none -
fig|6666666.401843.peg.3635	CDS	CP017402.1	3705376	3703004	-1	-	2373	Molybdopterin dehydrogenase, large subunit	- none -
fig|6666666.401843.peg.3636	CDS	CP017402.1	3706509	3705406	-3	-	1104	TRAP transporter solute receptor, unknown substrate 6	TRAP Transporter unknown substrate 6
fig|6666666.401843.peg.3641	CDS	CP017402.1	3711098	3710481	-2	-	618	N-carbamoylsarcosine amidase (EC 3.5.1.59)	Creatine and Creatinine Degradation
fig|6666666.401843.peg.3642	CDS	CP017402.1	3712145	3711114	-2	-	1032	Leucyl aminopeptidase (aminopeptidase T)	- none -
fig|6666666.401843.peg.3643	CDS	CP017402.1	3712331	3712173	-2	-	159	hypothetical protein	- none -
fig|6666666.401843.peg.3644	CDS	CP017402.1	3712445	3712702	2	+	258	hypothetical protein	- none -
fig|6666666.401843.peg.3645	CDS	CP017402.1	3713764	3713012	-1	-	753	Maleate cis-trans isomerase (EC 5.2.1.1)	Salicylate and gentisate catabolism
fig|6666666.401843.peg.3648	CDS	CP017402.1	3715809	3716804	3	+	996	Xanthine and CO dehydrogenases maturation factor, XdhC/CoxF family	Purine Utilization
fig|6666666.401843.peg.3649	CDS	CP017402.1	3717345	3716812	-3	-	534	Transcriptional regulator, MarR family	- none -
fig|6666666.401843.peg.3652	CDS	CP017402.1	3721008	3720319	-3	-	690	Two-component system response regulator protein	- none -
fig|6666666.401843.peg.3653	CDS	CP017402.1	3723328	3721019	-1	-	2310	Two-component system sensor histidine kinase	- none -
fig|6666666.401843.peg.3654	CDS	CP017402.1	3723936	3723325	-3	-	612	hypothetical protein	- none -
fig|6666666.401843.peg.3655	CDS	CP017402.1	3725289	3723955	-3	-	1335	16S rRNA (cytosine(967)-C(5))-methyltransferase (EC 2.1.1.176)	RNA methylation
fig|6666666.401843.peg.3657	CDS	CP017402.1	3726848	3726072	-2	-	777	Aspartate dehydrogenase homolog	- none -
fig|6666666.401843.peg.3658	CDS	CP017402.1	3726982	3727830	1	+	849	Putative dioxygenase	- none -
fig|6666666.401843.peg.3659	CDS	CP017402.1	3727965	3728915	3	+	951	hypothetical protein	- none -
fig|6666666.401843.peg.3663	CDS	CP017402.1	3732175	3731210	-1	-	966	BUG/TctC family periplasmic protein	- none -
fig|6666666.401843.peg.3664	CDS	CP017402.1	3732761	3732333	-2	-	429	UPF0001 protein YggS	- none -
fig|6666666.401843.peg.3666	CDS	CP017402.1	3734664	3735680	3	+	1017	ABC transporter, substrate-binding protein (cluster 3, basic aa/glutamine/opines)	- none -
fig|6666666.401843.peg.3667	CDS	CP017402.1	3736191	3735715	-3	-	477	putative membrane protein	- none -
fig|6666666.401843.peg.3670	CDS	CP017402.1	3739132	3738569	-1	-	564	Transcriptional regulator, AsnC family	- none -
fig|6666666.401843.peg.3672	CDS	CP017402.1	3740543	3741055	2	+	513	Peptide deformylase (EC 3.5.1.88)	Translation termination factors bacterial
fig|6666666.401843.peg.3673	CDS	CP017402.1	3741154	3742104	1	+	951	hypothetical protein	- none -
fig|6666666.401843.peg.3677	CDS	CP017402.1	3745009	3744407	-1	-	603	hypothetical protein	- none -
fig|6666666.401843.peg.3679	CDS	CP017402.1	3745811	3746353	2	+	543	DNA protection during starvation protein	- none -
fig|6666666.401843.peg.3682	CDS	CP017402.1	3748362	3749582	3	+	1221	Glycine/D-amino acid oxidases (deaminating)	- none -
fig|6666666.401843.peg.3683	CDS	CP017402.1	3749579	3749731	2	+	153	hypothetical protein	- none -
fig|6666666.401843.peg.3684	CDS	CP017402.1	3749737	3750732	1	+	996	hypothetical protein	- none -
fig|6666666.401843.peg.3686	CDS	CP017402.1	3752438	3751488	-2	-	951	hypothetical protein	- none -
fig|6666666.401843.peg.3687	CDS	CP017402.1	3753487	3752537	-1	-	951	Mobile element protein	- none -
fig|6666666.401843.peg.3690	CDS	CP017402.1	3756771	3756244	-3	-	528	Phenylacetate-CoA oxygenase/reductase, PaaK subunit	- none -
fig|6666666.401843.peg.3691	CDS	CP017402.1	3757789	3756860	-1	-	930	BUG/TctC family periplasmic protein	- none -
fig|6666666.401843.peg.3694	CDS	CP017402.1	3759751	3759011	-1	-	741	Transcriptional regulator, IclR family	Homogentisate pathway of aromatic compound degradation
fig|6666666.401843.peg.3695	CDS	CP017402.1	3761333	3759759	-2	-	1575	Long-chain-fatty-acid--CoA ligase (EC 6.2.1.3)	Biotin biosynthesis; <br>Biotin synthesis cluster; <br>Fatty acid metabolism cluster
fig|6666666.401843.peg.3696	CDS	CP017402.1	3762324	3761347	-3	-	978	hypothetical protein	- none -
fig|6666666.401843.peg.3699	CDS	CP017402.1	3770710	3770579	-1	-	132	entericidin A anti-toxin precursor	- none -
fig|6666666.401843.peg.3700	CDS	CP017402.1	3770867	3770742	-2	-	126	hypothetical protein	- none -
fig|6666666.401843.peg.3701	CDS	CP017402.1	3772094	3770976	-2	-	1119	Transcriptional regulator	- none -
fig|6666666.401843.peg.3707	CDS	CP017402.1	3776395	3775694	-1	-	702	Glutathione S-transferase	- none -
fig|6666666.401843.peg.3708	CDS	CP017402.1	3776565	3776960	3	+	396	RidA/YER057c/UK114 superfamily protein	- none -
fig|6666666.401843.peg.3709	CDS	CP017402.1	3777052	3776918	-1	-	135	Enoyl-CoA hydratase (EC 4.2.1.17)	Acetyl-CoA fermentation to Butyrate; <br>Butanol Biosynthesis; <br>Butyrate metabolism cluster; <br>Fatty acid metabolism cluster; <br>Isoleucine degradation; <br>Polyhydroxybutyrate metabolism; <br>Valine degradation
fig|6666666.401843.peg.3710	CDS	CP017402.1	3777070	3778020	1	+	951	Mobile element protein	- none -
fig|6666666.401843.peg.3711	CDS	CP017402.1	3778031	3778672	2	+	642	hypothetical protein	- none -
fig|6666666.401843.peg.3712	CDS	CP017402.1	3778839	3779081	3	+	243	Phage protein	- none -
fig|6666666.401843.peg.3713	CDS	CP017402.1	3779180	3780130	2	+	951	Mobile element protein	- none -
fig|6666666.401843.peg.3714	CDS	CP017402.1	3780166	3780633	1	+	468	Phage protein	- none -
fig|6666666.401843.peg.3715	CDS	CP017402.1	3780674	3780799	2	+	126	Phage protein	- none -
fig|6666666.401843.peg.3716	CDS	CP017402.1	3780867	3781244	3	+	378	Phage protein	- none -
fig|6666666.401843.peg.3717	CDS	CP017402.1	3781241	3781423	2	+	183	Phage protein	- none -
fig|6666666.401843.peg.3721	CDS	CP017402.1	3783679	3784863	1	+	1185	Phage protein	- none -
fig|6666666.401843.peg.3722	CDS	CP017402.1	3784853	3785215	2	+	363	Phage protein	- none -
fig|6666666.401843.peg.3723	CDS	CP017402.1	3785208	3785327	3	+	120	phage-related putative membrane protein	- none -
fig|6666666.401843.peg.3724	CDS	CP017402.1	3785328	3785528	3	+	201	Phage protein	- none -
fig|6666666.401843.peg.3726	CDS	CP017402.1	3786698	3787975	2	+	1278	Two-component system sensor histidine kinase	- none -
fig|6666666.401843.peg.3727	CDS	CP017402.1	3789971	3788001	-2	-	1971	hypothetical protein	- none -
fig|6666666.401843.peg.3729	CDS	CP017402.1	3791543	3790620	-2	-	924	Transcriptional regulator, LysR family	- none -
fig|6666666.401843.peg.3730	CDS	CP017402.1	3791665	3791919	1	+	255	hypothetical protein	- none -
fig|6666666.401843.peg.3731	CDS	CP017402.1	3792001	3792951	1	+	951	Mobile element protein	- none -
fig|6666666.401843.peg.3738	CDS	CP017402.1	3802177	3801386	-1	-	792	Transcriptional regulator, IclR family	Homogentisate pathway of aromatic compound degradation
fig|6666666.401843.peg.3740	CDS	CP017402.1	3803763	3804734	3	+	972	BUG/TctC family periplasmic protein	- none -
fig|6666666.401843.peg.3741	CDS	CP017402.1	3805153	3806316	1	+	1164	L-lactate dehydrogenase	- none -
fig|6666666.401843.peg.3742	CDS	CP017402.1	3806404	3807249	1	+	846	Transcriptional regulator, AraC family	- none -
fig|6666666.401843.peg.3743	CDS	CP017402.1	3807343	3808713	1	+	1371	hypothetical protein	- none -
[truncated: 2,400 more rows]

## Sheet: J446_duplicated
Feature ID	Type	Contig	Start	Stop	Frame	Strand	Length (bp)	Function	Subsystem	NCBI GI	locus
fig|6666666.401844.peg.4	CDS	CP017403.1	3410	4171	2	+	762	Acetyltransferase, GNAT family	- none -
fig|6666666.401844.peg.6	CDS	CP017403.1	5125	5910	1	+	786	L-asparaginase (EC 3.5.1.1)	Glutamine, Glutamate, Aspartate and Asparagine Biosynthesis
fig|6666666.401844.peg.7	CDS	CP017403.1	5944	6126	1	+	183	L-asparaginase (EC 3.5.1.1)	Glutamine, Glutamate, Aspartate and Asparagine Biosynthesis
fig|6666666.401844.peg.8	CDS	CP017403.1	6722	7912	2	+	1191	Translation elongation factor Tu	Mycobacterium virulence operon involved in protein synthesis (SSU ribosomal proteins); <br>Translation elongation factors bacterial
fig|6666666.401844.peg.17	CDS	CP017403.1	20588	20127	-2	-	462	putative lipoprotein	- none -
fig|6666666.401844.peg.18	CDS	CP017403.1	20877	21947	3	+	1071	putative membrane protein	- none -
fig|6666666.401844.peg.19	CDS	CP017403.1	22277	22008	-2	-	270	hypothetical protein	- none -
fig|6666666.401844.peg.20	CDS	CP017403.1	24351	22270	-3	-	2082	hypothetical protein	- none -
fig|6666666.401844.peg.22	CDS	CP017403.1	25659	25477	-3	-	183	Two-component system response regulator protein	- none -
fig|6666666.401844.peg.23	CDS	CP017403.1	26213	25686	-2	-	528	Two-component system response regulator protein	- none -
fig|6666666.401844.peg.24	CDS	CP017403.1	26576	27286	2	+	711	Two-component transcriptional response regulator, LuxR family	- none -
fig|6666666.401844.peg.25	CDS	CP017403.1	28233	27283	-3	-	951	hypothetical protein	- none -
fig|6666666.401844.peg.26	CDS	CP017403.1	28614	28315	-3	-	300	Alpha-methylacyl-CoA racemase (EC 5.1.99.4)	- none -
fig|6666666.401844.peg.27	CDS	CP017403.1	29103	28675	-3	-	429	hypothetical protein	- none -
fig|6666666.401844.peg.28	CDS	CP017403.1	30368	29142	-2	-	1227	putative thiolase	- none -
fig|6666666.401844.peg.30	CDS	CP017403.1	32005	31070	-1	-	936	Transcriptional regulator	- none -
fig|6666666.401844.peg.31	CDS	CP017403.1	32179	33006	1	+	828	Enoyl-CoA hydratase (EC 4.2.1.17)	Acetyl-CoA fermentation to Butyrate; <br>Butanol Biosynthesis; <br>Butyrate metabolism cluster; <br>Fatty acid metabolism cluster; <br>Isoleucine degradation; <br>Polyhydroxybutyrate metabolism; <br>Valine degradation
fig|6666666.401844.peg.32	CDS	CP017403.1	33049	34470	1	+	1422	MmgE/PrpD family protein	- none -
fig|6666666.401844.peg.33	CDS	CP017403.1	34626	35576	3	+	951	Mobile element protein	- none -
fig|6666666.401844.peg.34	CDS	CP017403.1	36763	35573	-1	-	1191	Uncharacterized MFS-type transporter	- none -
fig|6666666.401844.peg.41	CDS	CP017403.1	42688	43218	1	+	531	Peptide deformylase (EC 3.5.1.88)	Translation termination factors bacterial
fig|6666666.401844.peg.42	CDS	CP017403.1	43646	43347	-2	-	300	Acyl-CoA dehydrogenase	- none -
fig|6666666.401844.peg.43	CDS	CP017403.1	43664	44614	2	+	951	Phenylacetate-CoA oxygenase/reductase, PaaK subunit	- none -
fig|6666666.401844.peg.45	CDS	CP017403.1	45201	45749	3	+	549	hypothetical protein	- none -
fig|6666666.401844.peg.46	CDS	CP017403.1	45957	45721	-3	-	237	Transcriptional regulator	- none -
fig|6666666.401844.peg.47	CDS	CP017403.1	46085	46978	2	+	894	putative membrane protein	- none -
fig|6666666.401844.peg.49	CDS	CP017403.1	48081	47431	-3	-	651	hypothetical protein	- none -
fig|6666666.401844.peg.52	CDS	CP017403.1	50142	51092	3	+	951	Mobile element protein	- none -
fig|6666666.401844.peg.54	CDS	CP017403.1	52503	53567	3	+	1065	Outer membrane porin	- none -
fig|6666666.401844.peg.55	CDS	CP017403.1	54359	53625	-2	-	735	Aspartate racemase (EC 5.1.1.13)	Glutamine, Glutamate, Aspartate and Asparagine Biosynthesis
fig|6666666.401844.peg.56	CDS	CP017403.1	54955	54365	-1	-	591	Glutamate Aspartate transport ATP-binding protein GltL (TC 3.A.1.3.4)	Glutamate and Aspartate uptake in Bacteria
fig|6666666.401844.peg.57	CDS	CP017403.1	55669	54980	-1	-	690	Glutamate Aspartate transport system permease protein GltK (TC 3.A.1.3.4)	Glutamate and Aspartate uptake in Bacteria
fig|6666666.401844.peg.59	CDS	CP017403.1	57406	56507	-1	-	900	Glutamate Aspartate periplasmic binding protein precursor GltI (TC 3.A.1.3.4)	Glutamate and Aspartate uptake in Bacteria
fig|6666666.401844.peg.60	CDS	CP017403.1	58450	57500	-1	-	951	hypothetical protein	- none -
fig|6666666.401844.peg.61	CDS	CP017403.1	58468	59067	1	+	600	Transcriptional regulator, LysR family	- none -
fig|6666666.401844.peg.63	CDS	CP017403.1	60719	60477	-2	-	243	Putative DNA-binding protein	- none -
fig|6666666.401844.peg.64	CDS	CP017403.1	62273	61080	-2	-	1194	hypothetical protein	- none -
fig|6666666.401844.peg.65	CDS	CP017403.1	63419	62445	-2	-	975	BUG/TctC family periplasmic protein	- none -
fig|6666666.401844.peg.66	CDS	CP017403.1	64057	63476	-1	-	582	Intracellular protease	- none -
fig|6666666.401844.peg.68	CDS	CP017403.1	66855	65584	-3	-	1272	TRAP-type C4-dicarboxylate transport system, large permease component	TRAP Transporter collection
fig|6666666.401844.peg.69	CDS	CP017403.1	68666	67485	-2	-	1182	TRAP-type C4-dicarboxylate transport system, periplasmic component	TRAP Transporter collection
fig|6666666.401844.peg.70	CDS	CP017403.1	69070	68687	-1	-	384	Putative hydroxylase	- none -
fig|6666666.401844.peg.71	CDS	CP017403.1	69088	70038	1	+	951	hypothetical protein	- none -
fig|6666666.401844.peg.72	CDS	CP017403.1	70132	70446	1	+	315	Transposase	- none -
fig|6666666.401844.peg.73	CDS	CP017403.1	70443	71444	3	+	1002	Mobile element protein	- none -
fig|6666666.401844.peg.77	CDS	CP017403.1	75281	75030	-2	-	252	hypothetical protein	- none -
fig|6666666.401844.peg.80	CDS	CP017403.1	78587	77637	-2	-	951	Mobile element protein	- none -
fig|6666666.401844.peg.84	CDS	CP017403.1	82117	83067	1	+	951	Mobile element protein	- none -
fig|6666666.401844.peg.85	CDS	CP017403.1	83450	83064	-2	-	387	ABC transporter, ATP-binding protein (cluster 5, nickel/peptides/opines) / ABC transporter, ATP-binding protein (cluster 5, nickel/peptides/opines)	- none -
fig|6666666.401844.peg.86	CDS	CP017403.1	84384	83458	-3	-	927	ABC transporter, permease protein 2 (cluster 5, nickel/peptides/opines)	- none -
fig|6666666.401844.peg.87	CDS	CP017403.1	85366	84395	-1	-	972	ABC transporter, permease protein 1 (cluster 5, nickel/peptides/opines)	- none -
fig|6666666.401844.peg.88	CDS	CP017403.1	87048	85444	-3	-	1605	ABC transporter, substrate-binding protein (cluster 5, nickel/peptides/opines)	- none -
fig|6666666.401844.peg.90	CDS	CP017403.1	90167	88758	-2	-	1410	putative membrane protein	- none -
fig|6666666.401844.peg.92	CDS	CP017403.1	91495	90602	-1	-	894	Transcriptional regulator, AraC family	- none -
fig|6666666.401844.peg.93	CDS	CP017403.1	91503	92528	3	+	1026	Permease of the drug/metabolite transporter (DMT) superfamily	- none -
fig|6666666.401844.peg.108	CDS	CP017403.1	105466	104486	-1	-	981	BUG/TctC family periplasmic protein	- none -
fig|6666666.401844.peg.109	CDS	CP017403.1	106170	105685	-3	-	486	Putative DNA-binding protein	- none -
fig|6666666.401844.peg.125	CDS	CP017403.1	117291	116476	-3	-	816	Efflux ABC transporter, permease protein	- none -
fig|6666666.401844.peg.126	CDS	CP017403.1	117590	117288	-2	-	303	Efflux ABC transporter, ATP-binding protein	- none -
fig|6666666.401844.peg.132	CDS	CP017403.1	123029	122046	-2	-	984	BUG/TctC family periplasmic protein	- none -
fig|6666666.401844.peg.139	CDS	CP017403.1	133615	134253	1	+	639	putative membrane protein	- none -
fig|6666666.401844.peg.141	CDS	CP017403.1	136490	135678	-2	-	813	3&#39;,5&#39;-cyclic-nucleotide phosphodiesterase (EC 3.1.4.17)	cAMP signaling in bacteria
fig|6666666.401844.peg.146	CDS	CP017403.1	143327	143449	2	+	123	putative membrane protein	- none -
fig|6666666.401844.peg.147	CDS	CP017403.1	143463	143687	3	+	225	Putative transmembrane protein	- none -
fig|6666666.401844.peg.149	CDS	CP017403.1	144909	144709	-3	-	201	hypothetical protein	- none -
fig|6666666.401844.peg.150	CDS	CP017403.1	144976	145716	1	+	741	Cytochrome oxidase biogenesis protein Surf1, facilitates heme A insertion	Biogenesis of cytochrome c oxidases; <br>CBSS-316057.3.peg.563
fig|6666666.401844.peg.154	CDS	CP017403.1	148320	148922	3	+	603	Cytochrome oxidase biogenesis protein Sco1/SenC/PrrC, thiol-disulfide reductase involved in Cu(I) insertion into CoxII Cu(A) center	- none -
fig|6666666.401844.peg.155	CDS	CP017403.1	149315	149094	-2	-	222	hypothetical protein	- none -
fig|6666666.401844.peg.156	CDS	CP017403.1	149443	150087	1	+	645	hypothetical protein	- none -
fig|6666666.401844.peg.157	CDS	CP017403.1	150303	151016	3	+	714	hypothetical protein	- none -
fig|6666666.401844.peg.159	CDS	CP017403.1	152461	153846	1	+	1386	Uncharacterized MFS-type transporter	- none -
fig|6666666.401844.peg.162	CDS	CP017403.1	157285	156335	-1	-	951	Mobile element protein	- none -
fig|6666666.401844.peg.165	CDS	CP017403.1	159702	159935	3	+	234	hypothetical protein	- none -
fig|6666666.401844.peg.166	CDS	CP017403.1	159945	160076	3	+	132	hypothetical protein	- none -
fig|6666666.401844.peg.168	CDS	CP017403.1	161596	162234	1	+	639	hypothetical protein	- none -
fig|6666666.401844.peg.169	CDS	CP017403.1	162234	163103	3	+	870	ABC transporter, permease protein 1 (cluster 4, leucine/isoleucine/valine/benzoate)	- none -
fig|6666666.401844.peg.170	CDS	CP017403.1	163100	164062	2	+	963	ABC transporter, permease protein 2 (cluster 4, leucine/isoleucine/valine/benzoate)	- none -
fig|6666666.401844.peg.172	CDS	CP017403.1	165654	166877	3	+	1224	hypothetical protein	- none -
fig|6666666.401844.peg.173	CDS	CP017403.1	166874	168019	2	+	1146	ABC transporter, substrate-binding protein (cluster 4, leucine/isoleucine/valine/benzoate)	- none -
fig|6666666.401844.peg.174	CDS	CP017403.1	168949	168035	-1	-	915	Transcriptional regulator, LysR family	- none -
fig|6666666.401844.peg.175	CDS	CP017403.1	169072	169863	1	+	792	hypothetical protein	- none -
fig|6666666.401844.peg.176	CDS	CP017403.1	169860	171164	3	+	1305	putative amidase	- none -
fig|6666666.401844.peg.179	CDS	CP017403.1	173655	172978	-3	-	678	Transcriptional regulator, AcrR family	- none -
fig|6666666.401844.peg.180	CDS	CP017403.1	173982	175175	3	+	1194	L-carnitine dehydratase/bile acid-inducible protein F	- none -
fig|6666666.401844.peg.182	CDS	CP017403.1	176229	177194	3	+	966	BUG/TctC family periplasmic protein	- none -
fig|6666666.401844.peg.184	CDS	CP017403.1	178489	179358	1	+	870	ABC transporter, ATP-binding protein (cluster 10, nitrate/sulfonate/bicarbonate)	- none -
fig|6666666.401844.peg.186	CDS	CP017403.1	180435	181232	3	+	798	ABC transporter, permease protein (cluster 10, nitrate/sulfonate/bicarbonate)	- none -
fig|6666666.401844.peg.187	CDS	CP017403.1	181294	182085	1	+	792	Transcriptional regulator, GntR family	- none -
fig|6666666.401844.peg.188	CDS	CP017403.1	182139	183188	3	+	1050	ABC transporter, substrate-binding protein (cluster 10, nitrate/sulfonate/bicarbonate)	- none -
fig|6666666.401844.peg.189	CDS	CP017403.1	183369	184361	3	+	993	ABC transporter, substrate-binding protein (cluster 7, di-/tri-carboxylate)	- none -
fig|6666666.401844.peg.190	CDS	CP017403.1	185198	184374	-2	-	825	Transcriptional regulator, GntR family	- none -
fig|6666666.401844.peg.191	CDS	CP017403.1	185343	186293	3	+	951	Mobile element protein	- none -
fig|6666666.401844.peg.192	CDS	CP017403.1	188164	186290	-1	-	1875	lipopolysaccharide biosynthesis protein	- none -
fig|6666666.401844.peg.193	CDS	CP017403.1	188887	188213	-1	-	675	putative membrane protein	- none -
fig|6666666.401844.peg.194	CDS	CP017403.1	189525	188854	-3	-	672	putative membrane protein	- none -
fig|6666666.401844.peg.195	CDS	CP017403.1	190216	189512	-1	-	705	lipopolysaccharide biosynthesis protein	- none -
fig|6666666.401844.peg.196	CDS	CP017403.1	191271	190213	-3	-	1059	Putative glycosyltransferase	CBSS-296591.1.peg.2330
fig|6666666.401844.peg.203	CDS	CP017403.1	198535	197483	-1	-	1053	Putative oxidoreductase	- none -
fig|6666666.401844.peg.206	CDS	CP017403.1	201133	200978	-1	-	156	Pantothenate kinase type III, CoaX-like (EC 2.7.1.33)	Coenzyme A Biosynthesis; <br>Coenzyme A Biosynthesis cluster
fig|6666666.401844.peg.207	CDS	CP017403.1	201961	201158	-1	-	804	Pantothenate kinase type III, CoaX-like (EC 2.7.1.33)	Coenzyme A Biosynthesis; <br>Coenzyme A Biosynthesis cluster
fig|6666666.401844.peg.211	CDS	CP017403.1	204855	205022	3	+	168	ABC transporter, substrate-binding protein (cluster 9, phospholipid)	- none -
fig|6666666.401844.peg.212	CDS	CP017403.1	205111	205638	1	+	528	Phenylacetate-CoA oxygenase/reductase, PaaK subunit	- none -
fig|6666666.401844.peg.213	CDS	CP017403.1	206295	206071	-3	-	225	hypothetical protein	- none -
fig|6666666.401844.peg.214	CDS	CP017403.1	206628	206849	3	+	222	ABC transporter, substrate-binding protein (cluster 9, phospholipid)	- none -
fig|6666666.401844.peg.215	CDS	CP017403.1	206850	207452	3	+	603	putative lipoprotein	- none -
fig|6666666.401844.peg.216	CDS	CP017403.1	207482	208135	2	+	654	Hydrolase, alpha/beta fold family	- none -
fig|6666666.401844.peg.217	CDS	CP017403.1	208346	209524	2	+	1179	D-alanyl-D-alanine carboxypeptidase (EC 3.4.16.4)	Metallocarboxypeptidases (EC 3.4.17.-); <br>Murein Hydrolases
fig|6666666.401844.peg.218	CDS	CP017403.1	209605	210471	1	+	867	D-alanine aminotransferase (EC 2.6.1.21)	Pyruvate Alanine Serine Interconversions
fig|6666666.401844.peg.224	CDS	CP017403.1	215130	214069	-3	-	1062	dTDP-glucose 4,6-dehydratase (EC 4.2.1.46)	CBSS-296591.1.peg.2330; <br>dTDP-rhamnose synthesis
fig|6666666.401844.peg.225	CDS	CP017403.1	216116	215166	-2	-	951	hypothetical protein	- none -
fig|6666666.401844.peg.226	CDS	CP017403.1	216754	216215	-1	-	540	putative membrane protein	- none -
fig|6666666.401844.peg.227	CDS	CP017403.1	217016	218209	2	+	1194	Cystathionine beta-lyase (EC 4.4.1.8)	Methionine Biosynthesis
fig|6666666.401844.peg.229	CDS	CP017403.1	219665	218982	-2	-	684	hypothetical protein	- none -
fig|6666666.401844.peg.231	CDS	CP017403.1	221630	221992	2	+	363	hypothetical protein	- none -
fig|6666666.401844.peg.232	CDS	CP017403.1	222083	222400	2	+	318	hypothetical protein	- none -
fig|6666666.401844.peg.233	CDS	CP017403.1	222683	223699	2	+	1017	Mobile element protein	- none -
fig|6666666.401844.peg.234	CDS	CP017403.1	224575	223775	-1	-	801	ABC transporter, permease protein 2 (cluster 1, maltose/g3p/polyamine/iron)	- none -
fig|6666666.401844.peg.235	CDS	CP017403.1	225447	224572	-3	-	876	ABC transporter, permease protein 1 (cluster 1, maltose/g3p/polyamine/iron)	- none -
fig|6666666.401844.peg.236	CDS	CP017403.1	226750	225458	-1	-	1293	Glycerol-3-phosphate ABC transporter, substrate-binding protein UgpB	- none -
fig|6666666.401844.peg.237	CDS	CP017403.1	227833	226793	-1	-	1041	ABC transporter, ATP-binding protein (cluster 1, maltose/g3p/polyamine/iron); ABC transporter, ATP-binding protein (cluster 10, nitrate/sulfonate/bicarbonate)	- none -
fig|6666666.401844.peg.238	CDS	CP017403.1	228760	227939	-1	-	822	3&#39;,5&#39;-cyclic-nucleotide phosphodiesterase (EC 3.1.4.17)	cAMP signaling in bacteria
fig|6666666.401844.peg.239	CDS	CP017403.1	229811	228861	-2	-	951	Mobile element protein	- none -
fig|6666666.401844.peg.241	CDS	CP017403.1	231645	230812	-3	-	834	ABC transporter, permease protein 2 (cluster 1, maltose/g3p/polyamine/iron)	- none -
fig|6666666.401844.peg.242	CDS	CP017403.1	231806	231657	-2	-	150	ABC transporter, permease protein 1 (cluster 1, maltose/g3p/polyamine/iron)	- none -
fig|6666666.401844.peg.243	CDS	CP017403.1	232480	231794	-1	-	687	ABC transporter, permease protein 1 (cluster 1, maltose/g3p/polyamine/iron)	- none -
fig|6666666.401844.peg.244	CDS	CP017403.1	233492	232482	-2	-	1011	ABC transporter, substrate-binding protein (cluster 1, maltose/g3p/polyamine/iron)	- none -
fig|6666666.401844.peg.245	CDS	CP017403.1	233878	233489	-1	-	390	Transcriptional regulator, LacI family	- none -
fig|6666666.401844.peg.247	CDS	CP017403.1	234772	236025	1	+	1254	Amidase	- none -
fig|6666666.401844.peg.248	CDS	CP017403.1	237816	236116	-3	-	1701	2-isopropylmalate synthase (EC 2.3.3.13)	Branched-Chain Amino Acid Biosynthesis; <br>Leucine Biosynthesis
fig|6666666.401844.peg.249	CDS	CP017403.1	238890	238243	-3	-	648	putative membrane protein	- none -
fig|6666666.401844.peg.252	CDS	CP017403.1	241605	240751	-3	-	855	Transcriptional regulator, LysR family	- none -
fig|6666666.401844.peg.253	CDS	CP017403.1	241737	242381	3	+	645	Permease of the drug/metabolite transporter (DMT) superfamily	- none -
fig|6666666.401844.peg.254	CDS	CP017403.1	242372	242665	2	+	294	Permease of the drug/metabolite transporter (DMT) superfamily	- none -
fig|6666666.401844.peg.255	CDS	CP017403.1	243846	242896	-3	-	951	Mobile element protein	- none -
fig|6666666.401844.peg.256	CDS	CP017403.1	243839	244216	2	+	378	Outer membrane porin	- none -
fig|6666666.401844.peg.258	CDS	CP017403.1	245859	246149	3	+	291	probable membrane protein YPO3302	- none -
fig|6666666.401844.peg.259	CDS	CP017403.1	246213	246395	3	+	183	probable membrane protein YPO3302	- none -
fig|6666666.401844.peg.261	CDS	CP017403.1	250615	251316	1	+	702	Transcriptional regulator, GntR family	- none -
fig|6666666.401844.peg.262	CDS	CP017403.1	252627	251404	-3	-	1224	L-carnitine dehydratase/bile acid-inducible protein F	- none -
fig|6666666.401844.peg.264	CDS	CP017403.1	254361	253549	-3	-	813	Enoyl-CoA hydratase (EC 4.2.1.17)	Acetyl-CoA fermentation to Butyrate; <br>Butanol Biosynthesis; <br>Butyrate metabolism cluster; <br>Fatty acid metabolism cluster; <br>Isoleucine degradation; <br>Polyhydroxybutyrate metabolism; <br>Valine degradation
fig|6666666.401844.peg.265	CDS	CP017403.1	254825	254382	-2	-	444	Putative hydroxylase	- none -
fig|6666666.401844.peg.266	CDS	CP017403.1	255602	254844	-2	-	759	Putative hydroxylase	- none -
fig|6666666.401844.peg.267	CDS	CP017403.1	256645	255674	-1	-	972	hypothetical protein	- none -
fig|6666666.401844.peg.268	CDS	CP017403.1	257354	256686	-2	-	669	hypothetical protein	- none -
fig|6666666.401844.peg.272	CDS	CP017403.1	260474	260043	-2	-	432	Putative dioxygenase	- none -
fig|6666666.401844.peg.273	CDS	CP017403.1	260576	261451	2	+	876	Transcriptional regulator, LysR family	- none -
fig|6666666.401844.peg.274	CDS	CP017403.1	262701	261502	-3	-	1200	D-3-phosphoglycerate dehydrogenase (EC 1.1.1.95)	Glycine and Serine Utilization; <br>Pyridoxin (Vitamin B6) Biosynthesis; <br>Serine Biosynthesis
fig|6666666.401844.peg.276	CDS	CP017403.1	264770	263373	-2	-	1398	Two-component system sensor histidine kinase	- none -
fig|6666666.401844.peg.286	CDS	CP017403.1	273580	272630	-1	-	951	Mobile element protein	- none -
fig|6666666.401844.peg.287	CDS	CP017403.1	273767	275017	2	+	1251	ABC transporter, ATP-binding protein (cluster 5, nickel/peptides/opines) / ABC transporter, ATP-binding protein (cluster 5, nickel/peptides/opines)	- none -
fig|6666666.401844.peg.294	CDS	CP017403.1	280602	281273	3	+	672	hypothetical protein	- none -
fig|6666666.401844.peg.296	CDS	CP017403.1	282038	282988	2	+	951	Mobile element protein	- none -
fig|6666666.401844.peg.297	CDS	CP017403.1	283458	282985	-3	-	474	Two-component transcriptional response regulator, LuxR family	- none -
fig|6666666.401844.peg.298	CDS	CP017403.1	284104	284631	1	+	528	putative lipoprotein	- none -
fig|6666666.401844.peg.299	CDS	CP017403.1	284723	285538	2	+	816	putative lipoprotein	- none -
fig|6666666.401844.peg.302	CDS	CP017403.1	288971	288699	-2	-	273	hypothetical protein	- none -
fig|6666666.401844.peg.303	CDS	CP017403.1	289073	290158	2	+	1086	[4Fe-4S] cluster assembly scaffold protein Mrp (=ApbC)	- none -
fig|6666666.401844.peg.309	CDS	CP017403.1	297614	297267	-2	-	348	Acetyltransferase	- none -
fig|6666666.401844.peg.313	CDS	CP017403.1	302142	303092	3	+	951	Mobile element protein	- none -
fig|6666666.401844.peg.315	CDS	CP017403.1	303827	304720	2	+	894	Metal transporter, ZIP family	- none -
fig|6666666.401844.peg.319	CDS	CP017403.1	310480	309740	-1	-	741	Transcriptional regulator, GntR family	- none -
fig|6666666.401844.peg.320	CDS	CP017403.1	310550	311761	2	+	1212	CAIB/BAIF family protein	- none -
fig|6666666.401844.peg.321	CDS	CP017403.1	311793	312758	3	+	966	BUG/TctC family periplasmic protein	- none -
fig|6666666.401844.peg.322	CDS	CP017403.1	312776	313273	2	+	498	Enoyl-CoA hydratase (EC 4.2.1.17)	Acetyl-CoA fermentation to Butyrate; <br>Butanol Biosynthesis; <br>Butyrate metabolism cluster; <br>Fatty acid metabolism cluster; <br>Isoleucine degradation; <br>Polyhydroxybutyrate metabolism; <br>Valine degradation
fig|6666666.401844.peg.323	CDS	CP017403.1	313372	314322	1	+	951	Mobile element protein	- none -
fig|6666666.401844.peg.324	CDS	CP017403.1	314663	314319	-2	-	345	Isovaleryl-CoA dehydrogenase (EC 1.3.8.4)	HMG CoA Synthesis; <br>Leucine Degradation and HMG-CoA Metabolism
fig|6666666.401844.peg.326	CDS	CP017403.1	315320	316378	2	+	1059	MBL-fold metallo-hydrolase superfamily	- none -
fig|6666666.401844.peg.327	CDS	CP017403.1	317352	316402	-3	-	951	Mobile element protein	- none -
fig|6666666.401844.peg.328	CDS	CP017403.1	318815	317445	-2	-	1371	hypothetical protein	- none -
fig|6666666.401844.peg.329	CDS	CP017403.1	319754	318909	-2	-	846	Transcriptional regulator, AraC family	- none -
fig|6666666.401844.peg.330	CDS	CP017403.1	321005	319842	-2	-	1164	L-lactate dehydrogenase	- none -
fig|6666666.401844.peg.331	CDS	CP017403.1	322395	321424	-3	-	972	BUG/TctC family periplasmic protein	- none -
fig|6666666.401844.peg.333	CDS	CP017403.1	323981	324772	2	+	792	Transcriptional regulator, IclR family	Homogentisate pathway of aromatic compound degradation
fig|6666666.401844.peg.340	CDS	CP017403.1	334157	333207	-2	-	951	Mobile element protein	- none -
fig|6666666.401844.peg.341	CDS	CP017403.1	334493	334239	-2	-	255	hypothetical protein	- none -
fig|6666666.401844.peg.342	CDS	CP017403.1	334615	335538	1	+	924	Transcriptional regulator, LysR family	- none -
fig|6666666.401844.peg.344	CDS	CP017403.1	336187	338157	1	+	1971	hypothetical protein	- none -
fig|6666666.401844.peg.345	CDS	CP017403.1	339460	338183	-1	-	1278	Two-component system sensor histidine kinase	- none -
fig|6666666.401844.peg.347	CDS	CP017403.1	340830	340630	-3	-	201	Phage protein	- none -
fig|6666666.401844.peg.348	CDS	CP017403.1	340950	340831	-3	-	120	phage-related putative membrane protein	- none -
fig|6666666.401844.peg.349	CDS	CP017403.1	341305	340943	-1	-	363	Phage protein	- none -
fig|6666666.401844.peg.350	CDS	CP017403.1	342479	341295	-2	-	1185	Phage protein	- none -
fig|6666666.401844.peg.354	CDS	CP017403.1	344917	344735	-1	-	183	Phage protein	- none -
fig|6666666.401844.peg.355	CDS	CP017403.1	345291	344914	-3	-	378	Phage protein	- none -
fig|6666666.401844.peg.356	CDS	CP017403.1	345484	345359	-1	-	126	Phage protein	- none -
fig|6666666.401844.peg.357	CDS	CP017403.1	345992	345525	-2	-	468	Phage protein	- none -
fig|6666666.401844.peg.358	CDS	CP017403.1	346978	346028	-1	-	951	hypothetical protein	- none -
fig|6666666.401844.peg.359	CDS	CP017403.1	347961	347113	-3	-	849	Putative dioxygenase	- none -
fig|6666666.401844.peg.360	CDS	CP017403.1	348095	348871	2	+	777	Aspartate dehydrogenase homolog	- none -
fig|6666666.401844.peg.362	CDS	CP017403.1	349654	350988	1	+	1335	16S rRNA (cytosine(967)-C(5))-methyltransferase (EC 2.1.1.176)	RNA methylation
fig|6666666.401844.peg.363	CDS	CP017403.1	351007	351618	1	+	612	hypothetical protein	- none -
fig|6666666.401844.peg.364	CDS	CP017403.1	351615	353924	3	+	2310	Two-component system sensor histidine kinase	- none -
fig|6666666.401844.peg.365	CDS	CP017403.1	353935	354624	1	+	690	Two-component system response regulator protein	- none -
fig|6666666.401844.peg.368	CDS	CP017403.1	357598	358131	1	+	534	Transcriptional regulator, MarR family	- none -
fig|6666666.401844.peg.369	CDS	CP017403.1	359134	358139	-1	-	996	Xanthine and CO dehydrogenases maturation factor, XdhC/CoxF family	Purine Utilization
fig|6666666.401844.peg.372	CDS	CP017403.1	361179	361931	3	+	753	Maleate cis-trans isomerase (EC 5.2.1.1)	Salicylate and gentisate catabolism
fig|6666666.401844.peg.373	CDS	CP017403.1	362498	362241	-2	-	258	hypothetical protein	- none -
fig|6666666.401844.peg.374	CDS	CP017403.1	362612	362770	2	+	159	hypothetical protein	- none -
fig|6666666.401844.peg.375	CDS	CP017403.1	362798	363829	2	+	1032	Leucyl aminopeptidase (aminopeptidase T)	- none -
fig|6666666.401844.peg.376	CDS	CP017403.1	363845	364462	2	+	618	N-carbamoylsarcosine amidase (EC 3.5.1.59)	Creatine and Creatinine Degradation
fig|6666666.401844.peg.381	CDS	CP017403.1	368434	369537	1	+	1104	TRAP transporter solute receptor, unknown substrate 6	TRAP Transporter unknown substrate 6
fig|6666666.401844.peg.382	CDS	CP017403.1	369567	371939	3	+	2373	Molybdopterin dehydrogenase, large subunit	- none -
fig|6666666.401844.peg.383	CDS	CP017403.1	371936	372772	2	+	837	Molybdopterin dehydrogenase, FAD-binding subunit	- none -
fig|6666666.401844.peg.385	CDS	CP017403.1	373991	374455	2	+	465	ABC transporter, substrate-binding protein (cluster 10, nitrate/sulfonate/bicarbonate)	- none -
fig|6666666.401844.peg.386	CDS	CP017403.1	374452	375225	1	+	774	ABC transporter, permease protein (cluster 10, nitrate/sulfonate/bicarbonate)	- none -
fig|6666666.401844.peg.387	CDS	CP017403.1	375265	375894	1	+	630	TRAP dicarboxylate transporter, DctQ subunit, unknown substrate 6	TRAP Transporter unknown substrate 6
fig|6666666.401844.peg.388	CDS	CP017403.1	375897	377555	3	+	1659	TRAP dicarboxylate transporter, DctM subunit, unknown substrate 6	TRAP Transporter unknown substrate 6
fig|6666666.401844.peg.389	CDS	CP017403.1	377904	379145	3	+	1242	hypothetical protein	- none -
fig|6666666.401844.peg.393	CDS	CP017403.1	382345	381470	-1	-	876	BUG/TctC family periplasmic protein	- none -
fig|6666666.401844.peg.402	CDS	CP017403.1	390574	389624	-1	-	951	Mobile element protein	- none -
fig|6666666.401844.peg.406	CDS	CP017403.1	393705	393833	3	+	129	hypothetical protein	- none -
fig|6666666.401844.peg.407	CDS	CP017403.1	394852	394064	-1	-	789	Exodeoxyribonuclease III (EC 3.1.11.2)	DNA repair, bacterial
fig|6666666.401844.peg.422	CDS	CP017403.1	410313	411101	3	+	789	Methionine ABC transporter substrate-binding protein	Methionine Biosynthesis
fig|6666666.401844.peg.423	CDS	CP017403.1	411733	411242	-1	-	492	Cytochrome c-type biogenesis protein ResA	Biogenesis of c-type cytochromes
fig|6666666.401844.peg.428	CDS	CP017403.1	414608	415180	2	+	573	Methylated-DNA--protein-cysteine methyltransferase (EC 2.1.1.63)	DNA repair, bacterial
fig|6666666.401844.peg.429	CDS	CP017403.1	416127	415177	-3	-	951	Mobile element protein	- none -
fig|6666666.401844.peg.430	CDS	CP017403.1	416145	416267	3	+	123	Deoxyuridine 5&#39;-triphosphate nucleotidohydrolase	- none -
fig|6666666.401844.peg.432	CDS	CP017403.1	417178	417426	1	+	249	putative glutaredoxin	- none -
fig|6666666.401844.peg.433	CDS	CP017403.1	417423	418628	3	+	1206	putative dehydratase/racemase	- none -
fig|6666666.401844.peg.434	CDS	CP017403.1	419696	418701	-2	-	996	BUG/TctC family periplasmic protein	- none -
fig|6666666.401844.peg.435	CDS	CP017403.1	420939	419719	-3	-	1221	putative dehydratase/racemase	- none -
fig|6666666.401844.peg.436	CDS	CP017403.1	421580	420936	-2	-	645	Cysteine dioxygenase (EC 1.13.11.20)	Aromatic dioxygenase mess; <br>Dioxygenases (EC 1.13.11.-)
fig|6666666.401844.peg.437	CDS	CP017403.1	421897	421577	-1	-	321	Rhodanese-related sulfurtransferase	- none -
fig|6666666.401844.peg.438	CDS	CP017403.1	423243	421858	-3	-	1386	Rhodanese-related sulfurtransferase	- none -
fig|6666666.401844.peg.439	CDS	CP017403.1	424120	423311	-1	-	810	Transcriptional regulator, IclR family	Homogentisate pathway of aromatic compound degradation
fig|6666666.401844.peg.440	CDS	CP017403.1	424425	425378	3	+	954	Thioredoxin reductase (EC 1.8.1.9)	Thioredoxin-disulfide reductase; <br>pyrimidine conversions
fig|6666666.401844.peg.441	CDS	CP017403.1	426298	425771	-1	-	528	Phenylacetate-CoA oxygenase/reductase, PaaK subunit	- none -
fig|6666666.401844.peg.442	CDS	CP017403.1	427088	426387	-2	-	702	BUG/TctC family periplasmic protein	- none -
fig|6666666.401844.peg.443	CDS	CP017403.1	427907	427137	-2	-	771	Enoyl-CoA hydratase/isomerase family protein	- none -
fig|6666666.401844.peg.444	CDS	CP017403.1	429082	427904	-1	-	1179	CAIB/BAIF family protein	- none -
fig|6666666.401844.peg.446	CDS	CP017403.1	431849	430953	-2	-	897	Transcriptional regulator, LysR family	- none -
fig|6666666.401844.peg.448	CDS	CP017403.1	434515	433529	-1	-	987	BUG/TctC family periplasmic protein	- none -
fig|6666666.401844.peg.449	CDS	CP017403.1	435189	434590	-3	-	600	Cysteine dioxygenase (EC 1.13.11.20)	Aromatic dioxygenase mess; <br>Dioxygenases (EC 1.13.11.-)
fig|6666666.401844.peg.450	CDS	CP017403.1	435322	435483	1	+	162	hypothetical protein	- none -
fig|6666666.401844.peg.451	CDS	CP017403.1	436630	435650	-1	-	981	hypothetical protein	- none -
fig|6666666.401844.peg.452	CDS	CP017403.1	437656	436706	-1	-	951	hypothetical protein	- none -
fig|6666666.401844.peg.453	CDS	CP017403.1	437823	438659	3	+	837	Permease of the drug/metabolite transporter (DMT) superfamily	- none -
fig|6666666.401844.peg.455	CDS	CP017403.1	439405	440328	1	+	924	hypothetical protein	- none -
fig|6666666.401844.peg.456	CDS	CP017403.1	440789	440334	-2	-	456	putative membrane protein	- none -
fig|6666666.401844.peg.461	CDS	CP017403.1	444908	445375	2	+	468	Acetyltransferase	- none -
fig|6666666.401844.peg.462	CDS	CP017403.1	445468	446445	1	+	978	Mobile element protein	- none -
fig|6666666.401844.peg.464	CDS	CP017403.1	447849	449354	3	+	1506	hypothetical protein	- none -
fig|6666666.401844.peg.465	CDS	CP017403.1	450788	449370	-2	-	1419	Short-chain fatty acids transporter	- none -
fig|6666666.401844.peg.466	CDS	CP017403.1	451053	450874	-3	-	180	putative membrane protein	- none -
fig|6666666.401844.peg.468	CDS	CP017403.1	454578	452206	-3	-	2373	RND efflux system, inner membrane transporter	- none -
fig|6666666.401844.peg.469	CDS	CP017403.1	454642	455592	1	+	951	hypothetical protein	- none -
fig|6666666.401844.peg.470	CDS	CP017403.1	456122	455724	-2	-	399	Translation elongation factor G	Mycobacterium virulence operon involved in protein synthesis (SSU ribosomal proteins); <br>Translation elongation factor G family; <br>Translation elongation factors bacterial
fig|6666666.401844.peg.473	CDS	CP017403.1	458936	457536	-2	-	1401	DNA-binding transcriptional regulator, MocR family / aminotransferase domain	- none -
fig|6666666.401844.peg.474	CDS	CP017403.1	458917	460728	1	+	1812	Translation elongation factor G	Mycobacterium virulence operon involved in protein synthesis (SSU ribosomal proteins); <br>Translation elongation factor G family; <br>Translation elongation factors bacterial
fig|6666666.401844.peg.476	CDS	CP017403.1	461354	462109	2	+	756	putative membrane protein	- none -
fig|6666666.401844.peg.477	CDS	CP017403.1	462305	463537	2	+	1233	hypothetical protein	- none -
fig|6666666.401844.peg.478	CDS	CP017403.1	463530	464315	3	+	786	Enoyl-CoA hydratase (EC 4.2.1.17)	Acetyl-CoA fermentation to Butyrate; <br>Butanol Biosynthesis; <br>Butyrate metabolism cluster; <br>Fatty acid metabolism cluster; <br>Isoleucine degradation; <br>Polyhydroxybutyrate metabolism; <br>Valine degradation
fig|6666666.401844.peg.479	CDS	CP017403.1	464382	465353	3	+	972	BUG/TctC family periplasmic protein	- none -
fig|6666666.401844.peg.480	CDS	CP017403.1	466341	465364	-3	-	978	Transcriptional regulator, LysR family	- none -
fig|6666666.401844.peg.481	CDS	CP017403.1	466467	467639	3	+	1173	Putative acyl-CoA dehydrogenase	- none -
fig|6666666.401844.peg.482	CDS	CP017403.1	467666	468694	2	+	1029	Putative acyl-CoA dehydrogenase	- none -
fig|6666666.401844.peg.483	CDS	CP017403.1	468793	469743	1	+	951	hypothetical protein	- none -
fig|6666666.401844.peg.484	CDS	CP017403.1	471939	470932	-3	-	1008	Long-chain-fatty-acid--CoA ligase (EC 6.2.1.3)	Biotin biosynthesis; <br>Biotin synthesis cluster; <br>Fatty acid metabolism cluster
fig|6666666.401844.peg.485	CDS	CP017403.1	472594	471917	-1	-	678	Long-chain-fatty-acid--CoA ligase (EC 6.2.1.3)	Biotin biosynthesis; <br>Biotin synthesis cluster; <br>Fatty acid metabolism cluster
fig|6666666.401844.peg.486	CDS	CP017403.1	473615	472665	-2	-	951	Mobile element protein	- none -
fig|6666666.401844.peg.487	CDS	CP017403.1	474664	473714	-1	-	951	hypothetical protein	- none -
fig|6666666.401844.peg.488	CDS	CP017403.1	475668	474763	-3	-	906	Transcriptional regulator, LysR family	- none -
fig|6666666.401844.peg.489	CDS	CP017403.1	476047	475844	-1	-	204	Cold shock protein of CSP family	- none -
fig|6666666.401844.peg.490	CDS	CP017403.1	476735	476998	2	+	264	hypothetical protein	- none -
fig|6666666.401844.peg.491	CDS	CP017403.1	477672	477028	-3	-	645	Transcriptional regulator, GntR family	- none -
fig|6666666.401844.peg.493	CDS	CP017403.1	480873	479410	-3	-	1464	Short-chain fatty acids transporter	- none -
fig|6666666.401844.peg.496	CDS	CP017403.1	484980	485966	3	+	987	Transcriptional regulator, LysR family	- none -
fig|6666666.401844.peg.497	CDS	CP017403.1	486234	485953	-3	-	282	hypothetical protein	- none -
fig|6666666.401844.peg.498	CDS	CP017403.1	486321	486551	3	+	231	hypothetical protein	- none -
fig|6666666.401844.peg.499	CDS	CP017403.1	486609	486845	3	+	237	hypothetical protein	- none -
fig|6666666.401844.peg.500	CDS	CP017403.1	488212	486980	-1	-	1233	L-carnitine dehydratase/bile acid-inducible protein F	- none -
fig|6666666.401844.peg.502	CDS	CP017403.1	488838	489800	3	+	963	Transcriptional regulator, LysR family	- none -
fig|6666666.401844.peg.503	CDS	CP017403.1	491031	489778	-3	-	1254	L-carnitine dehydratase/bile acid-inducible protein F	- none -
fig|6666666.401844.peg.504	CDS	CP017403.1	491153	492103	2	+	951	Mobile element protein	- none -
fig|6666666.401844.peg.506	CDS	CP017403.1	493344	495038	3	+	1695	Thiamine pyrophosphate-requiring enzymes	- none -
fig|6666666.401844.peg.507	CDS	CP017403.1	495100	495999	1	+	900	Putative dioxygenase	- none -
fig|6666666.401844.peg.508	CDS	CP017403.1	496068	497165	3	+	1098	ABC transporter, substrate-binding protein (cluster 10, nitrate/sulfonate/bicarbonate)	- none -
fig|6666666.401844.peg.509	CDS	CP017403.1	497184	498047	3	+	864	ABC transporter, ATP-binding protein (cluster 10, nitrate/sulfonate/bicarbonate)	- none -
fig|6666666.401844.peg.511	CDS	CP017403.1	498859	499956	1	+	1098	hypothetical protein	- none -
fig|6666666.401844.peg.512	CDS	CP017403.1	499953	501485	3	+	1533	Long-chain-fatty-acid--CoA ligase (EC 6.2.1.3)	Biotin biosynthesis; <br>Biotin synthesis cluster; <br>Fatty acid metabolism cluster
fig|6666666.401844.peg.513	CDS	CP017403.1	501526	502533	1	+	1008	probable Zinc-binding dehydrogenase	- none -
fig|6666666.401844.peg.514	CDS	CP017403.1	502678	503400	1	+	723	Transcriptional regulator, GntR family	- none -
fig|6666666.401844.peg.516	CDS	CP017403.1	505480	504755	-1	-	726	Transcriptional regulator, GntR family	- none -
fig|6666666.401844.peg.517	CDS	CP017403.1	505574	507319	2	+	1746	putative acetolactate synthase large subunit	- none -
fig|6666666.401844.peg.519	CDS	CP017403.1	508113	509069	3	+	957	hypothetical protein	- none -
fig|6666666.401844.peg.520	CDS	CP017403.1	509158	509724	1	+	567	putative membrane protein	- none -
fig|6666666.401844.peg.521	CDS	CP017403.1	510592	509732	-1	-	861	D-alanine aminotransferase (EC 2.6.1.21)	Pyruvate Alanine Serine Interconversions
fig|6666666.401844.peg.522	CDS	CP017403.1	511365	510622	-3	-	744	Glutamate Aspartate transport ATP-binding protein GltL (TC 3.A.1.3.4)	Glutamate and Aspartate uptake in Bacteria
fig|6666666.401844.peg.523	CDS	CP017403.1	512065	511382	-1	-	684	Glutamate Aspartate transport system permease protein GltK (TC 3.A.1.3.4)	Glutamate and Aspartate uptake in Bacteria
fig|6666666.401844.peg.524	CDS	CP017403.1	513817	512903	-1	-	915	Glutamate Aspartate periplasmic binding protein precursor GltI (TC 3.A.1.3.4)	Glutamate and Aspartate uptake in Bacteria
fig|6666666.401844.peg.525	CDS	CP017403.1	514787	513882	-2	-	906	Transcriptional regulator, LysR family	- none -
fig|6666666.401844.peg.526	CDS	CP017403.1	516305	514881	-2	-	1425	Type I secretion outer membrane protein, TolC family	- none -
fig|6666666.401844.peg.531	CDS	CP017403.1	527495	526014	-2	-	1482	Succinate-semialdehyde dehydrogenase [NAD(P)+] (EC 1.2.1.16)	- none -
fig|6666666.401844.peg.532	CDS	CP017403.1	528557	527550	-2	-	1008	hypothetical protein	- none -
fig|6666666.401844.peg.534	CDS	CP017403.1	531986	529989	-2	-	1998	N-methylhydantoinase B (EC 3.5.2.14)	Creatine and Creatinine Degradation; <br>Hydantoin metabolism
fig|6666666.401844.peg.535	CDS	CP017403.1	534001	532004	-1	-	1998	N-methylhydantoinase A (EC 3.5.2.14)	Creatine and Creatinine Degradation; <br>Hydantoin metabolism
fig|6666666.401844.peg.537	CDS	CP017403.1	534183	535049	3	+	867	Transcriptional regulator, LysR family	- none -
fig|6666666.401844.peg.539	CDS	CP017403.1	537546	536398	-3	-	1149	Fumarylacetoacetate hydrolase family protein	Gentisate degradation; <br>Pterin carbinolamine dehydratase; <br>Salicylate and gentisate catabolism
fig|6666666.401844.peg.544	CDS	CP017403.1	542026	541232	-1	-	795	Transcriptional regulator	- none -
fig|6666666.401844.peg.545	CDS	CP017403.1	542089	542532	1	+	444	Transcriptional regulator	- none -
fig|6666666.401844.peg.546	CDS	CP017403.1	543598	542648	-1	-	951	hypothetical protein	- none -
fig|6666666.401844.peg.547	CDS	CP017403.1	543700	544128	1	+	429	Transcriptional regulator	- none -
fig|6666666.401844.peg.549	CDS	CP017403.1	546600	546466	-3	-	135	Catalase (EC 1.11.1.6)	Oxidative stress; <br>Protection from Reactive Oxygen Species
fig|6666666.401844.peg.550	CDS	CP017403.1	547439	546912	-2	-	528	Phenylacetate-CoA oxygenase/reductase, PaaK subunit	- none -
fig|6666666.401844.peg.551	CDS	CP017403.1	548052	547528	-3	-	525	RNA polymerase ECF-type sigma factor	- none -
fig|6666666.401844.peg.553	CDS	CP017403.1	549314	551719	2	+	2406	Ferrichrome-iron receptor	- none -
fig|6666666.401844.peg.554	CDS	CP017403.1	552325	551735	-1	-	591	hypothetical protein	- none -
fig|6666666.401844.peg.555	CDS	CP017403.1	553519	552569	-1	-	951	Mobile element protein	- none -
fig|6666666.401844.peg.558	CDS	CP017403.1	556083	556646	3	+	564	hypothetical protein	- none -
fig|6666666.401844.peg.559	CDS	CP017403.1	556728	557678	3	+	951	hypothetical protein	- none -
fig|6666666.401844.peg.560	CDS	CP017403.1	557679	558248	3	+	570	Transcriptional regulator, AcrR family	- none -
fig|6666666.401844.peg.561	CDS	CP017403.1	559131	558316	-3	-	816	Transcriptional regulator, IclR family	Homogentisate pathway of aromatic compound degradation
fig|6666666.401844.peg.562	CDS	CP017403.1	559298	560602	2	+	1305	ABC transporter, substrate-binding protein (cluster 5, nickel/peptides/opines)	- none -
fig|6666666.401844.peg.563	CDS	CP017403.1	560606	560917	2	+	312	ABC transporter, substrate-binding protein (cluster 5, nickel/peptides/opines)	- none -
fig|6666666.401844.peg.564	CDS	CP017403.1	560996	561937	2	+	942	ABC transporter, permease protein 1 (cluster 5, nickel/peptides/opines)	- none -
fig|6666666.401844.peg.565	CDS	CP017403.1	561937	562821	1	+	885	ABC transporter, permease protein 2 (cluster 5, nickel/peptides/opines)	- none -
fig|6666666.401844.peg.566	CDS	CP017403.1	562825	564477	1	+	1653	ABC transporter, ATP-binding protein (cluster 5, nickel/peptides/opines) / ABC transporter, ATP-binding protein (cluster 5, nickel/peptides/opines)	- none -
fig|6666666.401844.peg.567	CDS	CP017403.1	564517	565914	1	+	1398	Amidase family protein bll0246	- none -
fig|6666666.401844.peg.569	CDS	CP017403.1	567593	567375	-2	-	219	hypothetical protein	- none -
fig|6666666.401844.peg.570	CDS	CP017403.1	567928	567806	-1	-	123	hypothetical protein	- none -
fig|6666666.401844.peg.572	CDS	CP017403.1	568966	569916	1	+	951	hypothetical protein	- none -
fig|6666666.401844.peg.575	CDS	CP017403.1	571711	571010	-1	-	702	Putative inner membrane protein	- none -
fig|6666666.401844.peg.584	CDS	CP017403.1	582609	584624	3	+	2016	Acyl-CoA dehydrogenase	- none -
fig|6666666.401844.peg.585	CDS	CP017403.1	585554	584604	-2	-	951	hypothetical protein	- none -
fig|6666666.401844.peg.586	CDS	CP017403.1	586596	585646	-3	-	951	Mobile element protein	- none -
fig|6666666.401844.peg.587	CDS	CP017403.1	587887	586937	-1	-	951	hypothetical protein	- none -
fig|6666666.401844.peg.590	CDS	CP017403.1	589472	590227	2	+	756	hypothetical protein	- none -
fig|6666666.401844.peg.591	CDS	CP017403.1	591359	590211	-2	-	1149	Acyl-CoA dehydrogenase	- none -
fig|6666666.401844.peg.592	CDS	CP017403.1	592027	591404	-1	-	624	Transcriptional regulator, AcrR family	- none -
fig|6666666.401844.peg.594	CDS	CP017403.1	593169	593906	3	+	738	Enoyl-CoA hydratase (EC 4.2.1.17)	Acetyl-CoA fermentation to Butyrate; <br>Butanol Biosynthesis; <br>Butyrate metabolism cluster; <br>Fatty acid metabolism cluster; <br>Isoleucine degradation; <br>Polyhydroxybutyrate metabolism; <br>Valine degradation
fig|6666666.401844.peg.595	CDS	CP017403.1	594807	593986	-3	-	822	Enoyl-CoA hydratase (EC 4.2.1.17)	Acetyl-CoA fermentation to Butyrate; <br>Butanol Biosynthesis; <br>Butyrate metabolism cluster; <br>Fatty acid metabolism cluster; <br>Isoleucine degradation; <br>Polyhydroxybutyrate metabolism; <br>Valine degradation
fig|6666666.401844.peg.597	CDS	CP017403.1	595886	596122	2	+	237	hypothetical protein	- none -
fig|6666666.401844.peg.598	CDS	CP017403.1	596420	596983	2	+	564	ABC transporter, substrate-binding protein (cluster 5, nickel/peptides/opines)	- none -
fig|6666666.401844.peg.599	CDS	CP017403.1	597128	598048	2	+	921	ABC transporter, substrate-binding protein (cluster 5, nickel/peptides/opines)	- none -
fig|6666666.401844.peg.601	CDS	CP017403.1	599199	600176	3	+	978	ABC transporter, permease protein 1 (cluster 5, nickel/peptides/opines)	- none -
fig|6666666.401844.peg.602	CDS	CP017403.1	600184	601104	1	+	921	ABC transporter, permease protein 2 (cluster 5, nickel/peptides/opines)	- none -
fig|6666666.401844.peg.603	CDS	CP017403.1	601101	602801	3	+	1701	ABC transporter, ATP-binding protein (cluster 5, nickel/peptides/opines)	- none -
fig|6666666.401844.peg.605	CDS	CP017403.1	603753	604886	3	+	1134	Putative peptidase	- none -
fig|6666666.401844.peg.606	CDS	CP017403.1	605966	605016	-2	-	951	Mobile element protein	- none -
fig|6666666.401844.peg.620	CDS	CP017403.1	620738	620325	-2	-	414	hypothetical protein	- none -
fig|6666666.401844.peg.621	CDS	CP017403.1	621726	621199	-3	-	528	Phenylacetate-CoA oxygenase/reductase, PaaK subunit	- none -
fig|6666666.401844.peg.622	CDS	CP017403.1	622882	621815	-1	-	1068	hypothetical protein	- none -
fig|6666666.401844.peg.625	CDS	CP017403.1	626666	625764	-2	-	903	Thioredoxin reductase (EC 1.8.1.9)	Thioredoxin-disulfide reductase; <br>pyrimidine conversions
fig|6666666.401844.peg.628	CDS	CP017403.1	628243	629193	1	+	951	Mobile element protein	- none -
fig|6666666.401844.peg.629	CDS	CP017403.1	630141	629206	-3	-	936	D-3-phosphoglycerate dehydrogenase (EC 1.1.1.95)	Glycine and Serine Utilization; <br>Pyridoxin (Vitamin B6) Biosynthesis; <br>Serine Biosynthesis
fig|6666666.401844.peg.641	CDS	CP017403.1	640867	639878	-1	-	990	Short-chain dehydrogenase	- none -
fig|6666666.401844.peg.642	CDS	CP017403.1	641107	641355	1	+	249	hypothetical protein	- none -
fig|6666666.401844.peg.643	CDS	CP017403.1	641392	642525	1	+	1134	hypothetical protein	- none -
fig|6666666.401844.peg.644	CDS	CP017403.1	642624	643574	3	+	951	Mobile element protein	- none -
fig|6666666.401844.peg.645	CDS	CP017403.1	644687	643554	-2	-	1134	Acyl-CoA dehydrogenase	- none -
fig|6666666.401844.peg.646	CDS	CP017403.1	644797	645699	1	+	903	Transcriptional regulator, LysR family	- none -
fig|6666666.401844.peg.647	CDS	CP017403.1	646555	645701	-1	-	855	Formyltetrahydrofolate deformylase (EC 3.5.1.10)	5-FCL-like protein; <br>One-carbon metabolism by tetrahydropterines
fig|6666666.401844.peg.651	CDS	CP017403.1	649633	648974	-1	-	660	Cation transport protein chaC	- none -
fig|6666666.401844.peg.652	CDS	CP017403.1	650850	649630	-3	-	1221	Uncharacterized MFS-type transporter	- none -
fig|6666666.401844.peg.653	CDS	CP017403.1	651112	650864	-1	-	249	hypothetical protein	- none -
fig|6666666.401844.peg.655	CDS	CP017403.1	652884	652147	-3	-	738	Transcriptional regulator, GntR family	- none -
fig|6666666.401844.peg.656	CDS	CP017403.1	654482	652887	-2	-	1596	Long-chain-fatty-acid--CoA ligase (EC 6.2.1.3)	Biotin biosynthesis; <br>Biotin synthesis cluster; <br>Fatty acid metabolism cluster
fig|6666666.401844.peg.657	CDS	CP017403.1	654614	655603	2	+	990	ABC transporter, substrate-binding protein (cluster 7, di-/tri-carboxylate)	- none -
fig|6666666.401844.peg.658	CDS	CP017403.1	655600	656310	1	+	711	Putative oxidoreductase	- none -
fig|6666666.401844.peg.659	CDS	CP017403.1	657422	656406	-2	-	1017	Mobile element protein	- none -
fig|6666666.401844.peg.663	CDS	CP017403.1	665555	665725	2	+	171	hypothetical protein	- none -
fig|6666666.401844.peg.664	CDS	CP017403.1	666738	665794	-3	-	945	Transcriptional regulator, LysR family	- none -
fig|6666666.401844.peg.665	CDS	CP017403.1	666927	667862	3	+	936	Putative glycosyltransferase	CBSS-296591.1.peg.2330
fig|6666666.401844.peg.666	CDS	CP017403.1	667980	669551	3	+	1572	ABC transporter, substrate-binding protein (cluster 5, nickel/peptides/opines)	- none -
fig|6666666.401844.peg.667	CDS	CP017403.1	669631	670839	1	+	1209	ABC transporter, permease protein 1 (cluster 5, nickel/peptides/opines)	- none -
fig|6666666.401844.peg.668	CDS	CP017403.1	671337	672254	3	+	918	putative membrane protein	- none -
fig|6666666.401844.peg.672	CDS	CP017403.1	675167	676183	2	+	1017	Mobile element protein	- none -
fig|6666666.401844.peg.677	CDS	CP017403.1	680320	681660	1	+	1341	Cytochrome d ubiquinol oxidase subunit I (EC 1.10.3.-)	Terminal cytochrome d ubiquinol oxidases; <br>Terminal cytochrome oxidases
fig|6666666.401844.peg.678	CDS	CP017403.1	681934	682713	1	+	780	Cytochrome d ubiquinol oxidase subunit II (EC 1.10.3.-)	Terminal cytochrome d ubiquinol oxidases; <br>Terminal cytochrome oxidases
fig|6666666.401844.peg.679	CDS	CP017403.1	684154	682730	-1	-	1425	Two-component system sensor histidine kinase	- none -
fig|6666666.401844.peg.680	CDS	CP017403.1	684855	684154	-3	-	702	Two-component system response regulator OmpR	- none -
fig|6666666.401844.peg.682	CDS	CP017403.1	686360	687310	2	+	951	hypothetical protein	- none -
fig|6666666.401844.peg.683	CDS	CP017403.1	687397	688377	1	+	981	BUG/TctC family periplasmic protein	- none -
fig|6666666.401844.peg.684	CDS	CP017403.1	689062	688382	-1	-	681	putative membrane protein	- none -
fig|6666666.401844.peg.686	CDS	CP017403.1	690716	689700	-2	-	1017	Mobile element protein	- none -
fig|6666666.401844.peg.687	CDS	CP017403.1	691741	690956	-1	-	786	Enoyl-[acyl-carrier-protein] reductase [NADH] (EC 1.3.1.9)	Fatty Acid Biosynthesis FASII
fig|6666666.401844.peg.692	CDS	CP017403.1	696304	695354	-1	-	951	hypothetical protein	- none -
fig|6666666.401844.peg.693	CDS	CP017403.1	697906	696386	-1	-	1521	3-oxoacyl-[acyl-carrier-protein] synthase III (EC 2.3.1.41)	- none -
fig|6666666.401844.peg.694	CDS	CP017403.1	698217	697885	-3	-	333	3-oxoacyl-[acyl-carrier-protein] synthase III (EC 2.3.1.41)	- none -
fig|6666666.401844.peg.696	CDS	CP017403.1	699363	699115	-3	-	249	Fatty acid hydroxylase family (carotene hydroxylase/sterol desaturase)	- none -
fig|6666666.401844.peg.697	CDS	CP017403.1	699891	699376	-3	-	516	Fatty acid hydroxylase family (carotene hydroxylase/sterol desaturase)	- none -
fig|6666666.401844.peg.699	CDS	CP017403.1	703390	704340	1	+	951	hypothetical protein	- none -
fig|6666666.401844.peg.700	CDS	CP017403.1	705425	704337	-2	-	1089	Nucleoside-diphosphate-sugar epimerases	CBSS-296591.1.peg.2330
fig|6666666.401844.peg.702	CDS	CP017403.1	707853	707464	-3	-	390	hypothetical protein	- none -
fig|6666666.401844.peg.703	CDS	CP017403.1	708639	707857	-3	-	783	Enoyl-CoA hydratase (EC 4.2.1.17)	Acetyl-CoA fermentation to Butyrate; <br>Butanol Biosynthesis; <br>Butyrate metabolism cluster; <br>Fatty acid metabolism cluster; <br>Isoleucine degradation; <br>Polyhydroxybutyrate metabolism; <br>Valine degradation
fig|6666666.401844.peg.704	CDS	CP017403.1	709347	708673	-3	-	675	Short-chain dehydrogenase	- none -
fig|6666666.401844.peg.705	CDS	CP017403.1	709734	710873	3	+	1140	hypothetical protein	- none -
fig|6666666.401844.peg.706	CDS	CP017403.1	710870	711661	2	+	792	Branched-chain amino acid transport ATP-binding protein LivG (TC 3.A.1.4.1)	ABC transporter branched-chain amino acid (TC 3.A.1.4.1)
fig|6666666.401844.peg.708	CDS	CP017403.1	712404	713276	3	+	873	ABC transporter, permease protein 1 (cluster 4, leucine/isoleucine/valine/benzoate)	- none -
fig|6666666.401844.peg.709	CDS	CP017403.1	713276	714277	2	+	1002	ABC transporter, permease protein	- none -
fig|6666666.401844.peg.711	CDS	CP017403.1	715463	716146	2	+	684	Transcriptional regulator, AcrR family	- none -
fig|6666666.401844.peg.712	CDS	CP017403.1	716100	717434	3	+	1335	Phenylacetate-coenzyme A ligase (EC 6.2.1.30)	Aromatic amino acid interconversions with aryl acids
fig|6666666.401844.peg.713	CDS	CP017403.1	717427	718521	1	+	1095	hypothetical protein	- none -
fig|6666666.401844.peg.714	CDS	CP017403.1	718568	719206	2	+	639	Putative short-chain dehydrogenase	- none -
fig|6666666.401844.peg.715	CDS	CP017403.1	719288	720238	2	+	951	Mobile element protein	- none -
fig|6666666.401844.peg.716	CDS	CP017403.1	720241	721071	1	+	831	Uncharacterized protein YeaG	- none -
fig|6666666.401844.peg.717	CDS	CP017403.1	721123	722166	1	+	1044	Uncharacterized protein YeaG	- none -
fig|6666666.401844.peg.720	CDS	CP017403.1	726166	724970	-1	-	1197	putative membrane protein	- none -
fig|6666666.401844.peg.721	CDS	CP017403.1	727539	726163	-3	-	1377	MmgE/PrpD family protein	- none -
fig|6666666.401844.peg.722	CDS	CP017403.1	728567	727551	-2	-	1017	BUG/TctC family periplasmic protein	- none -
fig|6666666.401844.peg.724	CDS	CP017403.1	729972	730766	3	+	795	Transcriptional regulator, GntR family	- none -
fig|6666666.401844.peg.725	CDS	CP017403.1	731136	731543	3	+	408	Gfa-like protein	- none -
fig|6666666.401844.peg.726	CDS	CP017403.1	731730	731605	-3	-	126	Ferredoxin, 2Fe-2S	Alanine biosynthesis; <br>Soluble cytochromes and functionally related electron carriers
fig|6666666.401844.peg.734	CDS	CP017403.1	737348	737464	2	+	117	Urease accessory protein UreF	G3E family of P-loop GTPases (metallocenter biosynthesis); <br>Urea decomposition; <br>Urease subunits
fig|6666666.401844.peg.735	CDS	CP017403.1	737495	738076	2	+	582	Urease accessory protein UreF	G3E family of P-loop GTPases (metallocenter biosynthesis); <br>Urea decomposition; <br>Urease subunits
fig|6666666.401844.peg.737	CDS	CP017403.1	739039	739170	1	+	132	putative aldehyde dehydrogenase	- none -
fig|6666666.401844.peg.738	CDS	CP017403.1	740100	739150	-3	-	951	hypothetical protein	- none -
fig|6666666.401844.peg.739	CDS	CP017403.1	741674	740199	-2	-	1476	MlrC	- none -
fig|6666666.401844.peg.740	CDS	CP017403.1	741963	741718	-3	-	246	ABC transporter, ATP-binding protein (cluster 5, nickel/peptides/opines) / ABC transporter, ATP-binding protein (cluster 5, nickel/peptides/opines)	- none -
fig|6666666.401844.peg.741	CDS	CP017403.1	743258	741951	-2	-	1308	ABC transporter, ATP-binding protein (cluster 5, nickel/peptides/opines) / ABC transporter, ATP-binding protein (cluster 5, nickel/peptides/opines)	- none -
fig|6666666.401844.peg.742	CDS	CP017403.1	744149	743262	-2	-	888	ABC transporter, permease protein 2 (cluster 5, nickel/peptides/opines)	- none -
fig|6666666.401844.peg.743	CDS	CP017403.1	744865	744152	-1	-	714	ABC transporter, permease protein 1 (cluster 5, nickel/peptides/opines)	- none -
fig|6666666.401844.peg.744	CDS	CP017403.1	744979	745929	1	+	951	hypothetical protein	- none -
fig|6666666.401844.peg.745	CDS	CP017403.1	746142	745909	-3	-	234	ABC transporter, permease protein 1 (cluster 5, nickel/peptides/opines)	- none -
fig|6666666.401844.peg.746	CDS	CP017403.1	747753	746188	-3	-	1566	ABC transporter, substrate-binding protein (cluster 5, nickel/peptides/opines)	- none -
fig|6666666.401844.peg.747	CDS	CP017403.1	749255	748041	-2	-	1215	Malonate-semialdehyde dehydrogenase [inositol] (EC 1.2.1.18)	- none -
fig|6666666.401844.peg.748	CDS	CP017403.1	749262	749429	3	+	168	hypothetical protein	- none -
fig|6666666.401844.peg.749	CDS	CP017403.1	750856	749531	-1	-	1326	Omega-amino acid--pyruvate aminotransferase (EC 2.6.1.18)	Pyruvate Alanine Serine Interconversions
fig|6666666.401844.peg.750	CDS	CP017403.1	751039	752496	1	+	1458	DNA-binding transcriptional regulator, MocR family / aminotransferase domain	- none -
fig|6666666.401844.peg.756	CDS	CP017403.1	757179	758453	3	+	1275	UDP-N-acetyl-D-glucosamine 6-dehydrogenase (EC 1.1.1.136)	- none -
fig|6666666.401844.peg.757	CDS	CP017403.1	758465	759490	2	+	1026	UDP-N-acetylglucosaminuronic acid 4-epimerase (EC 5.1.3.7)	- none -
fig|6666666.401844.peg.758	CDS	CP017403.1	759492	760862	3	+	1371	Proposed peptidoglycan lipid II flippase MurJ	Peptidoglycan lipid II flippase
fig|6666666.401844.peg.759	CDS	CP017403.1	760863	761999	3	+	1137	Glycosyl transferase, group 1 family protein	- none -
fig|6666666.401844.peg.761	CDS	CP017403.1	763968	765089	3	+	1122	Glycosyl transferase, group 1 family protein	- none -
fig|6666666.401844.peg.762	CDS	CP017403.1	765086	766240	2	+	1155	Glycosyl transferase, group 1 family protein	- none -
fig|6666666.401844.peg.765	CDS	CP017403.1	770329	768947	-1	-	1383	Phosphoglucomutase (EC 5.4.2.2) @ Phosphomannomutase (EC 5.4.2.8)	- none -
fig|6666666.401844.peg.767	CDS	CP017403.1	771311	772726	2	+	1416	D-2-hydroxyglutarate dehydrogenase (EC 1.1.99.2)	- none -
fig|6666666.401844.peg.768	CDS	CP017403.1	772744	773454	1	+	711	Two-component transcriptional response regulator, LuxR family	- none -
fig|6666666.401844.peg.769	CDS	CP017403.1	773451	774773	3	+	1323	Two-component system sensor histidine kinase	- none -
fig|6666666.401844.peg.771	CDS	CP017403.1	778253	776940	-2	-	1314	Fumarylacetoacetase (EC 3.7.1.2)	Homogentisate pathway of aromatic compound degradation; <br>Pterin carbinolamine dehydratase; <br>Salicylate and gentisate catabolism
fig|6666666.401844.peg.773	CDS	CP017403.1	779843	780751	2	+	909	Transcriptional regulator, LysR family	- none -
fig|6666666.401844.peg.774	CDS	CP017403.1	780970	780761	-1	-	210	hypothetical protein	- none -
fig|6666666.401844.peg.776	CDS	CP017403.1	783716	782763	-2	-	954	MBL-fold metallo-hydrolase superfamily	- none -
fig|6666666.401844.peg.778	CDS	CP017403.1	784660	786519	1	+	1860	FIG140336: TPR domain protein	- none -
fig|6666666.401844.peg.784	CDS	CP017403.1	790681	791463	1	+	783	putative membrane protein	- none -
fig|6666666.401844.peg.788	CDS	CP017403.1	795570	798689	3	+	3120	putative restriction endonuclease	- none -
fig|6666666.401844.peg.790	CDS	CP017403.1	801658	802869	1	+	1212	ABC transporter, ATP-binding protein	- none -
fig|6666666.401844.peg.791	CDS	CP017403.1	803053	804003	1	+	951	hypothetical protein	- none -
fig|6666666.401844.peg.792	CDS	CP017403.1	804518	804775	2	+	258	Putative DNA helicase	- none -
fig|6666666.401844.peg.793	CDS	CP017403.1	804800	806230	2	+	1431	Putative DNA helicase	- none -
fig|6666666.401844.peg.794	CDS	CP017403.1	806312	806596	2	+	285	Putative DNA helicase	- none -
fig|6666666.401844.peg.795	CDS	CP017403.1	808330	807380	-1	-	951	hypothetical protein	- none -
fig|6666666.401844.peg.796	CDS	CP017403.1	808348	808467	1	+	120	Alpha-amylase	- none -
fig|6666666.401844.peg.798	CDS	CP017403.1	813210	811225	-3	-	1986	autotransporter	- none -
fig|6666666.401844.peg.799	CDS	CP017403.1	813543	815114	3	+	1572	Putative regulatory protein	- none -
fig|6666666.401844.peg.800	CDS	CP017403.1	815668	815165	-1	-	504	hypothetical protein	- none -
fig|6666666.401844.peg.801	CDS	CP017403.1	816169	815684	-1	-	486	hypothetical protein	- none -
fig|6666666.401844.peg.803	CDS	CP017403.1	816556	817506	1	+	951	hypothetical protein	- none -
fig|6666666.401844.peg.810	CDS	CP017403.1	823786	823664	-1	-	123	hypothetical protein	- none -
fig|6666666.401844.peg.811	CDS	CP017403.1	824131	823832	-1	-	300	hypothetical protein	- none -
fig|6666666.401844.peg.812	CDS	CP017403.1	824762	824283	-2	-	480	putative membrane protein	- none -
fig|6666666.401844.peg.813	CDS	CP017403.1	825143	824778	-2	-	366	hypothetical protein	- none -
fig|6666666.401844.peg.815	CDS	CP017403.1	827343	826915	-3	-	429	Transcriptional regulator, AsnC family	- none -
fig|6666666.401844.peg.816	CDS	CP017403.1	828384	827434	-3	-	951	Mobile element protein	- none -
fig|6666666.401844.peg.818	CDS	CP017403.1	829468	829773	1	+	306	hypothetical protein	- none -
fig|6666666.401844.peg.824	CDS	CP017403.1	834470	834670	2	+	201	hypothetical protein	- none -
fig|6666666.401844.peg.829	CDS	CP017403.1	837828	838796	3	+	969	putative membrane protein	- none -
fig|6666666.401844.peg.834	CDS	CP017403.1	844557	843667	-3	-	891	Lipid A biosynthesis lauroyl acyltransferase (EC 2.3.1.241)	- none -
fig|6666666.401844.peg.835	CDS	CP017403.1	845408	844554	-2	-	855	Lipid A biosynthesis lauroyl acyltransferase (EC 2.3.1.241)	- none -
fig|6666666.401844.peg.837	CDS	CP017403.1	846966	847217	3	+	252	hypothetical protein	- none -
fig|6666666.401844.peg.838	CDS	CP017403.1	847297	848337	1	+	1041	Putative glycosyltransferase	CBSS-296591.1.peg.2330
fig|6666666.401844.peg.840	CDS	CP017403.1	850106	850441	2	+	336	putative membrane protein	- none -
fig|6666666.401844.peg.842	CDS	CP017403.1	851382	852332	3	+	951	hypothetical protein	- none -
fig|6666666.401844.peg.843	CDS	CP017403.1	852431	853381	2	+	951	hypothetical protein	- none -
fig|6666666.401844.peg.844	CDS	CP017403.1	854417	853446	-2	-	972	Transcriptional regulator	- none -
fig|6666666.401844.peg.845	CDS	CP017403.1	855500	854481	-2	-	1020	Amino deacylase	- none -
fig|6666666.401844.peg.846	CDS	CP017403.1	856917	855502	-3	-	1416	Uncharacterized MFS-type transporter	- none -
fig|6666666.401844.peg.853	CDS	CP017403.1	865211	866161	2	+	951	hypothetical protein	- none -
fig|6666666.401844.peg.856	CDS	CP017403.1	869167	867563	-1	-	1605	Gamma-glutamyltranspeptidase (EC 2.3.2.2) @ Glutathione hydrolase (EC 3.4.19.13)	Glutathione: Biosynthesis and gamma-glutamyl cycle
fig|6666666.401844.peg.857	CDS	CP017403.1	870930	869425	-3	-	1506	Tripartite tricarboxylate transporter TctA family	- none -
fig|6666666.401844.peg.858	CDS	CP017403.1	871409	870945	-2	-	465	Tripartite tricarboxylate transporter TctB family	- none -
fig|6666666.401844.peg.859	CDS	CP017403.1	872649	871699	-3	-	951	Mobile element protein	- none -
fig|6666666.401844.peg.860	CDS	CP017403.1	873698	872748	-2	-	951	Mobile element protein	- none -
fig|6666666.401844.peg.861	CDS	CP017403.1	873716	873904	2	+	189	Catalase	- none -
fig|6666666.401844.peg.863	CDS	CP017403.1	874391	874702	2	+	312	hypothetical protein	- none -
fig|6666666.401844.peg.864	CDS	CP017403.1	876097	875147	-1	-	951	hypothetical protein	- none -
fig|6666666.401844.peg.865	CDS	CP017403.1	876258	876830	3	+	573	hypothetical protein	- none -
fig|6666666.401844.peg.868	CDS	CP017403.1	877713	879401	3	+	1689	Dihydroxy-acid dehydratase (EC 4.2.1.9)	Branched-Chain Amino Acid Biosynthesis
fig|6666666.401844.peg.872	CDS	CP017403.1	881649	882110	3	+	462	Transcriptional regulator, AsnC family	- none -
fig|6666666.401844.peg.873	CDS	CP017403.1	888862	889227	1	+	366	Putative transmembrane protein	- none -
fig|6666666.401844.peg.875	CDS	CP017403.1	889988	891181	2	+	1194	N-acyl-L-amino acid amidohydrolase (EC 3.5.1.14)	- none -
fig|6666666.401844.peg.876	CDS	CP017403.1	891193	892257	1	+	1065	Dihydroorotase (EC 3.5.2.3)	- none -
fig|6666666.401844.peg.897	CDS	CP017403.1	918631	919620	1	+	990	putative membrane protein	- none -
fig|6666666.401844.peg.898	CDS	CP017403.1	920184	919630	-3	-	555	Cysteine dioxygenase (EC 1.13.11.20)	Aromatic dioxygenase mess; <br>Dioxygenases (EC 1.13.11.-)
fig|6666666.401844.peg.899	CDS	CP017403.1	920299	921111	1	+	813	3-oxoacyl-[acyl-carrier protein] reductase (EC 1.1.1.100)	CBSS-246196.1.peg.364; <br>Fatty Acid Biosynthesis FASII
fig|6666666.401844.peg.900	CDS	CP017403.1	921167	922423	2	+	1257	D-amino acid dehydrogenase (EC 1.4.99.6)	- none -
fig|6666666.401844.peg.902	CDS	CP017403.1	923083	923691	1	+	609	Cation transport protein chaC	- none -
fig|6666666.401844.peg.904	CDS	CP017403.1	925195	924245	-1	-	951	Mobile element protein	- none -
fig|6666666.401844.peg.905	CDS	CP017403.1	926244	925294	-3	-	951	Mobile element protein	- none -
fig|6666666.401844.peg.911	CDS	CP017403.1	932152	932700	1	+	549	Cytochrome c-type biogenesis protein ResA	Biogenesis of c-type cytochromes
fig|6666666.401844.peg.913	CDS	CP017403.1	933303	933752	3	+	450	Biotin carboxyl carrier protein of acetyl-CoA carboxylase	Fatty Acid Biosynthesis FASII
fig|6666666.401844.peg.914	CDS	CP017403.1	933762	935108	3	+	1347	Biotin carboxylase of acetyl-CoA carboxylase (EC 6.3.4.14)	Fatty Acid Biosynthesis FASII
fig|6666666.401844.peg.916	CDS	CP017403.1	936074	937171	2	+	1098	Putative transmembrane protein	- none -
fig|6666666.401844.peg.918	CDS	CP017403.1	938297	938800	2	+	504	putative lipoprotein	- none -
fig|6666666.401844.peg.928	CDS	CP017403.1	952608	949456	-3	-	3153	Indolepyruvate ferredoxin oxidoreductase, alpha and beta subunits	Aromatic amino acid interconversions with aryl acids
fig|6666666.401844.peg.929	CDS	CP017403.1	953080	953532	1	+	453	Transcriptional regulator, AsnC family	- none -
fig|6666666.401844.peg.930	CDS	CP017403.1	953734	954243	1	+	510	putative lipoprotein	- none -
fig|6666666.401844.peg.931	CDS	CP017403.1	954312	955499	3	+	1188	Putative membrane transport protein	- none -
fig|6666666.401844.peg.934	CDS	CP017403.1	960451	959501	-1	-	951	Mobile element protein	- none -
fig|6666666.401844.peg.935	CDS	CP017403.1	961500	960550	-3	-	951	Mobile element protein	- none -
fig|6666666.401844.peg.936	CDS	CP017403.1	962273	961599	-2	-	675	Transcriptional regulator, GntR family	- none -
fig|6666666.401844.peg.937	CDS	CP017403.1	962570	964066	2	+	1497	Integral membrane protein	- none -
fig|6666666.401844.peg.943	CDS	CP017403.1	969041	968430	-2	-	612	ABC transporter, substrate-binding protein (cluster 10, nitrate/sulfonate/bicarbonate)	- none -
fig|6666666.401844.peg.944	CDS	CP017403.1	969448	969101	-1	-	348	ABC transporter, substrate-binding protein (cluster 10, nitrate/sulfonate/bicarbonate)	- none -
fig|6666666.401844.peg.948	CDS	CP017403.1	972484	972627	1	+	144	hypothetical protein	- none -
fig|6666666.401844.peg.949	CDS	CP017403.1	972694	973791	1	+	1098	TRAP transporter solute receptor, unknown substrate 6	TRAP Transporter unknown substrate 6
fig|6666666.401844.peg.953	CDS	CP017403.1	976207	976953	1	+	747	Integral membrane protein	- none -
fig|6666666.401844.peg.957	CDS	CP017403.1	981081	980131	-3	-	951	Mobile element protein	- none -
fig|6666666.401844.peg.958	CDS	CP017403.1	981099	981254	3	+	156	Transcriptional regulator, MerR family	Cobalt-zinc-cadmium resistance
fig|6666666.401844.peg.963	CDS	CP017403.1	985797	985387	-3	-	411	Transcriptional regulator, AraC family	- none -
fig|6666666.401844.peg.966	CDS	CP017403.1	989358	988408	-3	-	951	Phenylacetate-CoA oxygenase/reductase, PaaK subunit	- none -
fig|6666666.401844.peg.967	CDS	CP017403.1	990407	989457	-2	-	951	Mobile element protein	- none -
fig|6666666.401844.peg.968	CDS	CP017403.1	991234	990527	-1	-	708	Transcriptional regulator, ArsR family	CBSS-1085.1.peg.1363
fig|6666666.401844.peg.969	CDS	CP017403.1	991446	991907	3	+	462	Acyl-CoA dehydrogenase	- none -
fig|6666666.401844.peg.970	CDS	CP017403.1	991921	992388	1	+	468	Acyl dehydratase	CBSS-246196.1.peg.364
fig|6666666.401844.peg.971	CDS	CP017403.1	992413	993402	1	+	990	BUG/TctC family periplasmic protein	- none -
fig|6666666.401844.peg.972	CDS	CP017403.1	994337	993426	-2	-	912	Transcriptional regulator, LysR family	- none -
fig|6666666.401844.peg.973	CDS	CP017403.1	994464	995585	3	+	1122	Alpha-methylacyl-CoA racemase (EC 5.1.99.4)	- none -
fig|6666666.401844.peg.974	CDS	CP017403.1	996856	995582	-1	-	1275	Uncharacterized MFS-type transporter	- none -
fig|6666666.401844.peg.975	CDS	CP017403.1	996994	997800	1	+	807	Transcriptional regulator, LysR family	- none -
fig|6666666.401844.peg.977	CDS	CP017403.1	998559	999425	3	+	867	Pirin	- none -
fig|6666666.401844.peg.978	CDS	CP017403.1	999663	1000571	3	+	909	hypothetical protein	- none -
fig|6666666.401844.peg.981	CDS	CP017403.1	1002737	1003651	2	+	915	Cytochrome O ubiquinol oxidase subunit II (EC 1.10.3.-)	Terminal cytochrome O ubiquinol oxidase; <br>Terminal cytochrome oxidases
fig|6666666.401844.peg.982	CDS	CP017403.1	1003655	1005634	2	+	1980	Cytochrome O ubiquinol oxidase subunit I (EC 1.10.3.-)	Terminal cytochrome O ubiquinol oxidase; <br>Terminal cytochrome oxidases
fig|6666666.401844.peg.983	CDS	CP017403.1	1005734	1006249	2	+	516	Cytochrome O ubiquinol oxidase subunit III (EC 1.10.3.-)	Terminal cytochrome O ubiquinol oxidase; <br>Terminal cytochrome oxidases
fig|6666666.401844.peg.984	CDS	CP017403.1	1006249	1006596	1	+	348	Cytochrome O ubiquinol oxidase subunit IV (EC 1.10.3.-)	Terminal cytochrome O ubiquinol oxidase; <br>Terminal cytochrome oxidases
fig|6666666.401844.peg.985	CDS	CP017403.1	1007064	1006717	-3	-	348	Transcriptional regulator, ArsR family	CBSS-1085.1.peg.1363
fig|6666666.401844.peg.986	CDS	CP017403.1	1007203	1008633	1	+	1431	Uncharacterized MFS-type transporter	- none -
fig|6666666.401844.peg.988	CDS	CP017403.1	1009921	1009166	-1	-	756	hypothetical protein	- none -
fig|6666666.401844.peg.990	CDS	CP017403.1	1011113	1010817	-2	-	297	hypothetical protein	- none -
fig|6666666.401844.peg.991	CDS	CP017403.1	1011415	1011852	1	+	438	putative lipoprotein	- none -
fig|6666666.401844.peg.992	CDS	CP017403.1	1012015	1014213	1	+	2199	Outer membrane vitamin B12 receptor BtuB	- none -
fig|6666666.401844.peg.995	CDS	CP017403.1	1017072	1017815	3	+	744	putative lipoprotein	- none -
fig|6666666.401844.peg.996	CDS	CP017403.1	1017937	1018350	1	+	414	hypothetical protein	- none -
fig|6666666.401844.peg.997	CDS	CP017403.1	1018810	1018358	-1	-	453	hypothetical protein	- none -
fig|6666666.401844.peg.1000	CDS	CP017403.1	1020043	1020570	1	+	528	RNA polymerase ECF-type sigma factor	- none -
fig|6666666.401844.peg.1002	CDS	CP017403.1	1021469	1022419	2	+	951	Mobile element protein	- none -
fig|6666666.401844.peg.1006	CDS	CP017403.1	1025572	1026645	1	+	1074	2-keto-3-deoxy-D-arabino-heptulosonate-7-phosphate synthase I alpha (EC 2.5.1.54)	Common Pathway For Synthesis of Aromatic Compounds (DAHP synthase to chorismate)
fig|6666666.401844.peg.1007	CDS	CP017403.1	1039320	1026667	-3	-	12654	Filamentous hemagglutinin	- none -
fig|6666666.401844.peg.1012	CDS	CP017403.1	1045778	1044867	-2	-	912	hypothetical protein	- none -
fig|6666666.401844.peg.1014	CDS	CP017403.1	1048149	1049180	3	+	1032	Transcriptional regulator, AraC family	- none -
fig|6666666.401844.peg.1016	CDS	CP017403.1	1050779	1050657	-2	-	123	NAD(P) transhydrogenase alpha subunit (EC 1.6.1.2)	Phosphate metabolism
fig|6666666.401844.peg.1017	CDS	CP017403.1	1052095	1050977	-1	-	1119	NAD(P) transhydrogenase alpha subunit (EC 1.6.1.2)	Phosphate metabolism
fig|6666666.401844.peg.1018	CDS	CP017403.1	1053225	1052350	-3	-	876	Putative hydrolase	- none -
fig|6666666.401844.peg.1019	CDS	CP017403.1	1054272	1053286	-3	-	987	BUG/TctC family periplasmic protein	- none -
fig|6666666.401844.peg.1020	CDS	CP017403.1	1054443	1055363	3	+	921	Transcriptional regulator, LysR family	- none -
fig|6666666.401844.peg.1028	CDS	CP017403.1	1061910	1062614	3	+	705	putative lipoprotein	- none -
fig|6666666.401844.peg.1029	CDS	CP017403.1	1062659	1063735	2	+	1077	Uncharacterized UPF0118 membrane protein	- none -
fig|6666666.401844.peg.1030	CDS	CP017403.1	1064682	1063732	-3	-	951	Mobile element protein	- none -
fig|6666666.401844.peg.1031	CDS	CP017403.1	1065447	1064785	-3	-	663	Transcriptional regulator, GntR family	- none -
fig|6666666.401844.peg.1032	CDS	CP017403.1	1065542	1065712	2	+	171	hypothetical protein	- none -
fig|6666666.401844.peg.1033	CDS	CP017403.1	1065709	1066185	1	+	477	putative amidase	- none -
fig|6666666.401844.peg.1034	CDS	CP017403.1	1066182	1067066	3	+	885	putative amidase	- none -
fig|6666666.401844.peg.1035	CDS	CP017403.1	1067069	1068265	2	+	1197	L-carnitine dehydratase/bile acid-inducible protein F	- none -
fig|6666666.401844.peg.1037	CDS	CP017403.1	1069170	1069466	3	+	297	ABC transporter, substrate-binding protein (cluster 10, nitrate/sulfonate/bicarbonate)	- none -
fig|6666666.401844.peg.1038	CDS	CP017403.1	1069497	1070060	3	+	564	ABC transporter, substrate-binding protein (cluster 10, nitrate/sulfonate/bicarbonate)	- none -
fig|6666666.401844.peg.1039	CDS	CP017403.1	1070101	1070958	1	+	858	ABC transporter, permease protein (cluster 10, nitrate/sulfonate/bicarbonate)	- none -
fig|6666666.401844.peg.1040	CDS	CP017403.1	1070966	1071715	2	+	750	ABC transporter, ATP-binding protein (cluster 10, nitrate/sulfonate/bicarbonate)	- none -
fig|6666666.401844.peg.1041	CDS	CP017403.1	1071737	1072609	2	+	873	hypothetical protein	- none -
fig|6666666.401844.peg.1042	CDS	CP017403.1	1072638	1073417	3	+	780	3-oxoacyl-[acyl-carrier protein] reductase (EC 1.1.1.100)	CBSS-246196.1.peg.364; <br>Fatty Acid Biosynthesis FASII
fig|6666666.401844.peg.1043	CDS	CP017403.1	1074329	1073451	-2	-	879	Transcriptional regulator, IclR family	Homogentisate pathway of aromatic compound degradation
fig|6666666.401844.peg.1044	CDS	CP017403.1	1074502	1075695	1	+	1194	ABC transporter, substrate-binding protein (cluster 4, leucine/isoleucine/valine/benzoate)	- none -
fig|6666666.401844.peg.1046	CDS	CP017403.1	1076903	1077295	2	+	393	RidA/YER057c/UK114 superfamily protein	- none -
fig|6666666.401844.peg.1047	CDS	CP017403.1	1077289	1078149	1	+	861	High-affinity branched-chain amino acid transport system permease protein LivH (TC 3.A.1.4.1)	ABC transporter branched-chain amino acid (TC 3.A.1.4.1)
fig|6666666.401844.peg.1048	CDS	CP017403.1	1078153	1079115	1	+	963	Branched-chain amino acid transport system permease protein LivM (TC 3.A.1.4.1)	ABC transporter branched-chain amino acid (TC 3.A.1.4.1)
fig|6666666.401844.peg.1049	CDS	CP017403.1	1079112	1079738	3	+	627	Branched-chain amino acid transport ATP-binding protein LivG (TC 3.A.1.4.1)	ABC transporter branched-chain amino acid (TC 3.A.1.4.1)
fig|6666666.401844.peg.1050	CDS	CP017403.1	1079705	1079899	2	+	195	Branched-chain amino acid transport ATP-binding protein LivG (TC 3.A.1.4.1)	ABC transporter branched-chain amino acid (TC 3.A.1.4.1)
fig|6666666.401844.peg.1051	CDS	CP017403.1	1079883	1080581	3	+	699	Branched-chain amino acid transport ATP-binding protein LivF (TC 3.A.1.4.1)	ABC transporter branched-chain amino acid (TC 3.A.1.4.1)
fig|6666666.401844.peg.1053	CDS	CP017403.1	1082392	1081442	-1	-	951	Phenylacetate-CoA oxygenase/reductase, PaaK subunit	- none -
fig|6666666.401844.peg.1054	CDS	CP017403.1	1083374	1082505	-2	-	870	Transcriptional regulator, LysR family	- none -
fig|6666666.401844.peg.1057	CDS	CP017403.1	1086706	1085804	-1	-	903	Transcriptional regulator, LysR family	- none -
fig|6666666.401844.peg.1058	CDS	CP017403.1	1086895	1087500	1	+	606	BUG/TctC family periplasmic protein	- none -
fig|6666666.401844.peg.1059	CDS	CP017403.1	1088414	1087887	-2	-	528	Phenylacetate-CoA oxygenase/reductase, PaaK subunit	- none -
fig|6666666.401844.peg.1060	CDS	CP017403.1	1088544	1088879	3	+	336	BUG/TctC family periplasmic protein	- none -
fig|6666666.401844.peg.1061	CDS	CP017403.1	1088918	1090291	2	+	1374	Amidase	- none -
fig|6666666.401844.peg.1063	CDS	CP017403.1	1091330	1092319	2	+	990	BUG/TctC family periplasmic protein	- none -
fig|6666666.401844.peg.1064	CDS	CP017403.1	1092420	1092881	3	+	462	Transcriptional regulator, AsnC family	- none -
fig|6666666.401844.peg.1065	CDS	CP017403.1	1093445	1092897	-2	-	549	Cysteine dioxygenase (EC 1.13.11.20)	Aromatic dioxygenase mess; <br>Dioxygenases (EC 1.13.11.-)
fig|6666666.401844.peg.1067	CDS	CP017403.1	1095168	1096259	3	+	1092	hypothetical protein	- none -
fig|6666666.401844.peg.1068	CDS	CP017403.1	1097045	1096263	-2	-	783	ABC transporter, permease protein (cluster 10, nitrate/sulfonate/bicarbonate)	- none -
fig|6666666.401844.peg.1069	CDS	CP017403.1	1097843	1097055	-2	-	789	ABC transporter, ATP-binding protein (cluster 10, nitrate/sulfonate/bicarbonate)	- none -
fig|6666666.401844.peg.1070	CDS	CP017403.1	1098751	1097855	-1	-	897	ABC transporter, substrate-binding protein (cluster 10, nitrate/sulfonate/bicarbonate)	- none -
fig|6666666.401844.peg.1071	CDS	CP017403.1	1099403	1098969	-2	-	435	hypothetical protein	- none -
fig|6666666.401844.peg.1073	CDS	CP017403.1	1101380	1100454	-2	-	927	Putative dioxygenase	- none -
fig|6666666.401844.peg.1074	CDS	CP017403.1	1101666	1102034	3	+	369	hypothetical protein	- none -
fig|6666666.401844.peg.1075	CDS	CP017403.1	1102233	1102087	-3	-	147	Deoxyuridine 5&#39;-triphosphate nucleotidohydrolase	- none -
fig|6666666.401844.peg.1076	CDS	CP017403.1	1102251	1103201	3	+	951	hypothetical protein	- none -
fig|6666666.401844.peg.1077	CDS	CP017403.1	1103246	1105672	2	+	2427	Lead, cadmium, zinc and mercury transporting ATPase (EC 3.6.3.3) (EC 3.6.3.5); Copper-translocating P-type ATPase (EC 3.6.3.4)	Copper Transport System; <br>Copper homeostasis
fig|6666666.401844.peg.1080	CDS	CP017403.1	1108608	1107703	-3	-	906	Transcriptional regulator, LysR family	- none -
fig|6666666.401844.peg.1081	CDS	CP017403.1	1108724	1109653	2	+	930	Hydrolase, alpha/beta fold family	- none -
fig|6666666.401844.peg.1083	CDS	CP017403.1	1111053	1111802	3	+	750	Putative short-chain dehydrogenase	- none -
fig|6666666.401844.peg.1084	CDS	CP017403.1	1111816	1112598	1	+	783	Putative short-chain dehydrogenase	- none -
fig|6666666.401844.peg.1085	CDS	CP017403.1	1112791	1113741	1	+	951	Mobile element protein	- none -
fig|6666666.401844.peg.1086	CDS	CP017403.1	1114912	1113803	-1	-	1110	Outer membrane porin	- none -
fig|6666666.401844.peg.1088	CDS	CP017403.1	1116373	1117296	1	+	924	Transcriptional regulator, LysR family	- none -
fig|6666666.401844.peg.1089	CDS	CP017403.1	1118243	1117293	-2	-	951	Mobile element protein	- none -
fig|6666666.401844.peg.1090	CDS	CP017403.1	1118261	1118431	2	+	171	putative membrane protein	- none -
fig|6666666.401844.peg.1091	CDS	CP017403.1	1118560	1119171	1	+	612	hypothetical protein	- none -
fig|6666666.401844.peg.1092	CDS	CP017403.1	1119180	1120220	3	+	1041	hypothetical protein	- none -
fig|6666666.401844.peg.1093	CDS	CP017403.1	1120207	1121157	1	+	951	Mobile element protein	- none -
fig|6666666.401844.peg.1094	CDS	CP017403.1	1121259	1121402	3	+	144	hypothetical protein	- none -
fig|6666666.401844.peg.1095	CDS	CP017403.1	1121567	1121767	2	+	201	hypothetical protein	- none -
fig|6666666.401844.peg.1096	CDS	CP017403.1	1122670	1121891	-1	-	780	hypothetical protein	- none -
fig|6666666.401844.peg.1097	CDS	CP017403.1	1122801	1123031	3	+	231	hypothetical protein	- none -
fig|6666666.401844.peg.1098	CDS	CP017403.1	1123754	1123131	-2	-	624	Transposase	- none -
fig|6666666.401844.peg.1100	CDS	CP017403.1	1124916	1125536	3	+	621	Transcriptional regulator, AcrR family	- none -
fig|6666666.401844.peg.1104	CDS	CP017403.1	1129222	1129407	1	+	186	FIG00433732: hypothetical protein	- none -
fig|6666666.401844.peg.1105	CDS	CP017403.1	1130211	1129459	-3	-	753	Putative DNA-binding protein	- none -
fig|6666666.401844.peg.1106	CDS	CP017403.1	1131477	1130218	-3	-	1260	ABC transporter, substrate-binding protein (cluster 1, maltose/g3p/polyamine/iron)	- none -
fig|6666666.401844.peg.1107	CDS	CP017403.1	1132760	1131522	-2	-	1239	Transposase	- none -
fig|6666666.401844.peg.1108	CDS	CP017403.1	1133845	1132853	-1	-	993	putative membrane protein	- none -
fig|6666666.401844.peg.1109	CDS	CP017403.1	1134965	1133838	-2	-	1128	ABC transporter, ATP-binding protein	- none -
fig|6666666.401844.peg.1110	CDS	CP017403.1	1135803	1134976	-3	-	828	ABC transporter, permease protein 2 (cluster 1, maltose/g3p/polyamine/iron)	- none -
fig|6666666.401844.peg.1112	CDS	CP017403.1	1137552	1136653	-3	-	900	Immune-responsive protein 1	- none -
fig|6666666.401844.peg.1113	CDS	CP017403.1	1138026	1137568	-3	-	459	Immune-responsive protein 1	- none -
fig|6666666.401844.peg.1114	CDS	CP017403.1	1138370	1138023	-2	-	348	no significant database hits	- none -
fig|6666666.401844.peg.1115	CDS	CP017403.1	1138718	1139701	2	+	984	BUG/TctC family periplasmic protein	- none -
fig|6666666.401844.peg.1116	CDS	CP017403.1	1139716	1140426	1	+	711	Transcriptional regulator, GntR family	- none -
fig|6666666.401844.peg.1117	CDS	CP017403.1	1140423	1141667	3	+	1245	hypothetical protein	- none -
fig|6666666.401844.peg.1118	CDS	CP017403.1	1141669	1142103	1	+	435	hypothetical protein	- none -
fig|6666666.401844.peg.1119	CDS	CP017403.1	1142132	1142437	2	+	306	hypothetical protein	- none -
fig|6666666.401844.peg.1120	CDS	CP017403.1	1142536	1143486	1	+	951	Mobile element protein	- none -
fig|6666666.401844.peg.1122	CDS	CP017403.1	1145722	1144772	-1	-	951	Mobile element protein	- none -
fig|6666666.401844.peg.1123	CDS	CP017403.1	1145740	1145916	1	+	177	Catalase (EC 1.11.1.6)	Oxidative stress; <br>Protection from Reactive Oxygen Species
fig|6666666.401844.peg.1124	CDS	CP017403.1	1147051	1146254	-1	-	798	Methionine ABC transporter substrate-binding protein	Methionine Biosynthesis
fig|6666666.401844.peg.1131	CDS	CP017403.1	1153465	1154361	1	+	897	Inositol-1-monophosphatase (EC 3.1.3.25)	- none -
fig|6666666.401844.peg.1132	CDS	CP017403.1	1154482	1155432	1	+	951	Mobile element protein	- none -
fig|6666666.401844.peg.1133	CDS	CP017403.1	1157105	1155429	-2	-	1677	Long-chain-fatty-acid--CoA ligase (EC 6.2.1.3)	Biotin biosynthesis; <br>Biotin synthesis cluster; <br>Fatty acid metabolism cluster
fig|6666666.401844.peg.1139	CDS	CP017403.1	1162558	1162427	-1	-	132	putative acetyltransferase	- none -
fig|6666666.401844.peg.1140	CDS	CP017403.1	1162576	1163439	1	+	864	hypothetical protein	- none -
fig|6666666.401844.peg.1142	CDS	CP017403.1	1165832	1164822	-2	-	1011	Integral membrane protein	- none -
fig|6666666.401844.peg.1143	CDS	CP017403.1	1166968	1166003	-1	-	966	BUG/TctC family periplasmic protein	- none -
fig|6666666.401844.peg.1144	CDS	CP017403.1	1167104	1167973	2	+	870	Transcriptional regulator, IclR family	Homogentisate pathway of aromatic compound degradation
fig|6666666.401844.peg.1156	CDS	CP017403.1	1178284	1177307	-1	-	978	4-hydroxythreonine-4-phosphate dehydrogenase (EC 1.1.1.262)	ECSIG4-SIG7; <br>Pyridoxin (Vitamin B6) Biosynthesis
fig|6666666.401844.peg.1161	CDS	CP017403.1	1182468	1183772	3	+	1305	Homoserine dehydrogenase (EC 1.1.1.3)	Methionine Biosynthesis; <br>Threonine and Homoserine Biosynthesis
fig|6666666.401844.peg.1162	CDS	CP017403.1	1183769	1185175	2	+	1407	Threonine synthase (EC 4.2.3.1)	Threonine and Homoserine Biosynthesis
fig|6666666.401844.peg.1164	CDS	CP017403.1	1185819	1186769	3	+	951	hypothetical protein	- none -
fig|6666666.401844.peg.1167	CDS	CP017403.1	1188946	1189728	1	+	783	Dihydroxy-acid dehydratase (EC 4.2.1.9)	Branched-Chain Amino Acid Biosynthesis
fig|6666666.401844.peg.1168	CDS	CP017403.1	1189774	1190325	1	+	552	BUG/TctC family periplasmic protein	- none -
fig|6666666.401844.peg.1169	CDS	CP017403.1	1191272	1190322	-2	-	951	Mobile element protein	- none -
fig|6666666.401844.peg.1173	CDS	CP017403.1	1194125	1193121	-2	-	1005	putative membrane protein	- none -
fig|6666666.401844.peg.1174	CDS	CP017403.1	1195927	1194326	-1	-	1602	Proposed peptidoglycan lipid II flippase MurJ	Peptidoglycan lipid II flippase
fig|6666666.401844.peg.1180	CDS	CP017403.1	1200021	1199608	-3	-	414	Biopolymer transport protein ExbD/TolR	Ton and Tol transport systems
fig|6666666.401844.peg.1181	CDS	CP017403.1	1200638	1200018	-2	-	621	MotA/TolQ/ExbB proton channel family protein	Ton and Tol transport systems
fig|6666666.401844.peg.1182	CDS	CP017403.1	1200919	1201869	1	+	951	Mobile element protein	- none -
fig|6666666.401844.peg.1188	CDS	CP017403.1	1207872	1207627	-3	-	246	Cold shock protein of CSP family	- none -
fig|6666666.401844.peg.1198	CDS	CP017403.1	1226227	1227177	1	+	951	Phenylacetate-CoA oxygenase/reductase, PaaK subunit	- none -
fig|6666666.401844.peg.1199	CDS	CP017403.1	1227199	1228344	1	+	1146	ABC-type branched-chain amino acid transport systems, periplasmic component	- none -
fig|6666666.401844.peg.1200	CDS	CP017403.1	1228493	1229422	2	+	930	High-affinity branched-chain amino acid transport system permease protein LivH (TC 3.A.1.4.1)	ABC transporter branched-chain amino acid (TC 3.A.1.4.1)
fig|6666666.401844.peg.1201	CDS	CP017403.1	1229419	1230507	1	+	1089	Branched-chain amino acid transport system permease protein LivM (TC 3.A.1.4.1)	ABC transporter branched-chain amino acid (TC 3.A.1.4.1)
fig|6666666.401844.peg.1202	CDS	CP017403.1	1230504	1231307	3	+	804	Branched-chain amino acid transport ATP-binding protein LivG (TC 3.A.1.4.1)	ABC transporter branched-chain amino acid (TC 3.A.1.4.1)
fig|6666666.401844.peg.1203	CDS	CP017403.1	1231304	1232035	2	+	732	Branched-chain amino acid transport ATP-binding protein LivF (TC 3.A.1.4.1)	ABC transporter branched-chain amino acid (TC 3.A.1.4.1)
fig|6666666.401844.peg.1204	CDS	CP017403.1	1233382	1232093	-1	-	1290	Uncharacterized MFS-type transporter	- none -
fig|6666666.401844.peg.1205	CDS	CP017403.1	1233479	1234081	2	+	603	Transcriptional regulator, AcrR family	- none -
fig|6666666.401844.peg.1206	CDS	CP017403.1	1234344	1234640	3	+	297	putative autotransporter	- none -
fig|6666666.401844.peg.1207	CDS	CP017403.1	1234661	1237306	2	+	2646	putative autotransporter	- none -
fig|6666666.401844.peg.1208	CDS	CP017403.1	1237887	1237369	-3	-	519	Ammonium transporter	Ammonia assimilation
fig|6666666.401844.peg.1209	CDS	CP017403.1	1238609	1237884	-2	-	726	Ammonium transporter	Ammonia assimilation
fig|6666666.401844.peg.1212	CDS	CP017403.1	1240054	1241100	1	+	1047	MG(2+) CHELATASE FAMILY PROTEIN / ComM-related protein	- none -
fig|6666666.401844.peg.1213	CDS	CP017403.1	1241097	1241555	3	+	459	MG(2+) CHELATASE FAMILY PROTEIN / ComM-related protein	- none -
fig|6666666.401844.peg.1214	CDS	CP017403.1	1241654	1242604	2	+	951	Mobile element protein	- none -
fig|6666666.401844.peg.1215	CDS	CP017403.1	1243932	1242601	-3	-	1332	Uncharacterized MFS-type transporter	- none -
fig|6666666.401844.peg.1216	CDS	CP017403.1	1244202	1244642	3	+	441	Cytochrome O ubiquinol oxidase subunit II (EC 1.10.3.-)	Terminal cytochrome O ubiquinol oxidase; <br>Terminal cytochrome oxidases
fig|6666666.401844.peg.1217	CDS	CP017403.1	1244644	1245135	1	+	492	Cytochrome O ubiquinol oxidase subunit II (EC 1.10.3.-)	Terminal cytochrome O ubiquinol oxidase; <br>Terminal cytochrome oxidases
fig|6666666.401844.peg.1218	CDS	CP017403.1	1245172	1247193	1	+	2022	Cytochrome O ubiquinol oxidase subunit I (EC 1.10.3.-)	Terminal cytochrome O ubiquinol oxidase; <br>Terminal cytochrome oxidases
fig|6666666.401844.peg.1219	CDS	CP017403.1	1247186	1247827	2	+	642	Cytochrome O ubiquinol oxidase subunit III (EC 1.10.3.-)	Terminal cytochrome O ubiquinol oxidase; <br>Terminal cytochrome oxidases
fig|6666666.401844.peg.1220	CDS	CP017403.1	1247824	1248231	1	+	408	Cytochrome O ubiquinol oxidase subunit IV (EC 1.10.3.-)	Terminal cytochrome O ubiquinol oxidase; <br>Terminal cytochrome oxidases
fig|6666666.401844.peg.1221	CDS	CP017403.1	1248228	1249028	3	+	801	Cytochrome oxidase biogenesis protein Surf1, facilitates heme A insertion	Biogenesis of cytochrome c oxidases; <br>CBSS-316057.3.peg.563
fig|6666666.401844.peg.1222	CDS	CP017403.1	1249103	1249807	2	+	705	Putative oxidoreductase	- none -
fig|6666666.401844.peg.1224	CDS	CP017403.1	1251580	1250630	-1	-	951	hypothetical protein	- none -
fig|6666666.401844.peg.1225	CDS	CP017403.1	1252629	1251679	-3	-	951	hypothetical protein	- none -
fig|6666666.401844.peg.1226	CDS	CP017403.1	1252647	1252763	3	+	117	Catalase	- none -
fig|6666666.401844.peg.1227	CDS	CP017403.1	1252764	1253870	3	+	1107	Periplasmic molybdate-binding domain	- none -
fig|6666666.401844.peg.1229	CDS	CP017403.1	1256328	1255123	-3	-	1206	Molybdopterin molybdenumtransferase (EC 2.10.1.1)	- none -
fig|6666666.401844.peg.1234	CDS	CP017403.1	1258194	1261655	3	+	3462	hypothetical protein	- none -
fig|6666666.401844.peg.1235	CDS	CP017403.1	1261673	1262557	2	+	885	Dienelactone hydrolase family protein	- none -
fig|6666666.401844.peg.1236	CDS	CP017403.1	1262998	1262567	-1	-	432	putative lipoprotein	- none -
fig|6666666.401844.peg.1238	CDS	CP017403.1	1263760	1265226	1	+	1467	Uncharacterized MFS-type transporter	- none -
fig|6666666.401844.peg.1239	CDS	CP017403.1	1266176	1265301	-2	-	876	hypothetical protein	- none -
fig|6666666.401844.peg.1241	CDS	CP017403.1	1267648	1267953	1	+	306	hypothetical protein	- none -
fig|6666666.401844.peg.1242	CDS	CP017403.1	1268044	1268634	1	+	591	Transcriptional regulator, AcrR family	- none -
fig|6666666.401844.peg.1243	CDS	CP017403.1	1269841	1268825	-1	-	1017	Mobile element protein	- none -
fig|6666666.401844.peg.1244	CDS	CP017403.1	1272369	1270033	-3	-	2337	Lead, cadmium, zinc and mercury transporting ATPase (EC 3.6.3.3) (EC 3.6.3.5); Copper-translocating P-type ATPase (EC 3.6.3.4)	Copper Transport System; <br>Copper homeostasis
fig|6666666.401844.peg.1245	CDS	CP017403.1	1272452	1272886	2	+	435	Transcriptional regulator, MerR family	Cobalt-zinc-cadmium resistance
fig|6666666.401844.peg.1246	CDS	CP017403.1	1272985	1273935	1	+	951	Mobile element protein	- none -
fig|6666666.401844.peg.1247	CDS	CP017403.1	1274028	1275422	3	+	1395	ortholog of Bordetella pertussis (BX470248) BP1200	- none -
fig|6666666.401844.peg.1248	CDS	CP017403.1	1276352	1277749	2	+	1398	ortholog of Bordetella pertussis (BX470248) BP1200	- none -
fig|6666666.401844.peg.1249	CDS	CP017403.1	1278535	1277846	-1	-	690	Transcriptional regulator, AcrR family	- none -
fig|6666666.401844.peg.1250	CDS	CP017403.1	1278699	1279907	3	+	1209	Transcriptional regulator	- none -
fig|6666666.401844.peg.1253	CDS	CP017403.1	1282237	1281275	-1	-	963	Transcriptional regulator, LysR family	- none -
fig|6666666.401844.peg.1255	CDS	CP017403.1	1283835	1284791	3	+	957	BUG/TctC family periplasmic protein	- none -
fig|6666666.401844.peg.1256	CDS	CP017403.1	1286093	1284807	-2	-	1287	Putative oxidoreductase	- none -
fig|6666666.401844.peg.1261	CDS	CP017403.1	1289243	1290298	2	+	1056	Efflux ABC transporter, ATP-binding protein	- none -
fig|6666666.401844.peg.1262	CDS	CP017403.1	1290295	1291080	1	+	786	Efflux ABC transporter, permease protein	- none -
fig|6666666.401844.peg.1268	CDS	CP017403.1	1295300	1296427	2	+	1128	Alanine racemase (EC 5.1.1.1)	Alanine biosynthesis; <br>Pyruvate Alanine Serine Interconversions
fig|6666666.401844.peg.1270	CDS	CP017403.1	1298001	1297309	-3	-	693	putative membrane protein	- none -
fig|6666666.401844.peg.1271	CDS	CP017403.1	1298107	1299057	1	+	951	Mobile element protein	- none -
fig|6666666.401844.peg.1272	CDS	CP017403.1	1299704	1299054	-2	-	651	RNA polymerase ECF-type sigma factor	- none -
fig|6666666.401844.peg.1275	CDS	CP017403.1	1302935	1303708	2	+	774	putative membrane protein	- none -
fig|6666666.401844.peg.1276	CDS	CP017403.1	1303867	1304094	1	+	228	hypothetical protein	- none -
fig|6666666.401844.peg.1278	CDS	CP017403.1	1307307	1305571	-3	-	1737	putative membrane protein	- none -
fig|6666666.401844.peg.1287	CDS	CP017403.1	1313147	1312812	-2	-	336	hypothetical protein	- none -
fig|6666666.401844.peg.1293	CDS	CP017403.1	1320043	1319906	-1	-	138	hypothetical protein	- none -
fig|6666666.401844.peg.1301	CDS	CP017403.1	1329589	1329185	-1	-	405	hypothetical protein	- none -
fig|6666666.401844.peg.1302	CDS	CP017403.1	1330424	1329741	-2	-	684	hypothetical protein	- none -
fig|6666666.401844.peg.1305	CDS	CP017403.1	1334139	1334927	3	+	789	Dienelactone hydrolase family protein	- none -
fig|6666666.401844.peg.1310	CDS	CP017403.1	1341873	1342100	3	+	228	FIG005080: Possible exported protein	CBSS-354.1.peg.2917
fig|6666666.401844.peg.1311	CDS	CP017403.1	1342145	1345537	2	+	3393	FIG005080: Possible exported protein	CBSS-354.1.peg.2917
fig|6666666.401844.peg.1313	CDS	CP017403.1	1347299	1346973	-2	-	327	Thioredoxin	- none -
fig|6666666.401844.peg.1314	CDS	CP017403.1	1347696	1347379	-3	-	318	hypothetical protein	- none -
fig|6666666.401844.peg.1316	CDS	CP017403.1	1349553	1350161	3	+	609	putative membrane protein	- none -
fig|6666666.401844.peg.1318	CDS	CP017403.1	1352497	1353711	1	+	1215	putative membrane protein	- none -
fig|6666666.401844.peg.1319	CDS	CP017403.1	1354658	1353708	-2	-	951	Mobile element protein	- none -
fig|6666666.401844.peg.1320	CDS	CP017403.1	1355707	1354757	-1	-	951	Transposase	- none -
fig|6666666.401844.peg.1321	CDS	CP017403.1	1356531	1355806	-3	-	726	hypothetical protein	- none -
fig|6666666.401844.peg.1322	CDS	CP017403.1	1356652	1357779	1	+	1128	Branched-chain amino acid ABC transporter, amino acid-binding protein (TC 3.A.1.4.1)	ABC transporter branched-chain amino acid (TC 3.A.1.4.1)
fig|6666666.401844.peg.1326	CDS	CP017403.1	1362273	1360960	-3	-	1314	Glycerol-3-phosphate ABC transporter, substrate-binding protein UgpB	- none -
fig|6666666.401844.peg.1329	CDS	CP017403.1	1364249	1365199	2	+	951	Phenylacetate-CoA oxygenase/reductase, PaaK subunit	- none -
fig|6666666.401844.peg.1330	CDS	CP017403.1	1365215	1366330	2	+	1116	Branched-chain amino acid ABC transporter, amino acid-binding protein (TC 3.A.1.4.1)	ABC transporter branched-chain amino acid (TC 3.A.1.4.1)
fig|6666666.401844.peg.1331	CDS	CP017403.1	1366433	1367359	2	+	927	High-affinity branched-chain amino acid transport system permease protein LivH (TC 3.A.1.4.1)	ABC transporter branched-chain amino acid (TC 3.A.1.4.1)
fig|6666666.401844.peg.1332	CDS	CP017403.1	1367359	1368597	1	+	1239	Branched-chain amino acid transport system permease protein LivM (TC 3.A.1.4.1)	ABC transporter branched-chain amino acid (TC 3.A.1.4.1)
fig|6666666.401844.peg.1333	CDS	CP017403.1	1368594	1369361	3	+	768	Branched-chain amino acid transport ATP-binding protein LivG (TC 3.A.1.4.1)	ABC transporter branched-chain amino acid (TC 3.A.1.4.1)
fig|6666666.401844.peg.1334	CDS	CP017403.1	1369362	1370063	3	+	702	Branched-chain amino acid transport ATP-binding protein LivF (TC 3.A.1.4.1)	ABC transporter branched-chain amino acid (TC 3.A.1.4.1)
fig|6666666.401844.peg.1335	CDS	CP017403.1	1370501	1370145	-2	-	357	Aspartate racemase (EC 5.1.1.13)	Glutamine, Glutamate, Aspartate and Asparagine Biosynthesis
fig|6666666.401844.peg.1338	CDS	CP017403.1	1372870	1372130	-1	-	741	putative membrane protein	- none -
fig|6666666.401844.peg.1339	CDS	CP017403.1	1372888	1373838	1	+	951	hypothetical protein	- none -
fig|6666666.401844.peg.1340	CDS	CP017403.1	1374102	1373818	-3	-	285	putative membrane protein	- none -
fig|6666666.401844.peg.1342	CDS	CP017403.1	1374585	1375082	3	+	498	hypothetical protein	- none -
fig|6666666.401844.peg.1343	CDS	CP017403.1	1375079	1375606	2	+	528	hypothetical protein	- none -
fig|6666666.401844.peg.1344	CDS	CP017403.1	1375740	1376555	3	+	816	Methionine ABC transporter substrate-binding protein	Methionine Biosynthesis
fig|6666666.401844.peg.1345	CDS	CP017403.1	1377749	1376568	-2	-	1182	L-lactate dehydrogenase	- none -
fig|6666666.401844.peg.1347	CDS	CP017403.1	1379287	1378817	-1	-	471	hypothetical protein	- none -
fig|6666666.401844.peg.1348	CDS	CP017403.1	1380240	1379413	-3	-	828	putative lipoprotein	- none -
fig|6666666.401844.peg.1349	CDS	CP017403.1	1381045	1380269	-1	-	777	Lipoate-protein ligase A	Lipoic acid metabolism
fig|6666666.401844.peg.1350	CDS	CP017403.1	1381317	1381042	-3	-	276	Lipoate-protein ligase A	Lipoic acid metabolism
fig|6666666.401844.peg.1351	CDS	CP017403.1	1381796	1381332	-2	-	465	Acetyltransferase	- none -
fig|6666666.401844.peg.1352	CDS	CP017403.1	1382509	1381808	-1	-	702	Glutathione S-transferase (EC 2.5.1.18)	Glutathione: Non-redox reactions
fig|6666666.401844.peg.1355	CDS	CP017403.1	1386008	1386343	2	+	336	FIG140336: TPR domain protein	- none -
fig|6666666.401844.peg.1356	CDS	CP017403.1	1386531	1387979	3	+	1449	CAIB/BAIF family protein	- none -
fig|6666666.401844.peg.1358	CDS	CP017403.1	1389027	1388488	-3	-	540	Alkyl hydroperoxide reductase subunit C-like protein	Oxidative stress; <br>Rubrerythrin; <br>Thioredoxin-disulfide reductase
fig|6666666.401844.peg.1359	CDS	CP017403.1	1390070	1389120	-2	-	951	hypothetical protein	- none -
fig|6666666.401844.peg.1360	CDS	CP017403.1	1390576	1390169	-1	-	408	putative membrane protein	- none -
fig|6666666.401844.peg.1361	CDS	CP017403.1	1391240	1390809	-2	-	432	putative membrane protein	- none -
fig|6666666.401844.peg.1363	CDS	CP017403.1	1392642	1391917	-3	-	726	hypothetical protein	- none -
fig|6666666.401844.peg.1365	CDS	CP017403.1	1393063	1393386	1	+	324	hypothetical protein	- none -
fig|6666666.401844.peg.1366	CDS	CP017403.1	1394276	1393389	-2	-	888	hypothetical protein	- none -
fig|6666666.401844.peg.1368	CDS	CP017403.1	1395159	1394806	-3	-	354	putative membrane protein	- none -
fig|6666666.401844.peg.1369	CDS	CP017403.1	1395905	1395399	-2	-	507	putative membrane protein	- none -
fig|6666666.401844.peg.1371	CDS	CP017403.1	1397335	1398150	1	+	816	UPF0001 protein YggS	- none -
fig|6666666.401844.peg.1373	CDS	CP017403.1	1399102	1401021	1	+	1920	Two-component system sensor histidine kinase	- none -
fig|6666666.401844.peg.1374	CDS	CP017403.1	1400988	1402073	3	+	1086	Two-component system sensor histidine kinase	- none -
fig|6666666.401844.peg.1376	CDS	CP017403.1	1405566	1404625	-3	-	942	4-alpha-glucanotransferase (amylomaltase) (EC 2.4.1.25)	Glycogen metabolism
fig|6666666.401844.peg.1377	CDS	CP017403.1	1405934	1405551	-2	-	384	4-alpha-glucanotransferase (amylomaltase) (EC 2.4.1.25)	Glycogen metabolism
fig|6666666.401844.peg.1381	CDS	CP017403.1	1415404	1412063	-1	-	3342	Trehalose synthase (EC 5.4.99.16)	Trehalose Biosynthesis
fig|6666666.401844.peg.1382	CDS	CP017403.1	1416948	1415416	-3	-	1533	Alpha-amylase (EC 3.2.1.1)	Trehalose Biosynthesis
fig|6666666.401844.peg.1383	CDS	CP017403.1	1418189	1416942	-2	-	1248	Alpha-amylase (EC 3.2.1.1)	Trehalose Biosynthesis
fig|6666666.401844.peg.1384	CDS	CP017403.1	1418207	1419157	2	+	951	Phenylacetate-CoA oxygenase/reductase, PaaK subunit	- none -
fig|6666666.401844.peg.1385	CDS	CP017403.1	1419402	1419223	-3	-	180	Nicotinamide-nucleotide amidase (EC 3.5.1.42)	- none -
fig|6666666.401844.peg.1386	CDS	CP017403.1	1420274	1419519	-2	-	756	Hydrolase, alpha/beta fold family	- none -
fig|6666666.401844.peg.1388	CDS	CP017403.1	1422296	1421460	-2	-	837	putative membrane protein	- none -
fig|6666666.401844.peg.1389	CDS	CP017403.1	1422314	1423264	2	+	951	hypothetical protein	- none -
fig|6666666.401844.peg.1390	CDS	CP017403.1	1423803	1423543	-3	-	261	hypothetical protein	- none -
fig|6666666.401844.peg.1393	CDS	CP017403.1	1425752	1426807	2	+	1056	4-hydroxythreonine-4-phosphate dehydrogenase (EC 1.1.1.262)	ECSIG4-SIG7; <br>Pyridoxin (Vitamin B6) Biosynthesis
fig|6666666.401844.peg.1394	CDS	CP017403.1	1426812	1427714	3	+	903	Transcriptional regulator, GntR family	- none -
fig|6666666.401844.peg.1395	CDS	CP017403.1	1427791	1428663	1	+	873	probable iron-sulfur binding protein YPO1417	- none -
fig|6666666.401844.peg.1397	CDS	CP017403.1	1429220	1430266	2	+	1047	CDP-6-deoxy-delta-3,4-glucoseen reductase-like	- none -
fig|6666666.401844.peg.1398	CDS	CP017403.1	1430462	1431718	2	+	1257	D-amino acid dehydrogenase (EC 1.4.99.6)	- none -
fig|6666666.401844.peg.1399	CDS	CP017403.1	1431723	1433060	3	+	1338	Glycerol-3-phosphate ABC transporter, substrate-binding protein UgpB	- none -
fig|6666666.401844.peg.1400	CDS	CP017403.1	1434166	1433210	-1	-	957	Transcriptional regulator, LysR family	- none -
fig|6666666.401844.peg.1401	CDS	CP017403.1	1434700	1434269	-1	-	432	Protein of unknown function DUF1446	- none -
fig|6666666.401844.peg.1402	CDS	CP017403.1	1435317	1435637	3	+	321	Protein of unknown function DUF1446	- none -
fig|6666666.401844.peg.1404	CDS	CP017403.1	1436037	1437611	3	+	1575	ABC transporter, substrate-binding protein (cluster 5, nickel/peptides/opines)	- none -
fig|6666666.401844.peg.1405	CDS	CP017403.1	1437664	1438608	1	+	945	ABC transporter, permease protein 1 (cluster 5, nickel/peptides/opines)	- none -
fig|6666666.401844.peg.1406	CDS	CP017403.1	1438626	1439456	3	+	831	ABC transporter, permease protein 2 (cluster 5, nickel/peptides/opines)	- none -
fig|6666666.401844.peg.1407	CDS	CP017403.1	1439449	1441083	1	+	1635	ABC transporter, ATP-binding protein (cluster 5, nickel/peptides/opines) / ABC transporter, ATP-binding protein (cluster 5, nickel/peptides/opines)	- none -
fig|6666666.401844.peg.1409	CDS	CP017403.1	1442613	1443194	3	+	582	putative lipoprotein	- none -
fig|6666666.401844.peg.1410	CDS	CP017403.1	1443208	1443345	1	+	138	putative lipoprotein	- none -
fig|6666666.401844.peg.1412	CDS	CP017403.1	1444923	1446197	3	+	1275	hypothetical protein	- none -
fig|6666666.401844.peg.1416	CDS	CP017403.1	1450158	1450976	3	+	819	hypothetical protein	- none -
fig|6666666.401844.peg.1419	CDS	CP017403.1	1454561	1453980	-2	-	582	hypothetical protein	- none -
fig|6666666.401844.peg.1425	CDS	CP017403.1	1459415	1458465	-2	-	951	Transposase	- none -
fig|6666666.401844.peg.1426	CDS	CP017403.1	1460863	1459514	-1	-	1350	Two-component system sensor histidine kinase	- none -
fig|6666666.401844.peg.1427	CDS	CP017403.1	1461120	1460860	-3	-	261	Two-component system response regulator protein	- none -
fig|6666666.401844.peg.1450	CDS	CP017403.1	1488032	1487733	-2	-	300	hypothetical protein	- none -
fig|6666666.401844.peg.1451	CDS	CP017403.1	1488061	1488159	1	+	99	hypothetical protein	- none -
fig|6666666.401844.peg.1452	CDS	CP017403.1	1488187	1488312	1	+	126	hypothetical protein	- none -
fig|6666666.401844.peg.1454	CDS	CP017403.1	1488819	1489346	3	+	528	Phenylacetate-CoA oxygenase/reductase, PaaK subunit	- none -
fig|6666666.401844.peg.1455	CDS	CP017403.1	1489840	1490925	1	+	1086	putative membrane protein	- none -
fig|6666666.401844.peg.1456	CDS	CP017403.1	1491702	1490941	-3	-	762	Efflux ABC transporter, permease protein	- none -
fig|6666666.401844.peg.1457	CDS	CP017403.1	1492622	1491699	-2	-	924	Efflux ABC transporter, ATP-binding protein	- none -
fig|6666666.401844.peg.1458	CDS	CP017403.1	1493221	1492721	-1	-	501	Acetyltransferase	- none -
fig|6666666.401844.peg.1459	CDS	CP017403.1	1493997	1493254	-3	-	744	Putative inner membrane protein	- none -
fig|6666666.401844.peg.1460	CDS	CP017403.1	1494332	1494093	-2	-	240	Putative inner membrane protein	- none -
fig|6666666.401844.peg.1461	CDS	CP017403.1	1494498	1494346	-3	-	153	putative lipoprotein	- none -
fig|6666666.401844.peg.1463	CDS	CP017403.1	1496169	1496071	-3	-	99	hypothetical protein	- none -
fig|6666666.401844.peg.1467	CDS	CP017403.1	1498765	1497953	-1	-	813	Cytochrome c oxidase (cbb3-type) subunit CcoN (EC 1.9.3.1)	- none -
fig|6666666.401844.peg.1468	CDS	CP017403.1	1499439	1498762	-3	-	678	Cytochrome c oxidase (cbb3-type) subunit CcoN (EC 1.9.3.1)	- none -
fig|6666666.401844.peg.1471	CDS	CP017403.1	1500845	1501795	2	+	951	hypothetical protein	- none -
fig|6666666.401844.peg.1478	CDS	CP017403.1	1507748	1507608	-2	-	141	Deoxyuridine 5&#39;-triphosphate nucleotidohydrolase	- none -
fig|6666666.401844.peg.1479	CDS	CP017403.1	1507766	1508629	2	+	864	Transposase	- none -
fig|6666666.401844.peg.1481	CDS	CP017403.1	1510582	1510719	1	+	138	hypothetical protein	- none -
fig|6666666.401844.peg.1482	CDS	CP017403.1	1510836	1512356	3	+	1521	Aldehyde dehydrogenase (EC 1.2.1.3)	Methylglyoxal Metabolism; <br>Methylglyoxal Metabolism; <br>Pyruvate metabolism II: acetyl-CoA, acetogenesis from pyruvate
fig|6666666.401844.peg.1483	CDS	CP017403.1	1513051	1512401	-1	-	651	hypothetical protein	- none -
fig|6666666.401844.peg.1484	CDS	CP017403.1	1513183	1513641	1	+	459	Transcriptional regulator, LysR family	- none -
fig|6666666.401844.peg.1485	CDS	CP017403.1	1513647	1514003	3	+	357	Transcriptional regulator, LysR family	- none -
fig|6666666.401844.peg.1486	CDS	CP017403.1	1514000	1515295	2	+	1296	hypothetical protein	- none -
fig|6666666.401844.peg.1487	CDS	CP017403.1	1516201	1515317	-1	-	885	Transcriptional regulator, LysR family	- none -
fig|6666666.401844.peg.1488	CDS	CP017403.1	1516300	1517175	1	+	876	Phenazine biosynthesis protein PhzF like	- none -
fig|6666666.401844.peg.1490	CDS	CP017403.1	1517652	1518626	3	+	975	Transcriptional regulator, AraC family	- none -
fig|6666666.401844.peg.1491	CDS	CP017403.1	1518935	1518756	-2	-	180	hypothetical protein	- none -
fig|6666666.401844.peg.1492	CDS	CP017403.1	1519078	1519557	1	+	480	hypothetical protein	- none -
fig|6666666.401844.peg.1494	CDS	CP017403.1	1520517	1520888	3	+	372	Transcriptional regulator, ArsR family	CBSS-1085.1.peg.1363
fig|6666666.401844.peg.1495	CDS	CP017403.1	1520885	1521436	2	+	552	Ligand-binding SRPBCC domain protein family	- none -
fig|6666666.401844.peg.1497	CDS	CP017403.1	1523872	1523192	-1	-	681	Transcriptional regulator, GntR family	- none -
fig|6666666.401844.peg.1498	CDS	CP017403.1	1524542	1524120	-2	-	423	hypothetical protein	- none -
fig|6666666.401844.peg.1499	CDS	CP017403.1	1524754	1525683	1	+	930	Metal transporter, ZIP family	- none -
fig|6666666.401844.peg.1500	CDS	CP017403.1	1525902	1525696	-3	-	207	putative lipoprotein	- none -
fig|6666666.401844.peg.1501	CDS	CP017403.1	1525987	1526937	1	+	951	hypothetical protein	- none -
fig|6666666.401844.peg.1502	CDS	CP017403.1	1527303	1526956	-3	-	348	Gfa-like protein	- none -
fig|6666666.401844.peg.1503	CDS	CP017403.1	1528771	1527332	-1	-	1440	Uncharacterized MFS-type transporter	- none -
fig|6666666.401844.peg.1507	CDS	CP017403.1	1531725	1530751	-3	-	975	Transcriptional regulator, AraC family	- none -
fig|6666666.401844.peg.1508	CDS	CP017403.1	1532800	1531754	-1	-	1047	Xanthine and CO dehydrogenases maturation factor, XdhC/CoxF family	Purine Utilization
fig|6666666.401844.peg.1509	CDS	CP017403.1	1535028	1532812	-3	-	2217	Isoquinoline 1-oxidoreductase beta subunit (EC 1.3.99.16)	CBSS-314267.3.peg.390; <br>N-heterocyclic aromatic compound degradation
fig|6666666.401844.peg.1510	CDS	CP017403.1	1535500	1535042	-1	-	459	Isoquinoline 1-oxidoreductase alpha subunit (EC 1.3.99.16)	CBSS-314267.3.peg.390; <br>N-heterocyclic aromatic compound degradation
fig|6666666.401844.peg.1511	CDS	CP017403.1	1536002	1535658	-2	-	345	hypothetical protein	- none -
fig|6666666.401844.peg.1512	CDS	CP017403.1	1536159	1537064	3	+	906	Transcriptional regulator, LysR family	- none -
fig|6666666.401844.peg.1513	CDS	CP017403.1	1537187	1538164	2	+	978	probable iron-sulfur binding protein YPO1417	- none -
fig|6666666.401844.peg.1514	CDS	CP017403.1	1539095	1538172	-2	-	924	2-keto-3-deoxy-D-arabino-heptulosonate-7-phosphate synthase I alpha (EC 2.5.1.54)	Common Pathway For Synthesis of Aromatic Compounds (DAHP synthase to chorismate)
fig|6666666.401844.peg.1515	CDS	CP017403.1	1539667	1539380	-1	-	288	putative membrane protein	- none -
fig|6666666.401844.peg.1516	CDS	CP017403.1	1539666	1539926	3	+	261	hypothetical protein	- none -
fig|6666666.401844.peg.1517	CDS	CP017403.1	1540144	1541160	1	+	1017	Mobile element protein	- none -
fig|6666666.401844.peg.1519	CDS	CP017403.1	1542830	1543126	2	+	297	putative membrane protein	- none -
fig|6666666.401844.peg.1520	CDS	CP017403.1	1543225	1544373	1	+	1149	Mobile element protein	- none -
fig|6666666.401844.peg.1522	CDS	CP017403.1	1545512	1546483	2	+	972	BUG/TctC family periplasmic protein	- none -
fig|6666666.401844.peg.1523	CDS	CP017403.1	1546487	1547341	2	+	855	hypothetical protein	- none -
fig|6666666.401844.peg.1524	CDS	CP017403.1	1547360	1548181	2	+	822	Beta-ketoadipate enol-lactone hydrolase (EC 3.1.1.24)	Catechol branch of beta-ketoadipate pathway
fig|6666666.401844.peg.1525	CDS	CP017403.1	1548213	1549007	3	+	795	putative amidase	- none -
fig|6666666.401844.peg.1526	CDS	CP017403.1	1549086	1549661	3	+	576	putative amidase	- none -
fig|6666666.401844.peg.1527	CDS	CP017403.1	1549619	1550452	2	+	834	Putative oxidoreductase	- none -
fig|6666666.401844.peg.1528	CDS	CP017403.1	1552243	1550738	-1	-	1506	MlrC	- none -
fig|6666666.401844.peg.1529	CDS	CP017403.1	1553067	1552285	-3	-	783	Exodeoxyribonuclease III (EC 3.1.11.2)	DNA repair, bacterial
fig|6666666.401844.peg.1530	CDS	CP017403.1	1553583	1553137	-3	-	447	putative membrane protein	- none -
fig|6666666.401844.peg.1534	CDS	CP017403.1	1556612	1555662	-2	-	951	hypothetical protein	- none -
fig|6666666.401844.peg.1535	CDS	CP017403.1	1557784	1556834	-1	-	951	Phenylacetate-CoA oxygenase/reductase, PaaK subunit	- none -
fig|6666666.401844.peg.1536	CDS	CP017403.1	1558848	1557883	-3	-	966	BUG/TctC family periplasmic protein	- none -
fig|6666666.401844.peg.1537	CDS	CP017403.1	1559885	1558986	-2	-	900	Transcriptional regulator, LysR family	- none -
fig|6666666.401844.peg.1539	CDS	CP017403.1	1562278	1562451	1	+	174	hypothetical protein	- none -
fig|6666666.401844.peg.1541	CDS	CP017403.1	1563978	1565174	3	+	1197	putative thiolase	- none -
fig|6666666.401844.peg.1544	CDS	CP017403.1	1568617	1567469	-1	-	1149	Alpha-methylacyl-CoA racemase (EC 5.1.99.4)	- none -
fig|6666666.401844.peg.1545	CDS	CP017403.1	1568949	1568635	-3	-	315	Ferredoxin, 2Fe-2S	Alanine biosynthesis; <br>Soluble cytochromes and functionally related electron carriers
fig|6666666.401844.peg.1547	CDS	CP017403.1	1570505	1569693	-2	-	813	Enoyl-CoA hydratase (EC 4.2.1.17)	Acetyl-CoA fermentation to Butyrate; <br>Butanol Biosynthesis; <br>Butyrate metabolism cluster; <br>Fatty acid metabolism cluster; <br>Isoleucine degradation; <br>Polyhydroxybutyrate metabolism; <br>Valine degradation
fig|6666666.401844.peg.1551	CDS	CP017403.1	1572664	1573803	1	+	1140	Branched-chain amino acid ABC transporter, amino acid-binding protein (TC 3.A.1.4.1)	ABC transporter branched-chain amino acid (TC 3.A.1.4.1)
fig|6666666.401844.peg.1552	CDS	CP017403.1	1573881	1574753	3	+	873	ABC transporter, permease protein 1 (cluster 4, leucine/isoleucine/valine/benzoate)	- none -
fig|6666666.401844.peg.1553	CDS	CP017403.1	1574757	1575542	3	+	786	ABC transporter, permease protein 2 (cluster 4, leucine/isoleucine/valine/benzoate)	- none -
fig|6666666.401844.peg.1554	CDS	CP017403.1	1576445	1575918	-2	-	528	Phenylacetate-CoA oxygenase/reductase, PaaK subunit	- none -
fig|6666666.401844.peg.1555	CDS	CP017403.1	1577157	1576534	-3	-	624	putative membrane protein	- none -
fig|6666666.401844.peg.1559	CDS	CP017403.1	1581252	1580278	-3	-	975	Uncharacterized MFS-type transporter	- none -
fig|6666666.401844.peg.1566	CDS	CP017403.1	1590929	1587699	-2	-	3231	RND efflux system, inner membrane transporter	- none -
fig|6666666.401844.peg.1568	CDS	CP017403.1	1592613	1592365	-3	-	249	hypothetical protein	- none -
fig|6666666.401844.peg.1569	CDS	CP017403.1	1592984	1592610	-2	-	375	Putative DNA-binding protein	- none -
fig|6666666.401844.peg.1571	CDS	CP017403.1	1594866	1594276	-3	-	591	putative lipoprotein	- none -
fig|6666666.401844.peg.1577	CDS	CP017403.1	1600378	1599407	-1	-	972	ABC transporter, substrate-binding protein (cluster 7, di-/tri-carboxylate)	- none -
fig|6666666.401844.peg.1578	CDS	CP017403.1	1601520	1600576	-3	-	945	Long-chain-fatty-acid--CoA ligase (EC 6.2.1.3)	Biotin biosynthesis; <br>Biotin synthesis cluster; <br>Fatty acid metabolism cluster
fig|6666666.401844.peg.1579	CDS	CP017403.1	1602117	1601545	-3	-	573	Long-chain-fatty-acid--CoA ligase (EC 6.2.1.3)	Biotin biosynthesis; <br>Biotin synthesis cluster; <br>Fatty acid metabolism cluster
fig|6666666.401844.peg.1582	CDS	CP017403.1	1604942	1604178	-2	-	765	Transcriptional regulator, GntR family	- none -
fig|6666666.401844.peg.1584	CDS	CP017403.1	1607098	1605911	-1	-	1188	3-ketoacyl-CoA thiolase (EC 2.3.1.16) @ Acetyl-CoA acetyltransferase (EC 2.3.1.9)	Acetyl-CoA fermentation to Butyrate; <br>Biotin biosynthesis; <br>Biotin synthesis cluster; <br>Butanol Biosynthesis; <br>Butyrate metabolism cluster; <br>CBSS-246196.1.peg.364; <br>Fatty acid metabolism cluster; <br>Isoleucine degradation; <br>Polyhydroxybutyrate metabolism; <br>Polyhydroxybutyrate metabolism
fig|6666666.401844.peg.1586	CDS	CP017403.1	1608908	1607646	-2	-	1263	ABC transporter, ATP-binding protein	- none -
fig|6666666.401844.peg.1588	CDS	CP017403.1	1610936	1609935	-2	-	1002	Glycine betaine/L-proline transport substrate-binding protein ProX (TC 3.A.1.12.1)	- none -
fig|6666666.401844.peg.1589	CDS	CP017403.1	1612338	1611388	-3	-	951	Mobile element protein	- none -
fig|6666666.401844.peg.1591	CDS	CP017403.1	1613881	1615053	1	+	1173	Multidrug resistance transporter, Bcr/CflA family	Copper homeostasis
fig|6666666.401844.peg.1595	CDS	CP017403.1	1619012	1618062	-2	-	951	Mobile element protein	- none -
fig|6666666.401844.peg.1596	CDS	CP017403.1	1619030	1619149	2	+	120	Trehalose synthase (EC 5.4.99.16)	Trehalose Biosynthesis
fig|6666666.401844.peg.1598	CDS	CP017403.1	1619849	1620361	2	+	513	Transcriptional regulator, MarR family	- none -
fig|6666666.401844.peg.1604	CDS	CP017403.1	1627406	1627801	2	+	396	putative membrane protein	- none -
fig|6666666.401844.peg.1605	CDS	CP017403.1	1629218	1627824	-2	-	1395	Amidase family protein bll0246	- none -
fig|6666666.401844.peg.1607	CDS	CP017403.1	1630344	1630616	3	+	273	hypothetical protein	- none -
fig|6666666.401844.peg.1609	CDS	CP017403.1	1637564	1637436	-2	-	129	putative acetyltransferase	- none -
fig|6666666.401844.peg.1610	CDS	CP017403.1	1637582	1638532	2	+	951	hypothetical protein	- none -
fig|6666666.401844.peg.1613	CDS	CP017403.1	1641517	1640972	-1	-	546	Transcriptional regulator, AcrR family	- none -
fig|6666666.401844.peg.1617	CDS	CP017403.1	1645938	1646702	3	+	765	putative membrane protein	- none -
fig|6666666.401844.peg.1619	CDS	CP017403.1	1648258	1647104	-1	-	1155	Putative transferase	- none -
fig|6666666.401844.peg.1620	CDS	CP017403.1	1648958	1648233	-2	-	726	Polysaccharide deacetylase	- none -
fig|6666666.401844.peg.1622	CDS	CP017403.1	1652028	1650916	-3	-	1113	Putative transferase	- none -
fig|6666666.401844.peg.1623	CDS	CP017403.1	1652777	1652025	-2	-	753	Putative transferase	- none -
fig|6666666.401844.peg.1624	CDS	CP017403.1	1653625	1652774	-1	-	852	Polysaccharide deacetylase	- none -
fig|6666666.401844.peg.1625	CDS	CP017403.1	1654721	1653618	-2	-	1104	Putative transferase	- none -
fig|6666666.401844.peg.1636	CDS	CP017403.1	1672042	1672701	1	+	660	ortholog of Bordetella pertussis (BX470248) BP2342	- none -
fig|6666666.401844.peg.1647	CDS	CP017403.1	1682730	1683230	3	+	501	TRAP-type transport system, large permease component, predicted N-acetylneuraminate transporter	- none -
fig|6666666.401844.peg.1648	CDS	CP017403.1	1683271	1684548	1	+	1278	TRAP-type transport system, large permease component, predicted N-acetylneuraminate transporter	- none -
fig|6666666.401844.peg.1649	CDS	CP017403.1	1684647	1685597	3	+	951	Phenylacetate-CoA oxygenase/reductase, PaaK subunit	- none -
fig|6666666.401844.peg.1650	CDS	CP017403.1	1686188	1685613	-2	-	576	putative membrane protein	- none -
fig|6666666.401844.peg.1651	CDS	CP017403.1	1686723	1686229	-3	-	495	putative membrane protein	- none -
fig|6666666.401844.peg.1652	CDS	CP017403.1	1688125	1686815	-1	-	1311	Citrate synthase (si) (EC 2.3.3.1)	Glyoxylate bypass; <br>TCA Cycle
fig|6666666.401844.peg.1658	CDS	CP017403.1	1692721	1691864	-1	-	858	Transcriptional regulator, GntR family	- none -
fig|6666666.401844.peg.1660	CDS	CP017403.1	1694183	1694500	2	+	318	Methylisocitrate lyase (EC 4.1.3.30)	Methylcitrate cycle; <br>Propionate-CoA to Succinate Module
fig|6666666.401844.peg.1661	CDS	CP017403.1	1694596	1695078	1	+	483	Methylisocitrate lyase (EC 4.1.3.30)	Methylcitrate cycle; <br>Propionate-CoA to Succinate Module
fig|6666666.401844.peg.1668	CDS	CP017403.1	1703916	1704098	3	+	183	hypothetical protein	- none -
fig|6666666.401844.peg.1669	CDS	CP017403.1	1704231	1704956	3	+	726	Putative transmembrane protein	- none -
fig|6666666.401844.peg.1671	CDS	CP017403.1	1705836	1707500	3	+	1665	Acetyl-CoA synthetase (EC 6.2.1.1)	- none -
fig|6666666.401844.peg.1675	CDS	CP017403.1	1710205	1709804	-1	-	402	hypothetical protein	- none -
fig|6666666.401844.peg.1676	CDS	CP017403.1	1710709	1710230	-1	-	480	4-carboxymuconolactone decarboxylase domain/alkylhydroperoxidase AhpD family core domain protein	- none -
fig|6666666.401844.peg.1681	CDS	CP017403.1	1715360	1715076	-2	-	285	hypothetical protein	- none -
fig|6666666.401844.peg.1684	CDS	CP017403.1	1718908	1717958	-1	-	951	Transposase	- none -
fig|6666666.401844.peg.1685	CDS	CP017403.1	1720940	1719141	-2	-	1800	Xaa-Pro aminopeptidase (EC 3.4.11.9)	Aminopeptidases (EC 3.4.11.-)
fig|6666666.401844.peg.1695	CDS	CP017403.1	1731473	1731156	-2	-	318	Succinyl-CoA:3-ketoacid-coenzyme A transferase subunit A (EC 2.8.3.5)	Catechol branch of beta-ketoadipate pathway; <br>Leucine Degradation and HMG-CoA Metabolism
fig|6666666.401844.peg.1696	CDS	CP017403.1	1731853	1731425	-1	-	429	Succinyl-CoA:3-ketoacid-coenzyme A transferase subunit A (EC 2.8.3.5)	Catechol branch of beta-ketoadipate pathway; <br>Leucine Degradation and HMG-CoA Metabolism
fig|6666666.401844.peg.1699	CDS	CP017403.1	1734260	1735144	2	+	885	Nucleoside-diphosphate-sugar epimerases	CBSS-296591.1.peg.2330
fig|6666666.401844.peg.1704	CDS	CP017403.1	1740718	1738739	-1	-	1980	Acetyl-CoA synthetase (EC 6.2.1.1)	- none -
fig|6666666.401844.peg.1705	CDS	CP017403.1	1741673	1740930	-2	-	744	Uncharacterized MFS-type transporter	- none -
fig|6666666.401844.peg.1708	CDS	CP017403.1	1744793	1745452	2	+	660	putative lipoprotein	- none -
fig|6666666.401844.peg.1710	CDS	CP017403.1	1746207	1747157	3	+	951	Mobile element protein	- none -
fig|6666666.401844.peg.1713	CDS	CP017403.1	1751003	1749786	-2	-	1218	ABC transporter, substrate-binding protein (cluster 4, leucine/isoleucine/valine/benzoate)	- none -
fig|6666666.401844.peg.1714	CDS	CP017403.1	1751143	1752063	1	+	921	Transcriptional regulator, LysR family	- none -
fig|6666666.401844.peg.1719	CDS	CP017403.1	1755654	1756364	3	+	711	Integral membrane protein	- none -
fig|6666666.401844.peg.1720	CDS	CP017403.1	1756546	1757499	1	+	954	BUG/TctC family periplasmic protein	- none -
fig|6666666.401844.peg.1722	CDS	CP017403.1	1758469	1758582	1	+	114	Threonine synthase (EC 4.2.3.1)	Threonine and Homoserine Biosynthesis
fig|6666666.401844.peg.1724	CDS	CP017403.1	1761535	1760615	-1	-	921	Transcriptional regulator, LysR family	- none -
fig|6666666.401844.peg.1733	CDS	CP017403.1	1770315	1769716	-3	-	600	RNA polymerase sigma factor RpoE	Transcription initiation, bacterial sigma factors
fig|6666666.401844.peg.1734	CDS	CP017403.1	1770812	1770312	-2	-	501	Integral membrane protein	- none -
fig|6666666.401844.peg.1737	CDS	CP017403.1	1773407	1772655	-2	-	753	3-oxoacyl-[acyl-carrier protein] reductase (EC 1.1.1.100)	CBSS-246196.1.peg.364; <br>Fatty Acid Biosynthesis FASII
fig|6666666.401844.peg.1746	CDS	CP017403.1	1779651	1781057	3	+	1407	putative membrane protein	- none -
fig|6666666.401844.peg.1747	CDS	CP017403.1	1781012	1781398	2	+	387	putative membrane protein	- none -
fig|6666666.401844.peg.1748	CDS	CP017403.1	1782646	1781405	-1	-	1242	Uncharacterized MFS-type transporter	- none -
fig|6666666.401844.peg.1750	CDS	CP017403.1	1784408	1783458	-2	-	951	Mobile element protein	- none -
fig|6666666.401844.peg.1751	CDS	CP017403.1	1785289	1784507	-1	-	783	D-beta-hydroxybutyrate dehydrogenase (EC 1.1.1.30)	Polyhydroxybutyrate metabolism
fig|6666666.401844.peg.1759	CDS	CP017403.1	1794341	1795564	2	+	1224	Multidrug resistance transporter, Bcr/CflA family	Copper homeostasis
fig|6666666.401844.peg.1761	CDS	CP017403.1	1798156	1798833	1	+	678	UPF0056 inner membrane protein MarC	- none -
fig|6666666.401844.peg.1764	CDS	CP017403.1	1800303	1800157	-3	-	147	hypothetical protein	- none -
fig|6666666.401844.peg.1772	CDS	CP017403.1	1808110	1809069	1	+	960	Thioredoxin reductase (EC 1.8.1.9)	Thioredoxin-disulfide reductase; <br>pyrimidine conversions
fig|6666666.401844.peg.1775	CDS	CP017403.1	1810187	1811137	2	+	951	hypothetical protein	- none -
fig|6666666.401844.peg.1778	CDS	CP017403.1	1814072	1814170	2	+	99	hypothetical protein	- none -
fig|6666666.401844.peg.1785	CDS	CP017403.1	1823315	1822365	-2	-	951	hypothetical protein	- none -
fig|6666666.401844.peg.1786	CDS	CP017403.1	1824364	1823414	-1	-	951	hypothetical protein	- none -
fig|6666666.401844.peg.1787	CDS	CP017403.1	1825704	1824463	-3	-	1242	hypothetical protein	- none -
fig|6666666.401844.peg.1790	CDS	CP017403.1	1828492	1828917	1	+	426	hypothetical protein	- none -
fig|6666666.401844.peg.1791	CDS	CP017403.1	1829321	1828959	-2	-	363	Putative periplasmic cytochrome type-C oxidoreductase signal peptide protein (EC 1.-.-.-)	- none -
fig|6666666.401844.peg.1792	CDS	CP017403.1	1829687	1829334	-2	-	354	Putative periplasmic cytochrome type-C oxidoreductase signal peptide protein (EC 1.-.-.-)	- none -
fig|6666666.401844.peg.1793	CDS	CP017403.1	1829836	1829684	-1	-	153	Deoxyuridine 5&#39;-triphosphate nucleotidohydrolase	- none -
fig|6666666.401844.peg.1794	CDS	CP017403.1	1829854	1830804	1	+	951	hypothetical protein	- none -
fig|6666666.401844.peg.1797	CDS	CP017403.1	1833524	1832982	-2	-	543	Acetyltransferase, GNAT family	- none -
fig|6666666.401844.peg.1798	CDS	CP017403.1	1833936	1833562	-3	-	375	hypothetical protein	- none -
fig|6666666.401844.peg.1804	CDS	CP017403.1	1841764	1841522	-1	-	243	hypothetical protein	- none -
fig|6666666.401844.peg.1813	CDS	CP017403.1	1850892	1850101	-3	-	792	Putative hydrolase	- none -
fig|6666666.401844.peg.1814	CDS	CP017403.1	1852341	1850905	-3	-	1437	Immune-responsive protein 1	- none -
fig|6666666.401844.peg.1815	CDS	CP017403.1	1853343	1852357	-3	-	987	BUG/TctC family periplasmic protein	- none -
fig|6666666.401844.peg.1816	CDS	CP017403.1	1854229	1853381	-1	-	849	Formyltetrahydrofolate deformylase (EC 3.5.1.10)	5-FCL-like protein; <br>One-carbon metabolism by tetrahydropterines
fig|6666666.401844.peg.1824	CDS	CP017403.1	1863609	1862758	-3	-	852	Methenyltetrahydrofolate cyclohydrolase (EC 3.5.4.9) / Methylenetetrahydrofolate dehydrogenase (NADP+) (EC 1.5.1.5)	5-FCL-like protein; <br>One-carbon metabolism by tetrahydropterines; <br>One-carbon metabolism by tetrahydropterines
fig|6666666.401844.peg.1825	CDS	CP017403.1	1864590	1863637	-3	-	954	BUG/TctC family periplasmic protein	- none -
fig|6666666.401844.peg.1826	CDS	CP017403.1	1865543	1864593	-2	-	951	Phenylacetate-CoA oxygenase/reductase, PaaK subunit	- none -
fig|6666666.401844.peg.1827	CDS	CP017403.1	1865957	1865625	-2	-	333	Type II/IV secretion system protein TadC, associated with Flp pilus assembly	Widespread colonization island
fig|6666666.401844.peg.1828	CDS	CP017403.1	1868427	1865968	-3	-	2460	Type II/IV secretion system ATP hydrolase TadA/VirB11/CpaF, TadA subfamily	Widespread colonization island
fig|6666666.401844.peg.1830	CDS	CP017403.1	1870678	1869833	-1	-	846	Flp pilus assembly protein RcpC/CpaB	Widespread colonization island
fig|6666666.401844.peg.1831	CDS	CP017403.1	1871925	1870675	-3	-	1251	hypothetical protein	- none -
fig|6666666.401844.peg.1832	CDS	CP017403.1	1873238	1871922	-2	-	1317	hypothetical protein	- none -
fig|6666666.401844.peg.1833	CDS	CP017403.1	1873498	1873235	-1	-	264	Integral membrane protein	- none -
fig|6666666.401844.peg.1835	CDS	CP017403.1	1874545	1873850	-1	-	696	Fumarylacetoacetase (EC 3.7.1.2)	Homogentisate pathway of aromatic compound degradation; <br>Pterin carbinolamine dehydratase; <br>Salicylate and gentisate catabolism
fig|6666666.401844.peg.1836	CDS	CP017403.1	1874733	1874608	-3	-	126	hypothetical protein	- none -
fig|6666666.401844.peg.1843	CDS	CP017403.1	1880735	1880016	-2	-	720	Integral membrane protein	- none -
fig|6666666.401844.peg.1844	CDS	CP017403.1	1881508	1880894	-1	-	615	Integral membrane protein	- none -
fig|6666666.401844.peg.1847	CDS	CP017403.1	1884539	1883937	-2	-	603	hypothetical protein	- none -
fig|6666666.401844.peg.1854	CDS	CP017403.1	1892462	1894138	2	+	1677	Uncharacterized MFS-type transporter	- none -
fig|6666666.401844.peg.1855	CDS	CP017403.1	1895184	1894390	-3	-	795	Enoyl-CoA hydratase (EC 4.2.1.17)	Acetyl-CoA fermentation to Butyrate; <br>Butanol Biosynthesis; <br>Butyrate metabolism cluster; <br>Fatty acid metabolism cluster; <br>Isoleucine degradation; <br>Polyhydroxybutyrate metabolism; <br>Valine degradation
fig|6666666.401844.peg.1856	CDS	CP017403.1	1896258	1895194	-3	-	1065	ABC transporter, ATP-binding protein (cluster 1, maltose/g3p/polyamine/iron); ABC transporter, ATP-binding protein (cluster 10, nitrate/sulfonate/bicarbonate)	- none -
fig|6666666.401844.peg.1857	CDS	CP017403.1	1898006	1896255	-2	-	1752	Ferric iron ABC transporter, permease protein	Iron acquisition in Streptococcus
fig|6666666.401844.peg.1858	CDS	CP017403.1	1899072	1898035	-3	-	1038	ABC transporter, substrate-binding protein (cluster 1, maltose/g3p/polyamine/iron)	- none -
fig|6666666.401844.peg.1860	CDS	CP017403.1	1900300	1899857	-1	-	444	Acyl dehydratase	CBSS-246196.1.peg.364
fig|6666666.401844.peg.1861	CDS	CP017403.1	1900693	1900301	-1	-	393	ortholog of Bordetella pertussis (BX470248) BP2556	- none -
fig|6666666.401844.peg.1862	CDS	CP017403.1	1901864	1900701	-2	-	1164	Acetyl-CoA acetyltransferase	- none -
fig|6666666.401844.peg.1863	CDS	CP017403.1	1902080	1902967	2	+	888	Transcriptional regulator, LysR family	- none -
fig|6666666.401844.peg.1864	CDS	CP017403.1	1903167	1904291	3	+	1125	L-carnitine dehydratase/bile acid-inducible protein F	- none -
fig|6666666.401844.peg.1865	CDS	CP017403.1	1904759	1904343	-2	-	417	hypothetical protein	- none -
fig|6666666.401844.peg.1867	CDS	CP017403.1	1907189	1905852	-2	-	1338	Aspartate carbamoyltransferase (EC 2.1.3.2)	- none -
fig|6666666.401844.peg.1868	CDS	CP017403.1	1907667	1907254	-3	-	414	Integral membrane protein	- none -
fig|6666666.401844.peg.1869	CDS	CP017403.1	1908103	1907669	-1	-	435	putative lipoprotein	- none -
fig|6666666.401844.peg.1870	CDS	CP017403.1	1908360	1908229	-3	-	132	entericidin A anti-toxin precursor	- none -
fig|6666666.401844.peg.1872	CDS	CP017403.1	1909750	1909418	-1	-	333	no significant database hits	- none -
fig|6666666.401844.peg.1874	CDS	CP017403.1	1911438	1910488	-3	-	951	Mobile element protein	- none -
fig|6666666.401844.peg.1877	CDS	CP017403.1	1912611	1913702	3	+	1092	hypothetical protein	- none -
fig|6666666.401844.peg.1884	CDS	CP017403.1	1920403	1919453	-1	-	951	hypothetical protein	- none -
fig|6666666.401844.peg.1885	CDS	CP017403.1	1921452	1920502	-3	-	951	Mobile element protein	- none -
fig|6666666.401844.peg.1887	CDS	CP017403.1	1923400	1921952	-1	-	1449	DNA-binding transcriptional regulator, MocR family / aminotransferase domain	- none -
fig|6666666.401844.peg.1888	CDS	CP017403.1	1923511	1924461	1	+	951	Mobile element protein	- none -
fig|6666666.401844.peg.1889	CDS	CP017403.1	1924560	1925510	3	+	951	Mobile element protein	- none -
fig|6666666.401844.peg.1891	CDS	CP017403.1	1926151	1927017	1	+	867	Mobile element protein	- none -
fig|6666666.401844.peg.1892	CDS	CP017403.1	1927947	1926997	-3	-	951	Mobile element protein	- none -
fig|6666666.401844.peg.1893	CDS	CP017403.1	1927965	1928150	3	+	186	hypothetical protein	- none -
fig|6666666.401844.peg.1894	CDS	CP017403.1	1929108	1928395	-3	-	714	no significant database hits	- none -
fig|6666666.401844.peg.1895	CDS	CP017403.1	1929458	1929231	-2	-	228	Acetyltransferase	- none -
fig|6666666.401844.peg.1897	CDS	CP017403.1	1930500	1931534	3	+	1035	Integral membrane protein	- none -
fig|6666666.401844.peg.1898	CDS	CP017403.1	1932481	1931531	-1	-	951	Mobile element protein	- none -
fig|6666666.401844.peg.1899	CDS	CP017403.1	1932499	1932888	1	+	390	Transcriptional regulator, MerR family	Cobalt-zinc-cadmium resistance
fig|6666666.401844.peg.1900	CDS	CP017403.1	1933421	1932897	-2	-	525	Putative DNA-binding protein	- none -
fig|6666666.401844.peg.1901	CDS	CP017403.1	1933694	1933425	-2	-	270	hypothetical protein	- none -
fig|6666666.401844.peg.1902	CDS	CP017403.1	1934954	1933893	-2	-	1062	Transcriptional regulator, LacI family	- none -
fig|6666666.401844.peg.1903	CDS	CP017403.1	1936672	1935038	-1	-	1635	ABC transporter, ATP-binding protein (cluster 5, nickel/peptides/opines) / ABC transporter, ATP-binding protein (cluster 5, nickel/peptides/opines)	- none -
fig|6666666.401844.peg.1904	CDS	CP017403.1	1937528	1936674	-2	-	855	ABC transporter, permease protein 2 (cluster 5, nickel/peptides/opines)	- none -
fig|6666666.401844.peg.1905	CDS	CP017403.1	1938465	1937506	-3	-	960	ABC transporter, permease protein 1 (cluster 5, nickel/peptides/opines)	- none -
fig|6666666.401844.peg.1906	CDS	CP017403.1	1939980	1938469	-3	-	1512	ABC transporter, substrate-binding protein (cluster 5, nickel/peptides/opines)	- none -
fig|6666666.401844.peg.1907	CDS	CP017403.1	1941024	1940020	-3	-	1005	Acetylornithine deacetylase (EC 3.5.1.16)	Arginine Biosynthesis -- gjo; <br>Arginine Biosynthesis extended
fig|6666666.401844.peg.1908	CDS	CP017403.1	1941280	1941032	-1	-	249	Acetylornithine deacetylase (EC 3.5.1.16)	Arginine Biosynthesis -- gjo; <br>Arginine Biosynthesis extended
fig|6666666.401844.peg.1909	CDS	CP017403.1	1941925	1941455	-1	-	471	hypothetical protein	- none -
fig|6666666.401844.peg.1910	CDS	CP017403.1	1942572	1941961	-3	-	612	Putative membrane transport protein	- none -
fig|6666666.401844.peg.1911	CDS	CP017403.1	1943226	1942603	-3	-	624	Transcriptional regulator	- none -
fig|6666666.401844.peg.1913	CDS	CP017403.1	1946115	1944874	-3	-	1242	Uncharacterized MFS-type transporter	- none -
fig|6666666.401844.peg.1916	CDS	CP017403.1	1949030	1948350	-2	-	681	no significant database hits	- none -
fig|6666666.401844.peg.1917	CDS	CP017403.1	1949192	1950034	2	+	843	Transcriptional regulator, LysR family	- none -
fig|6666666.401844.peg.1918	CDS	CP017403.1	1951168	1950197	-1	-	972	Transcriptional regulator, AraC family	- none -
fig|6666666.401844.peg.1919	CDS	CP017403.1	1951340	1952218	2	+	879	hypothetical protein	- none -
fig|6666666.401844.peg.1920	CDS	CP017403.1	1953311	1952241	-2	-	1071	putative membrane protein	- none -
fig|6666666.401844.peg.1921	CDS	CP017403.1	1954302	1953352	-3	-	951	hypothetical protein	- none -
fig|6666666.401844.peg.1922	CDS	CP017403.1	1954320	1954538	3	+	219	Catalase	- none -
fig|6666666.401844.peg.1925	CDS	CP017403.1	1957853	1959514	2	+	1662	Intracellular protease	- none -
fig|6666666.401844.peg.1926	CDS	CP017403.1	1960727	1959492	-2	-	1236	hypothetical protein	- none -
fig|6666666.401844.peg.1927	CDS	CP017403.1	1961529	1960735	-3	-	795	ABC transporter, permease protein (cluster 10, nitrate/sulfonate/bicarbonate)	- none -
fig|6666666.401844.peg.1928	CDS	CP017403.1	1962329	1961526	-2	-	804	ABC transporter, ATP-binding protein	- none -
fig|6666666.401844.peg.1929	CDS	CP017403.1	1963333	1962356	-1	-	978	ABC transporter, substrate-binding protein (cluster 10, nitrate/sulfonate/bicarbonate)	- none -
fig|6666666.401844.peg.1930	CDS	CP017403.1	1964933	1963362	-2	-	1572	Exoenzymes regulatory protein AepA precursor	- none -
fig|6666666.401844.peg.1931	CDS	CP017403.1	1965765	1964944	-3	-	822	Transcriptional regulator, IclR family	Homogentisate pathway of aromatic compound degradation
fig|6666666.401844.peg.1932	CDS	CP017403.1	1966671	1966180	-3	-	492	putative C4-dicarboxylate transporter	- none -
fig|6666666.401844.peg.1933	CDS	CP017403.1	1967258	1966653	-2	-	606	putative C4-dicarboxylate transporter	- none -
fig|6666666.401844.peg.1934	CDS	CP017403.1	1967354	1967512	2	+	159	Uncharacterized MFS-type transporter	- none -
fig|6666666.401844.peg.1935	CDS	CP017403.1	1968908	1967490	-2	-	1419	Uncharacterized MFS-type transporter	- none -
fig|6666666.401844.peg.1936	CDS	CP017403.1	1968996	1969622	3	+	627	Transcriptional regulator, AcrR family	- none -
fig|6666666.401844.peg.1941	CDS	CP017403.1	1976601	1975651	-3	-	951	Phenylacetate-CoA oxygenase/reductase, PaaK subunit	- none -
fig|6666666.401844.peg.1942	CDS	CP017403.1	1976802	1977611	3	+	810	Enoyl-CoA hydratase (EC 4.2.1.17)	Acetyl-CoA fermentation to Butyrate; <br>Butanol Biosynthesis; <br>Butyrate metabolism cluster; <br>Fatty acid metabolism cluster; <br>Isoleucine degradation; <br>Polyhydroxybutyrate metabolism; <br>Valine degradation
fig|6666666.401844.peg.1943	CDS	CP017403.1	1977736	1978686	1	+	951	Mobile element protein	- none -
fig|6666666.401844.peg.1946	CDS	CP017403.1	1980236	1979895	-2	-	342	Ferredoxin, 2Fe-2S	Alanine biosynthesis; <br>Soluble cytochromes and functionally related electron carriers
fig|6666666.401844.peg.1958	CDS	CP017403.1	1992830	1991880	-2	-	951	Mobile element protein	- none -
fig|6666666.401844.peg.1960	CDS	CP017403.1	1994362	1993631	-1	-	732	BUG/TctC family periplasmic protein	- none -
fig|6666666.401844.peg.1961	CDS	CP017403.1	1995038	1994397	-2	-	642	3-oxoadipate CoA-transferase subunit B (EC 2.8.3.6)	Catechol branch of beta-ketoadipate pathway
fig|6666666.401844.peg.1962	CDS	CP017403.1	1995747	1995031	-3	-	717	3-oxoadipate CoA-transferase subunit A (EC 2.8.3.6)	Catechol branch of beta-ketoadipate pathway
fig|6666666.401844.peg.1963	CDS	CP017403.1	1996157	1995744	-2	-	414	Putative acyl-CoA dehydrogenase	- none -
fig|6666666.401844.peg.1964	CDS	CP017403.1	1996738	1996166	-1	-	573	Putative acyl-CoA dehydrogenase	- none -
fig|6666666.401844.peg.1965	CDS	CP017403.1	1997909	1996731	-2	-	1179	Putative acyl-CoA dehydrogenase	- none -
fig|6666666.401844.peg.1966	CDS	CP017403.1	1998688	1997912	-1	-	777	3-oxoacyl-[acyl-carrier protein] reductase	- none -
fig|6666666.401844.peg.1967	CDS	CP017403.1	1999867	1998710	-1	-	1158	putative thiolase	- none -
fig|6666666.401844.peg.1968	CDS	CP017403.1	2000295	1999864	-3	-	432	hypothetical protein	- none -
fig|6666666.401844.peg.1969	CDS	CP017403.1	2001089	2000292	-2	-	798	Enoyl-CoA hydratase (EC 4.2.1.17)	Acetyl-CoA fermentation to Butyrate; <br>Butanol Biosynthesis; <br>Butyrate metabolism cluster; <br>Fatty acid metabolism cluster; <br>Isoleucine degradation; <br>Polyhydroxybutyrate metabolism; <br>Valine degradation
fig|6666666.401844.peg.1970	CDS	CP017403.1	2001510	2001109	-3	-	402	hypothetical protein	- none -
fig|6666666.401844.peg.1971	CDS	CP017403.1	2002548	2001577	-3	-	972	BUG/TctC family periplasmic protein	- none -
fig|6666666.401844.peg.1972	CDS	CP017403.1	2003837	2002614	-2	-	1224	L-carnitine dehydratase/bile acid-inducible protein F	- none -
fig|6666666.401844.peg.1973	CDS	CP017403.1	2004065	2005015	2	+	951	Transcriptional regulator, LysR family	- none -
fig|6666666.401844.peg.1978	CDS	CP017403.1	2011353	2011913	3	+	561	putative membrane protein	- none -
fig|6666666.401844.peg.1979	CDS	CP017403.1	2012225	2012025	-2	-	201	Cold shock protein of CSP family	- none -
fig|6666666.401844.peg.1980	CDS	CP017403.1	2013137	2012571	-2	-	567	Putative transmembrane protein	- none -
fig|6666666.401844.peg.1981	CDS	CP017403.1	2013424	2013221	-1	-	204	Cold shock protein of CSP family	- none -
fig|6666666.401844.peg.1982	CDS	CP017403.1	2014051	2013731	-1	-	321	hypothetical protein	- none -
fig|6666666.401844.peg.1983	CDS	CP017403.1	2014374	2014093	-3	-	282	putative membrane protein	- none -
fig|6666666.401844.peg.1984	CDS	CP017403.1	2015707	2014451	-1	-	1257	hypothetical protein	- none -
fig|6666666.401844.peg.1985	CDS	CP017403.1	2016090	2016419	3	+	330	hypothetical protein	- none -
fig|6666666.401844.peg.1991	CDS	CP017403.1	2023134	2025746	3	+	2613	hypothetical protein	- none -
fig|6666666.401844.peg.1994	CDS	CP017403.1	2029566	2029940	3	+	375	hypothetical protein	- none -
fig|6666666.401844.peg.1995	CDS	CP017403.1	2030887	2029937	-1	-	951	Mobile element protein	- none -
fig|6666666.401844.peg.1996	CDS	CP017403.1	2032986	2030986	-3	-	2001	16S rRNA (cytosine(967)-C(5))-methyltransferase (EC 2.1.1.176)	RNA methylation
fig|6666666.401844.peg.2002	CDS	CP017403.1	2039786	2040259	2	+	474	Transcriptional regulator, AsnC family	- none -
fig|6666666.401844.peg.2003	CDS	CP017403.1	2041206	2040256	-3	-	951	hypothetical protein	- none -
fig|6666666.401844.peg.2004	CDS	CP017403.1	2041757	2041317	-2	-	441	hypothetical protein	- none -
fig|6666666.401844.peg.2005	CDS	CP017403.1	2043115	2041886	-1	-	1230	Membrane-bound lytic murein transglycosylase B	- none -
fig|6666666.401844.peg.2009	CDS	CP017403.1	2047529	2045757	-2	-	1773	Efflux ABC transporter, permease/ATP-binding protein Reut_A2584	- none -
fig|6666666.401844.peg.2010	CDS	CP017403.1	2048046	2047831	-3	-	216	Efflux ABC transporter, permease/ATP-binding protein Reut_A2584	- none -
fig|6666666.401844.peg.2011	CDS	CP017403.1	2048311	2050860	1	+	2550	Cyanophycin synthase (EC 6.3.2.29)(EC 6.3.2.30)	Cyanophycin Metabolism
fig|6666666.401844.peg.2012	CDS	CP017403.1	2050931	2053504	2	+	2574	Cyanophycin synthase (EC 6.3.2.29)(EC 6.3.2.30)	Cyanophycin Metabolism
fig|6666666.401844.peg.2015	CDS	CP017403.1	2054221	2054559	1	+	339	hypothetical protein	- none -
fig|6666666.401844.peg.2016	CDS	CP017403.1	2055658	2054708	-1	-	951	Mobile element protein	- none -
fig|6666666.401844.peg.2022	CDS	CP017403.1	2062325	2060910	-2	-	1416	Dihydrolipoamide dehydrogenase (EC 1.8.1.4)	5-FCL-like protein; <br>Glycine cleavage system; <br>Leucine Degradation and HMG-CoA Metabolism; <br>TCA Cycle
fig|6666666.401844.peg.2023	CDS	CP017403.1	2063187	2062459	-3	-	729	putative glutaredoxin	- none -
fig|6666666.401844.peg.2024	CDS	CP017403.1	2063526	2063326	-3	-	201	hypothetical protein	- none -
fig|6666666.401844.peg.2025	CDS	CP017403.1	2063702	2064100	2	+	399	Transcriptional regulator, MerR family	Cobalt-zinc-cadmium resistance
fig|6666666.401844.peg.2027	CDS	CP017403.1	2066395	2065643	-1	-	753	hypothetical protein	- none -
fig|6666666.401844.peg.2028	CDS	CP017403.1	2067283	2066684	-1	-	600	hypothetical protein	- none -
fig|6666666.401844.peg.2031	CDS	CP017403.1	2069845	2069066	-1	-	780	Protein-L-isoaspartate O-methyltransferase (EC 2.1.1.77)	Protein-L-isoaspartate O-methyltransferase; <br>Stationary phase repair cluster; <br>Ton and Tol transport systems
fig|6666666.401844.peg.2034	CDS	CP017403.1	2071629	2072645	3	+	1017	Mobile element protein	- none -
fig|6666666.401844.peg.2037	CDS	CP017403.1	2075690	2075538	-2	-	153	hypothetical protein	- none -
fig|6666666.401844.peg.2039	CDS	CP017403.1	2076570	2076953	3	+	384	Thioredoxin	- none -
fig|6666666.401844.peg.2041	CDS	CP017403.1	2078546	2077596	-2	-	951	Mobile element protein	- none -
fig|6666666.401844.peg.2042	CDS	CP017403.1	2079494	2078628	-2	-	867	ABC transporter, substrate-binding protein (cluster 3, basic aa/glutamine/opines)	- none -
fig|6666666.401844.peg.2043	CDS	CP017403.1	2080304	2079531	-2	-	774	ABC transporter, permease protein (cluster 10, nitrate/sulfonate/bicarbonate)	- none -
fig|6666666.401844.peg.2044	CDS	CP017403.1	2081299	2080301	-1	-	999	ABC transporter, substrate-binding protein (cluster 10, nitrate/sulfonate/bicarbonate)	- none -
fig|6666666.401844.peg.2045	CDS	CP017403.1	2082160	2081384	-1	-	777	ABC transporter, ATP-binding protein	- none -
fig|6666666.401844.peg.2047	CDS	CP017403.1	2084300	2085424	2	+	1125	TRAP-type C4-dicarboxylate transport system, periplasmic component	TRAP Transporter collection
fig|6666666.401844.peg.2048	CDS	CP017403.1	2085551	2086174	2	+	624	TRAP-type C4-dicarboxylate transport system, small permease component	TRAP Transporter collection
fig|6666666.401844.peg.2049	CDS	CP017403.1	2086171	2088072	1	+	1902	TRAP-type C4-dicarboxylate transport system, large permease component	TRAP Transporter collection
fig|6666666.401844.peg.2051	CDS	CP017403.1	2089929	2088928	-3	-	1002	Muramoyltetrapeptide carboxypeptidase (EC 3.4.17.13)	Metallocarboxypeptidases (EC 3.4.17.-); <br>Murein Hydrolases; <br>Recycling of Peptidoglycan Amino Acids
fig|6666666.401844.peg.2054	CDS	CP017403.1	2091419	2091285	-2	-	135	putative membrane protein	- none -
fig|6666666.401844.peg.2055	CDS	CP017403.1	2091437	2092387	2	+	951	hypothetical protein	- none -
fig|6666666.401844.peg.2056	CDS	CP017403.1	2092962	2092420	-3	-	543	hypothetical protein	- none -
fig|6666666.401844.peg.2057	CDS	CP017403.1	2093956	2093006	-1	-	951	hypothetical protein	- none -
fig|6666666.401844.peg.2058	CDS	CP017403.1	2093974	2094093	1	+	120	Catalase (EC 1.11.1.6)	Oxidative stress; <br>Protection from Reactive Oxygen Species
fig|6666666.401844.peg.2065	CDS	CP017403.1	2100516	2101262	3	+	747	BUG/TctC family periplasmic protein	- none -
fig|6666666.401844.peg.2066	CDS	CP017403.1	2102203	2101253	-1	-	951	Phenylacetate-CoA oxygenase/reductase, PaaK subunit	- none -
fig|6666666.401844.peg.2067	CDS	CP017403.1	2102598	2102302	-3	-	297	putative membrane protein	- none -
fig|6666666.401844.peg.2068	CDS	CP017403.1	2102720	2103622	2	+	903	Transcriptional regulator, LysR family	- none -
fig|6666666.401844.peg.2069	CDS	CP017403.1	2104340	2103627	-2	-	714	Putative short-chain dehydrogenase	- none -
fig|6666666.401844.peg.2070	CDS	CP017403.1	2105325	2104354	-3	-	972	BUG/TctC family periplasmic protein	- none -
fig|6666666.401844.peg.2071	CDS	CP017403.1	2105429	2106841	2	+	1413	hypothetical protein	- none -
fig|6666666.401844.peg.2072	CDS	CP017403.1	2107075	2107425	1	+	351	Transcriptional regulator, ArsR family	CBSS-1085.1.peg.1363
fig|6666666.401844.peg.2073	CDS	CP017403.1	2107429	2108616	1	+	1188	Uncharacterized MFS-type transporter	- none -
fig|6666666.401844.peg.2074	CDS	CP017403.1	2108791	2108660	-1	-	132	hypothetical protein	- none -
fig|6666666.401844.peg.2077	CDS	CP017403.1	2109965	2109774	-2	-	192	Transcriptional regulator, LysR family	- none -
fig|6666666.401844.peg.2078	CDS	CP017403.1	2110071	2111021	3	+	951	hypothetical protein	- none -
fig|6666666.401844.peg.2079	CDS	CP017403.1	2111446	2111018	-1	-	429	hypothetical protein	- none -
fig|6666666.401844.peg.2080	CDS	CP017403.1	2111652	2111443	-3	-	210	Arylsulfatase (EC 3.1.6.1)	Alkanesulfonate assimilation; <br>Galactosylceramide and Sulfatide metabolism; <br>Sulfatases and sulfatase modifying factor 1
fig|6666666.401844.peg.2081	CDS	CP017403.1	2112833	2111640	-2	-	1194	Arylsulfatase (EC 3.1.6.1)	Alkanesulfonate assimilation; <br>Galactosylceramide and Sulfatide metabolism; <br>Sulfatases and sulfatase modifying factor 1
fig|6666666.401844.peg.2082	CDS	CP017403.1	2113867	2112848	-1	-	1020	BUG/TctC family periplasmic protein	- none -
fig|6666666.401844.peg.2083	CDS	CP017403.1	2113926	2114879	3	+	954	Transcriptional regulator, LysR family	- none -
fig|6666666.401844.peg.2084	CDS	CP017403.1	2115881	2114889	-2	-	993	BUG/TctC family periplasmic protein	- none -
fig|6666666.401844.peg.2085	CDS	CP017403.1	2116688	2115933	-2	-	756	3-oxoacyl-[acyl-carrier protein] reductase	- none -
fig|6666666.401844.peg.2086	CDS	CP017403.1	2117442	2116753	-3	-	690	Putative short-chain dehydrogenase	- none -
fig|6666666.401844.peg.2087	CDS	CP017403.1	2117664	2118614	3	+	951	Fumarylacetoacetase (EC 3.7.1.2)	Homogentisate pathway of aromatic compound degradation; <br>Pterin carbinolamine dehydratase; <br>Salicylate and gentisate catabolism
fig|6666666.401844.peg.2088	CDS	CP017403.1	2118645	2119841	3	+	1197	L-lactate dehydrogenase	- none -
fig|6666666.401844.peg.2089	CDS	CP017403.1	2119838	2120611	2	+	774	Putative short-chain dehydrogenase	- none -
fig|6666666.401844.peg.2090	CDS	CP017403.1	2120679	2121650	3	+	972	BUG/TctC family periplasmic protein	- none -
fig|6666666.401844.peg.2091	CDS	CP017403.1	2121736	2122680	1	+	945	Transcriptional regulator, LysR family	- none -
fig|6666666.401844.peg.2093	CDS	CP017403.1	2123771	2124394	2	+	624	Glutathione S-transferase (EC 2.5.1.18)	Glutathione: Non-redox reactions
fig|6666666.401844.peg.2094	CDS	CP017403.1	2124536	2124706	2	+	171	RelE-like translational repressor toxin	- none -
fig|6666666.401844.peg.2095	CDS	CP017403.1	2124709	2125008	1	+	300	Antitoxin to RelE-like translational repressor toxin	- none -
fig|6666666.401844.peg.2096	CDS	CP017403.1	2128096	2125022	-1	-	3075	hypothetical protein	- none -
fig|6666666.401844.peg.2098	CDS	CP017403.1	2128914	2130707	3	+	1794	Two-component system sensor histidine kinase	- none -
fig|6666666.401844.peg.2099	CDS	CP017403.1	2131708	2130761	-1	-	948	hypothetical protein	- none -
fig|6666666.401844.peg.2100	CDS	CP017403.1	2131813	2132763	1	+	951	Mobile element protein	- none -
fig|6666666.401844.peg.2102	CDS	CP017403.1	2134941	2133316	-3	-	1626	Arylsulfatase (EC 3.1.6.1)	Alkanesulfonate assimilation; <br>Galactosylceramide and Sulfatide metabolism; <br>Sulfatases and sulfatase modifying factor 1
fig|6666666.401844.peg.2110	CDS	CP017403.1	2143818	2144786	3	+	969	hypothetical protein	- none -
fig|6666666.401844.peg.2111	CDS	CP017403.1	2144964	2145953	3	+	990	BUG/TctC family periplasmic protein	- none -
fig|6666666.401844.peg.2112	CDS	CP017403.1	2146000	2146758	1	+	759	Oxidoreductase, short-chain dehydrogenase/reductase family (EC 1.1.1.-)	Capsular Polysaccharides Biosynthesis and Assembly
fig|6666666.401844.peg.2113	CDS	CP017403.1	2146948	2147685	1	+	738	putative membrane protein	- none -
fig|6666666.401844.peg.2114	CDS	CP017403.1	2147784	2148734	3	+	951	hypothetical protein	- none -
fig|6666666.401844.peg.2115	CDS	CP017403.1	2148797	2148922	2	+	126	ABC transporter, permease protein 2 (cluster 4, leucine/isoleucine/valine/benzoate)	- none -
fig|6666666.401844.peg.2116	CDS	CP017403.1	2148919	2149701	1	+	783	Branched-chain amino acid transport ATP-binding protein LivG (TC 3.A.1.4.1)	ABC transporter branched-chain amino acid (TC 3.A.1.4.1)
fig|6666666.401844.peg.2118	CDS	CP017403.1	2150636	2151238	2	+	603	Transcriptional regulator, AcrR family	- none -
fig|6666666.401844.peg.2120	CDS	CP017403.1	2152547	2152344	-2	-	204	Catalase (EC 1.11.1.6)	Oxidative stress; <br>Protection from Reactive Oxygen Species
fig|6666666.401844.peg.2121	CDS	CP017403.1	2152565	2153515	2	+	951	hypothetical protein	- none -
fig|6666666.401844.peg.2123	CDS	CP017403.1	2155834	2155061	-1	-	774	Oxidoreductase, short-chain dehydrogenase/reductase family (EC 1.1.1.-)	Capsular Polysaccharides Biosynthesis and Assembly
fig|6666666.401844.peg.2126	CDS	CP017403.1	2160144	2159119	-3	-	1026	UDP-N-acetylglucosaminuronic acid 4-epimerase (EC 5.1.3.7)	- none -
fig|6666666.401844.peg.2127	CDS	CP017403.1	2161445	2160156	-2	-	1290	UDP-N-acetyl-D-glucosamine 6-dehydrogenase (EC 1.1.1.136)	- none -
fig|6666666.401844.peg.2129	CDS	CP017403.1	2163452	2162562	-2	-	891	Capsular polysaccharide biosynthesis protein	- none -
fig|6666666.401844.peg.2130	CDS	CP017403.1	2165533	2163449	-1	-	2085	Capsular polysaccharide biosynthesis protein	- none -
fig|6666666.401844.peg.2134	CDS	CP017403.1	2168611	2168778	1	+	168	Putative glycosyltransferase	CBSS-296591.1.peg.2330
fig|6666666.401844.peg.2135	CDS	CP017403.1	2169142	2169927	1	+	786	Putative glycosyltransferase	CBSS-296591.1.peg.2330
fig|6666666.401844.peg.2136	CDS	CP017403.1	2169954	2172038	3	+	2085	hypothetical protein	- none -
fig|6666666.401844.peg.2138	CDS	CP017403.1	2175030	2174485	-3	-	546	DNA protection during starvation protein	- none -
fig|6666666.401844.peg.2139	CDS	CP017403.1	2176610	2175084	-2	-	1527	Malonate-semialdehyde dehydrogenase [inositol] (EC 1.2.1.18)	- none -
fig|6666666.401844.peg.2140	CDS	CP017403.1	2176709	2177635	2	+	927	Transcriptional regulator, LysR family	- none -
fig|6666666.401844.peg.2143	CDS	CP017403.1	2181147	2180761	-3	-	387	RidA/YER057c/UK114 superfamily protein	- none -
fig|6666666.401844.peg.2144	CDS	CP017403.1	2182871	2181324	-2	-	1548	putative autotransporter	- none -
fig|6666666.401844.peg.2145	CDS	CP017403.1	2183677	2183303	-1	-	375	putative autotransporter	- none -
fig|6666666.401844.peg.2147	CDS	CP017403.1	2185231	2184716	-1	-	516	Inner membrane transport protein YdhP	- none -
fig|6666666.401844.peg.2148	CDS	CP017403.1	2185836	2185186	-3	-	651	Inner membrane transport protein YdhP	- none -
fig|6666666.401844.peg.2149	CDS	CP017403.1	2185938	2186840	3	+	903	LysR-family transcriptional regulator PA1859	- none -
fig|6666666.401844.peg.2150	CDS	CP017403.1	2187681	2186905	-3	-	777	Ferredoxin--NADP(+) reductase (EC 1.18.1.2)	Biogenesis of cytochrome c oxidases
fig|6666666.401844.peg.2151	CDS	CP017403.1	2188003	2189052	1	+	1050	Ferric iron ABC transporter, iron-binding protein	Iron acquisition in Streptococcus
fig|6666666.401844.peg.2152	CDS	CP017403.1	2189176	2190846	1	+	1671	Ferric iron ABC transporter, permease protein	Iron acquisition in Streptococcus
fig|6666666.401844.peg.2153	CDS	CP017403.1	2190851	2191645	2	+	795	Ferric iron ABC transporter, ATP-binding protein	Iron acquisition in Streptococcus
fig|6666666.401844.peg.2154	CDS	CP017403.1	2192592	2191642	-3	-	951	Mobile element protein	- none -
fig|6666666.401844.peg.2155	CDS	CP017403.1	2193619	2192714	-1	-	906	Pirin	- none -
fig|6666666.401844.peg.2156	CDS	CP017403.1	2194395	2193697	-3	-	699	Pirin	- none -
fig|6666666.401844.peg.2157	CDS	CP017403.1	2194555	2195499	1	+	945	Transcriptional regulator, LysR family	- none -
fig|6666666.401844.peg.2162	CDS	CP017403.1	2201917	2200967	-1	-	951	Mobile element protein	- none -
fig|6666666.401844.peg.2166	CDS	CP017403.1	2207325	2208701	3	+	1377	Immune-responsive protein 1	- none -
fig|6666666.401844.peg.2169	CDS	CP017403.1	2210944	2211099	1	+	156	RelE-like translational repressor toxin	- none -
fig|6666666.401844.peg.2170	CDS	CP017403.1	2211112	2211240	1	+	129	RelE-like translational repressor toxin	- none -
fig|6666666.401844.peg.2171	CDS	CP017403.1	2211237	2211521	3	+	285	Antitoxin to RelE-like translational repressor toxin	- none -
fig|6666666.401844.peg.2174	CDS	CP017403.1	2213315	2213914	2	+	600	hypothetical protein	- none -
fig|6666666.401844.peg.2175	CDS	CP017403.1	2214689	2213919	-2	-	771	Putative oxidoreductase	- none -
fig|6666666.401844.peg.2181	CDS	CP017403.1	2220612	2219884	-3	-	729	Glutamine ABC transporter, ATP-binding protein GlnQ	- none -
fig|6666666.401844.peg.2184	CDS	CP017403.1	2223221	2222271	-2	-	951	Mobile element protein	- none -
fig|6666666.401844.peg.2185	CDS	CP017403.1	2224270	2223320	-1	-	951	Mobile element protein	- none -
fig|6666666.401844.peg.2186	CDS	CP017403.1	2224374	2225405	3	+	1032	hypothetical protein	- none -
fig|6666666.401844.peg.2188	CDS	CP017403.1	2229633	2229121	-3	-	513	hypothetical protein	- none -
fig|6666666.401844.peg.2189	CDS	CP017403.1	2229777	2230736	3	+	960	Transcriptional regulator, LysR family	- none -
fig|6666666.401844.peg.2190	CDS	CP017403.1	2230832	2231509	2	+	678	hypothetical protein	- none -
fig|6666666.401844.peg.2191	CDS	CP017403.1	2231530	2232495	1	+	966	TRAP transporter solute receptor, unknown substrate 5	TRAP Transporter unknown substrate 5
fig|6666666.401844.peg.2192	CDS	CP017403.1	2232509	2233000	2	+	492	TRAP dicarboxylate transporter, DctQ subunit, unknown substrate 5	TRAP Transporter unknown substrate 5
fig|6666666.401844.peg.2193	CDS	CP017403.1	2232993	2233457	3	+	465	TRAP dicarboxylate transporter, DctM subunit, unknown substrate 5	TRAP Transporter unknown substrate 5
fig|6666666.401844.peg.2194	CDS	CP017403.1	2233475	2234293	2	+	819	TRAP dicarboxylate transporter, DctM subunit, unknown substrate 5	TRAP Transporter unknown substrate 5
fig|6666666.401844.peg.2195	CDS	CP017403.1	2234518	2235531	1	+	1014	TRAP transporter solute receptor, unknown substrate 5	TRAP Transporter unknown substrate 5
fig|6666666.401844.peg.2196	CDS	CP017403.1	2235538	2236038	1	+	501	TRAP dicarboxylate transporter, DctQ subunit, unknown substrate 5	TRAP Transporter unknown substrate 5
fig|6666666.401844.peg.2197	CDS	CP017403.1	2236031	2237146	2	+	1116	TRAP dicarboxylate transporter, DctM subunit, unknown substrate 5	TRAP Transporter unknown substrate 5
fig|6666666.401844.peg.2198	CDS	CP017403.1	2237148	2237330	3	+	183	TRAP dicarboxylate transporter, DctM subunit, unknown substrate 5	TRAP Transporter unknown substrate 5
[truncated: 3,216 more rows]

## Sheet: J447_duplicated
Feature ID	Type	Contig	Start	Stop	Frame	Strand	Length (bp)	Function	Subsystem	NCBI GI	locus
[truncated: 4,674 more rows]

[truncated: 3 more sheets: J448_duplicated, BPD1_duplicated, BPD2_duplicated]
