# Supplementary material for: Comparative genomics of whole-cell pertussis vaccine strains from India
Source: BMC Genomics. 2020 May 7;21:345. doi: 10.1186/s12864-020-6724-8 (PMC7204287; doi:10.1186/s12864-020-6724-8)
Supplement: Supplementary file 6 — Additional file 6. BLAST ATLAS. List of genes identified during BLAST ATLAS genome comparison with reference genome Tohama-I. [file 12864_2020_6724_MOESM6_ESM.xls]

## Sheet: Sheet1
Sequence ID	File	Locus Tag	Start	End	Gene	Product	Other	Hit Sequence ID	Hit File	Hit Locus	Hit Start	Hit End	Hit Gene	Hit Product	Other	Percent Identity
BX470248.1	Tohaama.gbk		175	1920		tRNA uridine 5-carboxymethylaminomethyl modification enzyme GidA	transl_table:11 desc:Bordetella pertussis TohamaI	CP017403.1	J446.gbk		1	1920		tRNA-5-carboxymethylaminomethyl-2- thiouridine(34) synthesis protein MnmG	transl_table:11 desc:Bordetella pertussis J446	100
BX470248.1	Tohaama.gbk		175	1920		tRNA uridine 5-carboxymethylaminomethyl modification enzyme GidA	transl_table:11 desc:Bordetella pertussis TohamaI	CP034182.1	BPD1.gbk		4005972	4007891		tRNA-5-carboxymethylaminomethyl-2- thiouridine(34) synthesis protein MnmG	desc:Unknown sp. BPD1 transl_table:11	100
BX470248.1	Tohaama.gbk		175	1920		tRNA uridine 5-carboxymethylaminomethyl modification enzyme GidA	transl_table:11 desc:Bordetella pertussis TohamaI	CP034101.1	BPD2.gbk		946448	948367		tRNA-5-carboxymethylaminomethyl-2- thiouridine(34) synthesis protein MnmG	desc:Bordetella pertussis BPD2 transl_table:11	100
BX470248.1	Tohaama.gbk		175	1920		tRNA uridine 5-carboxymethylaminomethyl modification enzyme GidA	transl_table:11 desc:Bordetella pertussis TohamaI	CP017402.1	J445.gbk		1	1920		tRNA-5-carboxymethylaminomethyl-2- thiouridine(34) synthesis protein MnmG	desc:Bordetella pertussis J445 transl_table:11	100
BX470248.1	Tohaama.gbk		175	1920		tRNA uridine 5-carboxymethylaminomethyl modification enzyme GidA	transl_table:11 desc:Bordetella pertussis TohamaI	CP017404.1	J447.gbk		1	1920		tRNA-5-carboxymethylaminomethyl-2- thiouridine(34) synthesis protein MnmG	desc:Bordetella pertussis J447 transl_table:11	100
BX470248.1	Tohaama.gbk		175	1920		tRNA uridine 5-carboxymethylaminomethyl modification enzyme GidA	transl_table:11 desc:Bordetella pertussis TohamaI	NODE_29_length_31167_cov_33.359280	BP165.gbk		24371	26290		tRNA-5-carboxymethylaminomethyl-2- thiouridine(34) synthesis protein MnmG	desc:Bordetella Pertussis 165 transl_table:11	100
BX470248.1	Tohaama.gbk		175	1920		tRNA uridine 5-carboxymethylaminomethyl modification enzyme GidA	transl_table:11 desc:Bordetella pertussis TohamaI	CP017405.1	J448.gbk		1	1920		tRNA-5-carboxymethylaminomethyl-2- thiouridine(34) synthesis protein MnmG	transl_table:11 desc:Bordetella pertussis J448	100
BX470248.1	Tohaama.gbk		1917	2609		rRNA small subunit 7-methylguanosine (m7G) methyltransferase GidB	transl_table:11 desc:Bordetella pertussis TohamaI	CP017405.1	J448.gbk		1917	2609		16S rRNA (guanine(527)-N(7))-methyltransferase (EC 2.1.1.170)	EC_number:2.1.1.170 transl_table:11 desc:Bordetella pertussis J448	100
BX470248.1	Tohaama.gbk		1917	2609		rRNA small subunit 7-methylguanosine (m7G) methyltransferase GidB	transl_table:11 desc:Bordetella pertussis TohamaI	CP034101.1	BPD2.gbk		948364	949056		16S rRNA (guanine(527)-N(7))-methyltransferase (EC 2.1.1.170)	EC_number:2.1.1.170 transl_table:11 desc:Bordetella pertussis BPD2	100
BX470248.1	Tohaama.gbk		1917	2609		rRNA small subunit 7-methylguanosine (m7G) methyltransferase GidB	transl_table:11 desc:Bordetella pertussis TohamaI	NODE_29_length_31167_cov_33.359280	BP165.gbk		26287	26979		16S rRNA (guanine(527)-N(7))-methyltransferase (EC 2.1.1.170)	EC_number:2.1.1.170 transl_table:11 desc:Bordetella Pertussis 165	100
BX470248.1	Tohaama.gbk		1917	2609		rRNA small subunit 7-methylguanosine (m7G) methyltransferase GidB	transl_table:11 desc:Bordetella pertussis TohamaI	CP017402.1	J445.gbk		1917	2609		16S rRNA (guanine(527)-N(7))-methyltransferase (EC 2.1.1.170)	EC_number:2.1.1.170 transl_table:11 desc:Bordetella pertussis J445	100
BX470248.1	Tohaama.gbk		1917	2609		rRNA small subunit 7-methylguanosine (m7G) methyltransferase GidB	transl_table:11 desc:Bordetella pertussis TohamaI	CP034182.1	BPD1.gbk		4007888	4008580		16S rRNA (guanine(527)-N(7))-methyltransferase (EC 2.1.1.170)	transl_table:11 EC_number:2.1.1.170 desc:Unknown sp. BPD1	100
BX470248.1	Tohaama.gbk		1917	2609		rRNA small subunit 7-methylguanosine (m7G) methyltransferase GidB	transl_table:11 desc:Bordetella pertussis TohamaI	CP017404.1	J447.gbk		1917	2609		16S rRNA (guanine(527)-N(7))-methyltransferase (EC 2.1.1.170)	desc:Bordetella pertussis J447 EC_number:2.1.1.170 transl_table:11	100
BX470248.1	Tohaama.gbk		1917	2609		rRNA small subunit 7-methylguanosine (m7G) methyltransferase GidB	transl_table:11 desc:Bordetella pertussis TohamaI	CP017403.1	J446.gbk		1917	2609		16S rRNA (guanine(527)-N(7))-methyltransferase (EC 2.1.1.170)	EC_number:2.1.1.170 transl_table:11 desc:Bordetella pertussis J446	100
BX470248.1	Tohaama.gbk		2606	3403		Chromosome (plasmid) partitioning protein ParA	transl_table:11 desc:Bordetella pertussis TohamaI	CP017404.1	J447.gbk		2606	3403		Chromosome (plasmid) partitioning protein ParA	transl_table:11 desc:Bordetella pertussis J447	100
BX470248.1	Tohaama.gbk		2606	3403		Chromosome (plasmid) partitioning protein ParA	transl_table:11 desc:Bordetella pertussis TohamaI	CP034101.1	BPD2.gbk		949053	949850		Chromosome (plasmid) partitioning protein ParA	desc:Bordetella pertussis BPD2 transl_table:11	100
BX470248.1	Tohaama.gbk		2606	3403		Chromosome (plasmid) partitioning protein ParA	transl_table:11 desc:Bordetella pertussis TohamaI	NODE_29_length_31167_cov_33.359280	BP165.gbk		26976	27773		Chromosome (plasmid) partitioning protein ParA	transl_table:11 desc:Bordetella Pertussis 165	100
BX470248.1	Tohaama.gbk		2606	3403		Chromosome (plasmid) partitioning protein ParA	transl_table:11 desc:Bordetella pertussis TohamaI	CP017402.1	J445.gbk		2606	3403		Chromosome (plasmid) partitioning protein ParA	desc:Bordetella pertussis J445 transl_table:11	100
BX470248.1	Tohaama.gbk		2606	3403		Chromosome (plasmid) partitioning protein ParA	transl_table:11 desc:Bordetella pertussis TohamaI	CP017405.1	J448.gbk		2606	3403		Chromosome (plasmid) partitioning protein ParA	transl_table:11 desc:Bordetella pertussis J448	100
BX470248.1	Tohaama.gbk		2606	3403		Chromosome (plasmid) partitioning protein ParA	transl_table:11 desc:Bordetella pertussis TohamaI	CP034182.1	BPD1.gbk		4008577	4009374		Chromosome (plasmid) partitioning protein ParA	desc:Unknown sp. BPD1 transl_table:11	100
BX470248.1	Tohaama.gbk		2606	3403		Chromosome (plasmid) partitioning protein ParA	transl_table:11 desc:Bordetella pertussis TohamaI	CP017403.1	J446.gbk		2606	3403		Chromosome (plasmid) partitioning protein ParA	transl_table:11 desc:Bordetella pertussis J446	100
BX470248.1	Tohaama.gbk		3656	4171		Putative acetyltransferase, GnaT family	desc:Bordetella pertussis TohamaI transl_table:11	CP017404.1	J447.gbk		3410	4171		Acetyltransferase, GNAT family	desc:Bordetella pertussis J447 transl_table:11	100
BX470248.1	Tohaama.gbk		3656	4171		Putative acetyltransferase, GnaT family	desc:Bordetella pertussis TohamaI transl_table:11	CP034101.1	BPD2.gbk		949857	950618		Acetyltransferase, GNAT family	desc:Bordetella pertussis BPD2 transl_table:11	100
BX470248.1	Tohaama.gbk		3656	4171		Putative acetyltransferase, GnaT family	desc:Bordetella pertussis TohamaI transl_table:11	CP017402.1	J445.gbk		3410	4171		Acetyltransferase, GNAT family	desc:Bordetella pertussis J445 transl_table:11	100
BX470248.1	Tohaama.gbk		3656	4171		Putative acetyltransferase, GnaT family	desc:Bordetella pertussis TohamaI transl_table:11	CP034182.1	BPD1.gbk		4009381	4010142		Acetyltransferase, GNAT family	transl_table:11 desc:Unknown sp. BPD1	100
BX470248.1	Tohaama.gbk		3656	4171		Putative acetyltransferase, GnaT family	desc:Bordetella pertussis TohamaI transl_table:11	CP017403.1	J446.gbk		3410	4171		Acetyltransferase, GNAT family	desc:Bordetella pertussis J446 transl_table:11	100
BX470248.1	Tohaama.gbk		3656	4171		Putative acetyltransferase, GnaT family	desc:Bordetella pertussis TohamaI transl_table:11	NODE_29_length_31167_cov_33.359280	BP165.gbk		27780	28541		Acetyltransferase, GNAT family	transl_table:11 desc:Bordetella Pertussis 165	100
BX470248.1	Tohaama.gbk		3656	4171		Putative acetyltransferase, GnaT family	desc:Bordetella pertussis TohamaI transl_table:11	CP017405.1	J448.gbk		3410	4171		Acetyltransferase, GNAT family	transl_table:11 desc:Bordetella pertussis J448	100
BX470248.1	Tohaama.gbk		4215	5132		Chromosome (plasmid) partitioning protein ParB	transl_table:11 desc:Bordetella pertussis TohamaI	CP017404.1	J447.gbk		4215	5132		Chromosome (plasmid) partitioning protein ParB	transl_table:11 desc:Bordetella pertussis J447	100
BX470248.1	Tohaama.gbk		4215	5132		Chromosome (plasmid) partitioning protein ParB	transl_table:11 desc:Bordetella pertussis TohamaI	CP034182.1	BPD1.gbk		4010186	4011103		Chromosome (plasmid) partitioning protein ParB	desc:Unknown sp. BPD1 transl_table:11	100
BX470248.1	Tohaama.gbk		4215	5132		Chromosome (plasmid) partitioning protein ParB	transl_table:11 desc:Bordetella pertussis TohamaI	CP017405.1	J448.gbk		4215	5132		Chromosome (plasmid) partitioning protein ParB	transl_table:11 desc:Bordetella pertussis J448	100
BX470248.1	Tohaama.gbk		4215	5132		Chromosome (plasmid) partitioning protein ParB	transl_table:11 desc:Bordetella pertussis TohamaI	CP017402.1	J445.gbk		4215	5132		Chromosome (plasmid) partitioning protein ParB	desc:Bordetella pertussis J445 transl_table:11	100
BX470248.1	Tohaama.gbk		4215	5132		Chromosome (plasmid) partitioning protein ParB	transl_table:11 desc:Bordetella pertussis TohamaI	CP017403.1	J446.gbk		4215	5132		Chromosome (plasmid) partitioning protein ParB	transl_table:11 desc:Bordetella pertussis J446	100
BX470248.1	Tohaama.gbk		4215	5132		Chromosome (plasmid) partitioning protein ParB	transl_table:11 desc:Bordetella pertussis TohamaI	NODE_29_length_31167_cov_33.359280	BP165.gbk		28585	29502		Chromosome (plasmid) partitioning protein ParB	desc:Bordetella Pertussis 165 transl_table:11	100
BX470248.1	Tohaama.gbk		4215	5132		Chromosome (plasmid) partitioning protein ParB	transl_table:11 desc:Bordetella pertussis TohamaI	CP034101.1	BPD2.gbk		950662	951579		Chromosome (plasmid) partitioning protein ParB	transl_table:11 desc:Bordetella pertussis BPD2	100
BX470248.1	Tohaama.gbk		5125	5910		L-asparaginase (EC 3.5.1.1)	transl_table:11 EC_number:3.5.1.1 desc:Bordetella pertussis TohamaI	CP017402.1	J445.gbk		5125	5910		L-asparaginase (EC 3.5.1.1)	transl_table:11 EC_number:3.5.1.1 desc:Bordetella pertussis J445	100
BX470248.1	Tohaama.gbk		5125	5910		L-asparaginase (EC 3.5.1.1)	transl_table:11 EC_number:3.5.1.1 desc:Bordetella pertussis TohamaI	CP017405.1	J448.gbk		5125	5910		L-asparaginase (EC 3.5.1.1)	transl_table:11 EC_number:3.5.1.1 desc:Bordetella pertussis J448	100
BX470248.1	Tohaama.gbk		5125	5910		L-asparaginase (EC 3.5.1.1)	transl_table:11 EC_number:3.5.1.1 desc:Bordetella pertussis TohamaI	CP034101.1	BPD2.gbk		951572	952357		L-asparaginase (EC 3.5.1.1)	EC_number:3.5.1.1 transl_table:11 desc:Bordetella pertussis BPD2	100
BX470248.1	Tohaama.gbk		5125	5910		L-asparaginase (EC 3.5.1.1)	transl_table:11 EC_number:3.5.1.1 desc:Bordetella pertussis TohamaI	NODE_29_length_31167_cov_33.359280	BP165.gbk		29495	30280		L-asparaginase (EC 3.5.1.1)	EC_number:3.5.1.1 transl_table:11 desc:Bordetella Pertussis 165	100
BX470248.1	Tohaama.gbk		5125	5910		L-asparaginase (EC 3.5.1.1)	transl_table:11 EC_number:3.5.1.1 desc:Bordetella pertussis TohamaI	CP017404.1	J447.gbk		5125	5910		L-asparaginase (EC 3.5.1.1)	transl_table:11 EC_number:3.5.1.1 desc:Bordetella pertussis J447	100
BX470248.1	Tohaama.gbk		5125	5910		L-asparaginase (EC 3.5.1.1)	transl_table:11 EC_number:3.5.1.1 desc:Bordetella pertussis TohamaI	CP017403.1	J446.gbk		5125	5910		L-asparaginase (EC 3.5.1.1)	desc:Bordetella pertussis J446 EC_number:3.5.1.1 transl_table:11	100
BX470248.1	Tohaama.gbk		5125	5910		L-asparaginase (EC 3.5.1.1)	transl_table:11 EC_number:3.5.1.1 desc:Bordetella pertussis TohamaI	CP034182.1	BPD1.gbk		4011096	4011881		L-asparaginase (EC 3.5.1.1)	desc:Unknown sp. BPD1 EC_number:3.5.1.1 transl_table:11	100
BX470248.1	Tohaama.gbk		5944	6126		L-asparaginase (EC 3.5.1.1)	desc:Bordetella pertussis TohamaI transl_table:11 EC_number:3.5.1.1	CP017403.1	J446.gbk		5944	6126		L-asparaginase (EC 3.5.1.1)	desc:Bordetella pertussis J446 EC_number:3.5.1.1 transl_table:11	100
BX470248.1	Tohaama.gbk		5944	6126		L-asparaginase (EC 3.5.1.1)	desc:Bordetella pertussis TohamaI transl_table:11 EC_number:3.5.1.1	CP017404.1	J447.gbk		5944	6126		L-asparaginase (EC 3.5.1.1)	EC_number:3.5.1.1 transl_table:11 desc:Bordetella pertussis J447	100
BX470248.1	Tohaama.gbk		5944	6126		L-asparaginase (EC 3.5.1.1)	desc:Bordetella pertussis TohamaI transl_table:11 EC_number:3.5.1.1	NODE_29_length_31167_cov_33.359280	BP165.gbk		30314	30496		L-asparaginase (EC 3.5.1.1)	transl_table:11 EC_number:3.5.1.1 desc:Bordetella Pertussis 165	100
BX470248.1	Tohaama.gbk		5944	6126		L-asparaginase (EC 3.5.1.1)	desc:Bordetella pertussis TohamaI transl_table:11 EC_number:3.5.1.1	CP034101.1	BPD2.gbk		952391	952573		L-asparaginase (EC 3.5.1.1)	desc:Bordetella pertussis BPD2 EC_number:3.5.1.1 transl_table:11	100
BX470248.1	Tohaama.gbk		5944	6126		L-asparaginase (EC 3.5.1.1)	desc:Bordetella pertussis TohamaI transl_table:11 EC_number:3.5.1.1	CP017405.1	J448.gbk		5944	6126		L-asparaginase (EC 3.5.1.1)	desc:Bordetella pertussis J448 EC_number:3.5.1.1 transl_table:11	100
BX470248.1	Tohaama.gbk		5944	6126		L-asparaginase (EC 3.5.1.1)	desc:Bordetella pertussis TohamaI transl_table:11 EC_number:3.5.1.1	CP034182.1	BPD1.gbk		4011915	4012097		L-asparaginase (EC 3.5.1.1)	desc:Unknown sp. BPD1 EC_number:3.5.1.1 transl_table:11	100
BX470248.1	Tohaama.gbk		5944	6126		L-asparaginase (EC 3.5.1.1)	desc:Bordetella pertussis TohamaI transl_table:11 EC_number:3.5.1.1	CP017402.1	J445.gbk		5944	6126		L-asparaginase (EC 3.5.1.1)	transl_table:11 EC_number:3.5.1.1 desc:Bordetella pertussis J445	100
BX470248.1	Tohaama.gbk		6986	7912		Translation elongation factor Tu	transl_table:11 desc:Bordetella pertussis TohamaI	CP017405.1	J448.gbk		4127722	4128912		Translation elongation factor Tu	desc:Bordetella pertussis J448 transl_table:11	100
BX470248.1	Tohaama.gbk		6986	7912		Translation elongation factor Tu	transl_table:11 desc:Bordetella pertussis TohamaI	CP034182.1	BPD1.gbk		3748549	3749739		Translation elongation factor Tu	transl_table:11 desc:Unknown sp. BPD1	100
BX470248.1	Tohaama.gbk		6986	7912		Translation elongation factor Tu	transl_table:11 desc:Bordetella pertussis TohamaI	CP017405.1	J448.gbk		6722	7912		Translation elongation factor Tu	transl_table:11 desc:Bordetella pertussis J448	100
BX470248.1	Tohaama.gbk		6986	7912		Translation elongation factor Tu	transl_table:11 desc:Bordetella pertussis TohamaI	CP017402.1	J445.gbk		6722	7912		Translation elongation factor Tu	desc:Bordetella pertussis J445 transl_table:11	100
BX470248.1	Tohaama.gbk		6986	7912		Translation elongation factor Tu	transl_table:11 desc:Bordetella pertussis TohamaI	CP017402.1	J445.gbk		3870310	3871500		Translation elongation factor Tu	transl_table:11 desc:Bordetella pertussis J445	100
BX470248.1	Tohaama.gbk		6986	7912		Translation elongation factor Tu	transl_table:11 desc:Bordetella pertussis TohamaI	CP017404.1	J447.gbk		3998733	3999923		Translation elongation factor Tu	transl_table:11 desc:Bordetella pertussis J447	100
BX470248.1	Tohaama.gbk		6986	7912		Translation elongation factor Tu	transl_table:11 desc:Bordetella pertussis TohamaI	CP034101.1	BPD2.gbk		953169	954359		Translation elongation factor Tu	desc:Bordetella pertussis BPD2 transl_table:11	100
BX470248.1	Tohaama.gbk		6986	7912		Translation elongation factor Tu	transl_table:11 desc:Bordetella pertussis TohamaI	CP017403.1	J446.gbk		6722	7912		Translation elongation factor Tu	transl_table:11 desc:Bordetella pertussis J446	100
BX470248.1	Tohaama.gbk		6986	7912		Translation elongation factor Tu	transl_table:11 desc:Bordetella pertussis TohamaI	CP017403.1	J446.gbk		4037497	4038687		Translation elongation factor Tu	transl_table:11 desc:Bordetella pertussis J446	100
BX470248.1	Tohaama.gbk		6986	7912		Translation elongation factor Tu	transl_table:11 desc:Bordetella pertussis TohamaI	CP034182.1	BPD1.gbk		4012693	4013883		Translation elongation factor Tu	desc:Unknown sp. BPD1 transl_table:11	100
BX470248.1	Tohaama.gbk		6986	7912		Translation elongation factor Tu	transl_table:11 desc:Bordetella pertussis TohamaI	NODE_264_length_1192_cov_69.547085	BP165.gbk		2	1192		Translation elongation factor Tu	desc:Bordetella Pertussis 165 transl_table:11	100
BX470248.1	Tohaama.gbk		6986	7912		Translation elongation factor Tu	transl_table:11 desc:Bordetella pertussis TohamaI	CP017404.1	J447.gbk		6722	7912		Translation elongation factor Tu	desc:Bordetella pertussis J447 transl_table:11	100
BX470248.1	Tohaama.gbk		6986	7912		Translation elongation factor Tu	transl_table:11 desc:Bordetella pertussis TohamaI	CP034101.1	BPD2.gbk		688856	690046		Translation elongation factor Tu	desc:Bordetella pertussis BPD2 transl_table:11	100
BX470248.1	Tohaama.gbk		8250	8531		Preprotein translocase subunit SecE (TC 3.A.5.1.1)	desc:Bordetella pertussis TohamaI transl_table:11	CP034101.1	BPD2.gbk		954697	954978		Protein translocase subunit SecE	desc:Bordetella pertussis BPD2 transl_table:11	100
BX470248.1	Tohaama.gbk		8250	8531		Preprotein translocase subunit SecE (TC 3.A.5.1.1)	desc:Bordetella pertussis TohamaI transl_table:11	CP034182.1	BPD1.gbk		4014179	4014502		Protein translocase subunit SecE	desc:Unknown sp. BPD1 transl_table:11	100
BX470248.1	Tohaama.gbk		8250	8531		Preprotein translocase subunit SecE (TC 3.A.5.1.1)	desc:Bordetella pertussis TohamaI transl_table:11	CP017404.1	J447.gbk		8250	8531		Protein translocase subunit SecE	transl_table:11 desc:Bordetella pertussis J447	100
BX470248.1	Tohaama.gbk		8250	8531		Preprotein translocase subunit SecE (TC 3.A.5.1.1)	desc:Bordetella pertussis TohamaI transl_table:11	NODE_69_length_19523_cov_33.241078	BP165.gbk		18828	19151		Protein translocase subunit SecE	desc:Bordetella Pertussis 165 transl_table:11	100
BX470248.1	Tohaama.gbk		8250	8531		Preprotein translocase subunit SecE (TC 3.A.5.1.1)	desc:Bordetella pertussis TohamaI transl_table:11	CP017402.1	J445.gbk		8250	8531		Protein translocase subunit SecE	transl_table:11 desc:Bordetella pertussis J445	100
BX470248.1	Tohaama.gbk		8250	8531		Preprotein translocase subunit SecE (TC 3.A.5.1.1)	desc:Bordetella pertussis TohamaI transl_table:11	CP017403.1	J446.gbk		8250	8531		Protein translocase subunit SecE	desc:Bordetella pertussis J446 transl_table:11	100
BX470248.1	Tohaama.gbk		8250	8531		Preprotein translocase subunit SecE (TC 3.A.5.1.1)	desc:Bordetella pertussis TohamaI transl_table:11	CP017405.1	J448.gbk		8250	8531		Protein translocase subunit SecE	transl_table:11 desc:Bordetella pertussis J448	100
BX470248.1	Tohaama.gbk		8568	9074		Transcription antitermination protein NusG	transl_table:11 desc:Bordetella pertussis TohamaI	CP017404.1	J447.gbk		8541	9074		Transcription antitermination protein NusG	transl_table:11 desc:Bordetella pertussis J447	100
BX470248.1	Tohaama.gbk		8568	9074		Transcription antitermination protein NusG	transl_table:11 desc:Bordetella pertussis TohamaI	CP034101.1	BPD2.gbk		954988	955521		Transcription antitermination protein NusG	transl_table:11 desc:Bordetella pertussis BPD2	100
BX470248.1	Tohaama.gbk		8568	9074		Transcription antitermination protein NusG	transl_table:11 desc:Bordetella pertussis TohamaI	CP017402.1	J445.gbk		8541	9074		Transcription antitermination protein NusG	transl_table:11 desc:Bordetella pertussis J445	100
BX470248.1	Tohaama.gbk		8568	9074		Transcription antitermination protein NusG	transl_table:11 desc:Bordetella pertussis TohamaI	CP034182.1	BPD1.gbk		4014512	4015045		Transcription antitermination protein NusG	transl_table:11 desc:Unknown sp. BPD1	100
BX470248.1	Tohaama.gbk		8568	9074		Transcription antitermination protein NusG	transl_table:11 desc:Bordetella pertussis TohamaI	CP017405.1	J448.gbk		8541	9074		Transcription antitermination protein NusG	transl_table:11 desc:Bordetella pertussis J448	100
BX470248.1	Tohaama.gbk		8568	9074		Transcription antitermination protein NusG	transl_table:11 desc:Bordetella pertussis TohamaI	NODE_69_length_19523_cov_33.241078	BP165.gbk		18285	18818		Transcription antitermination protein NusG	transl_table:11 desc:Bordetella Pertussis 165	100
BX470248.1	Tohaama.gbk		8568	9074		Transcription antitermination protein NusG	transl_table:11 desc:Bordetella pertussis TohamaI	CP017403.1	J446.gbk		8541	9074		Transcription antitermination protein NusG	transl_table:11 desc:Bordetella pertussis J446	100
BX470248.1	Tohaama.gbk		9243	9569		LSU ribosomal protein L11p (L12e)	transl_table:11 desc:Bordetella pertussis TohamaI	CP017405.1	J448.gbk		9138	9569		LSU ribosomal protein L11p (L12e)	transl_table:11 desc:Bordetella pertussis J448	100
BX470248.1	Tohaama.gbk		9243	9569		LSU ribosomal protein L11p (L12e)	transl_table:11 desc:Bordetella pertussis TohamaI	CP017402.1	J445.gbk		9138	9569		LSU ribosomal protein L11p (L12e)	transl_table:11 desc:Bordetella pertussis J445	100
BX470248.1	Tohaama.gbk		9243	9569		LSU ribosomal protein L11p (L12e)	transl_table:11 desc:Bordetella pertussis TohamaI	CP034182.1	BPD1.gbk		4015109	4015540		LSU ribosomal protein L11p (L12e)	desc:Unknown sp. BPD1 transl_table:11	100
BX470248.1	Tohaama.gbk		9243	9569		LSU ribosomal protein L11p (L12e)	transl_table:11 desc:Bordetella pertussis TohamaI	CP017403.1	J446.gbk		9138	9569		LSU ribosomal protein L11p (L12e)	transl_table:11 desc:Bordetella pertussis J446	100
BX470248.1	Tohaama.gbk		9243	9569		LSU ribosomal protein L11p (L12e)	transl_table:11 desc:Bordetella pertussis TohamaI	CP034101.1	BPD2.gbk		955585	956016		LSU ribosomal protein L11p (L12e)	transl_table:11 desc:Bordetella pertussis BPD2	100
BX470248.1	Tohaama.gbk		9243	9569		LSU ribosomal protein L11p (L12e)	transl_table:11 desc:Bordetella pertussis TohamaI	NODE_69_length_19523_cov_33.241078	BP165.gbk		17790	18221		LSU ribosomal protein L11p (L12e)	desc:Bordetella Pertussis 165 transl_table:11	100
BX470248.1	Tohaama.gbk		9243	9569		LSU ribosomal protein L11p (L12e)	transl_table:11 desc:Bordetella pertussis TohamaI	CP017404.1	J447.gbk		9138	9569		LSU ribosomal protein L11p (L12e)	desc:Bordetella pertussis J447 transl_table:11	100
BX470248.1	Tohaama.gbk		9581	10270		LSU ribosomal protein L1p (L10Ae)	transl_table:11 desc:Bordetella pertussis TohamaI	CP017404.1	J447.gbk		9572	10270		LSU ribosomal protein L1p (L10Ae)	transl_table:11 desc:Bordetella pertussis J447	100
BX470248.1	Tohaama.gbk		9581	10270		LSU ribosomal protein L1p (L10Ae)	transl_table:11 desc:Bordetella pertussis TohamaI	NODE_69_length_19523_cov_33.241078	BP165.gbk		17089	17787		LSU ribosomal protein L1p (L10Ae)	desc:Bordetella Pertussis 165 transl_table:11	100
BX470248.1	Tohaama.gbk		9581	10270		LSU ribosomal protein L1p (L10Ae)	transl_table:11 desc:Bordetella pertussis TohamaI	CP017403.1	J446.gbk		9572	10270		LSU ribosomal protein L1p (L10Ae)	transl_table:11 desc:Bordetella pertussis J446	100
BX470248.1	Tohaama.gbk		9581	10270		LSU ribosomal protein L1p (L10Ae)	transl_table:11 desc:Bordetella pertussis TohamaI	CP017405.1	J448.gbk		9572	10270		LSU ribosomal protein L1p (L10Ae)	desc:Bordetella pertussis J448 transl_table:11	100
BX470248.1	Tohaama.gbk		9581	10270		LSU ribosomal protein L1p (L10Ae)	transl_table:11 desc:Bordetella pertussis TohamaI	CP034182.1	BPD1.gbk		4015543	4016241		LSU ribosomal protein L1p (L10Ae)	desc:Unknown sp. BPD1 transl_table:11	100
BX470248.1	Tohaama.gbk		9581	10270		LSU ribosomal protein L1p (L10Ae)	transl_table:11 desc:Bordetella pertussis TohamaI	CP017402.1	J445.gbk		9572	10270		LSU ribosomal protein L1p (L10Ae)	transl_table:11 desc:Bordetella pertussis J445	100
BX470248.1	Tohaama.gbk		9581	10270		LSU ribosomal protein L1p (L10Ae)	transl_table:11 desc:Bordetella pertussis TohamaI	CP034101.1	BPD2.gbk		956019	956717		LSU ribosomal protein L1p (L10Ae)	desc:Bordetella pertussis BPD2 transl_table:11	100
BX470248.1	Tohaama.gbk		10567	11037		LSU ribosomal protein L10p (P0)	transl_table:11 desc:Bordetella pertussis TohamaI	CP034101.1	BPD2.gbk		956960	957484		LSU ribosomal protein L10p (P0)	transl_table:11 desc:Bordetella pertussis BPD2	99.79
BX470248.1	Tohaama.gbk		10567	11037		LSU ribosomal protein L10p (P0)	transl_table:11 desc:Bordetella pertussis TohamaI	CP017404.1	J447.gbk		10513	11037		LSU ribosomal protein L10p (P0)	desc:Bordetella pertussis J447 transl_table:11	99.79
BX470248.1	Tohaama.gbk		10567	11037		LSU ribosomal protein L10p (P0)	transl_table:11 desc:Bordetella pertussis TohamaI	CP017405.1	J448.gbk		10513	11037		LSU ribosomal protein L10p (P0)	desc:Bordetella pertussis J448 transl_table:11	99.79
BX470248.1	Tohaama.gbk		10567	11037		LSU ribosomal protein L10p (P0)	transl_table:11 desc:Bordetella pertussis TohamaI	CP017403.1	J446.gbk		10513	11037		LSU ribosomal protein L10p (P0)	transl_table:11 desc:Bordetella pertussis J446	99.79
BX470248.1	Tohaama.gbk		10567	11037		LSU ribosomal protein L10p (P0)	transl_table:11 desc:Bordetella pertussis TohamaI	NODE_69_length_19523_cov_33.241078	BP165.gbk		16322	16846		LSU ribosomal protein L10p (P0)	transl_table:11 desc:Bordetella Pertussis 165	99.79
BX470248.1	Tohaama.gbk		10567	11037		LSU ribosomal protein L10p (P0)	transl_table:11 desc:Bordetella pertussis TohamaI	CP017402.1	J445.gbk		10513	11037		LSU ribosomal protein L10p (P0)	desc:Bordetella pertussis J445 transl_table:11	99.79
BX470248.1	Tohaama.gbk		10567	11037		LSU ribosomal protein L10p (P0)	transl_table:11 desc:Bordetella pertussis TohamaI	CP034182.1	BPD1.gbk		4016484	4017008		LSU ribosomal protein L10p (P0)	transl_table:11 desc:Unknown sp. BPD1	99.79
BX470248.1	Tohaama.gbk		11167	11502		LSU ribosomal protein L7/L12 (P1/P2)	transl_table:11 desc:Bordetella pertussis TohamaI	CP034182.1	BPD1.gbk		4017090	4017473		LSU ribosomal protein L7p/L12p (P1/P2)	transl_table:11 desc:Unknown sp. BPD1	100
BX470248.1	Tohaama.gbk		11167	11502		LSU ribosomal protein L7/L12 (P1/P2)	transl_table:11 desc:Bordetella pertussis TohamaI	CP017405.1	J448.gbk		11161	11502		LSU ribosomal protein L7p/L12p (P1/P2)	desc:Bordetella pertussis J448 transl_table:11	100
BX470248.1	Tohaama.gbk		11167	11502		LSU ribosomal protein L7/L12 (P1/P2)	transl_table:11 desc:Bordetella pertussis TohamaI	CP034101.1	BPD2.gbk		957608	957949		LSU ribosomal protein L7p/L12p (P1/P2)	transl_table:11 desc:Bordetella pertussis BPD2	100
BX470248.1	Tohaama.gbk		11167	11502		LSU ribosomal protein L7/L12 (P1/P2)	transl_table:11 desc:Bordetella pertussis TohamaI	CP017402.1	J445.gbk		11161	11502		LSU ribosomal protein L7p/L12p (P1/P2)	desc:Bordetella pertussis J445 transl_table:11	100
BX470248.1	Tohaama.gbk		11167	11502		LSU ribosomal protein L7/L12 (P1/P2)	transl_table:11 desc:Bordetella pertussis TohamaI	CP017404.1	J447.gbk		11161	11502		LSU ribosomal protein L7p/L12p (P1/P2)	transl_table:11 desc:Bordetella pertussis J447	100
BX470248.1	Tohaama.gbk		11167	11502		LSU ribosomal protein L7/L12 (P1/P2)	transl_table:11 desc:Bordetella pertussis TohamaI	CP017403.1	J446.gbk		11161	11502		LSU ribosomal protein L7p/L12p (P1/P2)	transl_table:11 desc:Bordetella pertussis J446	100
BX470248.1	Tohaama.gbk		11167	11502		LSU ribosomal protein L7/L12 (P1/P2)	transl_table:11 desc:Bordetella pertussis TohamaI	NODE_69_length_19523_cov_33.241078	BP165.gbk		15857	16198		LSU ribosomal protein L7p/L12p (P1/P2)	transl_table:11 desc:Bordetella Pertussis 165	100
BX470248.1	Tohaama.gbk		11662	15774		DNA-directed RNA polymerase beta subunit (EC 2.7.7.6)	EC_number:2.7.7.6 transl_table:11 desc:Bordetella pertussis TohamaI	CP017405.1	J448.gbk		11662	15774		DNA-directed RNA polymerase beta subunit (EC 2.7.7.6)	EC_number:2.7.7.6 transl_table:11 desc:Bordetella pertussis J448	100
BX470248.1	Tohaama.gbk		11662	15774		DNA-directed RNA polymerase beta subunit (EC 2.7.7.6)	EC_number:2.7.7.6 transl_table:11 desc:Bordetella pertussis TohamaI	CP034101.1	BPD2.gbk		958109	962221		DNA-directed RNA polymerase beta subunit (EC 2.7.7.6)	desc:Bordetella pertussis BPD2 EC_number:2.7.7.6 transl_table:11	100
BX470248.1	Tohaama.gbk		11662	15774		DNA-directed RNA polymerase beta subunit (EC 2.7.7.6)	EC_number:2.7.7.6 transl_table:11 desc:Bordetella pertussis TohamaI	CP017403.1	J446.gbk		11662	15774		DNA-directed RNA polymerase beta subunit (EC 2.7.7.6)	transl_table:11 EC_number:2.7.7.6 desc:Bordetella pertussis J446	100
BX470248.1	Tohaama.gbk		11662	15774		DNA-directed RNA polymerase beta subunit (EC 2.7.7.6)	EC_number:2.7.7.6 transl_table:11 desc:Bordetella pertussis TohamaI	CP017402.1	J445.gbk		11662	15774		DNA-directed RNA polymerase beta subunit (EC 2.7.7.6)	EC_number:2.7.7.6 transl_table:11 desc:Bordetella pertussis J445	100
BX470248.1	Tohaama.gbk		11662	15774		DNA-directed RNA polymerase beta subunit (EC 2.7.7.6)	EC_number:2.7.7.6 transl_table:11 desc:Bordetella pertussis TohamaI	NODE_69_length_19523_cov_33.241078	BP165.gbk		11585	15697		DNA-directed RNA polymerase beta subunit (EC 2.7.7.6)	transl_table:11 EC_number:2.7.7.6 desc:Bordetella Pertussis 165	100
BX470248.1	Tohaama.gbk		11662	15774		DNA-directed RNA polymerase beta subunit (EC 2.7.7.6)	EC_number:2.7.7.6 transl_table:11 desc:Bordetella pertussis TohamaI	CP034182.1	BPD1.gbk		4017633	4021745		DNA-directed RNA polymerase beta subunit (EC 2.7.7.6)	desc:Unknown sp. BPD1 EC_number:2.7.7.6 transl_table:11	100
BX470248.1	Tohaama.gbk		11662	15774		DNA-directed RNA polymerase beta subunit (EC 2.7.7.6)	EC_number:2.7.7.6 transl_table:11 desc:Bordetella pertussis TohamaI	CP017404.1	J447.gbk		11662	15774		DNA-directed RNA polymerase beta subunit (EC 2.7.7.6)	EC_number:2.7.7.6 transl_table:11 desc:Bordetella pertussis J447	100
BX470248.1	Tohaama.gbk		15774	20018		DNA-directed RNA polymerase beta' subunit (EC 2.7.7.6)	desc:Bordetella pertussis TohamaI transl_table:11 EC_number:2.7.7.6	CP017404.1	J447.gbk		15774	20018		DNA-directed RNA polymerase beta' subunit (EC 2.7.7.6)	EC_number:2.7.7.6 transl_table:11 desc:Bordetella pertussis J447	100
BX470248.1	Tohaama.gbk		15774	20018		DNA-directed RNA polymerase beta' subunit (EC 2.7.7.6)	desc:Bordetella pertussis TohamaI transl_table:11 EC_number:2.7.7.6	NODE_69_length_19523_cov_33.241078	BP165.gbk		7341	11585		DNA-directed RNA polymerase beta' subunit (EC 2.7.7.6)	desc:Bordetella Pertussis 165 transl_table:11 EC_number:2.7.7.6	100
BX470248.1	Tohaama.gbk		15774	20018		DNA-directed RNA polymerase beta' subunit (EC 2.7.7.6)	desc:Bordetella pertussis TohamaI transl_table:11 EC_number:2.7.7.6	CP034101.1	BPD2.gbk		962221	966465		DNA-directed RNA polymerase beta' subunit (EC 2.7.7.6)	EC_number:2.7.7.6 transl_table:11 desc:Bordetella pertussis BPD2	100
BX470248.1	Tohaama.gbk		15774	20018		DNA-directed RNA polymerase beta' subunit (EC 2.7.7.6)	desc:Bordetella pertussis TohamaI transl_table:11 EC_number:2.7.7.6	CP017402.1	J445.gbk		15774	20018		DNA-directed RNA polymerase beta' subunit (EC 2.7.7.6)	transl_table:11 EC_number:2.7.7.6 desc:Bordetella pertussis J445	100
BX470248.1	Tohaama.gbk		15774	20018		DNA-directed RNA polymerase beta' subunit (EC 2.7.7.6)	desc:Bordetella pertussis TohamaI transl_table:11 EC_number:2.7.7.6	CP017403.1	J446.gbk		15774	20018		DNA-directed RNA polymerase beta' subunit (EC 2.7.7.6)	transl_table:11 EC_number:2.7.7.6 desc:Bordetella pertussis J446	100
BX470248.1	Tohaama.gbk		15774	20018		DNA-directed RNA polymerase beta' subunit (EC 2.7.7.6)	desc:Bordetella pertussis TohamaI transl_table:11 EC_number:2.7.7.6	CP017405.1	J448.gbk		15774	20018		DNA-directed RNA polymerase beta' subunit (EC 2.7.7.6)	desc:Bordetella pertussis J448 EC_number:2.7.7.6 transl_table:11	100
BX470248.1	Tohaama.gbk		15774	20018		DNA-directed RNA polymerase beta' subunit (EC 2.7.7.6)	desc:Bordetella pertussis TohamaI transl_table:11 EC_number:2.7.7.6	CP034182.1	BPD1.gbk		4021745	4025989		DNA-directed RNA polymerase beta' subunit (EC 2.7.7.6)	transl_table:11 EC_number:2.7.7.6 desc:Unknown sp. BPD1	100
BX470248.1	Tohaama.gbk		20127	20588		FOG: TPR repeat	transl_table:11 desc:Bordetella pertussis TohamaI	CP017404.1	J447.gbk		20127	20588		putative lipoprotein	desc:Bordetella pertussis J447 transl_table:11	100
BX470248.1	Tohaama.gbk		20127	20588		FOG: TPR repeat	transl_table:11 desc:Bordetella pertussis TohamaI	CP034182.1	BPD1.gbk		4026098	4026559		putative lipoprotein	transl_table:11 desc:Unknown sp. BPD1	100
BX470248.1	Tohaama.gbk		20127	20588		FOG: TPR repeat	transl_table:11 desc:Bordetella pertussis TohamaI	CP017402.1	J445.gbk		20127	20588		putative lipoprotein	desc:Bordetella pertussis J445 transl_table:11	100
BX470248.1	Tohaama.gbk		20127	20588		FOG: TPR repeat	transl_table:11 desc:Bordetella pertussis TohamaI	CP017405.1	J448.gbk		20127	20588		putative lipoprotein	desc:Bordetella pertussis J448 transl_table:11	100
BX470248.1	Tohaama.gbk		20127	20588		FOG: TPR repeat	transl_table:11 desc:Bordetella pertussis TohamaI	NODE_69_length_19523_cov_33.241078	BP165.gbk		6771	7232		putative lipoprotein	desc:Bordetella Pertussis 165 transl_table:11	100
BX470248.1	Tohaama.gbk		20127	20588		FOG: TPR repeat	transl_table:11 desc:Bordetella pertussis TohamaI	CP034101.1	BPD2.gbk		966574	967035		putative lipoprotein	desc:Bordetella pertussis BPD2 transl_table:11	100
BX470248.1	Tohaama.gbk		20127	20588		FOG: TPR repeat	transl_table:11 desc:Bordetella pertussis TohamaI	CP017403.1	J446.gbk		20127	20588		putative lipoprotein	transl_table:11 desc:Bordetella pertussis J446	100
BX470248.1	Tohaama.gbk		20877	21947		Serine/threonine protein kinase (EC 2.7.11.1)	desc:Bordetella pertussis TohamaI EC_number:2.7.11.1 transl_table:11	CP034182.1	BPD1.gbk		4026848	4027918		putative membrane protein	transl_table:11 desc:Unknown sp. BPD1	100
BX470248.1	Tohaama.gbk		20877	21947		Serine/threonine protein kinase (EC 2.7.11.1)	desc:Bordetella pertussis TohamaI EC_number:2.7.11.1 transl_table:11	NODE_69_length_19523_cov_33.241078	BP165.gbk		5412	6482		putative membrane protein	transl_table:11 desc:Bordetella Pertussis 165	100
BX470248.1	Tohaama.gbk		20877	21947		Serine/threonine protein kinase (EC 2.7.11.1)	desc:Bordetella pertussis TohamaI EC_number:2.7.11.1 transl_table:11	CP017402.1	J445.gbk		20877	21947		putative membrane protein	transl_table:11 desc:Bordetella pertussis J445	100
BX470248.1	Tohaama.gbk		20877	21947		Serine/threonine protein kinase (EC 2.7.11.1)	desc:Bordetella pertussis TohamaI EC_number:2.7.11.1 transl_table:11	CP017403.1	J446.gbk		20877	21947		putative membrane protein	transl_table:11 desc:Bordetella pertussis J446	100
BX470248.1	Tohaama.gbk		20877	21947		Serine/threonine protein kinase (EC 2.7.11.1)	desc:Bordetella pertussis TohamaI EC_number:2.7.11.1 transl_table:11	CP034101.1	BPD2.gbk		967324	968394		putative membrane protein	transl_table:11 desc:Bordetella pertussis BPD2	100
BX470248.1	Tohaama.gbk		20877	21947		Serine/threonine protein kinase (EC 2.7.11.1)	desc:Bordetella pertussis TohamaI EC_number:2.7.11.1 transl_table:11	CP017404.1	J447.gbk		20877	21947		putative membrane protein	desc:Bordetella pertussis J447 transl_table:11	100
BX470248.1	Tohaama.gbk		20877	21947		Serine/threonine protein kinase (EC 2.7.11.1)	desc:Bordetella pertussis TohamaI EC_number:2.7.11.1 transl_table:11	CP017405.1	J448.gbk		20877	21947		putative membrane protein	desc:Bordetella pertussis J448 transl_table:11	100
BX470248.1	Tohaama.gbk		22008	22277		probable two-component sensor protein	desc:Bordetella pertussis TohamaI transl_table:11	CP017403.1	J446.gbk		22008	22277		hypothetical protein	transl_table:11 desc:Bordetella pertussis J446	100
BX470248.1	Tohaama.gbk		22008	22277		probable two-component sensor protein	desc:Bordetella pertussis TohamaI transl_table:11	NODE_69_length_19523_cov_33.241078	BP165.gbk		5082	5351		hypothetical protein	transl_table:11 desc:Bordetella Pertussis 165	100
BX470248.1	Tohaama.gbk		22008	22277		probable two-component sensor protein	desc:Bordetella pertussis TohamaI transl_table:11	CP017402.1	J445.gbk		22008	22277		hypothetical protein	transl_table:11 desc:Bordetella pertussis J445	100
BX470248.1	Tohaama.gbk		22008	22277		probable two-component sensor protein	desc:Bordetella pertussis TohamaI transl_table:11	CP034182.1	BPD1.gbk		4027979	4028248		hypothetical protein	desc:Unknown sp. BPD1 transl_table:11	100
BX470248.1	Tohaama.gbk		22008	22277		probable two-component sensor protein	desc:Bordetella pertussis TohamaI transl_table:11	CP017404.1	J447.gbk		22008	22277		hypothetical protein	desc:Bordetella pertussis J447 transl_table:11	100
BX470248.1	Tohaama.gbk		22008	22277		probable two-component sensor protein	desc:Bordetella pertussis TohamaI transl_table:11	CP034101.1	BPD2.gbk		968455	968724		hypothetical protein	transl_table:11 desc:Bordetella pertussis BPD2	100
BX470248.1	Tohaama.gbk		22270	24351		probable two-component sensor protein	desc:Bordetella pertussis TohamaI transl_table:11	CP017402.1	J445.gbk		22270	24351		hypothetical protein	transl_table:11 desc:Bordetella pertussis J445	100
BX470248.1	Tohaama.gbk		22270	24351		probable two-component sensor protein	desc:Bordetella pertussis TohamaI transl_table:11	CP017405.1	J448.gbk		22270	24351		hypothetical protein	transl_table:11 desc:Bordetella pertussis J448	100
BX470248.1	Tohaama.gbk		22270	24351		probable two-component sensor protein	desc:Bordetella pertussis TohamaI transl_table:11	CP034101.1	BPD2.gbk		968717	970798		hypothetical protein	desc:Bordetella pertussis BPD2 transl_table:11	100
BX470248.1	Tohaama.gbk		22270	24351		probable two-component sensor protein	desc:Bordetella pertussis TohamaI transl_table:11	CP017403.1	J446.gbk		22270	24351		hypothetical protein	desc:Bordetella pertussis J446 transl_table:11	100
BX470248.1	Tohaama.gbk		22270	24351		probable two-component sensor protein	desc:Bordetella pertussis TohamaI transl_table:11	CP017404.1	J447.gbk		22270	24351		hypothetical protein	transl_table:11 desc:Bordetella pertussis J447	100
BX470248.1	Tohaama.gbk		22270	24351		probable two-component sensor protein	desc:Bordetella pertussis TohamaI transl_table:11	CP034182.1	BPD1.gbk		4028241	4030322		hypothetical protein	transl_table:11 desc:Unknown sp. BPD1	100
BX470248.1	Tohaama.gbk		22270	24351		probable two-component sensor protein	desc:Bordetella pertussis TohamaI transl_table:11	NODE_69_length_19523_cov_33.241078	BP165.gbk		3008	5089		hypothetical protein	transl_table:11 desc:Bordetella Pertussis 165	100
BX470248.1	Tohaama.gbk		24353	25264		putative peptidoglycan binding protein	desc:Bordetella pertussis TohamaI transl_table:11	CP017403.1	J446.gbk		24353	25459		putative peptidoglycan binding protein	transl_table:11 desc:Bordetella pertussis J446	100
BX470248.1	Tohaama.gbk		24353	25264		putative peptidoglycan binding protein	desc:Bordetella pertussis TohamaI transl_table:11	CP034182.1	BPD1.gbk		4030324	4031430		putative peptidoglycan binding protein	desc:Unknown sp. BPD1 transl_table:11	100
BX470248.1	Tohaama.gbk		24353	25264		putative peptidoglycan binding protein	desc:Bordetella pertussis TohamaI transl_table:11	CP017405.1	J448.gbk		24353	25459		putative peptidoglycan binding protein	transl_table:11 desc:Bordetella pertussis J448	100
BX470248.1	Tohaama.gbk		24353	25264		putative peptidoglycan binding protein	desc:Bordetella pertussis TohamaI transl_table:11	NODE_69_length_19523_cov_33.241078	BP165.gbk		1900	3006		putative peptidoglycan binding protein	desc:Bordetella Pertussis 165 transl_table:11	100
BX470248.1	Tohaama.gbk		24353	25264		putative peptidoglycan binding protein	desc:Bordetella pertussis TohamaI transl_table:11	CP017402.1	J445.gbk		24353	25459		putative peptidoglycan binding protein	transl_table:11 desc:Bordetella pertussis J445	100
BX470248.1	Tohaama.gbk		24353	25264		putative peptidoglycan binding protein	desc:Bordetella pertussis TohamaI transl_table:11	CP017404.1	J447.gbk		24353	25459		putative peptidoglycan binding protein	transl_table:11 desc:Bordetella pertussis J447	100
BX470248.1	Tohaama.gbk		24353	25264		putative peptidoglycan binding protein	desc:Bordetella pertussis TohamaI transl_table:11	CP034101.1	BPD2.gbk		970800	971906		putative peptidoglycan binding protein	desc:Bordetella pertussis BPD2 transl_table:11	100
BX470248.1	Tohaama.gbk		25477	25611		probable two-component response regulator	desc:Bordetella pertussis TohamaI transl_table:11	CP034101.1	BPD2.gbk		971924	972106		Two-component system response regulator protein	transl_table:11 desc:Bordetella pertussis BPD2	100
BX470248.1	Tohaama.gbk		25477	25611		probable two-component response regulator	desc:Bordetella pertussis TohamaI transl_table:11	CP017405.1	J448.gbk		25477	25713		Two-component system response regulator protein	transl_table:11 desc:Bordetella pertussis J448	100
BX470248.1	Tohaama.gbk		25477	25611		probable two-component response regulator	desc:Bordetella pertussis TohamaI transl_table:11	CP034182.1	BPD1.gbk		4031448	4031684		Two-component system response regulator protein	desc:Unknown sp. BPD1 transl_table:11	100
BX470248.1	Tohaama.gbk		25477	25611		probable two-component response regulator	desc:Bordetella pertussis TohamaI transl_table:11	CP017404.1	J447.gbk		25477	25713		Two-component system response regulator protein	desc:Bordetella pertussis J447 transl_table:11	100
BX470248.1	Tohaama.gbk		25477	25611		probable two-component response regulator	desc:Bordetella pertussis TohamaI transl_table:11	NODE_69_length_19523_cov_33.241078	BP165.gbk		1646	1882		Two-component system response regulator protein	transl_table:11 desc:Bordetella Pertussis 165	100
BX470248.1	Tohaama.gbk		25477	25611		probable two-component response regulator	desc:Bordetella pertussis TohamaI transl_table:11	CP017403.1	J446.gbk		25477	25659		Two-component system response regulator protein	transl_table:11 desc:Bordetella pertussis J446	100
BX470248.1	Tohaama.gbk		25477	25611		probable two-component response regulator	desc:Bordetella pertussis TohamaI transl_table:11	CP017402.1	J445.gbk		25477	25611		Two-component system response regulator protein	transl_table:11 desc:Bordetella pertussis J445	100
BX470248.1	Tohaama.gbk		25686	26201		probable two-component response regulator	desc:Bordetella pertussis TohamaI transl_table:11	CP017403.1	J446.gbk		25686	26213		Two-component system response regulator protein	desc:Bordetella pertussis J446 transl_table:11	100
BX470248.1	Tohaama.gbk		25686	26201		probable two-component response regulator	desc:Bordetella pertussis TohamaI transl_table:11	CP034182.1	BPD1.gbk		4031657	4032184		Two-component system response regulator protein	transl_table:11 desc:Unknown sp. BPD1	100
BX470248.1	Tohaama.gbk		25686	26201		probable two-component response regulator	desc:Bordetella pertussis TohamaI transl_table:11	CP017405.1	J448.gbk		25686	26201		Two-component system response regulator protein	transl_table:11 desc:Bordetella pertussis J448	100
BX470248.1	Tohaama.gbk		25686	26201		probable two-component response regulator	desc:Bordetella pertussis TohamaI transl_table:11	CP017402.1	J445.gbk		25686	26201		Two-component system response regulator protein	desc:Bordetella pertussis J445 transl_table:11	100
BX470248.1	Tohaama.gbk		25686	26201		probable two-component response regulator	desc:Bordetella pertussis TohamaI transl_table:11	CP017404.1	J447.gbk		25686	26213		Two-component system response regulator protein	desc:Bordetella pertussis J447 transl_table:11	100
BX470248.1	Tohaama.gbk		25686	26201		probable two-component response regulator	desc:Bordetella pertussis TohamaI transl_table:11	CP034101.1	BPD2.gbk		972133	972648		Two-component system response regulator protein	transl_table:11 desc:Bordetella pertussis BPD2	100
BX470248.1	Tohaama.gbk		25686	26201		probable two-component response regulator	desc:Bordetella pertussis TohamaI transl_table:11	NODE_69_length_19523_cov_33.241078	BP165.gbk		1146	1673		Two-component system response regulator protein	desc:Bordetella Pertussis 165 transl_table:11	100
BX470248.1	Tohaama.gbk		26576	27286		Two-component response regulator	transl_table:11 desc:Bordetella pertussis TohamaI	CP017405.1	J448.gbk		26576	27286		Two-component transcriptional response regulator, LuxR family	desc:Bordetella pertussis J448 transl_table:11	100
BX470248.1	Tohaama.gbk		26576	27286		Two-component response regulator	transl_table:11 desc:Bordetella pertussis TohamaI	NODE_69_length_19523_cov_33.241078	BP165.gbk		73	783		Two-component transcriptional response regulator, LuxR family	transl_table:11 desc:Bordetella Pertussis 165	100
BX470248.1	Tohaama.gbk		26576	27286		Two-component response regulator	transl_table:11 desc:Bordetella pertussis TohamaI	CP017403.1	J446.gbk		26576	27286		Two-component transcriptional response regulator, LuxR family	transl_table:11 desc:Bordetella pertussis J446	100
BX470248.1	Tohaama.gbk		26576	27286		Two-component response regulator	transl_table:11 desc:Bordetella pertussis TohamaI	CP034101.1	BPD2.gbk		973023	973733		Two-component transcriptional response regulator, LuxR family	desc:Bordetella pertussis BPD2 transl_table:11	100
BX470248.1	Tohaama.gbk		26576	27286		Two-component response regulator	transl_table:11 desc:Bordetella pertussis TohamaI	CP017402.1	J445.gbk		26576	27286		Two-component transcriptional response regulator, LuxR family	transl_table:11 desc:Bordetella pertussis J445	100
BX470248.1	Tohaama.gbk		26576	27286		Two-component response regulator	transl_table:11 desc:Bordetella pertussis TohamaI	CP034182.1	BPD1.gbk		4032547	4033257		Two-component transcriptional response regulator, LuxR family	transl_table:11 desc:Unknown sp. BPD1	100
BX470248.1	Tohaama.gbk		26576	27286		Two-component response regulator	transl_table:11 desc:Bordetella pertussis TohamaI	CP017404.1	J447.gbk		26576	27286		Two-component transcriptional response regulator, LuxR family	transl_table:11 desc:Bordetella pertussis J447	100
BX470248.1	Tohaama.gbk		27283	28110		Mobile element protein	desc:Bordetella pertussis TohamaI transl_table:11	CP017403.1	J446.gbk		3027053	3027403		Mobile element protein	transl_table:11 desc:Bordetella pertussis J446	99.72
BX470248.1	Tohaama.gbk		27283	28110		Mobile element protein	desc:Bordetella pertussis TohamaI transl_table:11	CP017404.1	J447.gbk		2756325	2757275		hypothetical protein	desc:Bordetella pertussis J447 transl_table:11	99.76
BX470248.1	Tohaama.gbk		27283	28110		Mobile element protein	desc:Bordetella pertussis TohamaI transl_table:11	CP034101.1	BPD2.gbk		3436362	3437312		Mobile element protein	desc:Bordetella pertussis BPD2 transl_table:11	99.88
BX470248.1	Tohaama.gbk		27283	28110		Mobile element protein	desc:Bordetella pertussis TohamaI transl_table:11	CP017402.1	J445.gbk		3865394	3866344		Mobile element protein	desc:Bordetella pertussis J445 transl_table:11	99.88
BX470248.1	Tohaama.gbk		27283	28110		Mobile element protein	desc:Bordetella pertussis TohamaI transl_table:11	CP017402.1	J445.gbk		1178428	1179378		Mobile element protein	transl_table:11 desc:Bordetella pertussis J445	99.88
BX470248.1	Tohaama.gbk		27283	28110		Mobile element protein	desc:Bordetella pertussis TohamaI transl_table:11	CP034101.1	BPD2.gbk		3816326	3817276		Mobile element protein	transl_table:11 desc:Bordetella pertussis BPD2	99.64
BX470248.1	Tohaama.gbk		27283	28110		Mobile element protein	desc:Bordetella pertussis TohamaI transl_table:11	CP034101.1	BPD2.gbk		1696644	1697594		Mobile element protein	desc:Bordetella pertussis BPD2 transl_table:11	99.64
BX470248.1	Tohaama.gbk		27283	28110		Mobile element protein	desc:Bordetella pertussis TohamaI transl_table:11	CP017402.1	J445.gbk		2204556	2205506		Mobile element protein	transl_table:11 desc:Bordetella pertussis J445	99.88
BX470248.1	Tohaama.gbk		27283	28110		Mobile element protein	desc:Bordetella pertussis TohamaI transl_table:11	CP017404.1	J447.gbk		196502	197452		Mobile element protein	desc:Bordetella pertussis J447 transl_table:11	99.88
BX470248.1	Tohaama.gbk		27283	28110		Mobile element protein	desc:Bordetella pertussis TohamaI transl_table:11	CP017404.1	J447.gbk		3198333	3199283		Mobile element protein	transl_table:11 desc:Bordetella pertussis J447	99.88
BX470248.1	Tohaama.gbk		27283	28110		Mobile element protein	desc:Bordetella pertussis TohamaI transl_table:11	CP034182.1	BPD1.gbk		150250	151200		hypothetical protein	desc:Unknown sp. BPD1 transl_table:11	99.76
BX470248.1	Tohaama.gbk		27283	28110		Mobile element protein	desc:Bordetella pertussis TohamaI transl_table:11	CP034101.1	BPD2.gbk		243102	244052		Mobile element protein	desc:Bordetella pertussis BPD2 transl_table:11	99.76
BX470248.1	Tohaama.gbk		27283	28110		Mobile element protein	desc:Bordetella pertussis TohamaI transl_table:11	CP034182.1	BPD1.gbk		3381559	3382509		hypothetical protein	desc:Unknown sp. BPD1 transl_table:11	99.88
BX470248.1	Tohaama.gbk		27283	28110		Mobile element protein	desc:Bordetella pertussis TohamaI transl_table:11	CP017404.1	J447.gbk		2558720	2559670		hypothetical protein	transl_table:11 desc:Bordetella pertussis J447	99.76
BX470248.1	Tohaama.gbk		27283	28110		Mobile element protein	desc:Bordetella pertussis TohamaI transl_table:11	CP017402.1	J445.gbk		1655737	1656687		Transposase	desc:Bordetella pertussis J445 transl_table:11	99.76
BX470248.1	Tohaama.gbk		27283	28110		Mobile element protein	desc:Bordetella pertussis TohamaI transl_table:11	CP017403.1	J446.gbk		3721210	3722160		Mobile element protein	transl_table:11 desc:Bordetella pertussis J446	99.88
BX470248.1	Tohaama.gbk		27283	28110		Mobile element protein	desc:Bordetella pertussis TohamaI transl_table:11	CP017404.1	J447.gbk		2710957	2711907		Mobile element protein	desc:Bordetella pertussis J447 transl_table:11	99.88
BX470248.1	Tohaama.gbk		27283	28110		Mobile element protein	desc:Bordetella pertussis TohamaI transl_table:11	CP034182.1	BPD1.gbk		3160267	3161217		hypothetical protein	desc:Unknown sp. BPD1 transl_table:11	99.76
BX470248.1	Tohaama.gbk		27283	28110		Mobile element protein	desc:Bordetella pertussis TohamaI transl_table:11	CP017402.1	J445.gbk		477283	478233		Mobile element protein	transl_table:11 desc:Bordetella pertussis J445	99.88
BX470248.1	Tohaama.gbk		27283	28110		Mobile element protein	desc:Bordetella pertussis TohamaI transl_table:11	CP034182.1	BPD1.gbk		1847044	1848312		Transposase	desc:Unknown sp. BPD1 transl_table:11	99.88
BX470248.1	Tohaama.gbk		27283	28110		Mobile element protein	desc:Bordetella pertussis TohamaI transl_table:11	CP017402.1	J445.gbk		2989678	2990628		Mobile element protein	desc:Bordetella pertussis J445 transl_table:11	99.88
BX470248.1	Tohaama.gbk		27283	28110		Mobile element protein	desc:Bordetella pertussis TohamaI transl_table:11	CP017405.1	J448.gbk		1486399	1487349		Mobile element protein	transl_table:11 desc:Bordetella pertussis J448	99.88
BX470248.1	Tohaama.gbk		27283	28110		Mobile element protein	desc:Bordetella pertussis TohamaI transl_table:11	CP017404.1	J447.gbk		226550	227500		hypothetical protein	desc:Bordetella pertussis J447 transl_table:11	99.76
BX470248.1	Tohaama.gbk		27283	28110		Mobile element protein	desc:Bordetella pertussis TohamaI transl_table:11	CP017405.1	J448.gbk		1810516	1811466		Mobile element protein	transl_table:11 desc:Bordetella pertussis J448	99.88
BX470248.1	Tohaama.gbk		27283	28110		Mobile element protein	desc:Bordetella pertussis TohamaI transl_table:11	CP017405.1	J448.gbk		1331697	1332647		Phenylacetate-CoA oxygenase/reductase, PaaK subunit	transl_table:11 desc:Bordetella pertussis J448	99.64
BX470248.1	Tohaama.gbk		27283	28110		Mobile element protein	desc:Bordetella pertussis TohamaI transl_table:11	CP034182.1	BPD1.gbk		1787404	1788354		Mobile element protein	transl_table:11 desc:Unknown sp. BPD1	99.64
BX470248.1	Tohaama.gbk		27283	28110		Mobile element protein	desc:Bordetella pertussis TohamaI transl_table:11	CP017405.1	J448.gbk		3559185	3560135		hypothetical protein	desc:Bordetella pertussis J448 transl_table:11	99.76
BX470248.1	Tohaama.gbk		27283	28110		Mobile element protein	desc:Bordetella pertussis TohamaI transl_table:11	CP034182.1	BPD1.gbk		265699	266649		Mobile element protein	desc:Unknown sp. BPD1 transl_table:11	99.64
BX470248.1	Tohaama.gbk		27283	28110		Mobile element protein	desc:Bordetella pertussis TohamaI transl_table:11	CP017404.1	J447.gbk		176398	177348		Mobile element protein	desc:Bordetella pertussis J447 transl_table:11	99.76
BX470248.1	Tohaama.gbk		27283	28110		Mobile element protein	desc:Bordetella pertussis TohamaI transl_table:11	CP017402.1	J445.gbk		2944128	2945078		Mobile element protein	desc:Bordetella pertussis J445 transl_table:11	99.88
BX470248.1	Tohaama.gbk		27283	28110		Mobile element protein	desc:Bordetella pertussis TohamaI transl_table:11	CP017403.1	J446.gbk		989457	990407		Mobile element protein	transl_table:11 desc:Bordetella pertussis J446	99.88
BX470248.1	Tohaama.gbk		27283	28110		Mobile element protein	desc:Bordetella pertussis TohamaI transl_table:11	CP017402.1	J445.gbk		1181736	1182602		Mobile element protein	desc:Bordetella pertussis J445 transl_table:11	100
BX470248.1	Tohaama.gbk		27283	28110		Mobile element protein	desc:Bordetella pertussis TohamaI transl_table:11	CP017403.1	J446.gbk		2934040	2934990		hypothetical protein	transl_table:11 desc:Bordetella pertussis J446	99.76
BX470248.1	Tohaama.gbk		27283	28110		Mobile element protein	desc:Bordetella pertussis TohamaI transl_table:11	CP034101.1	BPD2.gbk		3587218	3588168		Phenylacetate-CoA oxygenase/reductase, PaaK subunit	transl_table:11 desc:Bordetella pertussis BPD2	99.88
BX470248.1	Tohaama.gbk		27283	28110		Mobile element protein	desc:Bordetella pertussis TohamaI transl_table:11	CP034182.1	BPD1.gbk		2872294	2873244		Mobile element protein	transl_table:11 desc:Unknown sp. BPD1	99.76
BX470248.1	Tohaama.gbk		27283	28110		Mobile element protein	desc:Bordetella pertussis TohamaI transl_table:11	CP017404.1	J447.gbk		3684262	3685212		hypothetical protein	desc:Bordetella pertussis J447 transl_table:11	99.76
BX470248.1	Tohaama.gbk		27283	28110		Mobile element protein	desc:Bordetella pertussis TohamaI transl_table:11	CP017405.1	J448.gbk		332483	333433		hypothetical protein	desc:Bordetella pertussis J448 transl_table:11	99.76
BX470248.1	Tohaama.gbk		27283	28110		Mobile element protein	desc:Bordetella pertussis TohamaI transl_table:11	CP017403.1	J446.gbk		57500	58450		hypothetical protein	desc:Bordetella pertussis J446 transl_table:11	99.76
BX470248.1	Tohaama.gbk		27283	28110		Mobile element protein	desc:Bordetella pertussis TohamaI transl_table:11	CP017403.1	J446.gbk		3956725	3957675		Mobile element protein	transl_table:11 desc:Bordetella pertussis J446	99.88
BX470248.1	Tohaama.gbk		27283	28110		Mobile element protein	desc:Bordetella pertussis TohamaI transl_table:11	CP017404.1	J447.gbk		3159576	3160526		Mobile element protein	desc:Bordetella pertussis J447 transl_table:11	99.75
BX470248.1	Tohaama.gbk		27283	28110		Mobile element protein	desc:Bordetella pertussis TohamaI transl_table:11	CP034101.1	BPD2.gbk		3010654	3011604		Mobile element protein	desc:Bordetella pertussis BPD2 transl_table:11	99.64
BX470248.1	Tohaama.gbk		27283	28110		Mobile element protein	desc:Bordetella pertussis TohamaI transl_table:11	CP034182.1	BPD1.gbk		1406277	1407227		hypothetical protein	transl_table:11 desc:Unknown sp. BPD1	100
BX470248.1	Tohaama.gbk		27283	28110		Mobile element protein	desc:Bordetella pertussis TohamaI transl_table:11	CP017403.1	J446.gbk		1525987	1526937		hypothetical protein	transl_table:11 desc:Bordetella pertussis J446	100
BX470248.1	Tohaama.gbk		27283	28110		Mobile element protein	desc:Bordetella pertussis TohamaI transl_table:11	CP034101.1	BPD2.gbk		3551430	3552380		hypothetical protein	transl_table:11 desc:Bordetella pertussis BPD2	99.76
BX470248.1	Tohaama.gbk		27283	28110		Mobile element protein	desc:Bordetella pertussis TohamaI transl_table:11	CP017404.1	J447.gbk		2437146	2438096		Mobile element protein	transl_table:11 desc:Bordetella pertussis J447	99.76
BX470248.1	Tohaama.gbk		27283	28110		Mobile element protein	desc:Bordetella pertussis TohamaI transl_table:11	CP034101.1	BPD2.gbk		26685	27635		Mobile element protein	desc:Bordetella pertussis BPD2 transl_table:11	99.88
BX470248.1	Tohaama.gbk		27283	28110		Mobile element protein	desc:Bordetella pertussis TohamaI transl_table:11	CP017402.1	J445.gbk		137256	138206		Mobile element protein	desc:Bordetella pertussis J445 transl_table:11	99.88
BX470248.1	Tohaama.gbk		27283	28110		Mobile element protein	desc:Bordetella pertussis TohamaI transl_table:11	CP017405.1	J448.gbk		207734	208684		hypothetical protein	transl_table:11 desc:Bordetella pertussis J448	99.76
BX470248.1	Tohaama.gbk		27283	28110		Mobile element protein	desc:Bordetella pertussis TohamaI transl_table:11	CP017402.1	J445.gbk		1805493	1806443		Mobile element protein	desc:Bordetella pertussis J445 transl_table:11	99.88
BX470248.1	Tohaama.gbk		27283	28110		Mobile element protein	desc:Bordetella pertussis TohamaI transl_table:11	CP017402.1	J445.gbk		1450089	1451039		Mobile element protein	desc:Bordetella pertussis J445 transl_table:11	99.88
BX470248.1	Tohaama.gbk		27283	28110		Mobile element protein	desc:Bordetella pertussis TohamaI transl_table:11	CP017404.1	J447.gbk		2693320	2694270		Mobile element protein	desc:Bordetella pertussis J447 transl_table:11	99.88
BX470248.1	Tohaama.gbk		27283	28110		Mobile element protein	desc:Bordetella pertussis TohamaI transl_table:11	CP017405.1	J448.gbk		2590897	2591847		Mobile element protein	transl_table:11 desc:Bordetella pertussis J448	99.88
BX470248.1	Tohaama.gbk		27283	28110		Mobile element protein	desc:Bordetella pertussis TohamaI transl_table:11	CP017404.1	J447.gbk		2447459	2448409		hypothetical protein	desc:Bordetella pertussis J447 transl_table:11	99.76
BX470248.1	Tohaama.gbk		27283	28110		Mobile element protein	desc:Bordetella pertussis TohamaI transl_table:11	CP017404.1	J447.gbk		2598948	2599898		Mobile element protein	transl_table:11 desc:Bordetella pertussis J447	99.88
BX470248.1	Tohaama.gbk		27283	28110		Mobile element protein	desc:Bordetella pertussis TohamaI transl_table:11	CP034101.1	BPD2.gbk		1311844	1312371		Phenylacetate-CoA oxygenase/reductase, PaaK subunit	transl_table:11 desc:Bordetella pertussis BPD2	100
BX470248.1	Tohaama.gbk		27283	28110		Mobile element protein	desc:Bordetella pertussis TohamaI transl_table:11	CP017405.1	J448.gbk		1764529	1765479		hypothetical protein	transl_table:11 desc:Bordetella pertussis J448	99.64
BX470248.1	Tohaama.gbk		27283	28110		Mobile element protein	desc:Bordetella pertussis TohamaI transl_table:11	CP034182.1	BPD1.gbk		682949	683899		hypothetical protein	transl_table:11 desc:Unknown sp. BPD1	99.88
BX470248.1	Tohaama.gbk		27283	28110		Mobile element protein	desc:Bordetella pertussis TohamaI transl_table:11	CP034101.1	BPD2.gbk		3389558	3390217		Mobile element protein	desc:Bordetella pertussis BPD2 transl_table:11	99.85
BX470248.1	Tohaama.gbk		27283	28110		Mobile element protein	desc:Bordetella pertussis TohamaI transl_table:11	CP017405.1	J448.gbk		4122806	4123756		Mobile element protein	desc:Bordetella pertussis J448 transl_table:11	99.76
BX470248.1	Tohaama.gbk		27283	28110		Mobile element protein	desc:Bordetella pertussis TohamaI transl_table:11	CP017402.1	J445.gbk		1200137	1201087		hypothetical protein	desc:Bordetella pertussis J445 transl_table:11	99.76
BX470248.1	Tohaama.gbk		27283	28110		Mobile element protein	desc:Bordetella pertussis TohamaI transl_table:11	CP017405.1	J448.gbk		3903230	3904180		Mobile element protein	desc:Bordetella pertussis J448 transl_table:11	99.76
BX470248.1	Tohaama.gbk		27283	28110		Mobile element protein	desc:Bordetella pertussis TohamaI transl_table:11	CP017405.1	J448.gbk		2979507	2980457		hypothetical protein	desc:Bordetella pertussis J448 transl_table:11	99.76
BX470248.1	Tohaama.gbk		27283	28110		Mobile element protein	desc:Bordetella pertussis TohamaI transl_table:11	CP034182.1	BPD1.gbk		3726706	3727656		hypothetical protein	transl_table:11 desc:Unknown sp. BPD1	99.88
BX470248.1	Tohaama.gbk		27283	28110		Mobile element protein	desc:Bordetella pertussis TohamaI transl_table:11	CP017404.1	J447.gbk		3383824	3384351		Phenylacetate-CoA oxygenase/reductase, PaaK subunit	desc:Bordetella pertussis J447 transl_table:11	100
BX470248.1	Tohaama.gbk		27283	28110		Mobile element protein	desc:Bordetella pertussis TohamaI transl_table:11	CP017403.1	J446.gbk		1298107	1299057		Mobile element protein	transl_table:11 desc:Bordetella pertussis J446	99.64
BX470248.1	Tohaama.gbk		27283	28110		Mobile element protein	desc:Bordetella pertussis TohamaI transl_table:11	CP017405.1	J448.gbk		3463424	3464374		Mobile element protein	transl_table:11 desc:Bordetella pertussis J448	99.88
BX470248.1	Tohaama.gbk		27283	28110		Mobile element protein	desc:Bordetella pertussis TohamaI transl_table:11	CP034182.1	BPD1.gbk		3669191	3670141		hypothetical protein	transl_table:11 desc:Unknown sp. BPD1	99.76
BX470248.1	Tohaama.gbk		27283	28110		Mobile element protein	desc:Bordetella pertussis TohamaI transl_table:11	CP017402.1	J445.gbk		226564	227514		hypothetical protein	desc:Bordetella pertussis J445 transl_table:11	99.76
BX470248.1	Tohaama.gbk		27283	28110		Mobile element protein	desc:Bordetella pertussis TohamaI transl_table:11	CP017404.1	J447.gbk		3034551	3035501		Mobile element protein	desc:Bordetella pertussis J447 transl_table:11	99.64
BX470248.1	Tohaama.gbk		27283	28110		Mobile element protein	desc:Bordetella pertussis TohamaI transl_table:11	CP017404.1	J447.gbk		332481	333431		hypothetical protein	desc:Bordetella pertussis J447 transl_table:11	99.76
BX470248.1	Tohaama.gbk		27283	28110		Mobile element protein	desc:Bordetella pertussis TohamaI transl_table:11	CP034101.1	BPD2.gbk		1881062	1882012		Mobile element protein	transl_table:11 desc:Bordetella pertussis BPD2	99.88
BX470248.1	Tohaama.gbk		27283	28110		Mobile element protein	desc:Bordetella pertussis TohamaI transl_table:11	CP017405.1	J448.gbk		1203106	1204056		hypothetical protein	desc:Bordetella pertussis J448 transl_table:11	99.76
BX470248.1	Tohaama.gbk		27283	28110		Mobile element protein	desc:Bordetella pertussis TohamaI transl_table:11	CP017402.1	J445.gbk		71184	72134		hypothetical protein	transl_table:11 desc:Bordetella pertussis J445	99.76
BX470248.1	Tohaama.gbk		27283	28110		Mobile element protein	desc:Bordetella pertussis TohamaI transl_table:11	CP017404.1	J447.gbk		2461911	2462861		Mobile element protein	desc:Bordetella pertussis J447 transl_table:11	99.88
BX470248.1	Tohaama.gbk		27283	28110		Mobile element protein	desc:Bordetella pertussis TohamaI transl_table:11	CP017402.1	J445.gbk		59596	60546		hypothetical protein	desc:Bordetella pertussis J445 transl_table:11	99.76
BX470248.1	Tohaama.gbk		27283	28110		Mobile element protein	desc:Bordetella pertussis TohamaI transl_table:11	CP017402.1	J445.gbk		1636881	1637831		Mobile element protein	transl_table:11 desc:Bordetella pertussis J445	99.88
BX470248.1	Tohaama.gbk		27283	28110		Mobile element protein	desc:Bordetella pertussis TohamaI transl_table:11	CP034182.1	BPD1.gbk		1467843	1469786		Transposase / Threonine synthase (EC 4.2.3.1)	EC_number:4.2.3.1 transl_table:11 desc:Unknown sp. BPD1	99.88
BX470248.1	Tohaama.gbk		27283	28110		Mobile element protein	desc:Bordetella pertussis TohamaI transl_table:11	CP017405.1	J448.gbk		2983838	2984788		Mobile element protein	desc:Bordetella pertussis J448 transl_table:11	99.76
BX470248.1	Tohaama.gbk		27283	28110		Mobile element protein	desc:Bordetella pertussis TohamaI transl_table:11	CP017402.1	J445.gbk		2079645	2080595		Mobile element protein	desc:Bordetella pertussis J445 transl_table:11	99.76
BX470248.1	Tohaama.gbk		27283	28110		Mobile element protein	desc:Bordetella pertussis TohamaI transl_table:11	CP017405.1	J448.gbk		3116784	3117734		Mobile element protein	transl_table:11 desc:Bordetella pertussis J448	99.88
BX470248.1	Tohaama.gbk		27283	28110		Mobile element protein	desc:Bordetella pertussis TohamaI transl_table:11	CP034101.1	BPD2.gbk		1983638	1984165		Phenylacetate-CoA oxygenase/reductase, PaaK subunit	desc:Bordetella pertussis BPD2 transl_table:11	100
BX470248.1	Tohaama.gbk		27283	28110		Mobile element protein	desc:Bordetella pertussis TohamaI transl_table:11	CP017402.1	J445.gbk		2971874	2972824		Mobile element protein	desc:Bordetella pertussis J445 transl_table:11	99.88
BX470248.1	Tohaama.gbk		27283	28110		Mobile element protein	desc:Bordetella pertussis TohamaI transl_table:11	CP017404.1	J447.gbk		1881806	1882756		Mobile element protein	desc:Bordetella pertussis J447 transl_table:11	99.88
BX470248.1	Tohaama.gbk		27283	28110		Mobile element protein	desc:Bordetella pertussis TohamaI transl_table:11	CP017403.1	J446.gbk		2894856	2895806		Mobile element protein	transl_table:11 desc:Bordetella pertussis J446	99.88
BX470248.1	Tohaama.gbk		27283	28110		Mobile element protein	desc:Bordetella pertussis TohamaI transl_table:11	CP034182.1	BPD1.gbk		2895672	2896622		hypothetical protein	desc:Unknown sp. BPD1 transl_table:11	99.88
BX470248.1	Tohaama.gbk		27283	28110		Mobile element protein	desc:Bordetella pertussis TohamaI transl_table:11	CP034182.1	BPD1.gbk		1983782	1984732		Mobile element protein	transl_table:11 desc:Unknown sp. BPD1	99.64
BX470248.1	Tohaama.gbk		27283	28110		Mobile element protein	desc:Bordetella pertussis TohamaI transl_table:11	CP017404.1	J447.gbk		450561	451511		Mobile element protein	desc:Bordetella pertussis J447 transl_table:11	99.88
BX470248.1	Tohaama.gbk		27283	28110		Mobile element protein	desc:Bordetella pertussis TohamaI transl_table:11	CP017405.1	J448.gbk		2528076	2529026		Mobile element protein	desc:Bordetella pertussis J448 transl_table:11	99.88
BX470248.1	Tohaama.gbk		27283	28110		Mobile element protein	desc:Bordetella pertussis TohamaI transl_table:11	CP017405.1	J448.gbk		3288565	3289515		Mobile element protein	desc:Bordetella pertussis J448 transl_table:11	99.75
BX470248.1	Tohaama.gbk		27283	28110		Mobile element protein	desc:Bordetella pertussis TohamaI transl_table:11	CP034101.1	BPD2.gbk		3135983	3136933		Transposase	transl_table:11 desc:Bordetella pertussis BPD2	99.88
BX470248.1	Tohaama.gbk		27283	28110		Mobile element protein	desc:Bordetella pertussis TohamaI transl_table:11	CP034182.1	BPD1.gbk		1652564	1653514		Mobile element protein	transl_table:11 desc:Unknown sp. BPD1	99.64
BX470248.1	Tohaama.gbk		27283	28110		Mobile element protein	desc:Bordetella pertussis TohamaI transl_table:11	CP017405.1	J448.gbk		2152831	2153781		Mobile element protein	desc:Bordetella pertussis J448 transl_table:11	99.64
BX470248.1	Tohaama.gbk		27283	28110		Mobile element protein	desc:Bordetella pertussis TohamaI transl_table:11	CP017402.1	J445.gbk		940497	941447		Mobile element protein	transl_table:11 desc:Bordetella pertussis J445	99.76
BX470248.1	Tohaama.gbk		27283	28110		Mobile element protein	desc:Bordetella pertussis TohamaI transl_table:11	CP017405.1	J448.gbk		1043389	1043916		Phenylacetate-CoA oxygenase/reductase, PaaK subunit	desc:Bordetella pertussis J448 transl_table:11	100
BX470248.1	Tohaama.gbk		27283	28110		Mobile element protein	desc:Bordetella pertussis TohamaI transl_table:11	CP017402.1	J445.gbk		3341830	3342780		hypothetical protein	transl_table:11 desc:Bordetella pertussis J445	99.76
BX470248.1	Tohaama.gbk		27283	28110		Mobile element protein	desc:Bordetella pertussis TohamaI transl_table:11	CP017405.1	J448.gbk		1753223	1754173		Mobile element protein	desc:Bordetella pertussis J448 transl_table:11	99.64
BX470248.1	Tohaama.gbk		27283	28110		Mobile element protein	desc:Bordetella pertussis TohamaI transl_table:11	CP017403.1	J446.gbk		556728	557678		hypothetical protein	desc:Bordetella pertussis J446 transl_table:11	99.76
BX470248.1	Tohaama.gbk		27283	28110		Mobile element protein	desc:Bordetella pertussis TohamaI transl_table:11	CP017405.1	J448.gbk		403256	404206		hypothetical protein	desc:Bordetella pertussis J448 transl_table:11	99.76
BX470248.1	Tohaama.gbk		27283	28110		Mobile element protein	desc:Bordetella pertussis TohamaI transl_table:11	CP017402.1	J445.gbk		2861466	2862416		Mobile element protein	transl_table:11 desc:Bordetella pertussis J445	99.88
BX470248.1	Tohaama.gbk		27283	28110		Mobile element protein	desc:Bordetella pertussis TohamaI transl_table:11	CP017404.1	J447.gbk		756544	757494		Mobile element protein	desc:Bordetella pertussis J447 transl_table:11	99.76
BX470248.1	Tohaama.gbk		27283	28110		Mobile element protein	desc:Bordetella pertussis TohamaI transl_table:11	CP017402.1	J445.gbk		3751488	3752438		hypothetical protein	desc:Bordetella pertussis J445 transl_table:11	99.76
BX470248.1	Tohaama.gbk		27283	28110		Mobile element protein	desc:Bordetella pertussis TohamaI transl_table:11	CP017404.1	J447.gbk		1827432	1828382		hypothetical protein	desc:Bordetella pertussis J447 transl_table:11	99.76
BX470248.1	Tohaama.gbk		27283	28110		Mobile element protein	desc:Bordetella pertussis TohamaI transl_table:11	CP017403.1	J446.gbk		4096205	4097155		hypothetical protein	transl_table:11 desc:Bordetella pertussis J446	99.76
BX470248.1	Tohaama.gbk		27283	28110		Mobile element protein	desc:Bordetella pertussis TohamaI transl_table:11	CP017404.1	J447.gbk		3723314	3724264		Mobile element protein	desc:Bordetella pertussis J447 transl_table:11	99.88
BX470248.1	Tohaama.gbk		27283	28110		Mobile element protein	desc:Bordetella pertussis TohamaI transl_table:11	CP017402.1	J445.gbk		1550613	1551563		Mobile element protein	transl_table:11 desc:Bordetella pertussis J445	99.88
BX470248.1	Tohaama.gbk		27283	28110		Mobile element protein	desc:Bordetella pertussis TohamaI transl_table:11	CP017405.1	J448.gbk		4205342	4206292		Mobile element protein	transl_table:11 desc:Bordetella pertussis J448	99.88
BX470248.1	Tohaama.gbk		27283	28110		Mobile element protein	desc:Bordetella pertussis TohamaI transl_table:11	CP034182.1	BPD1.gbk		644963	645913		hypothetical protein	desc:Unknown sp. BPD1 transl_table:11	99.76
BX470248.1	Tohaama.gbk		27283	28110		Mobile element protein	desc:Bordetella pertussis TohamaI transl_table:11	CP017405.1	J448.gbk		3203948	3204898		Mobile element protein	desc:Bordetella pertussis J448 transl_table:11	99.64
BX470248.1	Tohaama.gbk		27283	28110		Mobile element protein	desc:Bordetella pertussis TohamaI transl_table:11	CP017405.1	J448.gbk		3998566	3999516		Mobile element protein	transl_table:11 desc:Bordetella pertussis J448	99.64
BX470248.1	Tohaama.gbk		27283	28110		Mobile element protein	desc:Bordetella pertussis TohamaI transl_table:11	CP017402.1	J445.gbk		3023757	3024707		Mobile element protein	transl_table:11 desc:Bordetella pertussis J445	99.88
BX470248.1	Tohaama.gbk		27283	28110		Mobile element protein	desc:Bordetella pertussis TohamaI transl_table:11	CP034182.1	BPD1.gbk		1142029	1142979		hypothetical protein	desc:Unknown sp. BPD1 transl_table:11	99.88
BX470248.1	Tohaama.gbk		27283	28110		Mobile element protein	desc:Bordetella pertussis TohamaI transl_table:11	CP034182.1	BPD1.gbk		1731940	1732392		Mobile element protein	transl_table:11 desc:Unknown sp. BPD1	99.75
BX470248.1	Tohaama.gbk		27283	28110		Mobile element protein	desc:Bordetella pertussis TohamaI transl_table:11	CP017404.1	J447.gbk		1780361	1781311		Mobile element protein	desc:Bordetella pertussis J447 transl_table:11	99.64
BX470248.1	Tohaama.gbk		27283	28110		Mobile element protein	desc:Bordetella pertussis TohamaI transl_table:11	CP034101.1	BPD2.gbk		2309917	2310867		Phenylacetate-CoA oxygenase/reductase, PaaK subunit	desc:Bordetella pertussis BPD2 transl_table:11	99.76
BX470248.1	Tohaama.gbk		27283	28110		Mobile element protein	desc:Bordetella pertussis TohamaI transl_table:11	CP017405.1	J448.gbk		2212490	2213758		Transposase	desc:Bordetella pertussis J448 transl_table:11	99.88
BX470248.1	Tohaama.gbk		27283	28110		Mobile element protein	desc:Bordetella pertussis TohamaI transl_table:11	CP034182.1	BPD1.gbk		3204337	3205287		Mobile element protein	transl_table:11 desc:Unknown sp. BPD1	99.76
BX470248.1	Tohaama.gbk		27283	28110		Mobile element protein	desc:Bordetella pertussis TohamaI transl_table:11	CP017402.1	J445.gbk		2319948	2320898		Mobile element protein	desc:Bordetella pertussis J445 transl_table:11	99.76
BX470248.1	Tohaama.gbk		27283	28110		Mobile element protein	desc:Bordetella pertussis TohamaI transl_table:11	CP034182.1	BPD1.gbk		1773941	1774291		Mobile element protein	transl_table:11 desc:Unknown sp. BPD1	99.43
BX470248.1	Tohaama.gbk		27283	28110		Mobile element protein	desc:Bordetella pertussis TohamaI transl_table:11	CP034182.1	BPD1.gbk		2395308	2396258		Mobile element protein	transl_table:11 desc:Unknown sp. BPD1	99.76
BX470248.1	Tohaama.gbk		27283	28110		Mobile element protein	desc:Bordetella pertussis TohamaI transl_table:11	CP017403.1	J446.gbk		491153	492103		Mobile element protein	transl_table:11 desc:Bordetella pertussis J446	99.88
BX470248.1	Tohaama.gbk		27283	28110		Mobile element protein	desc:Bordetella pertussis TohamaI transl_table:11	CP017404.1	J447.gbk		2608171	2609121		hypothetical protein	transl_table:11 desc:Bordetella pertussis J447	99.76
BX470248.1	Tohaama.gbk		27283	28110		Mobile element protein	desc:Bordetella pertussis TohamaI transl_table:11	CP017405.1	J448.gbk		3826305	3827303		Mobile element protein	transl_table:11 desc:Bordetella pertussis J448	99.88
BX470248.1	Tohaama.gbk		27283	28110		Mobile element protein	desc:Bordetella pertussis TohamaI transl_table:11	CP034101.1	BPD2.gbk		2102896	2103846		putative exported protein	transl_table:11 desc:Bordetella pertussis BPD2	99.76
BX470248.1	Tohaama.gbk		27283	28110		Mobile element protein	desc:Bordetella pertussis TohamaI transl_table:11	CP034182.1	BPD1.gbk		525468	526418		Transposase	desc:Unknown sp. BPD1 transl_table:11	99.88
BX470248.1	Tohaama.gbk		27283	28110		Mobile element protein	desc:Bordetella pertussis TohamaI transl_table:11	CP017402.1	J445.gbk		3210205	3211155		Mobile element protein	transl_table:11 desc:Bordetella pertussis J445	99.88
BX470248.1	Tohaama.gbk		27283	28110		Mobile element protein	desc:Bordetella pertussis TohamaI transl_table:11	CP034182.1	BPD1.gbk		2158357	2159307		hypothetical protein	transl_table:11 desc:Unknown sp. BPD1	99.88
BX470248.1	Tohaama.gbk		27283	28110		Mobile element protein	desc:Bordetella pertussis TohamaI transl_table:11	CP017402.1	J445.gbk		3055344	3056294		Phenylacetate-CoA oxygenase/reductase, PaaK subunit	desc:Bordetella pertussis J445 transl_table:11	99.88
BX470248.1	Tohaama.gbk		27283	28110		Mobile element protein	desc:Bordetella pertussis TohamaI transl_table:11	CP034182.1	BPD1.gbk		660601	661551		hypothetical protein	transl_table:11 desc:Unknown sp. BPD1	99.88
BX470248.1	Tohaama.gbk		27283	28110		Mobile element protein	desc:Bordetella pertussis TohamaI transl_table:11	CP017402.1	J445.gbk		3155602	3156552		Mobile element protein	transl_table:11 desc:Bordetella pertussis J445	99.76
BX470248.1	Tohaama.gbk		27283	28110		Mobile element protein	desc:Bordetella pertussis TohamaI transl_table:11	CP034182.1	BPD1.gbk		3185267	3186217		hypothetical protein	transl_table:11 desc:Unknown sp. BPD1	99.76
BX470248.1	Tohaama.gbk		27283	28110		Mobile element protein	desc:Bordetella pertussis TohamaI transl_table:11	CP017405.1	J448.gbk		2920053	2921003		Phenylacetate-CoA oxygenase/reductase, PaaK subunit	desc:Bordetella pertussis J448 transl_table:11	99.88
BX470248.1	Tohaama.gbk		27283	28110		Mobile element protein	desc:Bordetella pertussis TohamaI transl_table:11	CP034101.1	BPD2.gbk		4097623	4098573		Mobile element protein	transl_table:11 desc:Bordetella pertussis BPD2	99.88
BX470248.1	Tohaama.gbk		27283	28110		Mobile element protein	desc:Bordetella pertussis TohamaI transl_table:11	CP017404.1	J447.gbk		4067719	4068762		Mobile element protein	desc:Bordetella pertussis J447 transl_table:11	99.88
BX470248.1	Tohaama.gbk		27283	28110		Mobile element protein	desc:Bordetella pertussis TohamaI transl_table:11	CP034101.1	BPD2.gbk		1632809	1633327		Mobile element protein	transl_table:11 desc:Bordetella pertussis BPD2	99.81
BX470248.1	Tohaama.gbk		27283	28110		Mobile element protein	desc:Bordetella pertussis TohamaI transl_table:11	CP034182.1	BPD1.gbk		2829011	2829961		Mobile element protein	transl_table:11 desc:Unknown sp. BPD1	99.64
BX470248.1	Tohaama.gbk		27283	28110		Mobile element protein	desc:Bordetella pertussis TohamaI transl_table:11	CP017402.1	J445.gbk		3848467	3849417		Mobile element protein	transl_table:11 desc:Bordetella pertussis J445	99.88
BX470248.1	Tohaama.gbk		27283	28110		Mobile element protein	desc:Bordetella pertussis TohamaI transl_table:11	CP017404.1	J447.gbk		4156476	4156961		Putative DNA-binding protein	transl_table:11 desc:Bordetella pertussis J447	99.26
BX470248.1	Tohaama.gbk		27283	28110		Mobile element protein	desc:Bordetella pertussis TohamaI transl_table:11	CP017405.1	J448.gbk		525682	526209		Phenylacetate-CoA oxygenase/reductase, PaaK subunit	transl_table:11 desc:Bordetella pertussis J448	100
BX470248.1	Tohaama.gbk		27283	28110		Mobile element protein	desc:Bordetella pertussis TohamaI transl_table:11	CP017402.1	J445.gbk		1659234	1660184		hypothetical protein	desc:Bordetella pertussis J445 transl_table:11	99.76
BX470248.1	Tohaama.gbk		27283	28110		Mobile element protein	desc:Bordetella pertussis TohamaI transl_table:11	CP017402.1	J445.gbk		4057722	4058672		hypothetical protein	desc:Bordetella pertussis J445 transl_table:11	100
BX470248.1	Tohaama.gbk		27283	28110		Mobile element protein	desc:Bordetella pertussis TohamaI transl_table:11	CP034182.1	BPD1.gbk		472620	473570		Mobile element protein	desc:Unknown sp. BPD1 transl_table:11	99.76
BX470248.1	Tohaama.gbk		27283	28110		Mobile element protein	desc:Bordetella pertussis TohamaI transl_table:11	CP034182.1	BPD1.gbk		1730273	1731223		hypothetical protein	transl_table:11 desc:Unknown sp. BPD1	99.64
BX470248.1	Tohaama.gbk		27283	28110		Mobile element protein	desc:Bordetella pertussis TohamaI transl_table:11	CP034182.1	BPD1.gbk		3437236	3438186		hypothetical protein	desc:Unknown sp. BPD1 transl_table:11	99.76
BX470248.1	Tohaama.gbk		27283	28110		Mobile element protein	desc:Bordetella pertussis TohamaI transl_table:11	CP017403.1	J446.gbk		3404227	3405177		Phenylacetate-CoA oxygenase/reductase, PaaK subunit	transl_table:11 desc:Bordetella pertussis J446	99.76
BX470248.1	Tohaama.gbk		27283	28110		Mobile element protein	desc:Bordetella pertussis TohamaI transl_table:11	CP017402.1	J445.gbk		3404684	3405634		Mobile element protein	desc:Bordetella pertussis J445 transl_table:11	99.76
BX470248.1	Tohaama.gbk		27283	28110		Mobile element protein	desc:Bordetella pertussis TohamaI transl_table:11	CP034182.1	BPD1.gbk		746099	747049		Mobile element protein	transl_table:11 desc:Unknown sp. BPD1	99.76
BX470248.1	Tohaama.gbk		27283	28110		Mobile element protein	desc:Bordetella pertussis TohamaI transl_table:11	CP017404.1	J447.gbk		3584850	3585800		Mobile element protein	desc:Bordetella pertussis J447 transl_table:11	99.76
BX470248.1	Tohaama.gbk		27283	28110		Mobile element protein	desc:Bordetella pertussis TohamaI transl_table:11	CP034101.1	BPD2.gbk		319766	320716		Mobile element protein	desc:Bordetella pertussis BPD2 transl_table:11	99.88
BX470248.1	Tohaama.gbk		27283	28110		Mobile element protein	desc:Bordetella pertussis TohamaI transl_table:11	CP017402.1	J445.gbk		3556886	3557836		hypothetical protein	desc:Bordetella pertussis J445 transl_table:11	99.76
BX470248.1	Tohaama.gbk		27283	28110		Mobile element protein	desc:Bordetella pertussis TohamaI transl_table:11	CP017405.1	J448.gbk		1122006	1122956		Mobile element protein	transl_table:11 desc:Bordetella pertussis J448	99.88
BX470248.1	Tohaama.gbk		27283	28110		Mobile element protein	desc:Bordetella pertussis TohamaI transl_table:11	CP017404.1	J447.gbk		3550873	3551823		Mobile element protein	transl_table:11 desc:Bordetella pertussis J447	99.88
BX470248.1	Tohaama.gbk		27283	28110		Mobile element protein	desc:Bordetella pertussis TohamaI transl_table:11	CP017405.1	J448.gbk		3760281	3761270		Short-chain dehydrogenase	desc:Bordetella pertussis J448 transl_table:11	99.88
BX470248.1	Tohaama.gbk		27283	28110		Mobile element protein	desc:Bordetella pertussis TohamaI transl_table:11	CP017405.1	J448.gbk		2097367	2097819		Mobile element protein	transl_table:11 desc:Bordetella pertussis J448	99.75
BX470248.1	Tohaama.gbk		27283	28110		Mobile element protein	desc:Bordetella pertussis TohamaI transl_table:11	CP034182.1	BPD1.gbk		616270	617220		hypothetical protein	desc:Unknown sp. BPD1 transl_table:11	99.76
BX470248.1	Tohaama.gbk		27283	28110		Mobile element protein	desc:Bordetella pertussis TohamaI transl_table:11	CP017404.1	J447.gbk		2507408	2508358		Mobile element protein	transl_table:11 desc:Bordetella pertussis J447	99.76
BX470248.1	Tohaama.gbk		27283	28110		Mobile element protein	desc:Bordetella pertussis TohamaI transl_table:11	CP034101.1	BPD2.gbk		2974921	2975871		Mobile element protein	transl_table:11 desc:Bordetella pertussis BPD2	99.76
BX470248.1	Tohaama.gbk		27283	28110		Mobile element protein	desc:Bordetella pertussis TohamaI transl_table:11	CP017405.1	J448.gbk		35675	36625		hypothetical protein	transl_table:11 desc:Bordetella pertussis J448	99.52
BX470248.1	Tohaama.gbk		27283	28110		Mobile element protein	desc:Bordetella pertussis TohamaI transl_table:11	CP017405.1	J448.gbk		2822309	2823259		Mobile element protein	transl_table:11 desc:Bordetella pertussis J448	99.88
BX470248.1	Tohaama.gbk		27283	28110		Mobile element protein	desc:Bordetella pertussis TohamaI transl_table:11	CP017402.1	J445.gbk		2180443	2181711		Transposase	desc:Bordetella pertussis J445 transl_table:11	99.88
BX470248.1	Tohaama.gbk		27283	28110		Mobile element protein	desc:Bordetella pertussis TohamaI transl_table:11	CP017405.1	J448.gbk		1515465	1516415		Phenylacetate-CoA oxygenase/reductase, PaaK subunit	desc:Bordetella pertussis J448 transl_table:11	99.88
BX470248.1	Tohaama.gbk		27283	28110		Mobile element protein	desc:Bordetella pertussis TohamaI transl_table:11	CP034101.1	BPD2.gbk		1581086	1582036		Phenylacetate-CoA oxygenase/reductase, PaaK subunit	desc:Bordetella pertussis BPD2 transl_table:11	99.76
BX470248.1	Tohaama.gbk		27283	28110		Mobile element protein	desc:Bordetella pertussis TohamaI transl_table:11	CP017404.1	J447.gbk		2955647	2956597		hypothetical protein	transl_table:11 desc:Bordetella pertussis J447	99.64
BX470248.1	Tohaama.gbk		27283	28110		Mobile element protein	desc:Bordetella pertussis TohamaI transl_table:11	CP017403.1	J446.gbk		1810187	1811137		hypothetical protein	transl_table:11 desc:Bordetella pertussis J446	99.88
BX470248.1	Tohaama.gbk		27283	28110		Mobile element protein	desc:Bordetella pertussis TohamaI transl_table:11	CP034182.1	BPD1.gbk		1872920	1873870		Mobile element protein	desc:Unknown sp. BPD1 transl_table:11	99.64
BX470248.1	Tohaama.gbk		27283	28110		Mobile element protein	desc:Bordetella pertussis TohamaI transl_table:11	CP034101.1	BPD2.gbk		1625422	1626372		Mobile element protein	transl_table:11 desc:Bordetella pertussis BPD2	99.88
BX470248.1	Tohaama.gbk		27283	28110		Mobile element protein	desc:Bordetella pertussis TohamaI transl_table:11	CP017402.1	J445.gbk		750302	751252		hypothetical protein	transl_table:11 desc:Bordetella pertussis J445	99.76
BX470248.1	Tohaama.gbk		27283	28110		Mobile element protein	desc:Bordetella pertussis TohamaI transl_table:11	CP034182.1	BPD1.gbk		1773342	1773968		Mobile element protein	transl_table:11 desc:Unknown sp. BPD1	99.8
BX470248.1	Tohaama.gbk		27283	28110		Mobile element protein	desc:Bordetella pertussis TohamaI transl_table:11	CP034182.1	BPD1.gbk		2852341	2853204		hypothetical protein	transl_table:11 desc:Unknown sp. BPD1	100
BX470248.1	Tohaama.gbk		27283	28110		Mobile element protein	desc:Bordetella pertussis TohamaI transl_table:11	CP017403.1	J446.gbk		215166	216116		hypothetical protein	transl_table:11 desc:Bordetella pertussis J446	99.76
BX470248.1	Tohaama.gbk		27283	28110		Mobile element protein	desc:Bordetella pertussis TohamaI transl_table:11	CP017403.1	J446.gbk		1926151	1927017		Mobile element protein	transl_table:11 desc:Bordetella pertussis J446	99.86
BX470248.1	Tohaama.gbk		27283	28110		Mobile element protein	desc:Bordetella pertussis TohamaI transl_table:11	CP034182.1	BPD1.gbk		46925	47875		hypothetical protein	desc:Unknown sp. BPD1 transl_table:11	99.88
BX470248.1	Tohaama.gbk		27283	28110		Mobile element protein	desc:Bordetella pertussis TohamaI transl_table:11	CP034182.1	BPD1.gbk		1708726	1709676		hypothetical protein	desc:Unknown sp. BPD1 transl_table:11	99.76
BX470248.1	Tohaama.gbk		27283	28110		Mobile element protein	desc:Bordetella pertussis TohamaI transl_table:11	CP034182.1	BPD1.gbk		3476289	3477239		hypothetical protein	transl_table:11 desc:Unknown sp. BPD1	99.88
BX470248.1	Tohaama.gbk		27283	28110		Mobile element protein	desc:Bordetella pertussis TohamaI transl_table:11	CP017405.1	J448.gbk		1599145	1600095		Mobile element protein	transl_table:11 desc:Bordetella pertussis J448	99.52
BX470248.1	Tohaama.gbk		27283	28110		Mobile element protein	desc:Bordetella pertussis TohamaI transl_table:11	CP017404.1	J447.gbk		122172	123122		Mobile element protein	desc:Bordetella pertussis J447 transl_table:11	99.88
BX470248.1	Tohaama.gbk		27283	28110		Mobile element protein	desc:Bordetella pertussis TohamaI transl_table:11	CP017403.1	J446.gbk		3013686	3014636		Mobile element protein	transl_table:11 desc:Bordetella pertussis J446	99.88
BX470248.1	Tohaama.gbk		27283	28110		Mobile element protein	desc:Bordetella pertussis TohamaI transl_table:11	CP017403.1	J446.gbk		2496790	2497740		Transposase	desc:Bordetella pertussis J446 transl_table:11	99.76
BX470248.1	Tohaama.gbk		27283	28110		Mobile element protein	desc:Bordetella pertussis TohamaI transl_table:11	CP017404.1	J447.gbk		2144309	2145259		Mobile element protein	transl_table:11 desc:Bordetella pertussis J447	99.88
BX470248.1	Tohaama.gbk		27283	28110		Mobile element protein	desc:Bordetella pertussis TohamaI transl_table:11	CP017405.1	J448.gbk		1242317	1243267		Mobile element protein	desc:Bordetella pertussis J448 transl_table:11	99.88
BX470248.1	Tohaama.gbk		27283	28110		Mobile element protein	desc:Bordetella pertussis TohamaI transl_table:11	CP034101.1	BPD2.gbk		160386	161336		hypothetical protein	transl_table:11 desc:Bordetella pertussis BPD2	99.76
BX470248.1	Tohaama.gbk		27283	28110		Mobile element protein	desc:Bordetella pertussis TohamaI transl_table:11	CP017402.1	J445.gbk		3049085	3049612		Phenylacetate-CoA oxygenase/reductase, PaaK subunit	transl_table:11 desc:Bordetella pertussis J445	99.81
BX470248.1	Tohaama.gbk		27283	28110		Mobile element protein	desc:Bordetella pertussis TohamaI transl_table:11	CP034182.1	BPD1.gbk		2710180	2710650		hypothetical protein	transl_table:11 desc:Unknown sp. BPD1	99.57
BX470248.1	Tohaama.gbk		27283	28110		Mobile element protein	desc:Bordetella pertussis TohamaI transl_table:11	CP034101.1	BPD2.gbk		3091505	3092455		Mobile element protein	transl_table:11 desc:Bordetella pertussis BPD2	99.88
BX470248.1	Tohaama.gbk		27283	28110		Mobile element protein	desc:Bordetella pertussis TohamaI transl_table:11	CP034182.1	BPD1.gbk		923032	923982		hypothetical protein	desc:Unknown sp. BPD1 transl_table:11	99.88
BX470248.1	Tohaama.gbk		27283	28110		Mobile element protein	desc:Bordetella pertussis TohamaI transl_table:11	CP034101.1	BPD2.gbk		3344260	3345210		hypothetical protein	desc:Bordetella pertussis BPD2 transl_table:11	99.64
BX470248.1	Tohaama.gbk		27283	28110		Mobile element protein	desc:Bordetella pertussis TohamaI transl_table:11	CP034101.1	BPD2.gbk		3045048	3046100		Phenylacetate-CoA oxygenase/reductase, PaaK subunit	desc:Bordetella pertussis BPD2 transl_table:11	99.88
BX470248.1	Tohaama.gbk		27283	28110		Mobile element protein	desc:Bordetella pertussis TohamaI transl_table:11	CP034182.1	BPD1.gbk		2074703	2075653		hypothetical protein	transl_table:11 desc:Unknown sp. BPD1	99.76
BX470248.1	Tohaama.gbk		27283	28110		Mobile element protein	desc:Bordetella pertussis TohamaI transl_table:11	NODE_22_length_33639_cov_62.181843	BP165.gbk		10493	10948		Putative DNA-binding protein	desc:Bordetella Pertussis 165 transl_table:11	99.63
BX470248.1	Tohaama.gbk		27283	28110		Mobile element protein	desc:Bordetella pertussis TohamaI transl_table:11	CP017403.1	J446.gbk		1250630	1251580		hypothetical protein	transl_table:11 desc:Bordetella pertussis J446	99.88
BX470248.1	Tohaama.gbk		27283	28110		Mobile element protein	desc:Bordetella pertussis TohamaI transl_table:11	CP017402.1	J445.gbk		35675	36625		hypothetical protein	desc:Bordetella pertussis J445 transl_table:11	99.52
BX470248.1	Tohaama.gbk		27283	28110		Mobile element protein	desc:Bordetella pertussis TohamaI transl_table:11	CP034101.1	BPD2.gbk		683940	684890		Mobile element protein	transl_table:11 desc:Bordetella pertussis BPD2	99.76
BX470248.1	Tohaama.gbk		27283	28110		Mobile element protein	desc:Bordetella pertussis TohamaI transl_table:11	CP017403.1	J446.gbk		546912	547439		Phenylacetate-CoA oxygenase/reductase, PaaK subunit	transl_table:11 desc:Bordetella pertussis J446	100
BX470248.1	Tohaama.gbk		27283	28110		Mobile element protein	desc:Bordetella pertussis TohamaI transl_table:11	CP017404.1	J447.gbk		4179579	4180529		Mobile element protein	transl_table:11 desc:Bordetella pertussis J447	99.28
BX470248.1	Tohaama.gbk		27283	28110		Mobile element protein	desc:Bordetella pertussis TohamaI transl_table:11	CP034182.1	BPD1.gbk		1290298	1291248		hypothetical protein	transl_table:11 desc:Unknown sp. BPD1	99.76
BX470248.1	Tohaama.gbk		27283	28110		Mobile element protein	desc:Bordetella pertussis TohamaI transl_table:11	CP017405.1	J448.gbk		3679862	3680812		Mobile element protein	desc:Bordetella pertussis J448 transl_table:11	99.88
BX470248.1	Tohaama.gbk		27283	28110		Mobile element protein	desc:Bordetella pertussis TohamaI transl_table:11	CP017402.1	J445.gbk		3581601	3582551		Mobile element protein	desc:Bordetella pertussis J445 transl_table:11	99.76
BX470248.1	Tohaama.gbk		27283	28110		Mobile element protein	desc:Bordetella pertussis TohamaI transl_table:11	CP017404.1	J447.gbk		469049	469999		hypothetical protein	desc:Bordetella pertussis J447 transl_table:11	99.76
BX470248.1	Tohaama.gbk		27283	28110		Mobile element protein	desc:Bordetella pertussis TohamaI transl_table:11	CP017404.1	J447.gbk		3116006	3116956		Mobile element protein	desc:Bordetella pertussis J447 transl_table:11	99.88
BX470248.1	Tohaama.gbk		27283	28110		Mobile element protein	desc:Bordetella pertussis TohamaI transl_table:11	CP017405.1	J448.gbk		1184705	1185571		Mobile element protein	transl_table:11 desc:Bordetella pertussis J448	100
BX470248.1	Tohaama.gbk		27283	28110		Mobile element protein	desc:Bordetella pertussis TohamaI transl_table:11	CP017403.1	J446.gbk		2200967	2201917		Mobile element protein	transl_table:11 desc:Bordetella pertussis J446	99.88
BX470248.1	Tohaama.gbk		27283	28110		Mobile element protein	desc:Bordetella pertussis TohamaI transl_table:11	CP034101.1	BPD2.gbk		1223552	1224502		Mobile element protein	desc:Bordetella pertussis BPD2 transl_table:11	99.88
BX470248.1	Tohaama.gbk		27283	28110		Mobile element protein	desc:Bordetella pertussis TohamaI transl_table:11	CP017403.1	J446.gbk		605016	605966		Mobile element protein	desc:Bordetella pertussis J446 transl_table:11	99.88
BX470248.1	Tohaama.gbk		27283	28110		Mobile element protein	desc:Bordetella pertussis TohamaI transl_table:11	CP017402.1	J445.gbk		1830258	1831208		Mobile element protein	transl_table:11 desc:Bordetella pertussis J445	99.88
BX470248.1	Tohaama.gbk		27283	28110		Mobile element protein	desc:Bordetella pertussis TohamaI transl_table:11	CP017402.1	J445.gbk		936793	937743		Mobile element protein	transl_table:11 desc:Bordetella pertussis J445	99.88
BX470248.1	Tohaama.gbk		27283	28110		Mobile element protein	desc:Bordetella pertussis TohamaI transl_table:11	CP034182.1	BPD1.gbk		264650	265600		hypothetical protein	desc:Unknown sp. BPD1 transl_table:11	99.64
BX470248.1	Tohaama.gbk		27283	28110		Mobile element protein	desc:Bordetella pertussis TohamaI transl_table:11	CP017402.1	J445.gbk		4017664	4018614		Mobile element protein	transl_table:11 desc:Bordetella pertussis J445	99.88
BX470248.1	Tohaama.gbk		27283	28110		Mobile element protein	desc:Bordetella pertussis TohamaI transl_table:11	CP017402.1	J445.gbk		3280966	3281916		Mobile element protein	desc:Bordetella pertussis J445 transl_table:11	99.64
BX470248.1	Tohaama.gbk		27283	28110		Mobile element protein	desc:Bordetella pertussis TohamaI transl_table:11	CP017405.1	J448.gbk		2095700	2096650		hypothetical protein	desc:Bordetella pertussis J448 transl_table:11	99.76
BX470248.1	Tohaama.gbk		27283	28110		Mobile element protein	desc:Bordetella pertussis TohamaI transl_table:11	CP034101.1	BPD2.gbk		1680247	1681197		Mobile element protein	desc:Bordetella pertussis BPD2 transl_table:11	99.88
BX470248.1	Tohaama.gbk		27283	28110		Mobile element protein	desc:Bordetella pertussis TohamaI transl_table:11	CP017405.1	J448.gbk		1101068	1102018		hypothetical protein	transl_table:11 desc:Bordetella pertussis J448	99.64
BX470248.1	Tohaama.gbk		27283	28110		Mobile element protein	desc:Bordetella pertussis TohamaI transl_table:11	CP017403.1	J446.gbk		272630	273580		Mobile element protein	transl_table:11 desc:Bordetella pertussis J446	99.64
BX470248.1	Tohaama.gbk		27283	28110		Mobile element protein	desc:Bordetella pertussis TohamaI transl_table:11	CP017402.1	J445.gbk		27283	28233		hypothetical protein	transl_table:11 desc:Bordetella pertussis J445	100
BX470248.1	Tohaama.gbk		27283	28110		Mobile element protein	desc:Bordetella pertussis TohamaI transl_table:11	CP034182.1	BPD1.gbk		2311316	2312266		hypothetical protein	desc:Unknown sp. BPD1 transl_table:11	99.76
BX470248.1	Tohaama.gbk		27283	28110		Mobile element protein	desc:Bordetella pertussis TohamaI transl_table:11	CP034101.1	BPD2.gbk		414496	415446		Mobile element protein	transl_table:11 desc:Bordetella pertussis BPD2	99.88
BX470248.1	Tohaama.gbk		27283	28110		Mobile element protein	desc:Bordetella pertussis TohamaI transl_table:11	CP017405.1	J448.gbk		752387	753337		hypothetical protein	transl_table:11 desc:Bordetella pertussis J448	99.76
BX470248.1	Tohaama.gbk		27283	28110		Mobile element protein	desc:Bordetella pertussis TohamaI transl_table:11	CP034101.1	BPD2.gbk		1943704	1944654		Mobile element protein	desc:Bordetella pertussis BPD2 transl_table:11	99.88
BX470248.1	Tohaama.gbk		27283	28110		Mobile element protein	desc:Bordetella pertussis TohamaI transl_table:11	CP017402.1	J445.gbk		3756244	3756771		Phenylacetate-CoA oxygenase/reductase, PaaK subunit	transl_table:11 desc:Bordetella pertussis J445	99.81
BX470248.1	Tohaama.gbk		27283	28110		Mobile element protein	desc:Bordetella pertussis TohamaI transl_table:11	CP017403.1	J446.gbk		2587087	2588037		hypothetical protein	desc:Bordetella pertussis J446 transl_table:11	100
BX470248.1	Tohaama.gbk		27283	28110		Mobile element protein	desc:Bordetella pertussis TohamaI transl_table:11	CP017402.1	J445.gbk		3115317	3116267		Mobile element protein	transl_table:11 desc:Bordetella pertussis J445	99.88
BX470248.1	Tohaama.gbk		27283	28110		Mobile element protein	desc:Bordetella pertussis TohamaI transl_table:11	CP034101.1	BPD2.gbk		3031665	3031925		Mobile element protein	desc:Bordetella pertussis BPD2 transl_table:11	99.28
BX470248.1	Tohaama.gbk		27283	28110		Mobile element protein	desc:Bordetella pertussis TohamaI transl_table:11	CP017404.1	J447.gbk		175349	176299		hypothetical protein	desc:Bordetella pertussis J447 transl_table:11	100
BX470248.1	Tohaama.gbk		27283	28110		Mobile element protein	desc:Bordetella pertussis TohamaI transl_table:11	CP017403.1	J446.gbk		3027376	3028002		Mobile element protein	desc:Bordetella pertussis J446 transl_table:11	99.8
BX470248.1	Tohaama.gbk		27283	28110		Mobile element protein	desc:Bordetella pertussis TohamaI transl_table:11	CP017402.1	J445.gbk		367416	368366		Mobile element protein	desc:Bordetella pertussis J445 transl_table:11	99.76
BX470248.1	Tohaama.gbk		27283	28110		Mobile element protein	desc:Bordetella pertussis TohamaI transl_table:11	CP017402.1	J445.gbk		1831307	1832257		Mobile element protein	desc:Bordetella pertussis J445 transl_table:11	99.76
BX470248.1	Tohaama.gbk		27283	28110		Mobile element protein	desc:Bordetella pertussis TohamaI transl_table:11	CP034182.1	BPD1.gbk		131432	132382		Mobile element protein	desc:Unknown sp. BPD1 transl_table:11	99.64
BX470248.1	Tohaama.gbk		27283	28110		Mobile element protein	desc:Bordetella pertussis TohamaI transl_table:11	CP034182.1	BPD1.gbk		3055533	3056483		Mobile element protein	desc:Unknown sp. BPD1 transl_table:11	99.76
BX470248.1	Tohaama.gbk		27283	28110		Mobile element protein	desc:Bordetella pertussis TohamaI transl_table:11	CP017402.1	J445.gbk		1201186	1202136		hypothetical protein	desc:Bordetella pertussis J445 transl_table:11	99.76
BX470248.1	Tohaama.gbk		27283	28110		Mobile element protein	desc:Bordetella pertussis TohamaI transl_table:11	CP017405.1	J448.gbk		3534184	3535134		Mobile element protein	transl_table:11 desc:Bordetella pertussis J448	99.64
BX470248.1	Tohaama.gbk		27283	28110		Mobile element protein	desc:Bordetella pertussis TohamaI transl_table:11	CP017405.1	J448.gbk		3815591	3816541		hypothetical protein	transl_table:11 desc:Bordetella pertussis J448	99.76
BX470248.1	Tohaama.gbk		27283	28110		Mobile element protein	desc:Bordetella pertussis TohamaI transl_table:11	CP034101.1	BPD2.gbk		3252232	3253182		Mobile element protein	transl_table:11 desc:Bordetella pertussis BPD2	99.88
BX470248.1	Tohaama.gbk		27283	28110		Mobile element protein	desc:Bordetella pertussis TohamaI transl_table:11	CP017403.1	J446.gbk		2982718	2983668		Mobile element protein	transl_table:11 desc:Bordetella pertussis J446	99.76
BX470248.1	Tohaama.gbk		27283	28110		Mobile element protein	desc:Bordetella pertussis TohamaI transl_table:11	CP017404.1	J447.gbk		3855338	3856288		hypothetical protein	desc:Bordetella pertussis J447 transl_table:11	100
BX470248.1	Tohaama.gbk		27283	28110		Mobile element protein	desc:Bordetella pertussis TohamaI transl_table:11	CP017402.1	J445.gbk		2727472	2728422		Mobile element protein	desc:Bordetella pertussis J445 transl_table:11	99.76
BX470248.1	Tohaama.gbk		27283	28110		Mobile element protein	desc:Bordetella pertussis TohamaI transl_table:11	CP017404.1	J447.gbk		652789	653739		Mobile element protein	transl_table:11 desc:Bordetella pertussis J447	99.64
BX470248.1	Tohaama.gbk		27283	28110		Mobile element protein	desc:Bordetella pertussis TohamaI transl_table:11	CP034182.1	BPD1.gbk		2062548	2063498		hypothetical protein	desc:Unknown sp. BPD1 transl_table:11	99.88
BX470248.1	Tohaama.gbk		27283	28110		Mobile element protein	desc:Bordetella pertussis TohamaI transl_table:11	CP017405.1	J448.gbk		2307954	2308904		Mobile element protein	transl_table:11 desc:Bordetella pertussis J448	99.52
BX470248.1	Tohaama.gbk		27283	28110		Mobile element protein	desc:Bordetella pertussis TohamaI transl_table:11	CP034101.1	BPD2.gbk		973730	974680		Mobile element protein	desc:Bordetella pertussis BPD2 transl_table:11	99.88
BX470248.1	Tohaama.gbk		27283	28110		Mobile element protein	desc:Bordetella pertussis TohamaI transl_table:11	CP017405.1	J448.gbk		1470167	1471117		Mobile element protein	desc:Bordetella pertussis J448 transl_table:11	99.52
BX470248.1	Tohaama.gbk		27283	28110		Mobile element protein	desc:Bordetella pertussis TohamaI transl_table:11	CP017405.1	J448.gbk		692710	693519		Mobile element protein	desc:Bordetella pertussis J448 transl_table:11	99.85
BX470248.1	Tohaama.gbk		27283	28110		Mobile element protein	desc:Bordetella pertussis TohamaI transl_table:11	CP017404.1	J447.gbk		940974	941924		Mobile element protein	desc:Bordetella pertussis J447 transl_table:11	99.76
BX470248.1	Tohaama.gbk		27283	28110		Mobile element protein	desc:Bordetella pertussis TohamaI transl_table:11	CP017402.1	J445.gbk		2628948	2629898		hypothetical protein	transl_table:11 desc:Bordetella pertussis J445	99.76
BX470248.1	Tohaama.gbk		27283	28110		Mobile element protein	desc:Bordetella pertussis TohamaI transl_table:11	CP034182.1	BPD1.gbk		4083606	4084046		hypothetical protein	transl_table:11 desc:Unknown sp. BPD1	99.77
BX470248.1	Tohaama.gbk		27283	28110		Mobile element protein	desc:Bordetella pertussis TohamaI transl_table:11	CP017404.1	J447.gbk		1267436	1268386		hypothetical protein	transl_table:11 desc:Bordetella pertussis J447	99.64
BX470248.1	Tohaama.gbk		27283	28110		Mobile element protein	desc:Bordetella pertussis TohamaI transl_table:11	CP034101.1	BPD2.gbk		84646	85596		hypothetical protein	transl_table:11 desc:Bordetella pertussis BPD2	99.76
BX470248.1	Tohaama.gbk		27283	28110		Mobile element protein	desc:Bordetella pertussis TohamaI transl_table:11	CP034101.1	BPD2.gbk		1760156	1760596		Mobile element protein	desc:Bordetella pertussis BPD2 transl_table:11	99.09
BX470248.1	Tohaama.gbk		27283	28110		Mobile element protein	desc:Bordetella pertussis TohamaI transl_table:11	CP017403.1	J446.gbk		1241654	1242604		Mobile element protein	transl_table:11 desc:Bordetella pertussis J446	99.88
BX470248.1	Tohaama.gbk		27283	28110		Mobile element protein	desc:Bordetella pertussis TohamaI transl_table:11	CP034101.1	BPD2.gbk		2735503	2736453		Mobile element protein	desc:Bordetella pertussis BPD2 transl_table:11	99.76
BX470248.1	Tohaama.gbk		27283	28110		Mobile element protein	desc:Bordetella pertussis TohamaI transl_table:11	CP034182.1	BPD1.gbk		191800	192750		Mobile element protein	transl_table:11 desc:Unknown sp. BPD1	99.64
BX470248.1	Tohaama.gbk		27283	28110		Mobile element protein	desc:Bordetella pertussis TohamaI transl_table:11	CP017402.1	J445.gbk		2327371	2328321		Transposase	transl_table:11 desc:Bordetella pertussis J445	99.76
BX470248.1	Tohaama.gbk		27283	28110		Mobile element protein	desc:Bordetella pertussis TohamaI transl_table:11	CP017405.1	J448.gbk		1615377	1616327		Mobile element protein	desc:Bordetella pertussis J448 transl_table:11	99.88
BX470248.1	Tohaama.gbk		27283	28110		Mobile element protein	desc:Bordetella pertussis TohamaI transl_table:11	CP017403.1	J446.gbk		807380	808330		hypothetical protein	desc:Bordetella pertussis J446 transl_table:11	100
BX470248.1	Tohaama.gbk		27283	28110		Mobile element protein	desc:Bordetella pertussis TohamaI transl_table:11	CP017402.1	J445.gbk		1708685	1709635		hypothetical protein	desc:Bordetella pertussis J445 transl_table:11	99.76
BX470248.1	Tohaama.gbk		27283	28110		Mobile element protein	desc:Bordetella pertussis TohamaI transl_table:11	CP017403.1	J446.gbk		2266382	2267332		hypothetical protein	desc:Bordetella pertussis J446 transl_table:11	99.76
BX470248.1	Tohaama.gbk		27283	28110		Mobile element protein	desc:Bordetella pertussis TohamaI transl_table:11	CP034101.1	BPD2.gbk		2098842	2099369		Phenylacetate-CoA oxygenase/reductase, PaaK subunit	transl_table:11 desc:Bordetella pertussis BPD2	100
BX470248.1	Tohaama.gbk		27283	28110		Mobile element protein	desc:Bordetella pertussis TohamaI transl_table:11	CP017404.1	J447.gbk		3453605	3454555		Mobile element protein	desc:Bordetella pertussis J447 transl_table:11	99.88
BX470248.1	Tohaama.gbk		27283	28110		Mobile element protein	desc:Bordetella pertussis TohamaI transl_table:11	CP017402.1	J445.gbk		3808806	3809756		Mobile element protein	transl_table:11 desc:Bordetella pertussis J445	99.88
BX470248.1	Tohaama.gbk		27283	28110		Mobile element protein	desc:Bordetella pertussis TohamaI transl_table:11	CP034101.1	BPD2.gbk		2418402	2419352		Phenylacetate-CoA oxygenase/reductase, PaaK subunit	desc:Bordetella pertussis BPD2 transl_table:11	99.76
BX470248.1	Tohaama.gbk		27283	28110		Mobile element protein	desc:Bordetella pertussis TohamaI transl_table:11	CP017403.1	J446.gbk		1251679	1252629		hypothetical protein	desc:Bordetella pertussis J446 transl_table:11	99.76
BX470248.1	Tohaama.gbk		27283	28110		Mobile element protein	desc:Bordetella pertussis TohamaI transl_table:11	CP017403.1	J446.gbk		584604	585554		hypothetical protein	desc:Bordetella pertussis J446 transl_table:11	99.76
BX470248.1	Tohaama.gbk		27283	28110		Mobile element protein	desc:Bordetella pertussis TohamaI transl_table:11	CP017405.1	J448.gbk		3235285	3236235		Mobile element protein	desc:Bordetella pertussis J448 transl_table:11	99.88
BX470248.1	Tohaama.gbk		27283	28110		Mobile element protein	desc:Bordetella pertussis TohamaI transl_table:11	CP017402.1	J445.gbk		816926	817876		Mobile element protein	desc:Bordetella pertussis J445 transl_table:11	99.52
BX470248.1	Tohaama.gbk		27283	28110		Mobile element protein	desc:Bordetella pertussis TohamaI transl_table:11	CP017404.1	J447.gbk		2650062	2651012		hypothetical protein	transl_table:11 desc:Bordetella pertussis J447	99.76
BX470248.1	Tohaama.gbk		27283	28110		Mobile element protein	desc:Bordetella pertussis TohamaI transl_table:11	CP017405.1	J448.gbk		3512812	3513339		Phenylacetate-CoA oxygenase/reductase, PaaK subunit	desc:Bordetella pertussis J448 transl_table:11	100
BX470248.1	Tohaama.gbk		27283	28110		Mobile element protein	desc:Bordetella pertussis TohamaI transl_table:11	CP017405.1	J448.gbk		1158601	1159128		Phenylacetate-CoA oxygenase/reductase, PaaK subunit	transl_table:11 desc:Bordetella pertussis J448	100
BX470248.1	Tohaama.gbk		27283	28110		Mobile element protein	desc:Bordetella pertussis TohamaI transl_table:11	CP017402.1	J445.gbk		2518070	2519020		Transposase	desc:Bordetella pertussis J445 transl_table:11	99.76
BX470248.1	Tohaama.gbk		27283	28110		Mobile element protein	desc:Bordetella pertussis TohamaI transl_table:11	CP017404.1	J447.gbk		2083508	2084776		Transposase	transl_table:11 desc:Bordetella pertussis J447	99.88
BX470248.1	Tohaama.gbk		27283	28110		Mobile element protein	desc:Bordetella pertussis TohamaI transl_table:11	CP034101.1	BPD2.gbk		1003945	1004895		hypothetical protein	desc:Bordetella pertussis BPD2 transl_table:11	99.76
BX470248.1	Tohaama.gbk		27283	28110		Mobile element protein	desc:Bordetella pertussis TohamaI transl_table:11	CP017403.1	J446.gbk		988408	989358		Phenylacetate-CoA oxygenase/reductase, PaaK subunit	transl_table:11 desc:Bordetella pertussis J446	99.64
BX470248.1	Tohaama.gbk		27283	28110		Mobile element protein	desc:Bordetella pertussis TohamaI transl_table:11	CP034101.1	BPD2.gbk		2414589	2415539		Mobile element protein	desc:Bordetella pertussis BPD2 transl_table:11	99.64
BX470248.1	Tohaama.gbk		27283	28110		Mobile element protein	desc:Bordetella pertussis TohamaI transl_table:11	CP017404.1	J447.gbk		1323055	1324005		hypothetical protein	desc:Bordetella pertussis J447 transl_table:11	99.76
BX470248.1	Tohaama.gbk		27283	28110		Mobile element protein	desc:Bordetella pertussis TohamaI transl_table:11	CP017404.1	J447.gbk		2749885	2750835		hypothetical protein	transl_table:11 desc:Bordetella pertussis J447	99.76
BX470248.1	Tohaama.gbk		27283	28110		Mobile element protein	desc:Bordetella pertussis TohamaI transl_table:11	CP017402.1	J445.gbk		3608688	3609638		hypothetical protein	transl_table:11 desc:Bordetella pertussis J445	99.88
BX470248.1	Tohaama.gbk		27283	28110		Mobile element protein	desc:Bordetella pertussis TohamaI transl_table:11	CP017404.1	J447.gbk		3141620	3142570		Mobile element protein	desc:Bordetella pertussis J447 transl_table:11	99.88
BX470248.1	Tohaama.gbk		27283	28110		Mobile element protein	desc:Bordetella pertussis TohamaI transl_table:11	CP034101.1	BPD2.gbk		3652051	3653001		Mobile element protein	desc:Bordetella pertussis BPD2 transl_table:11	99.76
BX470248.1	Tohaama.gbk		27283	28110		Mobile element protein	desc:Bordetella pertussis TohamaI transl_table:11	CP034182.1	BPD1.gbk		702163	704016		hypothetical protein	desc:Unknown sp. BPD1 transl_table:11	99.88
BX470248.1	Tohaama.gbk		27283	28110		Mobile element protein	desc:Bordetella pertussis TohamaI transl_table:11	CP017405.1	J448.gbk		58547	59497		hypothetical protein	desc:Bordetella pertussis J448 transl_table:11	99.76
BX470248.1	Tohaama.gbk		27283	28110		Mobile element protein	desc:Bordetella pertussis TohamaI transl_table:11	CP034101.1	BPD2.gbk		3062386	3063336		hypothetical protein	transl_table:11 desc:Bordetella pertussis BPD2	100
BX470248.1	Tohaama.gbk		27283	28110		Mobile element protein	desc:Bordetella pertussis TohamaI transl_table:11	CP017405.1	J448.gbk		2636394	2637344		Mobile element protein	transl_table:11 desc:Bordetella pertussis J448	99.76
BX470248.1	Tohaama.gbk		27283	28110		Mobile element protein	desc:Bordetella pertussis TohamaI transl_table:11	CP034182.1	BPD1.gbk		4056113	4057063		Mobile element protein	transl_table:11 desc:Unknown sp. BPD1	99.76
BX470248.1	Tohaama.gbk		27283	28110		Mobile element protein	desc:Bordetella pertussis TohamaI transl_table:11	CP017404.1	J447.gbk		2562048	2562998		hypothetical protein	desc:Bordetella pertussis J447 transl_table:11	99.76
BX470248.1	Tohaama.gbk		27283	28110		Mobile element protein	desc:Bordetella pertussis TohamaI transl_table:11	CP017403.1	J446.gbk		2650952	2651902		Mobile element protein	desc:Bordetella pertussis J446 transl_table:11	99.76
BX470248.1	Tohaama.gbk		27283	28110		Mobile element protein	desc:Bordetella pertussis TohamaI transl_table:11	CP017404.1	J447.gbk		44713	45663		Phenylacetate-CoA oxygenase/reductase, PaaK subunit	transl_table:11 desc:Bordetella pertussis J447	99.88
BX470248.1	Tohaama.gbk		27283	28110		Mobile element protein	desc:Bordetella pertussis TohamaI transl_table:11	CP034101.1	BPD2.gbk		3226419	3227369		Transposase	transl_table:11 desc:Bordetella pertussis BPD2	99.76
BX470248.1	Tohaama.gbk		27283	28110		Mobile element protein	desc:Bordetella pertussis TohamaI transl_table:11	CP034101.1	BPD2.gbk		3389269	3389529		hypothetical protein	desc:Bordetella pertussis BPD2 transl_table:11	99.28
BX470248.1	Tohaama.gbk		27283	28110		Mobile element protein	desc:Bordetella pertussis TohamaI transl_table:11	CP017404.1	J447.gbk		782003	782530		Phenylacetate-CoA oxygenase/reductase, PaaK subunit	desc:Bordetella pertussis J447 transl_table:11	100
BX470248.1	Tohaama.gbk		27283	28110		Mobile element protein	desc:Bordetella pertussis TohamaI transl_table:11	CP017403.1	J446.gbk		3341033	3341983		hypothetical protein	desc:Bordetella pertussis J446 transl_table:11	99.76
BX470248.1	Tohaama.gbk		27283	28110		Mobile element protein	desc:Bordetella pertussis TohamaI transl_table:11	CP034101.1	BPD2.gbk		3297729	3298679		Mobile element protein	desc:Bordetella pertussis BPD2 transl_table:11	99.76
BX470248.1	Tohaama.gbk		27283	28110		Mobile element protein	desc:Bordetella pertussis TohamaI transl_table:11	CP034101.1	BPD2.gbk		3915433	3916383		Mobile element protein	desc:Bordetella pertussis BPD2 transl_table:11	99.88
BX470248.1	Tohaama.gbk		27283	28110		Mobile element protein	desc:Bordetella pertussis TohamaI transl_table:11	CP017404.1	J447.gbk		415532	416482		hypothetical protein	transl_table:11 desc:Bordetella pertussis J447	100
BX470248.1	Tohaama.gbk		27283	28110		Mobile element protein	desc:Bordetella pertussis TohamaI transl_table:11	CP034182.1	BPD1.gbk		4402	4737		hypothetical protein	transl_table:11 desc:Unknown sp. BPD1	99.41
BX470248.1	Tohaama.gbk		27283	28110		Mobile element protein	desc:Bordetella pertussis TohamaI transl_table:11	CP017403.1	J446.gbk		1758675	1760618		Transposase / Threonine synthase (EC 4.2.3.1)	EC_number:4.2.3.1 transl_table:11 desc:Bordetella pertussis J446	99.88
BX470248.1	Tohaama.gbk		27283	28110		Mobile element protein	desc:Bordetella pertussis TohamaI transl_table:11	CP017403.1	J446.gbk		568966	569916		hypothetical protein	desc:Bordetella pertussis J446 transl_table:11	99.88
BX470248.1	Tohaama.gbk		27283	28110		Mobile element protein	desc:Bordetella pertussis TohamaI transl_table:11	CP034182.1	BPD1.gbk		3854973	3855923		Mobile element protein	transl_table:11 desc:Unknown sp. BPD1	99.76
BX470248.1	Tohaama.gbk		27283	28110		Mobile element protein	desc:Bordetella pertussis TohamaI transl_table:11	CP017403.1	J446.gbk		228861	229811		Mobile element protein	desc:Bordetella pertussis J446 transl_table:11	99.88
BX470248.1	Tohaama.gbk		27283	28110		Mobile element protein	desc:Bordetella pertussis TohamaI transl_table:11	CP034101.1	BPD2.gbk		3673873	3674823		hypothetical protein	desc:Bordetella pertussis BPD2 transl_table:11	99.52
BX470248.1	Tohaama.gbk		27283	28110		Mobile element protein	desc:Bordetella pertussis TohamaI transl_table:11	CP017405.1	J448.gbk		4315134	4316084		hypothetical protein	transl_table:11 desc:Bordetella pertussis J448	100
BX470248.1	Tohaama.gbk		27283	28110		Mobile element protein	desc:Bordetella pertussis TohamaI transl_table:11	CP034101.1	BPD2.gbk		1800488	1801438		Mobile element protein	desc:Bordetella pertussis BPD2 transl_table:11	99.88
BX470248.1	Tohaama.gbk		27283	28110		Mobile element protein	desc:Bordetella pertussis TohamaI transl_table:11	CP017403.1	J446.gbk		851382	852332		hypothetical protein	desc:Bordetella pertussis J446 transl_table:11	99.76
BX470248.1	Tohaama.gbk		27283	28110		Mobile element protein	desc:Bordetella pertussis TohamaI transl_table:11	CP017404.1	J447.gbk		2646044	2646994		Mobile element protein	desc:Bordetella pertussis J447 transl_table:11	99.76
BX470248.1	Tohaama.gbk		27283	28110		Mobile element protein	desc:Bordetella pertussis TohamaI transl_table:11	CP017403.1	J446.gbk		1112791	1113741		Mobile element protein	desc:Bordetella pertussis J446 transl_table:11	99.88
BX470248.1	Tohaama.gbk		27283	28110		Mobile element protein	desc:Bordetella pertussis TohamaI transl_table:11	CP034182.1	BPD1.gbk		462234	463184		hypothetical protein	desc:Unknown sp. BPD1 transl_table:11	99.76
BX470248.1	Tohaama.gbk		27283	28110		Mobile element protein	desc:Bordetella pertussis TohamaI transl_table:11	CP017405.1	J448.gbk		4349426	4350376		Mobile element protein	transl_table:11 desc:Bordetella pertussis J448	99.88
BX470248.1	Tohaama.gbk		27283	28110		Mobile element protein	desc:Bordetella pertussis TohamaI transl_table:11	CP034182.1	BPD1.gbk		1100972	1101922		hypothetical protein	desc:Unknown sp. BPD1 transl_table:11	99.88
BX470248.1	Tohaama.gbk		27283	28110		Mobile element protein	desc:Bordetella pertussis TohamaI transl_table:11	CP017402.1	J445.gbk		3147322	3148272		Phenylacetate-CoA oxygenase/reductase, PaaK subunit	desc:Bordetella pertussis J445 transl_table:11	99.76
BX470248.1	Tohaama.gbk		27283	28110		Mobile element protein	desc:Bordetella pertussis TohamaI transl_table:11	CP034101.1	BPD2.gbk		3867647	3868597		Mobile element protein	desc:Bordetella pertussis BPD2 transl_table:11	99.88
BX470248.1	Tohaama.gbk		27283	28110		Mobile element protein	desc:Bordetella pertussis TohamaI transl_table:11	CP034101.1	BPD2.gbk		3995524	3996474		Mobile element protein	desc:Bordetella pertussis BPD2 transl_table:11	99.88
BX470248.1	Tohaama.gbk		27283	28110		Mobile element protein	desc:Bordetella pertussis TohamaI transl_table:11	CP017403.1	J446.gbk		1684647	1685597		Phenylacetate-CoA oxygenase/reductase, PaaK subunit	transl_table:11 desc:Bordetella pertussis J446	99.76
BX470248.1	Tohaama.gbk		27283	28110		Mobile element protein	desc:Bordetella pertussis TohamaI transl_table:11	CP034101.1	BPD2.gbk		3483639	3484589		Mobile element protein	transl_table:11 desc:Bordetella pertussis BPD2	99.88
BX470248.1	Tohaama.gbk		27283	28110		Mobile element protein	desc:Bordetella pertussis TohamaI transl_table:11	CP034101.1	BPD2.gbk		1081605	1082555		Mobile element protein	transl_table:11 desc:Bordetella pertussis BPD2	99.88
BX470248.1	Tohaama.gbk		27283	28110		Mobile element protein	desc:Bordetella pertussis TohamaI transl_table:11	CP034182.1	BPD1.gbk		3631837	3632787		hypothetical protein	desc:Unknown sp. BPD1 transl_table:11	99.76
BX470248.1	Tohaama.gbk		27283	28110		Mobile element protein	desc:Bordetella pertussis TohamaI transl_table:11	CP034182.1	BPD1.gbk		1481304	1482254		hypothetical protein	desc:Unknown sp. BPD1 transl_table:11	99.76
BX470248.1	Tohaama.gbk		27283	28110		Mobile element protein	desc:Bordetella pertussis TohamaI transl_table:11	CP034182.1	BPD1.gbk		1916283	1917233		hypothetical protein	transl_table:11 desc:Unknown sp. BPD1	99.76
BX470248.1	Tohaama.gbk		27283	28110		Mobile element protein	desc:Bordetella pertussis TohamaI transl_table:11	CP034182.1	BPD1.gbk		3337823	3338773		hypothetical protein	desc:Unknown sp. BPD1 transl_table:11	99.88
BX470248.1	Tohaama.gbk		27283	28110		Mobile element protein	desc:Bordetella pertussis TohamaI transl_table:11	CP017405.1	J448.gbk		404599	405126		Phenylacetate-CoA oxygenase/reductase, PaaK subunit	desc:Bordetella pertussis J448 transl_table:11	100
BX470248.1	Tohaama.gbk		27283	28110		Mobile element protein	desc:Bordetella pertussis TohamaI transl_table:11	CP017402.1	J445.gbk		863948	864898		hypothetical protein	desc:Bordetella pertussis J445 transl_table:11	99.76
BX470248.1	Tohaama.gbk		27283	28110		Mobile element protein	desc:Bordetella pertussis TohamaI transl_table:11	CP017405.1	J448.gbk		908707	909657		hypothetical protein	desc:Bordetella pertussis J448 transl_table:11	99.76
BX470248.1	Tohaama.gbk		27283	28110		Mobile element protein	desc:Bordetella pertussis TohamaI transl_table:11	CP034101.1	BPD2.gbk		996589	997539		Mobile element protein	transl_table:11 desc:Bordetella pertussis BPD2	99.76
BX470248.1	Tohaama.gbk		27283	28110		Mobile element protein	desc:Bordetella pertussis TohamaI transl_table:11	CP017404.1	J447.gbk		2315731	2316258		Phenylacetate-CoA oxygenase/reductase, PaaK subunit	transl_table:11 desc:Bordetella pertussis J447	100
BX470248.1	Tohaama.gbk		27283	28110		Mobile element protein	desc:Bordetella pertussis TohamaI transl_table:11	CP017403.1	J446.gbk		2684715	2685665		hypothetical protein	transl_table:11 desc:Bordetella pertussis J446	99.76
BX470248.1	Tohaama.gbk		27283	28110		Mobile element protein	desc:Bordetella pertussis TohamaI transl_table:11	CP017402.1	J445.gbk		432434	433384		hypothetical protein	desc:Bordetella pertussis J445 transl_table:11	100
BX470248.1	Tohaama.gbk		27283	28110		Mobile element protein	desc:Bordetella pertussis TohamaI transl_table:11	CP017405.1	J448.gbk		1417548	1418498		Phenylacetate-CoA oxygenase/reductase, PaaK subunit	transl_table:11 desc:Bordetella pertussis J448	99.88
BX470248.1	Tohaama.gbk		27283	28110		Mobile element protein	desc:Bordetella pertussis TohamaI transl_table:11	CP017403.1	J446.gbk		3231740	3232690		Mobile element protein	transl_table:11 desc:Bordetella pertussis J446	99.88
BX470248.1	Tohaama.gbk		27283	28110		Mobile element protein	desc:Bordetella pertussis TohamaI transl_table:11	CP017402.1	J445.gbk		1154582	1155109		Phenylacetate-CoA oxygenase/reductase, PaaK subunit	desc:Bordetella pertussis J445 transl_table:11	100
BX470248.1	Tohaama.gbk		27283	28110		Mobile element protein	desc:Bordetella pertussis TohamaI transl_table:11	CP017403.1	J446.gbk		3645802	3646752		hypothetical protein	desc:Bordetella pertussis J446 transl_table:11	99.88
BX470248.1	Tohaama.gbk		27283	28110		Mobile element protein	desc:Bordetella pertussis TohamaI transl_table:11	CP017404.1	J447.gbk		2272065	2273015		hypothetical protein	desc:Bordetella pertussis J447 transl_table:11	100
BX470248.1	Tohaama.gbk		27283	28110		Mobile element protein	desc:Bordetella pertussis TohamaI transl_table:11	CP017405.1	J448.gbk		175351	176301		hypothetical protein	desc:Bordetella pertussis J448 transl_table:11	100
BX470248.1	Tohaama.gbk		27283	28110		Mobile element protein	desc:Bordetella pertussis TohamaI transl_table:11	CP034101.1	BPD2.gbk		1808225	1809175		hypothetical protein	desc:Bordetella pertussis BPD2 transl_table:11	99.76
BX470248.1	Tohaama.gbk		27283	28110		Mobile element protein	desc:Bordetella pertussis TohamaI transl_table:11	CP017404.1	J447.gbk		51191	52141		Mobile element protein	desc:Bordetella pertussis J447 transl_table:11	99.88
BX470248.1	Tohaama.gbk		27283	28110		Mobile element protein	desc:Bordetella pertussis TohamaI transl_table:11	CP034101.1	BPD2.gbk		1722103	1722630		Phenylacetate-CoA oxygenase/reductase, PaaK subunit	desc:Bordetella pertussis BPD2 transl_table:11	100
BX470248.1	Tohaama.gbk		27283	28110		Mobile element protein	desc:Bordetella pertussis TohamaI transl_table:11	CP017404.1	J447.gbk		2023849	2024799		Mobile element protein	transl_table:11 desc:Bordetella pertussis J447	99.64
BX470248.1	Tohaama.gbk		27283	28110		Mobile element protein	desc:Bordetella pertussis TohamaI transl_table:11	CP017403.1	J446.gbk		959501	960451		Mobile element protein	desc:Bordetella pertussis J446 transl_table:11	99.76
BX470248.1	Tohaama.gbk		27283	28110		Mobile element protein	desc:Bordetella pertussis TohamaI transl_table:11	CP017403.1	J446.gbk		205111	205638		Phenylacetate-CoA oxygenase/reductase, PaaK subunit	transl_table:11 desc:Bordetella pertussis J446	100
BX470248.1	Tohaama.gbk		27283	28110		Mobile element protein	desc:Bordetella pertussis TohamaI transl_table:11	CP017402.1	J445.gbk		1713466	1714416		hypothetical protein	desc:Bordetella pertussis J445 transl_table:11	99.64
BX470248.1	Tohaama.gbk		27283	28110		Mobile element protein	desc:Bordetella pertussis TohamaI transl_table:11	CP034182.1	BPD1.gbk		3621503	3622453		hypothetical protein	desc:Unknown sp. BPD1 transl_table:11	99.76
BX470248.1	Tohaama.gbk		27283	28110		Mobile element protein	desc:Bordetella pertussis TohamaI transl_table:11	CP017404.1	J447.gbk		2384947	2385897		hypothetical protein	transl_table:11 desc:Bordetella pertussis J447	99.64
BX470248.1	Tohaama.gbk		27283	28110		Mobile element protein	desc:Bordetella pertussis TohamaI transl_table:11	CP017404.1	J447.gbk		1519569	1520519		Phenylacetate-CoA oxygenase/reductase, PaaK subunit	transl_table:11 desc:Bordetella pertussis J447	99.76
BX470248.1	Tohaama.gbk		27283	28110		Mobile element protein	desc:Bordetella pertussis TohamaI transl_table:11	CP034101.1	BPD2.gbk		1766790	1767740		Mobile element protein	transl_table:11 desc:Bordetella pertussis BPD2	99.76
BX470248.1	Tohaama.gbk		27283	28110		Mobile element protein	desc:Bordetella pertussis TohamaI transl_table:11	CP017404.1	J447.gbk		2516226	2517176		hypothetical protein	desc:Bordetella pertussis J447 transl_table:11	99.64
BX470248.1	Tohaama.gbk		27283	28110		Mobile element protein	desc:Bordetella pertussis TohamaI transl_table:11	CP034182.1	BPD1.gbk		971999	972949		hypothetical protein	desc:Unknown sp. BPD1 transl_table:11	99.88
BX470248.1	Tohaama.gbk		27283	28110		Mobile element protein	desc:Bordetella pertussis TohamaI transl_table:11	CP017405.1	J448.gbk		2737157	2738107		hypothetical protein	transl_table:11 desc:Bordetella pertussis J448	99.76
BX470248.1	Tohaama.gbk		27283	28110		Mobile element protein	desc:Bordetella pertussis TohamaI transl_table:11	CP017402.1	J445.gbk		2410179	2411129		hypothetical protein	desc:Bordetella pertussis J445 transl_table:11	99.76
BX470248.1	Tohaama.gbk		27283	28110		Mobile element protein	desc:Bordetella pertussis TohamaI transl_table:11	CP017404.1	J447.gbk		1202055	1203005		hypothetical protein	transl_table:11 desc:Bordetella pertussis J447	99.76
BX470248.1	Tohaama.gbk		27283	28110		Mobile element protein	desc:Bordetella pertussis TohamaI transl_table:11	CP017403.1	J446.gbk		695354	696304		hypothetical protein	desc:Bordetella pertussis J446 transl_table:11	99.76
BX470248.1	Tohaama.gbk		27283	28110		Mobile element protein	desc:Bordetella pertussis TohamaI transl_table:11	CP017405.1	J448.gbk		685323	686273		Mobile element protein	desc:Bordetella pertussis J448 transl_table:11	99.88
BX470248.1	Tohaama.gbk		27283	28110		Mobile element protein	desc:Bordetella pertussis TohamaI transl_table:11	CP017405.1	J448.gbk		2837870	2838820		hypothetical protein	desc:Bordetella pertussis J448 transl_table:11	99.76
BX470248.1	Tohaama.gbk		27283	28110		Mobile element protein	desc:Bordetella pertussis TohamaI transl_table:11	CP017402.1	J445.gbk		2336046	2336996		Mobile element protein	desc:Bordetella pertussis J445 transl_table:11	99.88
BX470248.1	Tohaama.gbk		27283	28110		Mobile element protein	desc:Bordetella pertussis TohamaI transl_table:11	CP017405.1	J448.gbk		1181397	1182347		Mobile element protein	desc:Bordetella pertussis J448 transl_table:11	99.88
BX470248.1	Tohaama.gbk		27283	28110		Mobile element protein	desc:Bordetella pertussis TohamaI transl_table:11	CP017402.1	J445.gbk		1504626	1505576		hypothetical protein	desc:Bordetella pertussis J445 transl_table:11	99.64
BX470248.1	Tohaama.gbk		27283	28110		Mobile element protein	desc:Bordetella pertussis TohamaI transl_table:11	CP017403.1	J446.gbk		1418207	1419157		Phenylacetate-CoA oxygenase/reductase, PaaK subunit	desc:Bordetella pertussis J446 transl_table:11	99.88
BX470248.1	Tohaama.gbk		27283	28110		Mobile element protein	desc:Bordetella pertussis TohamaI transl_table:11	CP017405.1	J448.gbk		1386487	1387437		Phenylacetate-CoA oxygenase/reductase, PaaK subunit	desc:Bordetella pertussis J448 transl_table:11	99.88
BX470248.1	Tohaama.gbk		27283	28110		Mobile element protein	desc:Bordetella pertussis TohamaI transl_table:11	CP017404.1	J447.gbk		2253788	2254738		hypothetical protein	transl_table:11 desc:Bordetella pertussis J447	99.76
BX470248.1	Tohaama.gbk		27283	28110		Mobile element protein	desc:Bordetella pertussis TohamaI transl_table:11	CP017403.1	J446.gbk		3092952	3093902		Mobile element protein	desc:Bordetella pertussis J446 transl_table:11	99.88
BX470248.1	Tohaama.gbk		27283	28110		Mobile element protein	desc:Bordetella pertussis TohamaI transl_table:11	CP017404.1	J447.gbk		3280881	3281831		Mobile element protein	transl_table:11 desc:Bordetella pertussis J447	99.88
BX470248.1	Tohaama.gbk		27283	28110		Mobile element protein	desc:Bordetella pertussis TohamaI transl_table:11	CP017405.1	J448.gbk		4121757	4122707		Mobile element protein	transl_table:11 desc:Bordetella pertussis J448	99.88
BX470248.1	Tohaama.gbk		27283	28110		Mobile element protein	desc:Bordetella pertussis TohamaI transl_table:11	CP034101.1	BPD2.gbk		1884766	1885716		Mobile element protein	transl_table:11 desc:Bordetella pertussis BPD2	99.76
BX470248.1	Tohaama.gbk		27283	28110		Mobile element protein	desc:Bordetella pertussis TohamaI transl_table:11	CP017404.1	J447.gbk		279237	280187		Mobile element protein	desc:Bordetella pertussis J447 transl_table:11	99.88
BX470248.1	Tohaama.gbk		27283	28110		Mobile element protein	desc:Bordetella pertussis TohamaI transl_table:11	CP034182.1	BPD1.gbk		1394971	1395921		hypothetical protein	transl_table:11 desc:Unknown sp. BPD1	99.88
BX470248.1	Tohaama.gbk		27283	28110		Mobile element protein	desc:Bordetella pertussis TohamaI transl_table:11	CP017403.1	J446.gbk		2412366	2413316		hypothetical protein	desc:Bordetella pertussis J446 transl_table:11	99.76
BX470248.1	Tohaama.gbk		27283	28110		Mobile element protein	desc:Bordetella pertussis TohamaI transl_table:11	CP017403.1	J446.gbk		2093006	2093956		hypothetical protein	transl_table:11 desc:Bordetella pertussis J446	99.76
BX470248.1	Tohaama.gbk		27283	28110		Mobile element protein	desc:Bordetella pertussis TohamaI transl_table:11	CP017404.1	J447.gbk		2708881	2709831		hypothetical protein	desc:Bordetella pertussis J447 transl_table:11	99.76
BX470248.1	Tohaama.gbk		27283	28110		Mobile element protein	desc:Bordetella pertussis TohamaI transl_table:11	CP017405.1	J448.gbk		2878874	2879824		hypothetical protein	transl_table:11 desc:Bordetella pertussis J448	99.76
BX470248.1	Tohaama.gbk		27283	28110		Mobile element protein	desc:Bordetella pertussis TohamaI transl_table:11	CP034182.1	BPD1.gbk		3563369	3564319		hypothetical protein	desc:Unknown sp. BPD1 transl_table:11	99.88
BX470248.1	Tohaama.gbk		27283	28110		Mobile element protein	desc:Bordetella pertussis TohamaI transl_table:11	CP017403.1	J446.gbk		744979	745929		hypothetical protein	transl_table:11 desc:Bordetella pertussis J446	99.76
BX470248.1	Tohaama.gbk		27283	28110		Mobile element protein	desc:Bordetella pertussis TohamaI transl_table:11	CP034101.1	BPD2.gbk		1902980	1903930		hypothetical protein	transl_table:11 desc:Bordetella pertussis BPD2	99.64
BX470248.1	Tohaama.gbk		27283	28110		Mobile element protein	desc:Bordetella pertussis TohamaI transl_table:11	CP034101.1	BPD2.gbk		1497923	1498873		hypothetical protein	transl_table:11 desc:Bordetella pertussis BPD2	99.76
BX470248.1	Tohaama.gbk		27283	28110		Mobile element protein	desc:Bordetella pertussis TohamaI transl_table:11	CP017403.1	J446.gbk		642624	643574		Mobile element protein	desc:Bordetella pertussis J446 transl_table:11	99.88
BX470248.1	Tohaama.gbk		27283	28110		Mobile element protein	desc:Bordetella pertussis TohamaI transl_table:11	CP017403.1	J446.gbk		1131522	1132760		Transposase	desc:Bordetella pertussis J446 transl_table:11	99.88
BX470248.1	Tohaama.gbk		27283	28110		Mobile element protein	desc:Bordetella pertussis TohamaI transl_table:11	CP017402.1	J445.gbk		1126619	1127569		Mobile element protein	desc:Bordetella pertussis J445 transl_table:11	99.88
BX470248.1	Tohaama.gbk		27283	28110		Mobile element protein	desc:Bordetella pertussis TohamaI transl_table:11	CP017405.1	J448.gbk		469051	470001		hypothetical protein	desc:Bordetella pertussis J448 transl_table:11	99.76
BX470248.1	Tohaama.gbk		27283	28110		Mobile element protein	desc:Bordetella pertussis TohamaI transl_table:11	CP017403.1	J446.gbk		1977736	1978686		Mobile element protein	desc:Bordetella pertussis J446 transl_table:11	99.52
BX470248.1	Tohaama.gbk		27283	28110		Mobile element protein	desc:Bordetella pertussis TohamaI transl_table:11	CP017403.1	J446.gbk		2556449	2557399		Transposase	desc:Bordetella pertussis J446 transl_table:11	99.76
BX470248.1	Tohaama.gbk		27283	28110		Mobile element protein	desc:Bordetella pertussis TohamaI transl_table:11	CP034182.1	BPD1.gbk		3217852	3218802		hypothetical protein	desc:Unknown sp. BPD1 transl_table:11	99.88
BX470248.1	Tohaama.gbk		27283	28110		Mobile element protein	desc:Bordetella pertussis TohamaI transl_table:11	CP017405.1	J448.gbk		821109	822059		Mobile element protein	transl_table:11 desc:Bordetella pertussis J448	99.88
BX470248.1	Tohaama.gbk		27283	28110		Mobile element protein	desc:Bordetella pertussis TohamaI transl_table:11	CP017402.1	J445.gbk		3792001	3792951		Mobile element protein	desc:Bordetella pertussis J445 transl_table:11	99.76
BX470248.1	Tohaama.gbk		27283	28110		Mobile element protein	desc:Bordetella pertussis TohamaI transl_table:11	CP017405.1	J448.gbk		2139278	2139718		Mobile element protein	transl_table:11 desc:Bordetella pertussis J448	99.55
BX470248.1	Tohaama.gbk		27283	28110		Mobile element protein	desc:Bordetella pertussis TohamaI transl_table:11	CP017404.1	J447.gbk		1117271	1118221		Mobile element protein	transl_table:11 desc:Bordetella pertussis J447	99.88
BX470248.1	Tohaama.gbk		27283	28110		Mobile element protein	desc:Bordetella pertussis TohamaI transl_table:11	CP034101.1	BPD2.gbk		1246963	1247913		hypothetical protein	transl_table:11 desc:Bordetella pertussis BPD2	99.76
BX470248.1	Tohaama.gbk		27283	28110		Mobile element protein	desc:Bordetella pertussis TohamaI transl_table:11	CP017403.1	J446.gbk		960550	961500		Mobile element protein	desc:Bordetella pertussis J446 transl_table:11	99.88
BX470248.1	Tohaama.gbk		27283	28110		Mobile element protein	desc:Bordetella pertussis TohamaI transl_table:11	CP034101.1	BPD2.gbk		1211985	1212935		Mobile element protein	transl_table:11 desc:Bordetella pertussis BPD2	99.88
BX470248.1	Tohaama.gbk		27283	28110		Mobile element protein	desc:Bordetella pertussis TohamaI transl_table:11	CP017402.1	J445.gbk		679402	680352		Mobile element protein	desc:Bordetella pertussis J445 transl_table:11	99.88
BX470248.1	Tohaama.gbk		27283	28110		Mobile element protein	desc:Bordetella pertussis TohamaI transl_table:11	CP017403.1	J446.gbk		3488455	3489405		hypothetical protein	desc:Bordetella pertussis J446 transl_table:11	99.76
BX470248.1	Tohaama.gbk		27283	28110		Mobile element protein	desc:Bordetella pertussis TohamaI transl_table:11	CP017402.1	J445.gbk		4052205	4053155		Mobile element protein	transl_table:11 desc:Bordetella pertussis J445	99.52
BX470248.1	Tohaama.gbk		27283	28110		Mobile element protein	desc:Bordetella pertussis TohamaI transl_table:11	CP034182.1	BPD1.gbk		2357439	2358389		hypothetical protein	transl_table:11 desc:Unknown sp. BPD1	99.76
BX470248.1	Tohaama.gbk		27283	28110		Mobile element protein	desc:Bordetella pertussis TohamaI transl_table:11	CP017405.1	J448.gbk		756546	757496		Mobile element protein	desc:Bordetella pertussis J448 transl_table:11	99.76
BX470248.1	Tohaama.gbk		27283	28110		Mobile element protein	desc:Bordetella pertussis TohamaI transl_table:11	CP034101.1	BPD2.gbk		2438119	2439069		hypothetical protein	desc:Bordetella pertussis BPD2 transl_table:11	99.76
BX470248.1	Tohaama.gbk		27283	28110		Mobile element protein	desc:Bordetella pertussis TohamaI transl_table:11	CP034182.1	BPD1.gbk		2035032	2035982		hypothetical protein	desc:Unknown sp. BPD1 transl_table:11	99.88
BX470248.1	Tohaama.gbk		27283	28110		Mobile element protein	desc:Bordetella pertussis TohamaI transl_table:11	CP017402.1	J445.gbk		2622508	2623458		hypothetical protein	desc:Bordetella pertussis J445 transl_table:11	99.76
BX470248.1	Tohaama.gbk		27283	28110		Mobile element protein	desc:Bordetella pertussis TohamaI transl_table:11	CP017402.1	J445.gbk		2991914	2992864		Mobile element protein	transl_table:11 desc:Bordetella pertussis J445	99.88
BX470248.1	Tohaama.gbk		27283	28110		Mobile element protein	desc:Bordetella pertussis TohamaI transl_table:11	CP017403.1	J446.gbk		4115023	4115973		hypothetical protein	transl_table:11 desc:Bordetella pertussis J446	99.76
BX470248.1	Tohaama.gbk		27283	28110		Mobile element protein	desc:Bordetella pertussis TohamaI transl_table:11	CP017405.1	J448.gbk		2401050	2402000		hypothetical protein	transl_table:11 desc:Bordetella pertussis J448	100
BX470248.1	Tohaama.gbk		27283	28110		Mobile element protein	desc:Bordetella pertussis TohamaI transl_table:11	CP034182.1	BPD1.gbk		2813911	2814861		hypothetical protein	transl_table:11 desc:Unknown sp. BPD1	99.88
BX470248.1	Tohaama.gbk		27283	28110		Mobile element protein	desc:Bordetella pertussis TohamaI transl_table:11	CP017402.1	J445.gbk		2296384	2296836		Mobile element protein	desc:Bordetella pertussis J445 transl_table:11	99.75
BX470248.1	Tohaama.gbk		27283	28110		Mobile element protein	desc:Bordetella pertussis TohamaI transl_table:11	CP034182.1	BPD1.gbk		2206726	2207676		hypothetical protein	desc:Unknown sp. BPD1 transl_table:11	99.76
BX470248.1	Tohaama.gbk		27283	28110		Mobile element protein	desc:Bordetella pertussis TohamaI transl_table:11	CP034101.1	BPD2.gbk		2758717	2759169		Mobile element protein	transl_table:11 desc:Bordetella pertussis BPD2	99.75
BX470248.1	Tohaama.gbk		27283	28110		Mobile element protein	desc:Bordetella pertussis TohamaI transl_table:11	CP017404.1	J447.gbk		3975841	3976791		Mobile element protein	desc:Bordetella pertussis J447 transl_table:11	99.88
BX470248.1	Tohaama.gbk		27283	28110		Mobile element protein	desc:Bordetella pertussis TohamaI transl_table:11	CP034182.1	BPD1.gbk		3138601	3139551		hypothetical protein	desc:Unknown sp. BPD1 transl_table:11	99.76
BX470248.1	Tohaama.gbk		27283	28110		Mobile element protein	desc:Bordetella pertussis TohamaI transl_table:11	CP017403.1	J446.gbk		2570515	2571465		hypothetical protein	desc:Bordetella pertussis J446 transl_table:11	99.76
BX470248.1	Tohaama.gbk		27283	28110		Mobile element protein	desc:Bordetella pertussis TohamaI transl_table:11	CP017404.1	J447.gbk		433468	434418		hypothetical protein	desc:Bordetella pertussis J447 transl_table:11	100
BX470248.1	Tohaama.gbk		27283	28110		Mobile element protein	desc:Bordetella pertussis TohamaI transl_table:11	CP034101.1	BPD2.gbk		2943084	2944034		hypothetical protein	desc:Bordetella pertussis BPD2 transl_table:11	99.76
BX470248.1	Tohaama.gbk		27283	28110		Mobile element protein	desc:Bordetella pertussis TohamaI transl_table:11	CP034101.1	BPD2.gbk		1347862	1348389		Phenylacetate-CoA oxygenase/reductase, PaaK subunit	desc:Bordetella pertussis BPD2 transl_table:11	100
BX470248.1	Tohaama.gbk		27283	28110		Mobile element protein	desc:Bordetella pertussis TohamaI transl_table:11	CP017405.1	J448.gbk		2687706	2688656		hypothetical protein	transl_table:11 desc:Bordetella pertussis J448	99.76
BX470248.1	Tohaama.gbk		27283	28110		Mobile element protein	desc:Bordetella pertussis TohamaI transl_table:11	CP017403.1	J446.gbk		3103456	3103983		Phenylacetate-CoA oxygenase/reductase, PaaK subunit	transl_table:11 desc:Bordetella pertussis J446	100
BX470248.1	Tohaama.gbk		27283	28110		Mobile element protein	desc:Bordetella pertussis TohamaI transl_table:11	CP034101.1	BPD2.gbk		357374	358324		hypothetical protein	desc:Bordetella pertussis BPD2 transl_table:11	99.76
BX470248.1	Tohaama.gbk		27283	28110		Mobile element protein	desc:Bordetella pertussis TohamaI transl_table:11	CP017403.1	J446.gbk		27283	28233		hypothetical protein	transl_table:11 desc:Bordetella pertussis J446	100
BX470248.1	Tohaama.gbk		27283	28110		Mobile element protein	desc:Bordetella pertussis TohamaI transl_table:11	CP034101.1	BPD2.gbk		1420532	1421482		Mobile element protein	desc:Bordetella pertussis BPD2 transl_table:11	99.88
BX470248.1	Tohaama.gbk		27283	28110		Mobile element protein	desc:Bordetella pertussis TohamaI transl_table:11	CP017403.1	J446.gbk		2914202	2915152		Mobile element protein	transl_table:11 desc:Bordetella pertussis J446	99.88
BX470248.1	Tohaama.gbk		27283	28110		Mobile element protein	desc:Bordetella pertussis TohamaI transl_table:11	CP034182.1	BPD1.gbk		306182	307132		hypothetical protein	desc:Unknown sp. BPD1 transl_table:11	99.76
BX470248.1	Tohaama.gbk		27283	28110		Mobile element protein	desc:Bordetella pertussis TohamaI transl_table:11	CP017402.1	J445.gbk		1616294	1617244		hypothetical protein	desc:Bordetella pertussis J445 transl_table:11	99.76
BX470248.1	Tohaama.gbk		27283	28110		Mobile element protein	desc:Bordetella pertussis TohamaI transl_table:11	CP017405.1	J448.gbk		3592819	3593769		Mobile element protein	transl_table:11 desc:Bordetella pertussis J448	99.88
BX470248.1	Tohaama.gbk		27283	28110		Mobile element protein	desc:Bordetella pertussis TohamaI transl_table:11	CP034182.1	BPD1.gbk		592218	592916		Transposase	desc:Unknown sp. BPD1 transl_table:11	99.83
BX470248.1	Tohaama.gbk		27283	28110		Mobile element protein	desc:Bordetella pertussis TohamaI transl_table:11	CP017404.1	J447.gbk		3919375	3920325		Mobile element protein	transl_table:11 desc:Bordetella pertussis J447	99.76
BX470248.1	Tohaama.gbk		27283	28110		Mobile element protein	desc:Bordetella pertussis TohamaI transl_table:11	CP034101.1	BPD2.gbk		156059	157009		Mobile element protein	transl_table:11 desc:Bordetella pertussis BPD2	99.88
BX470248.1	Tohaama.gbk		27283	28110		Mobile element protein	desc:Bordetella pertussis TohamaI transl_table:11	CP034101.1	BPD2.gbk		3029444	3030394		Phenylacetate-CoA oxygenase/reductase, PaaK subunit	transl_table:11 desc:Bordetella pertussis BPD2	99.76
BX470248.1	Tohaama.gbk		27283	28110		Mobile element protein	desc:Bordetella pertussis TohamaI transl_table:11	CP034101.1	BPD2.gbk		2899676	2900626		Mobile element protein	transl_table:11 desc:Bordetella pertussis BPD2	99.64
BX470248.1	Tohaama.gbk		27283	28110		Mobile element protein	desc:Bordetella pertussis TohamaI transl_table:11	CP017404.1	J447.gbk		983265	984215		Mobile element protein	desc:Bordetella pertussis J447 transl_table:11	99.76
BX470248.1	Tohaama.gbk		27283	28110		Mobile element protein	desc:Bordetella pertussis TohamaI transl_table:11	CP017405.1	J448.gbk		44713	45663		Phenylacetate-CoA oxygenase/reductase, PaaK subunit	transl_table:11 desc:Bordetella pertussis J448	99.88
BX470248.1	Tohaama.gbk		27283	28110		Mobile element protein	desc:Bordetella pertussis TohamaI transl_table:11	CP017404.1	J447.gbk		3906554	3907504		hypothetical protein	desc:Bordetella pertussis J447 transl_table:11	99.88
BX470248.1	Tohaama.gbk		27283	28110		Mobile element protein	desc:Bordetella pertussis TohamaI transl_table:11	CP034182.1	BPD1.gbk		1222761	1223711		hypothetical protein	desc:Unknown sp. BPD1 transl_table:11	99.76
BX470248.1	Tohaama.gbk		27283	28110		Mobile element protein	desc:Bordetella pertussis TohamaI transl_table:11	CP017402.1	J445.gbk		2709576	2710526		Mobile element protein	transl_table:11 desc:Bordetella pertussis J445	99.76
BX470248.1	Tohaama.gbk		27283	28110		Mobile element protein	desc:Bordetella pertussis TohamaI transl_table:11	CP017403.1	J446.gbk		4059580	4060530		Mobile element protein	desc:Bordetella pertussis J446 transl_table:11	99.88
BX470248.1	Tohaama.gbk		27283	28110		Mobile element protein	desc:Bordetella pertussis TohamaI transl_table:11	CP017404.1	J447.gbk		1131236	1131586		Mobile element protein	transl_table:11 desc:Bordetella pertussis J447	99.72
BX470248.1	Tohaama.gbk		27283	28110		Mobile element protein	desc:Bordetella pertussis TohamaI transl_table:11	CP017404.1	J447.gbk		2110433	2111383		Mobile element protein	transl_table:11 desc:Bordetella pertussis J447	99.64
BX470248.1	Tohaama.gbk		27283	28110		Mobile element protein	desc:Bordetella pertussis TohamaI transl_table:11	CP034182.1	BPD1.gbk		4040597	4041547		Mobile element protein	desc:Unknown sp. BPD1 transl_table:11	99.64
BX470248.1	Tohaama.gbk		27283	28110		Mobile element protein	desc:Bordetella pertussis TohamaI transl_table:11	CP034101.1	BPD2.gbk		2041313	2042263		hypothetical protein	desc:Bordetella pertussis BPD2 transl_table:11	99.64
BX470248.1	Tohaama.gbk		27283	28110		Mobile element protein	desc:Bordetella pertussis TohamaI transl_table:11	CP017405.1	J448.gbk		1222971	1223921		Mobile element protein	desc:Bordetella pertussis J448 transl_table:11	99.64
BX470248.1	Tohaama.gbk		27283	28110		Mobile element protein	desc:Bordetella pertussis TohamaI transl_table:11	CP017403.1	J446.gbk		3179061	3180011		hypothetical protein	transl_table:11 desc:Bordetella pertussis J446	99.64
BX470248.1	Tohaama.gbk		27283	28110		Mobile element protein	desc:Bordetella pertussis TohamaI transl_table:11	CP034101.1	BPD2.gbk		78159	79109		Mobile element protein	desc:Bordetella pertussis BPD2 transl_table:11	99.88
BX470248.1	Tohaama.gbk		27283	28110		Mobile element protein	desc:Bordetella pertussis TohamaI transl_table:11	CP034182.1	BPD1.gbk		3489037	3489987		hypothetical protein	desc:Unknown sp. BPD1 transl_table:11	99.88
BX470248.1	Tohaama.gbk		27283	28110		Mobile element protein	desc:Bordetella pertussis TohamaI transl_table:11	CP034101.1	BPD2.gbk		846566	847051		Putative DNA-binding protein	desc:Bordetella pertussis BPD2 transl_table:11	99.26
BX470248.1	Tohaama.gbk		27283	28110		Mobile element protein	desc:Bordetella pertussis TohamaI transl_table:11	CP017405.1	J448.gbk		762626	763153		Phenylacetate-CoA oxygenase/reductase, PaaK subunit	desc:Bordetella pertussis J448 transl_table:11	100
BX470248.1	Tohaama.gbk		27283	28110		Mobile element protein	desc:Bordetella pertussis TohamaI transl_table:11	CP017403.1	J446.gbk		3420216	3421166		Mobile element protein	desc:Bordetella pertussis J446 transl_table:11	99.88
BX470248.1	Tohaama.gbk		27283	28110		Mobile element protein	desc:Bordetella pertussis TohamaI transl_table:11	CP017404.1	J447.gbk		3098289	3099152		hypothetical protein	transl_table:11 desc:Bordetella pertussis J447	100
BX470248.1	Tohaama.gbk		27283	28110		Mobile element protein	desc:Bordetella pertussis TohamaI transl_table:11	CP017402.1	J445.gbk		1321111	1322061		hypothetical protein	desc:Bordetella pertussis J445 transl_table:11	99.76
BX470248.1	Tohaama.gbk		27283	28110		Mobile element protein	desc:Bordetella pertussis TohamaI transl_table:11	CP017403.1	J446.gbk		282038	282988		Mobile element protein	desc:Bordetella pertussis J446 transl_table:11	99.88
BX470248.1	Tohaama.gbk		27283	28110		Mobile element protein	desc:Bordetella pertussis TohamaI transl_table:11	CP034182.1	BPD1.gbk		2545114	2546064		hypothetical protein	desc:Unknown sp. BPD1 transl_table:11	99.88
BX470248.1	Tohaama.gbk		27283	28110		Mobile element protein	desc:Bordetella pertussis TohamaI transl_table:11	CP017404.1	J447.gbk		35675	36625		hypothetical protein	desc:Bordetella pertussis J447 transl_table:11	99.52
BX470248.1	Tohaama.gbk		27283	28110		Mobile element protein	desc:Bordetella pertussis TohamaI transl_table:11	CP017404.1	J447.gbk		1546523	1547473		Phenylacetate-CoA oxygenase/reductase, PaaK subunit	transl_table:11 desc:Bordetella pertussis J447	99.88
BX470248.1	Tohaama.gbk		27283	28110		Mobile element protein	desc:Bordetella pertussis TohamaI transl_table:11	CP017404.1	J447.gbk		639936	640886		Phenylacetate-CoA oxygenase/reductase, PaaK subunit	transl_table:11 desc:Bordetella pertussis J447	99.76
BX470248.1	Tohaama.gbk		27283	28110		Mobile element protein	desc:Bordetella pertussis TohamaI transl_table:11	CP017402.1	J445.gbk		2558787	2560730		Transposase / Threonine synthase (EC 4.2.3.1)	desc:Bordetella pertussis J445 transl_table:11 EC_number:4.2.3.1	99.88
BX470248.1	Tohaama.gbk		27283	28110		Mobile element protein	desc:Bordetella pertussis TohamaI transl_table:11	CP034182.1	BPD1.gbk		2266675	2267625		Mobile element protein	transl_table:11 desc:Unknown sp. BPD1	99.76
BX470248.1	Tohaama.gbk		27283	28110		Mobile element protein	desc:Bordetella pertussis TohamaI transl_table:11	CP017403.1	J446.gbk		1926997	1927947		Mobile element protein	transl_table:11 desc:Bordetella pertussis J446	99.88
BX470248.1	Tohaama.gbk		27283	28110		Mobile element protein	desc:Bordetella pertussis TohamaI transl_table:11	CP017403.1	J446.gbk		1829854	1830804		hypothetical protein	desc:Bordetella pertussis J446 transl_table:11	99.76
BX470248.1	Tohaama.gbk		27283	28110		Mobile element protein	desc:Bordetella pertussis TohamaI transl_table:11	CP017402.1	J445.gbk		2086319	2087269		Mobile element protein	transl_table:11 desc:Bordetella pertussis J445	99.52
BX470248.1	Tohaama.gbk		27283	28110		Mobile element protein	desc:Bordetella pertussis TohamaI transl_table:11	CP017405.1	J448.gbk		2666954	2667904		Mobile element protein	transl_table:11 desc:Bordetella pertussis J448	99.76
BX470248.1	Tohaama.gbk		27283	28110		Mobile element protein	desc:Bordetella pertussis TohamaI transl_table:11	CP017402.1	J445.gbk		1388647	1389597		Phenylacetate-CoA oxygenase/reductase, PaaK subunit	desc:Bordetella pertussis J445 transl_table:11	99.76
BX470248.1	Tohaama.gbk		27283	28110		Mobile element protein	desc:Bordetella pertussis TohamaI transl_table:11	CP017402.1	J445.gbk		3939296	3940339		Mobile element protein	desc:Bordetella pertussis J445 transl_table:11	99.76
BX470248.1	Tohaama.gbk		27283	28110		Mobile element protein	desc:Bordetella pertussis TohamaI transl_table:11	CP017403.1	J446.gbk		2101253	2102203		Phenylacetate-CoA oxygenase/reductase, PaaK subunit	desc:Bordetella pertussis J446 transl_table:11	99.76
BX470248.1	Tohaama.gbk		27283	28110		Mobile element protein	desc:Bordetella pertussis TohamaI transl_table:11	CP017402.1	J445.gbk		683238	684188		Mobile element protein	desc:Bordetella pertussis J445 transl_table:11	99.88
BX470248.1	Tohaama.gbk		27283	28110		Mobile element protein	desc:Bordetella pertussis TohamaI transl_table:11	CP017404.1	J447.gbk		3118242	3119192		Mobile element protein	desc:Bordetella pertussis J447 transl_table:11	99.88
BX470248.1	Tohaama.gbk		27283	28110		Mobile element protein	desc:Bordetella pertussis TohamaI transl_table:11	CP034101.1	BPD2.gbk		97426	98085		Mobile element protein	transl_table:11 desc:Bordetella pertussis BPD2	99.7
BX470248.1	Tohaama.gbk		27283	28110		Mobile element protein	desc:Bordetella pertussis TohamaI transl_table:11	CP034101.1	BPD2.gbk		267036	267986		hypothetical protein	desc:Bordetella pertussis BPD2 transl_table:11	99.76
BX470248.1	Tohaama.gbk		27283	28110		Mobile element protein	desc:Bordetella pertussis TohamaI transl_table:11	CP017402.1	J445.gbk		1265492	1266442		hypothetical protein	desc:Bordetella pertussis J445 transl_table:11	99.64
BX470248.1	Tohaama.gbk		27283	28110		Mobile element protein	desc:Bordetella pertussis TohamaI transl_table:11	CP017404.1	J447.gbk		3628585	3629535		Mobile element protein	desc:Bordetella pertussis J447 transl_table:11	99.88
BX470248.1	Tohaama.gbk		27283	28110		Mobile element protein	desc:Bordetella pertussis TohamaI transl_table:11	CP017403.1	J446.gbk		2152565	2153515		hypothetical protein	desc:Bordetella pertussis J446 transl_table:11	99.76
BX470248.1	Tohaama.gbk		27283	28110		Mobile element protein	desc:Bordetella pertussis TohamaI transl_table:11	CP017402.1	J445.gbk		1768243	1769193		hypothetical protein	desc:Bordetella pertussis J445 transl_table:11	99.76
BX470248.1	Tohaama.gbk		27283	28110		Mobile element protein	desc:Bordetella pertussis TohamaI transl_table:11	CP017405.1	J448.gbk		3757574	3758524		Mobile element protein	desc:Bordetella pertussis J448 transl_table:11	99.88
BX470248.1	Tohaama.gbk		27283	28110		Mobile element protein	desc:Bordetella pertussis TohamaI transl_table:11	CP017402.1	J445.gbk		1355474	1356424		Mobile element protein	desc:Bordetella pertussis J445 transl_table:11	99.88
BX470248.1	Tohaama.gbk		27283	28110		Mobile element protein	desc:Bordetella pertussis TohamaI transl_table:11	CP017403.1	J446.gbk		82117	83067		Mobile element protein	transl_table:11 desc:Bordetella pertussis J446	99.88
BX470248.1	Tohaama.gbk		27283	28110		Mobile element protein	desc:Bordetella pertussis TohamaI transl_table:11	CP017402.1	J445.gbk		2546319	2547269		Mobile element protein	desc:Bordetella pertussis J445 transl_table:11	99.64
BX470248.1	Tohaama.gbk		27283	28110		Mobile element protein	desc:Bordetella pertussis TohamaI transl_table:11	CP017402.1	J445.gbk		3015292	3016242		Mobile element protein	transl_table:11 desc:Bordetella pertussis J445	99.88
BX470248.1	Tohaama.gbk		27283	28110		Mobile element protein	desc:Bordetella pertussis TohamaI transl_table:11	CP017404.1	J447.gbk		681485	682435		Mobile element protein	transl_table:11 desc:Bordetella pertussis J447	99.88
BX470248.1	Tohaama.gbk		27283	28110		Mobile element protein	desc:Bordetella pertussis TohamaI transl_table:11	CP017403.1	J446.gbk		2288978	2289928		Mobile element protein	transl_table:11 desc:Bordetella pertussis J446	99.76
BX470248.1	Tohaama.gbk		27283	28110		Mobile element protein	desc:Bordetella pertussis TohamaI transl_table:11	CP017405.1	J448.gbk		556759	557709		Mobile element protein	desc:Bordetella pertussis J448 transl_table:11	99.64
BX470248.1	Tohaama.gbk		27283	28110		Mobile element protein	desc:Bordetella pertussis TohamaI transl_table:11	CP017403.1	J446.gbk		3300468	3301418		hypothetical protein	desc:Bordetella pertussis J446 transl_table:11	99.76
BX470248.1	Tohaama.gbk		27283	28110		Mobile element protein	desc:Bordetella pertussis TohamaI transl_table:11	CP017404.1	J447.gbk		3686602	3687552		hypothetical protein	transl_table:11 desc:Bordetella pertussis J447	99.76
BX470248.1	Tohaama.gbk		27283	28110		Mobile element protein	desc:Bordetella pertussis TohamaI transl_table:11	CP034101.1	BPD2.gbk		1276795	1277745		hypothetical protein	transl_table:11 desc:Bordetella pertussis BPD2	99.76
BX470248.1	Tohaama.gbk		27283	28110		Mobile element protein	desc:Bordetella pertussis TohamaI transl_table:11	CP034101.1	BPD2.gbk		3328289	3329239		Mobile element protein	desc:Bordetella pertussis BPD2 transl_table:11	99.88
BX470248.1	Tohaama.gbk		27283	28110		Mobile element protein	desc:Bordetella pertussis TohamaI transl_table:11	CP017404.1	J447.gbk		2294350	2295213		Transposase	transl_table:11 desc:Bordetella pertussis J447	99.86
BX470248.1	Tohaama.gbk		27283	28110		Mobile element protein	desc:Bordetella pertussis TohamaI transl_table:11	CP034182.1	BPD1.gbk		3687045	3687995		hypothetical protein	desc:Unknown sp. BPD1 transl_table:11	99.88
BX470248.1	Tohaama.gbk		27283	28110		Mobile element protein	desc:Bordetella pertussis TohamaI transl_table:11	CP017403.1	J446.gbk		1931531	1932481		Mobile element protein	transl_table:11 desc:Bordetella pertussis J446	99.88
BX470248.1	Tohaama.gbk		27283	28110		Mobile element protein	desc:Bordetella pertussis TohamaI transl_table:11	CP034182.1	BPD1.gbk		1418501	1419451		hypothetical protein	transl_table:11 desc:Unknown sp. BPD1	99.76
BX470248.1	Tohaama.gbk		27283	28110		Mobile element protein	desc:Bordetella pertussis TohamaI transl_table:11	CP017405.1	J448.gbk		860394	861344		Mobile element protein	desc:Bordetella pertussis J448 transl_table:11	99.76
BX470248.1	Tohaama.gbk		27283	28110		Mobile element protein	desc:Bordetella pertussis TohamaI transl_table:11	CP017403.1	J446.gbk		3565846	3566796		Mobile element protein	desc:Bordetella pertussis J446 transl_table:11	99.64
BX470248.1	Tohaama.gbk		27283	28110		Mobile element protein	desc:Bordetella pertussis TohamaI transl_table:11	CP017404.1	J447.gbk		302649	303599		hypothetical protein	transl_table:11 desc:Bordetella pertussis J447	99.76
BX470248.1	Tohaama.gbk		27283	28110		Mobile element protein	desc:Bordetella pertussis TohamaI transl_table:11	CP034182.1	BPD1.gbk		2460222	2461172		hypothetical protein	desc:Unknown sp. BPD1 transl_table:11	99.76
BX470248.1	Tohaama.gbk		27283	28110		Mobile element protein	desc:Bordetella pertussis TohamaI transl_table:11	CP017403.1	J446.gbk		1021469	1022419		Mobile element protein	desc:Bordetella pertussis J446 transl_table:11	99.88
BX470248.1	Tohaama.gbk		27283	28110		Mobile element protein	desc:Bordetella pertussis TohamaI transl_table:11	CP017402.1	J445.gbk		4029102	4029587		Putative DNA-binding protein	desc:Bordetella pertussis J445 transl_table:11	99.26
BX470248.1	Tohaama.gbk		27283	28110		Mobile element protein	desc:Bordetella pertussis TohamaI transl_table:11	CP017405.1	J448.gbk		3273523	3274473		Mobile element protein	desc:Bordetella pertussis J448 transl_table:11	99.88
BX470248.1	Tohaama.gbk		27283	28110		Mobile element protein	desc:Bordetella pertussis TohamaI transl_table:11	CP034101.1	BPD2.gbk		1970768	1971718		hypothetical protein	desc:Bordetella pertussis BPD2 transl_table:11	99.76
BX470248.1	Tohaama.gbk		27283	28110		Mobile element protein	desc:Bordetella pertussis TohamaI transl_table:11	CP017403.1	J446.gbk		542648	543598		hypothetical protein	desc:Bordetella pertussis J446 transl_table:11	99.76
BX470248.1	Tohaama.gbk		27283	28110		Mobile element protein	desc:Bordetella pertussis TohamaI transl_table:11	CP034182.1	BPD1.gbk		1351740	1352690		hypothetical protein	desc:Unknown sp. BPD1 transl_table:11	99.88
BX470248.1	Tohaama.gbk		27283	28110		Mobile element protein	desc:Bordetella pertussis TohamaI transl_table:11	CP017402.1	J445.gbk		3777070	3778020		Mobile element protein	transl_table:11 desc:Bordetella pertussis J445	99.88
BX470248.1	Tohaama.gbk		27283	28110		Mobile element protein	desc:Bordetella pertussis TohamaI transl_table:11	CP017405.1	J448.gbk		3257957	3259195		Transposase	transl_table:11 desc:Bordetella pertussis J448	99.88
BX470248.1	Tohaama.gbk		27283	28110		Mobile element protein	desc:Bordetella pertussis TohamaI transl_table:11	CP017403.1	J446.gbk		3911104	3911631		Phenylacetate-CoA oxygenase/reductase, PaaK subunit	transl_table:11 desc:Bordetella pertussis J446	100
BX470248.1	Tohaama.gbk		27283	28110		Mobile element protein	desc:Bordetella pertussis TohamaI transl_table:11	CP034101.1	BPD2.gbk		921100	922050		Mobile element protein	transl_table:11 desc:Bordetella pertussis BPD2	99.76
BX470248.1	Tohaama.gbk		27283	28110		Mobile element protein	desc:Bordetella pertussis TohamaI transl_table:11	CP017402.1	J445.gbk		423260	424237		Mobile element protein	transl_table:11 desc:Bordetella pertussis J445	99.88
BX470248.1	Tohaama.gbk		27283	28110		Mobile element protein	desc:Bordetella pertussis TohamaI transl_table:11	CP017402.1	J445.gbk		524646	525173		Phenylacetate-CoA oxygenase/reductase, PaaK subunit	desc:Bordetella pertussis J445 transl_table:11	100
BX470248.1	Tohaama.gbk		27283	28110		Mobile element protein	desc:Bordetella pertussis TohamaI transl_table:11	CP017402.1	J445.gbk		2979968	2980918		Mobile element protein	desc:Bordetella pertussis J445 transl_table:11	99.76
BX470248.1	Tohaama.gbk		27283	28110		Mobile element protein	desc:Bordetella pertussis TohamaI transl_table:11	CP034101.1	BPD2.gbk		3933378	3934328		Mobile element protein	transl_table:11 desc:Bordetella pertussis BPD2	99.64
BX470248.1	Tohaama.gbk		27283	28110		Mobile element protein	desc:Bordetella pertussis TohamaI transl_table:11	CP017405.1	J448.gbk		652791	653741		Mobile element protein	desc:Bordetella pertussis J448 transl_table:11	99.64
BX470248.1	Tohaama.gbk		27283	28110		Mobile element protein	desc:Bordetella pertussis TohamaI transl_table:11	CP017403.1	J446.gbk		3230691	3231641		Mobile element protein	desc:Bordetella pertussis J446 transl_table:11	99.76
BX470248.1	Tohaama.gbk		27283	28110		Mobile element protein	desc:Bordetella pertussis TohamaI transl_table:11	CP034182.1	BPD1.gbk		2075752	2076702		hypothetical protein	transl_table:11 desc:Unknown sp. BPD1	99.76
BX470248.1	Tohaama.gbk		27283	28110		Mobile element protein	desc:Bordetella pertussis TohamaI transl_table:11	CP034101.1	BPD2.gbk		2874091	2875068		Transposase	transl_table:11 desc:Bordetella pertussis BPD2	99.85
BX470248.1	Tohaama.gbk		27283	28110		Mobile element protein	desc:Bordetella pertussis TohamaI transl_table:11	CP017405.1	J448.gbk		235435	236385		Mobile element protein	desc:Bordetella pertussis J448 transl_table:11	99.88
BX470248.1	Tohaama.gbk		27283	28110		Mobile element protein	desc:Bordetella pertussis TohamaI transl_table:11	CP017405.1	J448.gbk		3265176	3266126		Mobile element protein	transl_table:11 desc:Bordetella pertussis J448	99.64
BX470248.1	Tohaama.gbk		27283	28110		Mobile element protein	desc:Bordetella pertussis TohamaI transl_table:11	CP017405.1	J448.gbk		3514917	3515867		Mobile element protein	transl_table:11 desc:Bordetella pertussis J448	99.88
BX470248.1	Tohaama.gbk		27283	28110		Mobile element protein	desc:Bordetella pertussis TohamaI transl_table:11	CP017405.1	J448.gbk		1909342	1910292		Mobile element protein	transl_table:11 desc:Bordetella pertussis J448	99.64
BX470248.1	Tohaama.gbk		27283	28110		Mobile element protein	desc:Bordetella pertussis TohamaI transl_table:11	CP017405.1	J448.gbk		3084637	3085587		hypothetical protein	desc:Bordetella pertussis J448 transl_table:11	99.64
BX470248.1	Tohaama.gbk		27283	28110		Mobile element protein	desc:Bordetella pertussis TohamaI transl_table:11	CP034101.1	BPD2.gbk		1534732	1535682		hypothetical protein	desc:Bordetella pertussis BPD2 transl_table:11	99.76
BX470248.1	Tohaama.gbk		27283	28110		Mobile element protein	desc:Bordetella pertussis TohamaI transl_table:11	CP017405.1	J448.gbk		4033433	4034383		Mobile element protein	transl_table:11 desc:Bordetella pertussis J448	99.88
BX470248.1	Tohaama.gbk		27283	28110		Mobile element protein	desc:Bordetella pertussis TohamaI transl_table:11	CP017405.1	J448.gbk		2370326	2371276		hypothetical protein	desc:Bordetella pertussis J448 transl_table:11	99.76
BX470248.1	Tohaama.gbk		27283	28110		Mobile element protein	desc:Bordetella pertussis TohamaI transl_table:11	CP017404.1	J447.gbk		4105361	4106311		Mobile element protein	transl_table:11 desc:Bordetella pertussis J447	99.88
BX470248.1	Tohaama.gbk		27283	28110		Mobile element protein	desc:Bordetella pertussis TohamaI transl_table:11	CP017403.1	J446.gbk		2131813	2132763		Mobile element protein	desc:Bordetella pertussis J446 transl_table:11	99.88
BX470248.1	Tohaama.gbk		27283	28110		Mobile element protein	desc:Bordetella pertussis TohamaI transl_table:11	CP017403.1	J446.gbk		3633054	3634004		Mobile element protein	desc:Bordetella pertussis J446 transl_table:11	99.88
BX470248.1	Tohaama.gbk		27283	28110		Mobile element protein	desc:Bordetella pertussis TohamaI transl_table:11	CP034182.1	BPD1.gbk		2297235	2297864		Mobile element protein	transl_table:11 desc:Unknown sp. BPD1	99.41
BX470248.1	Tohaama.gbk		27283	28110		Mobile element protein	desc:Bordetella pertussis TohamaI transl_table:11	CP017404.1	J447.gbk		3149036	3149986		Mobile element protein	transl_table:11 desc:Bordetella pertussis J447	99.88
BX470248.1	Tohaama.gbk		27283	28110		Mobile element protein	desc:Bordetella pertussis TohamaI transl_table:11	CP017403.1	J446.gbk		1822365	1823315		hypothetical protein	desc:Bordetella pertussis J446 transl_table:11	99.76
BX470248.1	Tohaama.gbk		27283	28110		Mobile element protein	desc:Bordetella pertussis TohamaI transl_table:11	CP017404.1	J447.gbk		3429148	3430098		hypothetical protein	transl_table:11 desc:Bordetella pertussis J447	99.64
BX470248.1	Tohaama.gbk		27283	28110		Mobile element protein	desc:Bordetella pertussis TohamaI transl_table:11	CP017402.1	J445.gbk		34626	35576		hypothetical protein	transl_table:11 desc:Bordetella pertussis J445	99.76
BX470248.1	Tohaama.gbk		27283	28110		Mobile element protein	desc:Bordetella pertussis TohamaI transl_table:11	CP017404.1	J447.gbk		1203104	1204054		hypothetical protein	transl_table:11 desc:Bordetella pertussis J447	99.76
BX470248.1	Tohaama.gbk		27283	28110		Mobile element protein	desc:Bordetella pertussis TohamaI transl_table:11	CP017403.1	J446.gbk		2784915	2785865		Phenylacetate-CoA oxygenase/reductase, PaaK subunit	transl_table:11 desc:Bordetella pertussis J446	99.88
BX470248.1	Tohaama.gbk		27283	28110		Mobile element protein	desc:Bordetella pertussis TohamaI transl_table:11	CP034101.1	BPD2.gbk		2251020	2251970		Phenylacetate-CoA oxygenase/reductase, PaaK subunit	transl_table:11 desc:Bordetella pertussis BPD2	99.64
BX470248.1	Tohaama.gbk		27283	28110		Mobile element protein	desc:Bordetella pertussis TohamaI transl_table:11	CP017405.1	J448.gbk		3270609	3271559		Mobile element protein	transl_table:11 desc:Bordetella pertussis J448	99.88
BX470248.1	Tohaama.gbk		27283	28110		Mobile element protein	desc:Bordetella pertussis TohamaI transl_table:11	CP017403.1	J446.gbk		1190322	1191272		Mobile element protein	desc:Bordetella pertussis J446 transl_table:11	99.88
BX470248.1	Tohaama.gbk		27283	28110		Mobile element protein	desc:Bordetella pertussis TohamaI transl_table:11	CP017405.1	J448.gbk		3704845	3705795		hypothetical protein	transl_table:11 desc:Bordetella pertussis J448	99.76
BX470248.1	Tohaama.gbk		27283	28110		Mobile element protein	desc:Bordetella pertussis TohamaI transl_table:11	CP034101.1	BPD2.gbk		795450	796400		Mobile element protein	desc:Bordetella pertussis BPD2 transl_table:11	99.88
BX470248.1	Tohaama.gbk		27283	28110		Mobile element protein	desc:Bordetella pertussis TohamaI transl_table:11	CP017402.1	J445.gbk		856211	857161		Mobile element protein	transl_table:11 desc:Bordetella pertussis J445	99.88
BX470248.1	Tohaama.gbk		27283	28110		Mobile element protein	desc:Bordetella pertussis TohamaI transl_table:11	CP034101.1	BPD2.gbk		3172134	3173084		hypothetical protein	desc:Bordetella pertussis BPD2 transl_table:11	99.88
BX470248.1	Tohaama.gbk		27283	28110		Mobile element protein	desc:Bordetella pertussis TohamaI transl_table:11	CP017404.1	J447.gbk		860392	861342		Mobile element protein	transl_table:11 desc:Bordetella pertussis J447	99.76
BX470248.1	Tohaama.gbk		27283	28110		Mobile element protein	desc:Bordetella pertussis TohamaI transl_table:11	CP017405.1	J448.gbk		2444716	2445243		Phenylacetate-CoA oxygenase/reductase, PaaK subunit	desc:Bordetella pertussis J448 transl_table:11	100
BX470248.1	Tohaama.gbk		27283	28110		Mobile element protein	desc:Bordetella pertussis TohamaI transl_table:11	CP017402.1	J445.gbk		2297553	2298503		hypothetical protein	desc:Bordetella pertussis J445 transl_table:11	99.76
BX470248.1	Tohaama.gbk		27283	28110		Mobile element protein	desc:Bordetella pertussis TohamaI transl_table:11	CP017404.1	J447.gbk		962892	963842		hypothetical protein	desc:Bordetella pertussis J447 transl_table:11	99.64
BX470248.1	Tohaama.gbk		27283	28110		Mobile element protein	desc:Bordetella pertussis TohamaI transl_table:11	CP034101.1	BPD2.gbk		869669	870619		Mobile element protein	desc:Bordetella pertussis BPD2 transl_table:11	99.28
BX470248.1	Tohaama.gbk		27283	28110		Mobile element protein	desc:Bordetella pertussis TohamaI transl_table:11	CP017405.1	J448.gbk		3401590	3402540		Mobile element protein	desc:Bordetella pertussis J448 transl_table:11	99.64
BX470248.1	Tohaama.gbk		27283	28110		Mobile element protein	desc:Bordetella pertussis TohamaI transl_table:11	CP017405.1	J448.gbk		3779293	3780243		Mobile element protein	transl_table:11 desc:Bordetella pertussis J448	99.64
BX470248.1	Tohaama.gbk		27283	28110		Mobile element protein	desc:Bordetella pertussis TohamaI transl_table:11	CP017402.1	J445.gbk		1240370	1241320		Mobile element protein	transl_table:11 desc:Bordetella pertussis J445	99.76
BX470248.1	Tohaama.gbk		27283	28110		Mobile element protein	desc:Bordetella pertussis TohamaI transl_table:11	CP034182.1	BPD1.gbk		397216	398166		hypothetical protein	desc:Unknown sp. BPD1 transl_table:11	100
BX470248.1	Tohaama.gbk		27283	28110		Mobile element protein	desc:Bordetella pertussis TohamaI transl_table:11	CP017403.1	J446.gbk		1923511	1924461		Mobile element protein	transl_table:11 desc:Bordetella pertussis J446	99.88
BX470248.1	Tohaama.gbk		27283	28110		Mobile element protein	desc:Bordetella pertussis TohamaI transl_table:11	CP017404.1	J447.gbk		2345662	2346612		Mobile element protein	transl_table:11 desc:Bordetella pertussis J447	99.76
BX470248.1	Tohaama.gbk		27283	28110		Mobile element protein	desc:Bordetella pertussis TohamaI transl_table:11	CP017405.1	J448.gbk		3660000	3660950		Mobile element protein	transl_table:11 desc:Bordetella pertussis J448	99.76
BX470248.1	Tohaama.gbk		27283	28110		Mobile element protein	desc:Bordetella pertussis TohamaI transl_table:11	CP034101.1	BPD2.gbk		2800628	2801068		Mobile element protein	transl_table:11 desc:Bordetella pertussis BPD2	99.55
BX470248.1	Tohaama.gbk		27283	28110		Mobile element protein	desc:Bordetella pertussis TohamaI transl_table:11	CP034182.1	BPD1.gbk		950096	951046		hypothetical protein	desc:Unknown sp. BPD1 transl_table:11	99.76
BX470248.1	Tohaama.gbk		27283	28110		Mobile element protein	desc:Bordetella pertussis TohamaI transl_table:11	CP017403.1	J446.gbk		1422314	1423264		hypothetical protein	transl_table:11 desc:Bordetella pertussis J446	100
BX470248.1	Tohaama.gbk		27283	28110		Mobile element protein	desc:Bordetella pertussis TohamaI transl_table:11	CP017405.1	J448.gbk		478319	479269		Mobile element protein	transl_table:11 desc:Bordetella pertussis J448	99.88
BX470248.1	Tohaama.gbk		27283	28110		Mobile element protein	desc:Bordetella pertussis TohamaI transl_table:11	CP034101.1	BPD2.gbk		757808	758851		Mobile element protein	transl_table:11 desc:Bordetella pertussis BPD2	99.52
BX470248.1	Tohaama.gbk		27283	28110		Mobile element protein	desc:Bordetella pertussis TohamaI transl_table:11	CP017405.1	J448.gbk		3837964	3838914		Mobile element protein	desc:Bordetella pertussis J448 transl_table:11	99.76
BX470248.1	Tohaama.gbk		27283	28110		Mobile element protein	desc:Bordetella pertussis TohamaI transl_table:11	CP017405.1	J448.gbk		1847782	1848732		Mobile element protein	desc:Bordetella pertussis J448 transl_table:11	99.64
BX470248.1	Tohaama.gbk		27283	28110		Mobile element protein	desc:Bordetella pertussis TohamaI transl_table:11	CP017404.1	J447.gbk		2240169	2241119		Phenylacetate-CoA oxygenase/reductase, PaaK subunit	desc:Bordetella pertussis J447 transl_table:11	99.76
BX470248.1	Tohaama.gbk		27283	28110		Mobile element protein	desc:Bordetella pertussis TohamaI transl_table:11	CP017405.1	J448.gbk		3309612	3310562		Phenylacetate-CoA oxygenase/reductase, PaaK subunit	transl_table:11 desc:Bordetella pertussis J448	99.88
BX470248.1	Tohaama.gbk		27283	28110		Mobile element protein	desc:Bordetella pertussis TohamaI transl_table:11	CP034182.1	BPD1.gbk		3304895	3305845		hypothetical protein	transl_table:11 desc:Unknown sp. BPD1	99.76
BX470248.1	Tohaama.gbk		27283	28110		Mobile element protein	desc:Bordetella pertussis TohamaI transl_table:11	CP017402.1	J445.gbk		2383314	2384264		Mobile element protein	desc:Bordetella pertussis J445 transl_table:11	99.88
BX470248.1	Tohaama.gbk		27283	28110		Mobile element protein	desc:Bordetella pertussis TohamaI transl_table:11	CP017403.1	J446.gbk		2973036	2973986		Mobile element protein	desc:Bordetella pertussis J446 transl_table:11	99.88
BX470248.1	Tohaama.gbk		27283	28110		Mobile element protein	desc:Bordetella pertussis TohamaI transl_table:11	CP034101.1	BPD2.gbk		223240	224190		hypothetical protein	desc:Bordetella pertussis BPD2 transl_table:11	99.88
BX470248.1	Tohaama.gbk		27283	28110		Mobile element protein	desc:Bordetella pertussis TohamaI transl_table:11	CP034182.1	BPD1.gbk		3419167	3420117		Mobile element protein	desc:Unknown sp. BPD1 transl_table:11	99.64
BX470248.1	Tohaama.gbk		27283	28110		Mobile element protein	desc:Bordetella pertussis TohamaI transl_table:11	CP017405.1	J448.gbk		279239	280189		Mobile element protein	transl_table:11 desc:Bordetella pertussis J448	99.88
BX470248.1	Tohaama.gbk		27283	28110		Mobile element protein	desc:Bordetella pertussis TohamaI transl_table:11	CP034182.1	BPD1.gbk		1240892	1241842		Mobile element protein	desc:Unknown sp. BPD1 transl_table:11	99.52
BX470248.1	Tohaama.gbk		27283	28110		Mobile element protein	desc:Bordetella pertussis TohamaI transl_table:11	CP017403.1	J446.gbk		2379210	2380160		hypothetical protein	desc:Bordetella pertussis J446 transl_table:11	99.76
BX470248.1	Tohaama.gbk		27283	28110		Mobile element protein	desc:Bordetella pertussis TohamaI transl_table:11	CP034101.1	BPD2.gbk		2933588	2934538		Mobile element protein	desc:Bordetella pertussis BPD2 transl_table:11	99.88
BX470248.1	Tohaama.gbk		27283	28110		Mobile element protein	desc:Bordetella pertussis TohamaI transl_table:11	CP034101.1	BPD2.gbk		3044111	3045061		hypothetical protein	transl_table:11 desc:Bordetella pertussis BPD2	99.76
BX470248.1	Tohaama.gbk		27283	28110		Mobile element protein	desc:Bordetella pertussis TohamaI transl_table:11	CP017404.1	J447.gbk		2484799	2485749		Mobile element protein	transl_table:11 desc:Bordetella pertussis J447	99.88
BX470248.1	Tohaama.gbk		27283	28110		Mobile element protein	desc:Bordetella pertussis TohamaI transl_table:11	CP017402.1	J445.gbk		565000	565950		Mobile element protein	transl_table:11 desc:Bordetella pertussis J445	99.64
BX470248.1	Tohaama.gbk		27283	28110		Mobile element protein	desc:Bordetella pertussis TohamaI transl_table:11	CP017404.1	J447.gbk		3010149	3011099		hypothetical protein	desc:Bordetella pertussis J447 transl_table:11	99.76
BX470248.1	Tohaama.gbk		27283	28110		Mobile element protein	desc:Bordetella pertussis TohamaI transl_table:11	CP017405.1	J448.gbk		4308568	4309518		Mobile element protein	desc:Bordetella pertussis J448 transl_table:11	99.28
BX470248.1	Tohaama.gbk		27283	28110		Mobile element protein	desc:Bordetella pertussis TohamaI transl_table:11	CP017405.1	J448.gbk		4234350	4235300		Mobile element protein	desc:Bordetella pertussis J448 transl_table:11	99.88
BX470248.1	Tohaama.gbk		27283	28110		Mobile element protein	desc:Bordetella pertussis TohamaI transl_table:11	CP017405.1	J448.gbk		237419	238369		Transposase	transl_table:11 desc:Bordetella pertussis J448	99.76
BX470248.1	Tohaama.gbk		27283	28110		Mobile element protein	desc:Bordetella pertussis TohamaI transl_table:11	CP017402.1	J445.gbk		2828271	2829221		hypothetical protein	transl_table:11 desc:Bordetella pertussis J445	99.76
BX470248.1	Tohaama.gbk		27283	28110		Mobile element protein	desc:Bordetella pertussis TohamaI transl_table:11	CP034182.1	BPD1.gbk		2604568	2605518		hypothetical protein	transl_table:11 desc:Unknown sp. BPD1	99.76
BX470248.1	Tohaama.gbk		27283	28110		Mobile element protein	desc:Bordetella pertussis TohamaI transl_table:11	CP017403.1	J446.gbk		2352345	2353295		hypothetical protein	transl_table:11 desc:Bordetella pertussis J446	99.76
BX470248.1	Tohaama.gbk		27283	28110		Mobile element protein	desc:Bordetella pertussis TohamaI transl_table:11	CP017403.1	J446.gbk		77637	78587		Mobile element protein	desc:Bordetella pertussis J446 transl_table:11	99.88
BX470248.1	Tohaama.gbk		27283	28110		Mobile element protein	desc:Bordetella pertussis TohamaI transl_table:11	CP034101.1	BPD2.gbk		388498	389496		Mobile element protein	transl_table:11 desc:Bordetella pertussis BPD2	99.88
BX470248.1	Tohaama.gbk		27283	28110		Mobile element protein	desc:Bordetella pertussis TohamaI transl_table:11	CP017405.1	J448.gbk		819011	819961		Mobile element protein	desc:Bordetella pertussis J448 transl_table:11	99.52
BX470248.1	Tohaama.gbk		27283	28110		Mobile element protein	desc:Bordetella pertussis TohamaI transl_table:11	CP034101.1	BPD2.gbk		3134934	3135884		Mobile element protein	desc:Bordetella pertussis BPD2 transl_table:11	99.76
BX470248.1	Tohaama.gbk		27283	28110		Mobile element protein	desc:Bordetella pertussis TohamaI transl_table:11	CP017404.1	J447.gbk		1747050	1748000		Transposase	transl_table:11 desc:Bordetella pertussis J447	99.76
BX470248.1	Tohaama.gbk		27283	28110		Mobile element protein	desc:Bordetella pertussis TohamaI transl_table:11	CP017402.1	J445.gbk		3501209	3502159		Mobile element protein	desc:Bordetella pertussis J445 transl_table:11	99.88
BX470248.1	Tohaama.gbk		27283	28110		Mobile element protein	desc:Bordetella pertussis TohamaI transl_table:11	CP034101.1	BPD2.gbk		1140818	1141768		Mobile element protein	desc:Bordetella pertussis BPD2 transl_table:11	99.88
BX470248.1	Tohaama.gbk		27283	28110		Mobile element protein	desc:Bordetella pertussis TohamaI transl_table:11	CP017402.1	J445.gbk		1751179	1752129		hypothetical protein	desc:Bordetella pertussis J445 transl_table:11	99.64
BX470248.1	Tohaama.gbk		27283	28110		Mobile element protein	desc:Bordetella pertussis TohamaI transl_table:11	CP034101.1	BPD2.gbk		3552479	3553429		hypothetical protein	transl_table:11 desc:Bordetella pertussis BPD2	99.76
BX470248.1	Tohaama.gbk		27283	28110		Mobile element protein	desc:Bordetella pertussis TohamaI transl_table:11	CP034101.1	BPD2.gbk		2242381	2243331		hypothetical protein	transl_table:11 desc:Bordetella pertussis BPD2	99.76
BX470248.1	Tohaama.gbk		27283	28110		Mobile element protein	desc:Bordetella pertussis TohamaI transl_table:11	CP017405.1	J448.gbk		3199445	3200395		Mobile element protein	desc:Bordetella pertussis J448 transl_table:11	99.88
BX470248.1	Tohaama.gbk		27283	28110		Mobile element protein	desc:Bordetella pertussis TohamaI transl_table:11	CP017404.1	J447.gbk		2553939	2554889		hypothetical protein	transl_table:11 desc:Bordetella pertussis J447	99.64
BX470248.1	Tohaama.gbk		27283	28110		Mobile element protein	desc:Bordetella pertussis TohamaI transl_table:11	CP017404.1	J447.gbk		2962918	2963868		Mobile element protein	desc:Bordetella pertussis J447 transl_table:11	99.76
BX470248.1	Tohaama.gbk		27283	28110		Mobile element protein	desc:Bordetella pertussis TohamaI transl_table:11	CP017405.1	J448.gbk		2885314	2886264		hypothetical protein	transl_table:11 desc:Bordetella pertussis J448	99.76
BX470248.1	Tohaama.gbk		27283	28110		Mobile element protein	desc:Bordetella pertussis TohamaI transl_table:11	CP017402.1	J445.gbk		2811818	2812768		Mobile element protein	desc:Bordetella pertussis J445 transl_table:11	99.76
BX470248.1	Tohaama.gbk		27283	28110		Mobile element protein	desc:Bordetella pertussis TohamaI transl_table:11	CP017403.1	J446.gbk		3362678	3363628		Mobile element protein	desc:Bordetella pertussis J446 transl_table:11	99.88
BX470248.1	Tohaama.gbk		27283	28110		Mobile element protein	desc:Bordetella pertussis TohamaI transl_table:11	CP034182.1	BPD1.gbk		406363	407340		Mobile element protein	desc:Unknown sp. BPD1 transl_table:11	99.76
BX470248.1	Tohaama.gbk		27283	28110		Mobile element protein	desc:Bordetella pertussis TohamaI transl_table:11	CP017402.1	J445.gbk		414498	415448		hypothetical protein	desc:Bordetella pertussis J445 transl_table:11	100
BX470248.1	Tohaama.gbk		27283	28110		Mobile element protein	desc:Bordetella pertussis TohamaI transl_table:11	CP017403.1	J446.gbk		875147	876097		hypothetical protein	desc:Bordetella pertussis J446 transl_table:11	99.76
BX470248.1	Tohaama.gbk		27283	28110		Mobile element protein	desc:Bordetella pertussis TohamaI transl_table:11	CP017403.1	J446.gbk		3901927	3902877		Mobile element protein	desc:Bordetella pertussis J446 transl_table:11	99.88
BX470248.1	Tohaama.gbk		27283	28110		Mobile element protein	desc:Bordetella pertussis TohamaI transl_table:11	CP017403.1	J446.gbk		2345141	2346091		hypothetical protein	transl_table:11 desc:Bordetella pertussis J446	99.76
BX470248.1	Tohaama.gbk		27283	28110		Mobile element protein	desc:Bordetella pertussis TohamaI transl_table:11	CP017403.1	J446.gbk		2962925	2963875		Mobile element protein	desc:Bordetella pertussis J446 transl_table:11	99.76
BX470248.1	Tohaama.gbk		27283	28110		Mobile element protein	desc:Bordetella pertussis TohamaI transl_table:11	CP034101.1	BPD2.gbk		3237780	3238730		hypothetical protein	desc:Bordetella pertussis BPD2 transl_table:11	99.76
BX470248.1	Tohaama.gbk		27283	28110		Mobile element protein	desc:Bordetella pertussis TohamaI transl_table:11	CP034182.1	BPD1.gbk		1077886	1079682		DNA internalization-related competence protein ComEC/Rec2	transl_table:11 desc:Unknown sp. BPD1	99.88
BX470248.1	Tohaama.gbk		27283	28110		Mobile element protein	desc:Bordetella pertussis TohamaI transl_table:11	CP017404.1	J447.gbk		2273668	2274618		Mobile element protein	transl_table:11 desc:Bordetella pertussis J447	99.88
BX470248.1	Tohaama.gbk		27283	28110		Mobile element protein	desc:Bordetella pertussis TohamaI transl_table:11	CP017405.1	J448.gbk		165943	166893		Phenylacetate-CoA oxygenase/reductase, PaaK subunit	desc:Bordetella pertussis J448 transl_table:11	99.76
BX470248.1	Tohaama.gbk		27283	28110		Mobile element protein	desc:Bordetella pertussis TohamaI transl_table:11	CP017405.1	J448.gbk		1117273	1118223		Mobile element protein	desc:Bordetella pertussis J448 transl_table:11	99.88
BX470248.1	Tohaama.gbk		27283	28110		Mobile element protein	desc:Bordetella pertussis TohamaI transl_table:11	CP017402.1	J445.gbk		2376110	2377060		hypothetical protein	transl_table:11 desc:Bordetella pertussis J445	99.76
BX470248.1	Tohaama.gbk		27283	28110		Mobile element protein	desc:Bordetella pertussis TohamaI transl_table:11	CP017404.1	J447.gbk		3650304	3651254		Mobile element protein	desc:Bordetella pertussis J447 transl_table:11	99.64
BX470248.1	Tohaama.gbk		27283	28110		Mobile element protein	desc:Bordetella pertussis TohamaI transl_table:11	CP017402.1	J445.gbk		2610330	2611280		hypothetical protein	desc:Bordetella pertussis J445 transl_table:11	100
BX470248.1	Tohaama.gbk		27283	28110		Mobile element protein	desc:Bordetella pertussis TohamaI transl_table:11	CP017405.1	J448.gbk		4035543	4036493		hypothetical protein	desc:Bordetella pertussis J448 transl_table:11	99.88
BX470248.1	Tohaama.gbk		27283	28110		Mobile element protein	desc:Bordetella pertussis TohamaI transl_table:11	CP017403.1	J446.gbk		1063732	1064682		Mobile element protein	transl_table:11 desc:Bordetella pertussis J446	99.88
BX470248.1	Tohaama.gbk		27283	28110		Mobile element protein	desc:Bordetella pertussis TohamaI transl_table:11	CP034182.1	BPD1.gbk		2221178	2222128		Mobile element protein	transl_table:11 desc:Unknown sp. BPD1	99.76
BX470248.1	Tohaama.gbk		27283	28110		Mobile element protein	desc:Bordetella pertussis TohamaI transl_table:11	CP017402.1	J445.gbk		3569942	3570940		Mobile element protein	desc:Bordetella pertussis J445 transl_table:11	99.88
BX470248.1	Tohaama.gbk		27283	28110		Mobile element protein	desc:Bordetella pertussis TohamaI transl_table:11	CP017403.1	J446.gbk		333207	334157		Mobile element protein	transl_table:11 desc:Bordetella pertussis J446	99.76
BX470248.1	Tohaama.gbk		27283	28110		Mobile element protein	desc:Bordetella pertussis TohamaI transl_table:11	CP017405.1	J448.gbk		639938	640888		Phenylacetate-CoA oxygenase/reductase, PaaK subunit	desc:Bordetella pertussis J448 transl_table:11	99.76
BX470248.1	Tohaama.gbk		27283	28110		Mobile element protein	desc:Bordetella pertussis TohamaI transl_table:11	CP017404.1	J447.gbk		3240596	3241546		Mobile element protein	transl_table:11 desc:Bordetella pertussis J447	99.88
BX470248.1	Tohaama.gbk		27283	28110		Mobile element protein	desc:Bordetella pertussis TohamaI transl_table:11	CP034182.1	BPD1.gbk		3320793	3321743		hypothetical protein	transl_table:11 desc:Unknown sp. BPD1	99.76
BX470248.1	Tohaama.gbk		27283	28110		Mobile element protein	desc:Bordetella pertussis TohamaI transl_table:11	CP017402.1	J445.gbk		764382	765332		hypothetical protein	transl_table:11 desc:Bordetella pertussis J445	99.76
BX470248.1	Tohaama.gbk		27283	28110		Mobile element protein	desc:Bordetella pertussis TohamaI transl_table:11	CP017404.1	J447.gbk		78684	79634		Mobile element protein	transl_table:11 desc:Bordetella pertussis J447	99.88
BX470248.1	Tohaama.gbk		27283	28110		Mobile element protein	desc:Bordetella pertussis TohamaI transl_table:11	CP017402.1	J445.gbk		1883507	1884457		hypothetical protein	transl_table:11 desc:Bordetella pertussis J445	99.64
BX470248.1	Tohaama.gbk		27283	28110		Mobile element protein	desc:Bordetella pertussis TohamaI transl_table:11	CP034182.1	BPD1.gbk		2693245	2694195		hypothetical protein	desc:Unknown sp. BPD1 transl_table:11	99.88
BX470248.1	Tohaama.gbk		27283	28110		Mobile element protein	desc:Bordetella pertussis TohamaI transl_table:11	CP017404.1	J447.gbk		2302233	2303183		Mobile element protein	transl_table:11 desc:Bordetella pertussis J447	99.88
BX470248.1	Tohaama.gbk		27283	28110		Mobile element protein	desc:Bordetella pertussis TohamaI transl_table:11	CP017402.1	J445.gbk		1557474	1558424		hypothetical protein	transl_table:11 desc:Bordetella pertussis J445	99.76
BX470248.1	Tohaama.gbk		27283	28110		Mobile element protein	desc:Bordetella pertussis TohamaI transl_table:11	CP034182.1	BPD1.gbk		2002572	2003522		hypothetical protein	desc:Unknown sp. BPD1 transl_table:11	99.76
BX470248.1	Tohaama.gbk		27283	28110		Mobile element protein	desc:Bordetella pertussis TohamaI transl_table:11	CP017405.1	J448.gbk		3597146	3598096		hypothetical protein	desc:Bordetella pertussis J448 transl_table:11	99.76
BX470248.1	Tohaama.gbk		27283	28110		Mobile element protein	desc:Bordetella pertussis TohamaI transl_table:11	CP034182.1	BPD1.gbk		1543913	1544863		hypothetical protein	desc:Unknown sp. BPD1 transl_table:11	99.76
BX470248.1	Tohaama.gbk		27283	28110		Mobile element protein	desc:Bordetella pertussis TohamaI transl_table:11	CP017402.1	J445.gbk		2723141	2724091		hypothetical protein	transl_table:11 desc:Bordetella pertussis J445	99.76
BX470248.1	Tohaama.gbk		27283	28110		Mobile element protein	desc:Bordetella pertussis TohamaI transl_table:11	CP017405.1	J448.gbk		2074153	2075103		Mobile element protein	transl_table:11 desc:Bordetella pertussis J448	99.76
BX470248.1	Tohaama.gbk		27283	28110		Mobile element protein	desc:Bordetella pertussis TohamaI transl_table:11	CP017402.1	J445.gbk		267684	268634		Mobile element protein	transl_table:11 desc:Bordetella pertussis J445	99.76
BX470248.1	Tohaama.gbk		27283	28110		Mobile element protein	desc:Bordetella pertussis TohamaI transl_table:11	CP017403.1	J446.gbk		2222271	2223221		Mobile element protein	transl_table:11 desc:Bordetella pertussis J446	99.88
BX470248.1	Tohaama.gbk		27283	28110		Mobile element protein	desc:Bordetella pertussis TohamaI transl_table:11	CP017402.1	J445.gbk		2254483	2254923		Mobile element protein	transl_table:11 desc:Bordetella pertussis J445	99.55
BX470248.1	Tohaama.gbk		27283	28110		Mobile element protein	desc:Bordetella pertussis TohamaI transl_table:11	CP034101.1	BPD2.gbk		2968247	2969197		hypothetical protein	transl_table:11 desc:Bordetella pertussis BPD2	99.64
BX470248.1	Tohaama.gbk		27283	28110		Mobile element protein	desc:Bordetella pertussis TohamaI transl_table:11	CP017402.1	J445.gbk		1602031	1602981		Mobile element protein	transl_table:11 desc:Bordetella pertussis J445	99.88
BX470248.1	Tohaama.gbk		27283	28110		Mobile element protein	desc:Bordetella pertussis TohamaI transl_table:11	CP034182.1	BPD1.gbk		740512	741462		hypothetical protein	transl_table:11 desc:Unknown sp. BPD1	99.52
BX470248.1	Tohaama.gbk		27283	28110		Mobile element protein	desc:Bordetella pertussis TohamaI transl_table:11	CP017405.1	J448.gbk		962894	963844		hypothetical protein	desc:Bordetella pertussis J448 transl_table:11	99.64
BX470248.1	Tohaama.gbk		27283	28110		Mobile element protein	desc:Bordetella pertussis TohamaI transl_table:11	CP034101.1	BPD2.gbk		3499200	3500150		hypothetical protein	desc:Bordetella pertussis BPD2 transl_table:11	99.76
BX470248.1	Tohaama.gbk		27283	28110		Mobile element protein	desc:Bordetella pertussis TohamaI transl_table:11	CP017404.1	J447.gbk		669315	670265		Phenylacetate-CoA oxygenase/reductase, PaaK subunit	transl_table:11 desc:Bordetella pertussis J447	99.76
BX470248.1	Tohaama.gbk		27283	28110		Mobile element protein	desc:Bordetella pertussis TohamaI transl_table:11	CP017404.1	J447.gbk		685321	686271		Mobile element protein	desc:Bordetella pertussis J447 transl_table:11	99.88
BX470248.1	Tohaama.gbk		27283	28110		Mobile element protein	desc:Bordetella pertussis TohamaI transl_table:11	CP017403.1	J446.gbk		69088	70038		hypothetical protein	desc:Bordetella pertussis J446 transl_table:11	99.76
BX470248.1	Tohaama.gbk		27283	28110		Mobile element protein	desc:Bordetella pertussis TohamaI transl_table:11	CP034182.1	BPD1.gbk		3826169	3827119		Mobile element protein	desc:Unknown sp. BPD1 transl_table:11	99.76
BX470248.1	Tohaama.gbk		27283	28110		Mobile element protein	desc:Bordetella pertussis TohamaI transl_table:11	CP017402.1	J445.gbk		3073054	3074004		Mobile element protein	desc:Bordetella pertussis J445 transl_table:11	99.88
BX470248.1	Tohaama.gbk		27283	28110		Mobile element protein	desc:Bordetella pertussis TohamaI transl_table:11	CP017403.1	J446.gbk		1864593	1865543		Phenylacetate-CoA oxygenase/reductase, PaaK subunit	transl_table:11 desc:Bordetella pertussis J446	99.88
BX470248.1	Tohaama.gbk		27283	28110		Mobile element protein	desc:Bordetella pertussis TohamaI transl_table:11	CP017403.1	J446.gbk		2951341	2952291		Transposase	desc:Bordetella pertussis J446 transl_table:11	99.76
BX470248.1	Tohaama.gbk		27283	28110		Mobile element protein	desc:Bordetella pertussis TohamaI transl_table:11	CP017402.1	J445.gbk		166991	167941		Phenylacetate-CoA oxygenase/reductase, PaaK subunit	desc:Bordetella pertussis J445 transl_table:11	99.76
BX470248.1	Tohaama.gbk		27283	28110		Mobile element protein	desc:Bordetella pertussis TohamaI transl_table:11	CP017404.1	J447.gbk		3074959	3075909		Mobile element protein	transl_table:11 desc:Bordetella pertussis J447	99.64
BX470248.1	Tohaama.gbk		27283	28110		Mobile element protein	desc:Bordetella pertussis TohamaI transl_table:11	CP017405.1	J448.gbk		2369154	2370104		Phenylacetate-CoA oxygenase/reductase, PaaK subunit	transl_table:11 desc:Bordetella pertussis J448	99.76
BX470248.1	Tohaama.gbk		27283	28110		Mobile element protein	desc:Bordetella pertussis TohamaI transl_table:11	CP017404.1	J447.gbk		3856388	3857338		hypothetical protein	desc:Bordetella pertussis J447 transl_table:11	99.88
BX470248.1	Tohaama.gbk		27283	28110		Mobile element protein	desc:Bordetella pertussis TohamaI transl_table:11	CP034182.1	BPD1.gbk		1123193	1123633		hypothetical protein	transl_table:11 desc:Unknown sp. BPD1	99.77
BX470248.1	Tohaama.gbk		27283	28110		Mobile element protein	desc:Bordetella pertussis TohamaI transl_table:11	CP017404.1	J447.gbk		2881732	2882682		hypothetical protein	transl_table:11 desc:Bordetella pertussis J447	99.64
BX470248.1	Tohaama.gbk		27283	28110		Mobile element protein	desc:Bordetella pertussis TohamaI transl_table:11	CP034101.1	BPD2.gbk		98474	99424		hypothetical protein	transl_table:11 desc:Bordetella pertussis BPD2	99.76
BX470248.1	Tohaama.gbk		27283	28110		Mobile element protein	desc:Bordetella pertussis TohamaI transl_table:11	CP034101.1	BPD2.gbk		3105003	3105530		Phenylacetate-CoA oxygenase/reductase, PaaK subunit	transl_table:11 desc:Bordetella pertussis BPD2	100
BX470248.1	Tohaama.gbk		27283	28110		Mobile element protein	desc:Bordetella pertussis TohamaI transl_table:11	CP034101.1	BPD2.gbk		2121634	2122584		Mobile element protein	desc:Bordetella pertussis BPD2 transl_table:11	99.88
BX470248.1	Tohaama.gbk		27283	28110		Mobile element protein	desc:Bordetella pertussis TohamaI transl_table:11	CP017402.1	J445.gbk		109526	110476		hypothetical protein	desc:Bordetella pertussis J445 transl_table:11	99.76
BX470248.1	Tohaama.gbk		27283	28110		Mobile element protein	desc:Bordetella pertussis TohamaI transl_table:11	CP017405.1	J448.gbk		34626	35576		Mobile element protein	transl_table:11 desc:Bordetella pertussis J448	99.64
BX470248.1	Tohaama.gbk		27283	28110		Mobile element protein	desc:Bordetella pertussis TohamaI transl_table:11	CP017405.1	J448.gbk		2758461	2759411		Mobile element protein	transl_table:11 desc:Bordetella pertussis J448	99.76
BX470248.1	Tohaama.gbk		27283	28110		Mobile element protein	desc:Bordetella pertussis TohamaI transl_table:11	CP017405.1	J448.gbk		2576445	2577395		hypothetical protein	desc:Bordetella pertussis J448 transl_table:11	99.76
BX470248.1	Tohaama.gbk		27283	28110		Mobile element protein	desc:Bordetella pertussis TohamaI transl_table:11	CP017402.1	J445.gbk		3328326	3329276		Mobile element protein	desc:Bordetella pertussis J445 transl_table:11	99.76
BX470248.1	Tohaama.gbk		27283	28110		Mobile element protein	desc:Bordetella pertussis TohamaI transl_table:11	CP017402.1	J445.gbk		196515	197528		Mobile element protein	transl_table:11 desc:Bordetella pertussis J445	99.76
BX470248.1	Tohaama.gbk		27283	28110		Mobile element protein	desc:Bordetella pertussis TohamaI transl_table:11	CP017405.1	J448.gbk		3578255	3579205		Mobile element protein	transl_table:11 desc:Bordetella pertussis J448	99.76
BX470248.1	Tohaama.gbk		27283	28110		Mobile element protein	desc:Bordetella pertussis TohamaI transl_table:11	CP034101.1	BPD2.gbk		2495678	2497621		Transposase / Threonine synthase (EC 4.2.3.1)	transl_table:11 EC_number:4.2.3.1 desc:Bordetella pertussis BPD2	99.88
BX470248.1	Tohaama.gbk		27283	28110		Mobile element protein	desc:Bordetella pertussis TohamaI transl_table:11	CP017403.1	J446.gbk		3814008	3814535		Phenylacetate-CoA oxygenase/reductase, PaaK subunit	desc:Bordetella pertussis J446 transl_table:11	99.81
BX470248.1	Tohaama.gbk		27283	28110		Mobile element protein	desc:Bordetella pertussis TohamaI transl_table:11	CP017404.1	J447.gbk		1357418	1358368		Mobile element protein	transl_table:11 desc:Bordetella pertussis J447	99.88
BX470248.1	Tohaama.gbk		27283	28110		Mobile element protein	desc:Bordetella pertussis TohamaI transl_table:11	CP034101.1	BPD2.gbk		3506062	3507012		Mobile element protein	transl_table:11 desc:Bordetella pertussis BPD2	99.88
BX470248.1	Tohaama.gbk		27283	28110		Mobile element protein	desc:Bordetella pertussis TohamaI transl_table:11	CP017405.1	J448.gbk		983267	984217		Mobile element protein	transl_table:11 desc:Bordetella pertussis J448	99.76
BX470248.1	Tohaama.gbk		27283	28110		Mobile element protein	desc:Bordetella pertussis TohamaI transl_table:11	CP017405.1	J448.gbk		681487	682437		Mobile element protein	desc:Bordetella pertussis J448 transl_table:11	99.88
BX470248.1	Tohaama.gbk		27283	28110		Mobile element protein	desc:Bordetella pertussis TohamaI transl_table:11	CP017404.1	J447.gbk		3993817	3994767		Mobile element protein	transl_table:11 desc:Bordetella pertussis J447	99.76
BX470248.1	Tohaama.gbk		27283	28110		Mobile element protein	desc:Bordetella pertussis TohamaI transl_table:11	CP017403.1	J446.gbk		1717958	1718908		Transposase	transl_table:11 desc:Bordetella pertussis J446	99.64
BX470248.1	Tohaama.gbk		27283	28110		Mobile element protein	desc:Bordetella pertussis TohamaI transl_table:11	CP034182.1	BPD1.gbk		2491757	2492707		hypothetical protein	transl_table:11 desc:Unknown sp. BPD1	100
BX470248.1	Tohaama.gbk		27283	28110		Mobile element protein	desc:Bordetella pertussis TohamaI transl_table:11	CP017403.1	J446.gbk		2287929	2288879		Mobile element protein	desc:Bordetella pertussis J446 transl_table:11	99.88
BX470248.1	Tohaama.gbk		27283	28110		Mobile element protein	desc:Bordetella pertussis TohamaI transl_table:11	CP017403.1	J446.gbk		719288	720238		Mobile element protein	transl_table:11 desc:Bordetella pertussis J446	99.76
BX470248.1	Tohaama.gbk		27283	28110		Mobile element protein	desc:Bordetella pertussis TohamaI transl_table:11	CP017405.1	J448.gbk		1162655	1163605		putative exported protein	desc:Bordetella pertussis J448 transl_table:11	99.76
BX470248.1	Tohaama.gbk		27283	28110		Mobile element protein	desc:Bordetella pertussis TohamaI transl_table:11	CP017403.1	J446.gbk		1611388	1612338		Mobile element protein	desc:Bordetella pertussis J446 transl_table:11	99.88
BX470248.1	Tohaama.gbk		27283	28110		Mobile element protein	desc:Bordetella pertussis TohamaI transl_table:11	CP017405.1	J448.gbk		782005	782532		Phenylacetate-CoA oxygenase/reductase, PaaK subunit	transl_table:11 desc:Bordetella pertussis J448	100
BX470248.1	Tohaama.gbk		27283	28110		Mobile element protein	desc:Bordetella pertussis TohamaI transl_table:11	CP017402.1	J445.gbk		1038320	1038847		Phenylacetate-CoA oxygenase/reductase, PaaK subunit	desc:Bordetella pertussis J445 transl_table:11	100
BX470248.1	Tohaama.gbk		27283	28110		Mobile element protein	desc:Bordetella pertussis TohamaI transl_table:11	CP034182.1	BPD1.gbk		1482353	1483303		Mobile element protein	transl_table:11 desc:Unknown sp. BPD1	99.64
BX470248.1	Tohaama.gbk		27283	28110		Mobile element protein	desc:Bordetella pertussis TohamaI transl_table:11	CP017402.1	J445.gbk		2011518	2012468		hypothetical protein	transl_table:11 desc:Bordetella pertussis J445	99.76
BX470248.1	Tohaama.gbk		27283	28110		Mobile element protein	desc:Bordetella pertussis TohamaI transl_table:11	CP034182.1	BPD1.gbk		1701303	1702253		Mobile element protein	desc:Unknown sp. BPD1 transl_table:11	99.64
BX470248.1	Tohaama.gbk		27283	28110		Mobile element protein	desc:Bordetella pertussis TohamaI transl_table:11	CP034182.1	BPD1.gbk		3147487	3148437		hypothetical protein	desc:Unknown sp. BPD1 transl_table:11	99.76
BX470248.1	Tohaama.gbk		27283	28110		Mobile element protein	desc:Bordetella pertussis TohamaI transl_table:11	CP017404.1	J447.gbk		868129	869079		hypothetical protein	transl_table:11 desc:Bordetella pertussis J447	99.76
BX470248.1	Tohaama.gbk		27283	28110		Mobile element protein	desc:Bordetella pertussis TohamaI transl_table:11	CP034182.1	BPD1.gbk		3089506	3090456		hypothetical protein	transl_table:11 desc:Unknown sp. BPD1	99.88
BX470248.1	Tohaama.gbk		27283	28110		Mobile element protein	desc:Bordetella pertussis TohamaI transl_table:11	CP034182.1	BPD1.gbk		3027671	3028621		Mobile element protein	desc:Unknown sp. BPD1 transl_table:11	99.64
BX470248.1	Tohaama.gbk		27283	28110		Mobile element protein	desc:Bordetella pertussis TohamaI transl_table:11	CP017404.1	J447.gbk		4220437	4221387		Mobile element protein	transl_table:11 desc:Bordetella pertussis J447	99.88
BX470248.1	Tohaama.gbk		27283	28110		Mobile element protein	desc:Bordetella pertussis TohamaI transl_table:11	CP017402.1	J445.gbk		637853	638803		Phenylacetate-CoA oxygenase/reductase, PaaK subunit	transl_table:11 desc:Bordetella pertussis J445	99.76
BX470248.1	Tohaama.gbk		27283	28110		Mobile element protein	desc:Bordetella pertussis TohamaI transl_table:11	CP034101.1	BPD2.gbk		1992670	1993620		Mobile element protein	desc:Bordetella pertussis BPD2 transl_table:11	99.88
BX470248.1	Tohaama.gbk		27283	28110		Mobile element protein	desc:Bordetella pertussis TohamaI transl_table:11	CP017403.1	J446.gbk		2091437	2092387		hypothetical protein	desc:Bordetella pertussis J446 transl_table:11	99.76
BX470248.1	Tohaama.gbk		27283	28110		Mobile element protein	desc:Bordetella pertussis TohamaI transl_table:11	CP034101.1	BPD2.gbk		595619	596569		Mobile element protein	transl_table:11 desc:Bordetella pertussis BPD2	99.88
BX470248.1	Tohaama.gbk		27283	28110		Mobile element protein	desc:Bordetella pertussis TohamaI transl_table:11	CP017404.1	J447.gbk		3869577	3870527		Mobile element protein	transl_table:11 desc:Bordetella pertussis J447	99.64
BX470248.1	Tohaama.gbk		27283	28110		Mobile element protein	desc:Bordetella pertussis TohamaI transl_table:11	CP034101.1	BPD2.gbk		3031958	3032485		Phenylacetate-CoA oxygenase/reductase, PaaK subunit	desc:Bordetella pertussis BPD2 transl_table:11	100
BX470248.1	Tohaama.gbk		27283	28110		Mobile element protein	desc:Bordetella pertussis TohamaI transl_table:11	CP017403.1	J446.gbk		1102251	1103201		hypothetical protein	desc:Bordetella pertussis J446 transl_table:11	99.64
BX470248.1	Tohaama.gbk		27283	28110		Mobile element protein	desc:Bordetella pertussis TohamaI transl_table:11	CP017404.1	J447.gbk		1705340	1707283		Transposase / Threonine synthase (EC 4.2.3.1)	desc:Bordetella pertussis J447 transl_table:11 EC_number:4.2.3.1	99.88
BX470248.1	Tohaama.gbk		27283	28110		Mobile element protein	desc:Bordetella pertussis TohamaI transl_table:11	CP017402.1	J445.gbk		3002640	3003878		Transposase	desc:Bordetella pertussis J445 transl_table:11	99.88
BX470248.1	Tohaama.gbk		27283	28110		Mobile element protein	desc:Bordetella pertussis TohamaI transl_table:11	CP017404.1	J447.gbk		556757	557707		Mobile element protein	transl_table:11 desc:Bordetella pertussis J447	99.64
BX470248.1	Tohaama.gbk		27283	28110		Mobile element protein	desc:Bordetella pertussis TohamaI transl_table:11	CP017405.1	J448.gbk		4068205	4069155		Mobile element protein	desc:Bordetella pertussis J448 transl_table:11	99.76
BX470248.1	Tohaama.gbk		27283	28110		Mobile element protein	desc:Bordetella pertussis TohamaI transl_table:11	CP017402.1	J445.gbk		2882772	2883722		hypothetical protein	desc:Bordetella pertussis J445 transl_table:11	99.88
BX470248.1	Tohaama.gbk		27283	28110		Mobile element protein	desc:Bordetella pertussis TohamaI transl_table:11	CP017402.1	J445.gbk		3424546	3425496		Mobile element protein	transl_table:11 desc:Bordetella pertussis J445	99.88
BX470248.1	Tohaama.gbk		27283	28110		Mobile element protein	desc:Bordetella pertussis TohamaI transl_table:11	CP034101.1	BPD2.gbk		1024082	1025032		Mobile element protein	desc:Bordetella pertussis BPD2 transl_table:11	99.88
BX470248.1	Tohaama.gbk		27283	28110		Mobile element protein	desc:Bordetella pertussis TohamaI transl_table:11	CP034101.1	BPD2.gbk		549734	550174		Mobile element protein	desc:Bordetella pertussis BPD2 transl_table:11	99.77
BX470248.1	Tohaama.gbk		27283	28110		Mobile element protein	desc:Bordetella pertussis TohamaI transl_table:11	CP017404.1	J447.gbk		3070456	3071406		Mobile element protein	transl_table:11 desc:Bordetella pertussis J447	99.88
BX470248.1	Tohaama.gbk		27283	28110		Mobile element protein	desc:Bordetella pertussis TohamaI transl_table:11	CP017404.1	J447.gbk		2241341	2242291		hypothetical protein	transl_table:11 desc:Bordetella pertussis J447	99.76
BX470248.1	Tohaama.gbk		27283	28110		Mobile element protein	desc:Bordetella pertussis TohamaI transl_table:11	CP034182.1	BPD1.gbk		686919	687869		hypothetical protein	desc:Unknown sp. BPD1 transl_table:11	99.76
BX470248.1	Tohaama.gbk		27283	28110		Mobile element protein	desc:Bordetella pertussis TohamaI transl_table:11	CP034182.1	BPD1.gbk		1286191	1287141		Mobile element protein	transl_table:11 desc:Unknown sp. BPD1	99.76
BX470248.1	Tohaama.gbk		27283	28110		Mobile element protein	desc:Bordetella pertussis TohamaI transl_table:11	CP017402.1	J445.gbk		2933531	2934481		Mobile element protein	transl_table:11 desc:Bordetella pertussis J445	99.88
BX470248.1	Tohaama.gbk		27283	28110		Mobile element protein	desc:Bordetella pertussis TohamaI transl_table:11	CP017403.1	J446.gbk		2591105	2592055		Mobile element protein	transl_table:11 desc:Bordetella pertussis J446	99.52
BX470248.1	Tohaama.gbk		27283	28110		Mobile element protein	desc:Bordetella pertussis TohamaI transl_table:11	CP017402.1	J445.gbk		3009859	3010809		Mobile element protein	transl_table:11 desc:Bordetella pertussis J445	99.52
BX470248.1	Tohaama.gbk		27283	28110		Mobile element protein	desc:Bordetella pertussis TohamaI transl_table:11	CP034182.1	BPD1.gbk		3395940	3396890		Mobile element protein	transl_table:11 desc:Unknown sp. BPD1	99.76
BX470248.1	Tohaama.gbk		27283	28110		Mobile element protein	desc:Bordetella pertussis TohamaI transl_table:11	CP017404.1	J447.gbk		959136	960086		Mobile element protein	desc:Bordetella pertussis J447 transl_table:11	99.88
BX470248.1	Tohaama.gbk		27283	28110		Mobile element protein	desc:Bordetella pertussis TohamaI transl_table:11	CP017405.1	J448.gbk		2431218	2432168		Mobile element protein	transl_table:11 desc:Bordetella pertussis J448	99.88
BX470248.1	Tohaama.gbk		27283	28110		Mobile element protein	desc:Bordetella pertussis TohamaI transl_table:11	CP017404.1	J447.gbk		1628055	1629005		Phenylacetate-CoA oxygenase/reductase, PaaK subunit	transl_table:11 desc:Bordetella pertussis J447	99.76
BX470248.1	Tohaama.gbk		27283	28110		Mobile element protein	desc:Bordetella pertussis TohamaI transl_table:11	CP034101.1	BPD2.gbk		1859364	1860314		Mobile element protein	desc:Bordetella pertussis BPD2 transl_table:11	99.76
BX470248.1	Tohaama.gbk		27283	28110		Mobile element protein	desc:Bordetella pertussis TohamaI transl_table:11	CP017404.1	J447.gbk		3708975	3709925		Mobile element protein	transl_table:11 desc:Bordetella pertussis J447	99.76
BX470248.1	Tohaama.gbk		27283	28110		Mobile element protein	desc:Bordetella pertussis TohamaI transl_table:11	CP017402.1	J445.gbk		3019255	3020205		Mobile element protein	desc:Bordetella pertussis J445 transl_table:11	99.88
BX470248.1	Tohaama.gbk		27283	28110		Mobile element protein	desc:Bordetella pertussis TohamaI transl_table:11	CP017402.1	J445.gbk		2718541	2719491		Mobile element protein	transl_table:11 desc:Bordetella pertussis J445	99.52
BX470248.1	Tohaama.gbk		27283	28110		Mobile element protein	desc:Bordetella pertussis TohamaI transl_table:11	CP017405.1	J448.gbk		3984327	3985277		hypothetical protein	transl_table:11 desc:Bordetella pertussis J448	100
BX470248.1	Tohaama.gbk		27283	28110		Mobile element protein	desc:Bordetella pertussis TohamaI transl_table:11	CP017404.1	J447.gbk		404597	405124		Phenylacetate-CoA oxygenase/reductase, PaaK subunit	transl_table:11 desc:Bordetella pertussis J447	100
BX470248.1	Tohaama.gbk		27283	28110		Mobile element protein	desc:Bordetella pertussis TohamaI transl_table:11	CP034182.1	BPD1.gbk		2275493	2276443		hypothetical protein	transl_table:11 desc:Unknown sp. BPD1	99.76
BX470248.1	Tohaama.gbk		27283	28110		Mobile element protein	desc:Bordetella pertussis TohamaI transl_table:11	CP017403.1	J446.gbk		105685	106170		Putative DNA-binding protein	desc:Bordetella pertussis J446 transl_table:11	99.26
BX470248.1	Tohaama.gbk		27283	28110		Mobile element protein	desc:Bordetella pertussis TohamaI transl_table:11	CP034182.1	BPD1.gbk		2399326	2400276		hypothetical protein	transl_table:11 desc:Unknown sp. BPD1	99.76
BX470248.1	Tohaama.gbk		27283	28110		Mobile element protein	desc:Bordetella pertussis TohamaI transl_table:11	CP017404.1	J447.gbk		1162653	1163603		putative exported protein	desc:Bordetella pertussis J447 transl_table:11	99.76
BX470248.1	Tohaama.gbk		27283	28110		Mobile element protein	desc:Bordetella pertussis TohamaI transl_table:11	CP017402.1	J445.gbk		554674	555624		hypothetical protein	transl_table:11 desc:Bordetella pertussis J445	99.76
BX470248.1	Tohaama.gbk		27283	28110		Mobile element protein	desc:Bordetella pertussis TohamaI transl_table:11	CP017402.1	J445.gbk		1339242	1340192		Mobile element protein	transl_table:11 desc:Bordetella pertussis J445	99.52
BX470248.1	Tohaama.gbk		27283	28110		Mobile element protein	desc:Bordetella pertussis TohamaI transl_table:11	CP017402.1	J445.gbk		1952097	1952624		Phenylacetate-CoA oxygenase/reductase, PaaK subunit	desc:Bordetella pertussis J445 transl_table:11	100
BX470248.1	Tohaama.gbk		27283	28110		Mobile element protein	desc:Bordetella pertussis TohamaI transl_table:11	CP034182.1	BPD1.gbk		2258428	2259378		hypothetical protein	desc:Unknown sp. BPD1 transl_table:11	99.76
BX470248.1	Tohaama.gbk		27283	28110		Mobile element protein	desc:Bordetella pertussis TohamaI transl_table:11	CP017402.1	J445.gbk		392969	393919		Mobile element protein	transl_table:11 desc:Bordetella pertussis J445	99.88
BX470248.1	Tohaama.gbk		27283	28110		Mobile element protein	desc:Bordetella pertussis TohamaI transl_table:11	CP034182.1	BPD1.gbk		4084033	4084632		hypothetical protein	transl_table:11 desc:Unknown sp. BPD1	99.75
BX470248.1	Tohaama.gbk		27283	28110		Mobile element protein	desc:Bordetella pertussis TohamaI transl_table:11	CP017403.1	J446.gbk		454642	455592		hypothetical protein	transl_table:11 desc:Bordetella pertussis J446	100
BX470248.1	Tohaama.gbk		27283	28110		Mobile element protein	desc:Bordetella pertussis TohamaI transl_table:11	CP017402.1	J445.gbk		3440444	3441394		hypothetical protein	transl_table:11 desc:Bordetella pertussis J445	99.76
BX470248.1	Tohaama.gbk		27283	28110		Mobile element protein	desc:Bordetella pertussis TohamaI transl_table:11	CP034182.1	BPD1.gbk		3934709	3935659		hypothetical protein	desc:Unknown sp. BPD1 transl_table:11	100
BX470248.1	Tohaama.gbk		27283	28110		Mobile element protein	desc:Bordetella pertussis TohamaI transl_table:11	CP034182.1	BPD1.gbk		151300	152250		Transposase	transl_table:11 desc:Unknown sp. BPD1	99.88
BX470248.1	Tohaama.gbk		27283	28110		Mobile element protein	desc:Bordetella pertussis TohamaI transl_table:11	CP017403.1	J446.gbk		1823414	1824364		hypothetical protein	desc:Bordetella pertussis J446 transl_table:11	99.76
BX470248.1	Tohaama.gbk		27283	28110		Mobile element protein	desc:Bordetella pertussis TohamaI transl_table:11	CP017403.1	J446.gbk		3022320	3023270		Mobile element protein	transl_table:11 desc:Bordetella pertussis J446	99.88
BX470248.1	Tohaama.gbk		27283	28110		Mobile element protein	desc:Bordetella pertussis TohamaI transl_table:11	CP017404.1	J447.gbk		3059859	3060809		Mobile element protein	transl_table:11 desc:Bordetella pertussis J447	99.88
BX470248.1	Tohaama.gbk		27283	28110		Mobile element protein	desc:Bordetella pertussis TohamaI transl_table:11	CP017404.1	J447.gbk		2314388	2315338		hypothetical protein	transl_table:11 desc:Bordetella pertussis J447	99.76
BX470248.1	Tohaama.gbk		27283	28110		Mobile element protein	desc:Bordetella pertussis TohamaI transl_table:11	CP017404.1	J447.gbk		1945172	1946122		Mobile element protein	desc:Bordetella pertussis J447 transl_table:11	99.76
BX470248.1	Tohaama.gbk		27283	28110		Mobile element protein	desc:Bordetella pertussis TohamaI transl_table:11	CP034101.1	BPD2.gbk		3063989	3064939		Mobile element protein	transl_table:11 desc:Bordetella pertussis BPD2	99.88
BX470248.1	Tohaama.gbk		27283	28110		Mobile element protein	desc:Bordetella pertussis TohamaI transl_table:11	CP017402.1	J445.gbk		3559222	3560172		hypothetical protein	desc:Bordetella pertussis J445 transl_table:11	99.76
BX470248.1	Tohaama.gbk		27283	28110		Mobile element protein	desc:Bordetella pertussis TohamaI transl_table:11	CP017402.1	J445.gbk		2583580	2584530		Mobile element protein	transl_table:11 desc:Bordetella pertussis J445	99.88
BX470248.1	Tohaama.gbk		27283	28110		Mobile element protein	desc:Bordetella pertussis TohamaI transl_table:11	CP017405.1	J448.gbk		451612	452562		hypothetical protein	transl_table:11 desc:Bordetella pertussis J448	99.88
BX470248.1	Tohaama.gbk		27283	28110		Mobile element protein	desc:Bordetella pertussis TohamaI transl_table:11	CP034101.1	BPD2.gbk		3784995	3785945		Mobile element protein	desc:Bordetella pertussis BPD2 transl_table:11	99.88
BX470248.1	Tohaama.gbk		27283	28110		Mobile element protein	desc:Bordetella pertussis TohamaI transl_table:11	CP034182.1	BPD1.gbk		902662	903612		Mobile element protein	transl_table:11 desc:Unknown sp. BPD1	99.76
BX470248.1	Tohaama.gbk		27283	28110		Mobile element protein	desc:Bordetella pertussis TohamaI transl_table:11	CP017403.1	J446.gbk		2869980	2870930		Mobile element protein	desc:Bordetella pertussis J446 transl_table:11	99.88
BX470248.1	Tohaama.gbk		27283	28110		Mobile element protein	desc:Bordetella pertussis TohamaI transl_table:11	CP017403.1	J446.gbk		3869813	3870763		Mobile element protein	desc:Bordetella pertussis J446 transl_table:11	99.76
BX470248.1	Tohaama.gbk		27283	28110		Mobile element protein	desc:Bordetella pertussis TohamaI transl_table:11	CP034182.1	BPD1.gbk		100098	101048		hypothetical protein	desc:Unknown sp. BPD1 transl_table:11	99.88
BX470248.1	Tohaama.gbk		27283	28110		Mobile element protein	desc:Bordetella pertussis TohamaI transl_table:11	CP017405.1	J448.gbk		1709992	1710942		Mobile element protein	transl_table:11 desc:Bordetella pertussis J448	99.88
BX470248.1	Tohaama.gbk		27283	28110		Mobile element protein	desc:Bordetella pertussis TohamaI transl_table:11	CP017405.1	J448.gbk		3570063	3571013		Mobile element protein	transl_table:11 desc:Bordetella pertussis J448	99.88
BX470248.1	Tohaama.gbk		27283	28110		Mobile element protein	desc:Bordetella pertussis TohamaI transl_table:11	CP034101.1	BPD2.gbk		1053875	1054825		hypothetical protein	desc:Bordetella pertussis BPD2 transl_table:11	99.76
BX470248.1	Tohaama.gbk		27283	28110		Mobile element protein	desc:Bordetella pertussis TohamaI transl_table:11	CP017404.1	J447.gbk		4232060	4233010		Mobile element protein	desc:Bordetella pertussis J447 transl_table:11	99.76
BX470248.1	Tohaama.gbk		27283	28110		Mobile element protein	desc:Bordetella pertussis TohamaI transl_table:11	CP034182.1	BPD1.gbk		838673	839623		hypothetical protein	desc:Unknown sp. BPD1 transl_table:11	99.76
BX470248.1	Tohaama.gbk		27283	28110		Mobile element protein	desc:Bordetella pertussis TohamaI transl_table:11	CP034101.1	BPD2.gbk		2062251	2063201		Mobile element protein	transl_table:11 desc:Bordetella pertussis BPD2	99.88
BX470248.1	Tohaama.gbk		27283	28110		Mobile element protein	desc:Bordetella pertussis TohamaI transl_table:11	CP017405.1	J448.gbk		78684	79634		Mobile element protein	desc:Bordetella pertussis J448 transl_table:11	99.88
BX470248.1	Tohaama.gbk		27283	28110		Mobile element protein	desc:Bordetella pertussis TohamaI transl_table:11	CP017402.1	J445.gbk		2830357	2831307		hypothetical protein	desc:Bordetella pertussis J445 transl_table:11	99.64
BX470248.1	Tohaama.gbk		27283	28110		Mobile element protein	desc:Bordetella pertussis TohamaI transl_table:11	CP017404.1	J447.gbk		3300462	3301412		Mobile element protein	desc:Bordetella pertussis J447 transl_table:11	99.88
BX470248.1	Tohaama.gbk		27283	28110		Mobile element protein	desc:Bordetella pertussis TohamaI transl_table:11	CP034182.1	BPD1.gbk		3969001	3969951		Mobile element protein	transl_table:11 desc:Unknown sp. BPD1	99.88
BX470248.1	Tohaama.gbk		27283	28110		Mobile element protein	desc:Bordetella pertussis TohamaI transl_table:11	CP034101.1	BPD2.gbk		574793	575320		Phenylacetate-CoA oxygenase/reductase, PaaK subunit	transl_table:11 desc:Bordetella pertussis BPD2	100
BX470248.1	Tohaama.gbk		27283	28110		Mobile element protein	desc:Bordetella pertussis TohamaI transl_table:11	CP034101.1	BPD2.gbk		1706565	1707515		hypothetical protein	transl_table:11 desc:Bordetella pertussis BPD2	99.76
BX470248.1	Tohaama.gbk		27283	28110		Mobile element protein	desc:Bordetella pertussis TohamaI transl_table:11	CP017402.1	J445.gbk		1620312	1621262		Mobile element protein	desc:Bordetella pertussis J445 transl_table:11	99.76
BX470248.1	Tohaama.gbk		27283	28110		Mobile element protein	desc:Bordetella pertussis TohamaI transl_table:11	CP017402.1	J445.gbk		3209156	3210106		Mobile element protein	transl_table:11 desc:Bordetella pertussis J445	99.88
BX470248.1	Tohaama.gbk		27283	28110		Mobile element protein	desc:Bordetella pertussis TohamaI transl_table:11	CP034101.1	BPD2.gbk		3084584	3085534		Mobile element protein	desc:Bordetella pertussis BPD2 transl_table:11	99.88
BX470248.1	Tohaama.gbk		27283	28110		Mobile element protein	desc:Bordetella pertussis TohamaI transl_table:11	CP017402.1	J445.gbk		3175183	3176133		Mobile element protein	transl_table:11 desc:Bordetella pertussis J445	99.88
BX470248.1	Tohaama.gbk		27283	28110		Mobile element protein	desc:Bordetella pertussis TohamaI transl_table:11	CP017405.1	J448.gbk		3985377	3986327		hypothetical protein	transl_table:11 desc:Bordetella pertussis J448	99.88
BX470248.1	Tohaama.gbk		27283	28110		Mobile element protein	desc:Bordetella pertussis TohamaI transl_table:11	CP034182.1	BPD1.gbk		3141000	3141950		hypothetical protein	transl_table:11 desc:Unknown sp. BPD1	99.88
BX470248.1	Tohaama.gbk		27283	28110		Mobile element protein	desc:Bordetella pertussis TohamaI transl_table:11	CP034182.1	BPD1.gbk		2465007	2465957		hypothetical protein	desc:Unknown sp. BPD1 transl_table:11	99.88
BX470248.1	Tohaama.gbk		27283	28110		Mobile element protein	desc:Bordetella pertussis TohamaI transl_table:11	CP034182.1	BPD1.gbk		1645360	1646310		hypothetical protein	desc:Unknown sp. BPD1 transl_table:11	99.88
BX470248.1	Tohaama.gbk		27283	28110		Mobile element protein	desc:Bordetella pertussis TohamaI transl_table:11	CP034182.1	BPD1.gbk		3690081	3691031		Mobile element protein	desc:Unknown sp. BPD1 transl_table:11	99.76
BX470248.1	Tohaama.gbk		27283	28110		Mobile element protein	desc:Bordetella pertussis TohamaI transl_table:11	CP017403.1	J446.gbk		2520585	2521535		Mobile element protein	desc:Bordetella pertussis J446 transl_table:11	99.88
BX470248.1	Tohaama.gbk		27283	28110		Mobile element protein	desc:Bordetella pertussis TohamaI transl_table:11	CP017405.1	J448.gbk		1983922	1984872		hypothetical protein	desc:Bordetella pertussis J448 transl_table:11	99.76
BX470248.1	Tohaama.gbk		27283	28110		Mobile element protein	desc:Bordetella pertussis TohamaI transl_table:11	CP017403.1	J446.gbk		3212529	3213479		hypothetical protein	desc:Bordetella pertussis J446 transl_table:11	99.88
BX470248.1	Tohaama.gbk		27283	28110		Mobile element protein	desc:Bordetella pertussis TohamaI transl_table:11	CP017405.1	J448.gbk		1589653	1590603		Phenylacetate-CoA oxygenase/reductase, PaaK subunit	desc:Bordetella pertussis J448 transl_table:11	99.64
BX470248.1	Tohaama.gbk		27283	28110		Mobile element protein	desc:Bordetella pertussis TohamaI transl_table:11	CP017405.1	J448.gbk		1546526	1547476		Phenylacetate-CoA oxygenase/reductase, PaaK subunit	transl_table:11 desc:Bordetella pertussis J448	99.88
BX470248.1	Tohaama.gbk		27283	28110		Mobile element protein	desc:Bordetella pertussis TohamaI transl_table:11	CP034101.1	BPD2.gbk		2371359	2372309		Mobile element protein	transl_table:11 desc:Bordetella pertussis BPD2	99.88
BX470248.1	Tohaama.gbk		27283	28110		Mobile element protein	desc:Bordetella pertussis TohamaI transl_table:11	CP017404.1	J447.gbk		2382862	2383812		hypothetical protein	desc:Bordetella pertussis J447 transl_table:11	99.88
BX470248.1	Tohaama.gbk		27283	28110		Mobile element protein	desc:Bordetella pertussis TohamaI transl_table:11	CP034182.1	BPD1.gbk		3208675	3209625		Mobile element protein	transl_table:11 desc:Unknown sp. BPD1	99.76
BX470248.1	Tohaama.gbk		27283	28110		Mobile element protein	desc:Bordetella pertussis TohamaI transl_table:11	CP017405.1	J448.gbk		1763480	1764430		hypothetical protein	transl_table:11 desc:Bordetella pertussis J448	100
BX470248.1	Tohaama.gbk		27283	28110		Mobile element protein	desc:Bordetella pertussis TohamaI transl_table:11	CP017402.1	J445.gbk		691533	692483		hypothetical protein	desc:Bordetella pertussis J445 transl_table:11	99.76
BX470248.1	Tohaama.gbk		27283	28110		Mobile element protein	desc:Bordetella pertussis TohamaI transl_table:11	CP017405.1	J448.gbk		122172	123122		Mobile element protein	desc:Bordetella pertussis J448 transl_table:11	99.88
BX470248.1	Tohaama.gbk		27283	28110		Mobile element protein	desc:Bordetella pertussis TohamaI transl_table:11	CP034182.1	BPD1.gbk		4075057	4076007		hypothetical protein	transl_table:11 desc:Unknown sp. BPD1	99.76
BX470248.1	Tohaama.gbk		27283	28110		Mobile element protein	desc:Bordetella pertussis TohamaI transl_table:11	CP034182.1	BPD1.gbk		828110	829060		hypothetical protein	transl_table:11 desc:Unknown sp. BPD1	99.76
BX470248.1	Tohaama.gbk		27283	28110		Mobile element protein	desc:Bordetella pertussis TohamaI transl_table:11	CP017403.1	J446.gbk		1927965	1928150		hypothetical protein	desc:Bordetella pertussis J446 transl_table:11	98.11
BX470248.1	Tohaama.gbk		27283	28110		Mobile element protein	desc:Bordetella pertussis TohamaI transl_table:11	CP017405.1	J448.gbk		2226740	2227690		hypothetical protein	desc:Bordetella pertussis J448 transl_table:11	99.76
BX470248.1	Tohaama.gbk		27283	28110		Mobile element protein	desc:Bordetella pertussis TohamaI transl_table:11	CP034182.1	BPD1.gbk		676998	677948		Mobile element protein	desc:Unknown sp. BPD1 transl_table:11	99.76
BX470248.1	Tohaama.gbk		27283	28110		Mobile element protein	desc:Bordetella pertussis TohamaI transl_table:11	CP017404.1	J447.gbk		766465	767415		hypothetical protein	desc:Bordetella pertussis J447 transl_table:11	99.76
BX470248.1	Tohaama.gbk		27283	28110		Mobile element protein	desc:Bordetella pertussis TohamaI transl_table:11	CP034101.1	BPD2.gbk		465423	466373		Mobile element protein	desc:Bordetella pertussis BPD2 transl_table:11	99.76
BX470248.1	Tohaama.gbk		27283	28110		Mobile element protein	desc:Bordetella pertussis TohamaI transl_table:11	CP034182.1	BPD1.gbk		594204	595154		hypothetical protein	transl_table:11 desc:Unknown sp. BPD1	99.88
BX470248.1	Tohaama.gbk		27283	28110		Mobile element protein	desc:Bordetella pertussis TohamaI transl_table:11	CP017402.1	J445.gbk		3947930	3948880		Mobile element protein	transl_table:11 desc:Bordetella pertussis J445	99.88
BX470248.1	Tohaama.gbk		27283	28110		Mobile element protein	desc:Bordetella pertussis TohamaI transl_table:11	CP034182.1	BPD1.gbk		353416	354366		hypothetical protein	desc:Unknown sp. BPD1 transl_table:11	99.88
BX470248.1	Tohaama.gbk		27283	28110		Mobile element protein	desc:Bordetella pertussis TohamaI transl_table:11	CP017402.1	J445.gbk		3034297	3035247		Mobile element protein	transl_table:11 desc:Bordetella pertussis J445	99.75
BX470248.1	Tohaama.gbk		27283	28110		Mobile element protein	desc:Bordetella pertussis TohamaI transl_table:11	CP017403.1	J446.gbk		3259033	3259983		Transposase	transl_table:11 desc:Bordetella pertussis J446	99.76
BX470248.1	Tohaama.gbk		27283	28110		Mobile element protein	desc:Bordetella pertussis TohamaI transl_table:11	CP034182.1	BPD1.gbk		238167	239117		Mobile element protein	transl_table:11 desc:Unknown sp. BPD1	99.64
BX470248.1	Tohaama.gbk		27283	28110		Mobile element protein	desc:Bordetella pertussis TohamaI transl_table:11	CP034182.1	BPD1.gbk		276025	276975		hypothetical protein	desc:Unknown sp. BPD1 transl_table:11	99.76
BX470248.1	Tohaama.gbk		27283	28110		Mobile element protein	desc:Bordetella pertussis TohamaI transl_table:11	CP017403.1	J446.gbk		3116948	3117898		hypothetical protein	transl_table:11 desc:Bordetella pertussis J446	99.76
BX470248.1	Tohaama.gbk		27283	28110		Mobile element protein	desc:Bordetella pertussis TohamaI transl_table:11	CP034101.1	BPD2.gbk		2437070	2438020		hypothetical protein	transl_table:11 desc:Bordetella pertussis BPD2	99.76
BX470248.1	Tohaama.gbk		27283	28110		Mobile element protein	desc:Bordetella pertussis TohamaI transl_table:11	CP017402.1	J445.gbk		1991638	1992588		Mobile element protein	transl_table:11 desc:Bordetella pertussis J445	99.88
BX470248.1	Tohaama.gbk		27283	28110		Mobile element protein	desc:Bordetella pertussis TohamaI transl_table:11	CP034182.1	BPD1.gbk		2764201	2765151		hypothetical protein	transl_table:11 desc:Unknown sp. BPD1	99.76
BX470248.1	Tohaama.gbk		27283	28110		Mobile element protein	desc:Bordetella pertussis TohamaI transl_table:11	CP017404.1	J447.gbk		2664324	2665274		Mobile element protein	transl_table:11 desc:Bordetella pertussis J447	99.88
BX470248.1	Tohaama.gbk		27283	28110		Mobile element protein	desc:Bordetella pertussis TohamaI transl_table:11	CP034182.1	BPD1.gbk		2016191	2017141		hypothetical protein	transl_table:11 desc:Unknown sp. BPD1	99.76
BX470248.1	Tohaama.gbk		27283	28110		Mobile element protein	desc:Bordetella pertussis TohamaI transl_table:11	CP017402.1	J445.gbk		288084	289034		Phenylacetate-CoA oxygenase/reductase, PaaK subunit	desc:Bordetella pertussis J445 transl_table:11	99.76
BX470248.1	Tohaama.gbk		27283	28110		Mobile element protein	desc:Bordetella pertussis TohamaI transl_table:11	CP034182.1	BPD1.gbk		1692628	1693578		Mobile element protein	transl_table:11 desc:Unknown sp. BPD1	99.88
BX470248.1	Tohaama.gbk		27283	28110		Mobile element protein	desc:Bordetella pertussis TohamaI transl_table:11	CP017405.1	J448.gbk		267672	268622		Mobile element protein	transl_table:11 desc:Bordetella pertussis J448	99.88
BX470248.1	Tohaama.gbk		27283	28110		Mobile element protein	desc:Bordetella pertussis TohamaI transl_table:11	CP017403.1	J446.gbk		872748	873698		Mobile element protein	desc:Bordetella pertussis J446 transl_table:11	99.88
BX470248.1	Tohaama.gbk		27283	28110		Mobile element protein	desc:Bordetella pertussis TohamaI transl_table:11	CP017402.1	J445.gbk		302663	303613		hypothetical protein	transl_table:11 desc:Bordetella pertussis J445	99.76
BX470248.1	Tohaama.gbk		27283	28110		Mobile element protein	desc:Bordetella pertussis TohamaI transl_table:11	CP017403.1	J446.gbk		1353708	1354658		Mobile element protein	transl_table:11 desc:Bordetella pertussis J446	99.64
BX470248.1	Tohaama.gbk		27283	28110		Mobile element protein	desc:Bordetella pertussis TohamaI transl_table:11	CP017402.1	J445.gbk		3515590	3516540		Mobile element protein	desc:Bordetella pertussis J445 transl_table:11	99.88
BX470248.1	Tohaama.gbk		27283	28110		Mobile element protein	desc:Bordetella pertussis TohamaI transl_table:11	CP017404.1	J447.gbk		1470164	1471114		Mobile element protein	desc:Bordetella pertussis J447 transl_table:11	99.52
BX470248.1	Tohaama.gbk		27283	28110		Mobile element protein	desc:Bordetella pertussis TohamaI transl_table:11	CP017405.1	J448.gbk		1876031	1876981		Transposase	transl_table:11 desc:Bordetella pertussis J448	99.76
BX470248.1	Tohaama.gbk		27283	28110		Mobile element protein	desc:Bordetella pertussis TohamaI transl_table:11	CP017404.1	J447.gbk		165941	166891		Phenylacetate-CoA oxygenase/reductase, PaaK subunit	desc:Bordetella pertussis J447 transl_table:11	99.76
BX470248.1	Tohaama.gbk		27283	28110		Mobile element protein	desc:Bordetella pertussis TohamaI transl_table:11	CP017402.1	J445.gbk		1221024	1221974		Mobile element protein	transl_table:11 desc:Bordetella pertussis J445	99.64
BX470248.1	Tohaama.gbk		27283	28110		Mobile element protein	desc:Bordetella pertussis TohamaI transl_table:11	CP034101.1	BPD2.gbk		377783	378733		hypothetical protein	desc:Bordetella pertussis BPD2 transl_table:11	99.76
BX470248.1	Tohaama.gbk		27283	28110		Mobile element protein	desc:Bordetella pertussis TohamaI transl_table:11	CP017403.1	J446.gbk		1953352	1954302		hypothetical protein	desc:Bordetella pertussis J446 transl_table:11	99.52
BX470248.1	Tohaama.gbk		27283	28110		Mobile element protein	desc:Bordetella pertussis TohamaI transl_table:11	CP017403.1	J446.gbk		1458465	1459415		Transposase	desc:Bordetella pertussis J446 transl_table:11	99.76
BX470248.1	Tohaama.gbk		27283	28110		Mobile element protein	desc:Bordetella pertussis TohamaI transl_table:11	CP034182.1	BPD1.gbk		2763152	2764102		hypothetical protein	desc:Unknown sp. BPD1 transl_table:11	99.88
BX470248.1	Tohaama.gbk		27283	28110		Mobile element protein	desc:Bordetella pertussis TohamaI transl_table:11	CP017405.1	J448.gbk		959138	960088		Mobile element protein	transl_table:11 desc:Bordetella pertussis J448	99.88
BX470248.1	Tohaama.gbk		27283	28110		Mobile element protein	desc:Bordetella pertussis TohamaI transl_table:11	CP017404.1	J447.gbk		908705	909655		hypothetical protein	transl_table:11 desc:Bordetella pertussis J447	99.76
BX470248.1	Tohaama.gbk		27283	28110		Mobile element protein	desc:Bordetella pertussis TohamaI transl_table:11	CP017403.1	J446.gbk		3858246	3859196		Mobile element protein	transl_table:11 desc:Bordetella pertussis J446	99.88
BX470248.1	Tohaama.gbk		27283	28110		Mobile element protein	desc:Bordetella pertussis TohamaI transl_table:11	CP017405.1	J448.gbk		2383710	2384762		Phenylacetate-CoA oxygenase/reductase, PaaK subunit	transl_table:11 desc:Bordetella pertussis J448	99.88
BX470248.1	Tohaama.gbk		27283	28110		Mobile element protein	desc:Bordetella pertussis TohamaI transl_table:11	CP034101.1	BPD2.gbk		3352369	3353319		hypothetical protein	transl_table:11 desc:Bordetella pertussis BPD2	99.76
BX470248.1	Tohaama.gbk		27283	28110		Mobile element protein	desc:Bordetella pertussis TohamaI transl_table:11	CP017404.1	J447.gbk		526600	527550		Mobile element protein	desc:Bordetella pertussis J447 transl_table:11	99.76
BX470248.1	Tohaama.gbk		27283	28110		Mobile element protein	desc:Bordetella pertussis TohamaI transl_table:11	CP034182.1	BPD1.gbk		2953434	2954384		hypothetical protein	desc:Unknown sp. BPD1 transl_table:11	99.88
BX470248.1	Tohaama.gbk		27283	28110		Mobile element protein	desc:Bordetella pertussis TohamaI transl_table:11	CP017402.1	J445.gbk		2154885	2155835		hypothetical protein	transl_table:11 desc:Bordetella pertussis J445	99.76
BX470248.1	Tohaama.gbk		27283	28110		Mobile element protein	desc:Bordetella pertussis TohamaI transl_table:11	CP017402.1	J445.gbk		3268186	3269136		hypothetical protein	desc:Bordetella pertussis J445 transl_table:11	99.76
BX470248.1	Tohaama.gbk		27283	28110		Mobile element protein	desc:Bordetella pertussis TohamaI transl_table:11	CP017402.1	J445.gbk		3811842	3812792		Mobile element protein	transl_table:11 desc:Bordetella pertussis J445	99.76
BX470248.1	Tohaama.gbk		27283	28110		Mobile element protein	desc:Bordetella pertussis TohamaI transl_table:11	CP017404.1	J447.gbk		1515462	1516412		Phenylacetate-CoA oxygenase/reductase, PaaK subunit	desc:Bordetella pertussis J447 transl_table:11	99.88
BX470248.1	Tohaama.gbk		27283	28110		Mobile element protein	desc:Bordetella pertussis TohamaI transl_table:11	CP034182.1	BPD1.gbk		1941450	1942400		Mobile element protein	transl_table:11 desc:Unknown sp. BPD1	99.52
BX470248.1	Tohaama.gbk		27283	28110		Mobile element protein	desc:Bordetella pertussis TohamaI transl_table:11	CP017405.1	J448.gbk		766467	767417		hypothetical protein	desc:Bordetella pertussis J448 transl_table:11	99.76
BX470248.1	Tohaama.gbk		27283	28110		Mobile element protein	desc:Bordetella pertussis TohamaI transl_table:11	CP034182.1	BPD1.gbk		33228	34178		Mobile element protein	transl_table:11 desc:Unknown sp. BPD1	99.52
BX470248.1	Tohaama.gbk		27283	28110		Mobile element protein	desc:Bordetella pertussis TohamaI transl_table:11	CP034182.1	BPD1.gbk		3906119	3906574		Putative DNA-binding protein	transl_table:11 desc:Unknown sp. BPD1	99.26
BX470248.1	Tohaama.gbk		27283	28110		Mobile element protein	desc:Bordetella pertussis TohamaI transl_table:11	CP034182.1	BPD1.gbk		541565	542515		hypothetical protein	transl_table:11 desc:Unknown sp. BPD1	99.76
BX470248.1	Tohaama.gbk		27283	28110		Mobile element protein	desc:Bordetella pertussis TohamaI transl_table:11	CP034101.1	BPD2.gbk		142544	143494		Mobile element protein	desc:Bordetella pertussis BPD2 transl_table:11	99.76
BX470248.1	Tohaama.gbk		27283	28110		Mobile element protein	desc:Bordetella pertussis TohamaI transl_table:11	CP017404.1	J447.gbk		1130637	1131263		Mobile element protein	desc:Bordetella pertussis J447 transl_table:11	99.8
BX470248.1	Tohaama.gbk		27283	28110		Mobile element protein	desc:Bordetella pertussis TohamaI transl_table:11	CP034182.1	BPD1.gbk		1104280	1105146		Mobile element protein	transl_table:11 desc:Unknown sp. BPD1	100
BX470248.1	Tohaama.gbk		27283	28110		Mobile element protein	desc:Bordetella pertussis TohamaI transl_table:11	CP017405.1	J448.gbk		2350364	2351314		Mobile element protein	desc:Bordetella pertussis J448 transl_table:11	99.64
BX470248.1	Tohaama.gbk		27283	28110		Mobile element protein	desc:Bordetella pertussis TohamaI transl_table:11	CP017403.1	J446.gbk		1364249	1365199		Phenylacetate-CoA oxygenase/reductase, PaaK subunit	transl_table:11 desc:Bordetella pertussis J446	99.76
BX470248.1	Tohaama.gbk		27283	28110		Mobile element protein	desc:Bordetella pertussis TohamaI transl_table:11	CP017402.1	J445.gbk		3538817	3539767		hypothetical protein	transl_table:11 desc:Bordetella pertussis J445	99.76
BX470248.1	Tohaama.gbk		27283	28110		Mobile element protein	desc:Bordetella pertussis TohamaI transl_table:11	CP017405.1	J448.gbk		4285465	4285950		Putative DNA-binding protein	desc:Bordetella pertussis J448 transl_table:11	99.26
BX470248.1	Tohaama.gbk		27283	28110		Mobile element protein	desc:Bordetella pertussis TohamaI transl_table:11	CP017403.1	J446.gbk		302142	303092		Mobile element protein	desc:Bordetella pertussis J446 transl_table:11	99.88
BX470248.1	Tohaama.gbk		27283	28110		Mobile element protein	desc:Bordetella pertussis TohamaI transl_table:11	CP034101.1	BPD2.gbk		3349041	3349991		hypothetical protein	desc:Bordetella pertussis BPD2 transl_table:11	99.76
BX470248.1	Tohaama.gbk		27283	28110		Mobile element protein	desc:Bordetella pertussis TohamaI transl_table:11	CP017402.1	J445.gbk		904524	905474		hypothetical protein	desc:Bordetella pertussis J445 transl_table:11	99.76
BX470248.1	Tohaama.gbk		27283	28110		Mobile element protein	desc:Bordetella pertussis TohamaI transl_table:11	CP017405.1	J448.gbk		2282787	2283737		hypothetical protein	transl_table:11 desc:Bordetella pertussis J448	99.76
BX470248.1	Tohaama.gbk		27283	28110		Mobile element protein	desc:Bordetella pertussis TohamaI transl_table:11	CP017402.1	J445.gbk		1921743	1922693		Transposase	desc:Bordetella pertussis J445 transl_table:11	99.88
BX470248.1	Tohaama.gbk		27283	28110		Mobile element protein	desc:Bordetella pertussis TohamaI transl_table:11	CP017404.1	J447.gbk		424294	425271		Mobile element protein	transl_table:11 desc:Bordetella pertussis J447	99.88
BX470248.1	Tohaama.gbk		27283	28110		Mobile element protein	desc:Bordetella pertussis TohamaI transl_table:11	CP017404.1	J447.gbk		2537968	2538918		Mobile element protein	transl_table:11 desc:Bordetella pertussis J447	99.76
BX470248.1	Tohaama.gbk		27283	28110		Mobile element protein	desc:Bordetella pertussis TohamaI transl_table:11	CP017402.1	J445.gbk		1782605	1783555		Mobile element protein	transl_table:11 desc:Bordetella pertussis J445	99.88
BX470248.1	Tohaama.gbk		27283	28110		Mobile element protein	desc:Bordetella pertussis TohamaI transl_table:11	CP017402.1	J445.gbk		1117986	1118936		Mobile element protein	desc:Bordetella pertussis J445 transl_table:11	99.88
BX470248.1	Tohaama.gbk		27283	28110		Mobile element protein	desc:Bordetella pertussis TohamaI transl_table:11	CP017404.1	J447.gbk		1937749	1938699		Transposase	desc:Bordetella pertussis J447 transl_table:11	99.76
BX470248.1	Tohaama.gbk		27283	28110		Mobile element protein	desc:Bordetella pertussis TohamaI transl_table:11	CP017402.1	J445.gbk		722426	723376		hypothetical protein	desc:Bordetella pertussis J445 transl_table:11	99.76
BX470248.1	Tohaama.gbk		27283	28110		Mobile element protein	desc:Bordetella pertussis TohamaI transl_table:11	CP017405.1	J448.gbk		623949	624899		Mobile element protein	desc:Bordetella pertussis J448 transl_table:11	99.88
BX470248.1	Tohaama.gbk		27283	28110		Mobile element protein	desc:Bordetella pertussis TohamaI transl_table:11	CP017402.1	J445.gbk		2484759	2485709		Phenylacetate-CoA oxygenase/reductase, PaaK subunit	transl_table:11 desc:Bordetella pertussis J445	99.76
BX470248.1	Tohaama.gbk		27283	28110		Mobile element protein	desc:Bordetella pertussis TohamaI transl_table:11	CP017405.1	J448.gbk		593568	594518		hypothetical protein	desc:Bordetella pertussis J448 transl_table:11	99.76
BX470248.1	Tohaama.gbk		27283	28110		Mobile element protein	desc:Bordetella pertussis TohamaI transl_table:11	CP017405.1	J448.gbk		2775032	2775982		Mobile element protein	transl_table:11 desc:Bordetella pertussis J448	99.76
BX470248.1	Tohaama.gbk		27283	28110		Mobile element protein	desc:Bordetella pertussis TohamaI transl_table:11	CP034182.1	BPD1.gbk		3439576	3440526		Mobile element protein	transl_table:11 desc:Unknown sp. BPD1	99.64
BX470248.1	Tohaama.gbk		27283	28110		Mobile element protein	desc:Bordetella pertussis TohamaI transl_table:11	CP034101.1	BPD2.gbk		2570698	2571648		Phenylacetate-CoA oxygenase/reductase, PaaK subunit	transl_table:11 desc:Bordetella pertussis BPD2	99.76
BX470248.1	Tohaama.gbk		27283	28110		Mobile element protein	desc:Bordetella pertussis TohamaI transl_table:11	CP017404.1	J447.gbk		1647772	1648722		hypothetical protein	transl_table:11 desc:Bordetella pertussis J447	99.76
BX470248.1	Tohaama.gbk		27283	28110		Mobile element protein	desc:Bordetella pertussis TohamaI transl_table:11	CP034101.1	BPD2.gbk		3806301	3807251		hypothetical protein	transl_table:11 desc:Bordetella pertussis BPD2	99.88
BX470248.1	Tohaama.gbk		27283	28110		Mobile element protein	desc:Bordetella pertussis TohamaI transl_table:11	CP017403.1	J446.gbk		2648876	2649826		hypothetical protein	transl_table:11 desc:Bordetella pertussis J446	99.76
BX470248.1	Tohaama.gbk		27283	28110		Mobile element protein	desc:Bordetella pertussis TohamaI transl_table:11	CP017404.1	J447.gbk		692708	693517		Mobile element protein	desc:Bordetella pertussis J447 transl_table:11	99.85
BX470248.1	Tohaama.gbk		27283	28110		Mobile element protein	desc:Bordetella pertussis TohamaI transl_table:11	CP017405.1	J448.gbk		2974907	2975857		Mobile element protein	transl_table:11 desc:Bordetella pertussis J448	99.52
BX470248.1	Tohaama.gbk		27283	28110		Mobile element protein	desc:Bordetella pertussis TohamaI transl_table:11	CP034101.1	BPD2.gbk		3903487	3904437		Mobile element protein	desc:Bordetella pertussis BPD2 transl_table:11	99.88
BX470248.1	Tohaama.gbk		27283	28110		Mobile element protein	desc:Bordetella pertussis TohamaI transl_table:11	CP017403.1	J446.gbk		1154482	1155432		Mobile element protein	transl_table:11 desc:Bordetella pertussis J446	99.88
BX470248.1	Tohaama.gbk		27283	28110		Mobile element protein	desc:Bordetella pertussis TohamaI transl_table:11	CP017405.1	J448.gbk		2866696	2867646		hypothetical protein	transl_table:11 desc:Bordetella pertussis J448	100
BX470248.1	Tohaama.gbk		27283	28110		Mobile element protein	desc:Bordetella pertussis TohamaI transl_table:11	CP017403.1	J446.gbk		2847295	2848245		Mobile element protein	desc:Bordetella pertussis J446 transl_table:11	99.76
BX470248.1	Tohaama.gbk		27283	28110		Mobile element protein	desc:Bordetella pertussis TohamaI transl_table:11	CP017402.1	J445.gbk		1705357	1706307		hypothetical protein	desc:Bordetella pertussis J445 transl_table:11	99.76
BX470248.1	Tohaama.gbk		27283	28110		Mobile element protein	desc:Bordetella pertussis TohamaI transl_table:11	CP034182.1	BPD1.gbk		2657819	2658769		Mobile element protein	desc:Unknown sp. BPD1 transl_table:11	99.64
BX470248.1	Tohaama.gbk		27283	28110		Mobile element protein	desc:Bordetella pertussis TohamaI transl_table:11	CP017403.1	J446.gbk		3358842	3359792		Mobile element protein	transl_table:11 desc:Bordetella pertussis J446	99.88
BX470248.1	Tohaama.gbk		27283	28110		Mobile element protein	desc:Bordetella pertussis TohamaI transl_table:11	CP034182.1	BPD1.gbk		2142128	2143078		hypothetical protein	transl_table:11 desc:Unknown sp. BPD1	99.88
BX470248.1	Tohaama.gbk		27283	28110		Mobile element protein	desc:Bordetella pertussis TohamaI transl_table:11	CP017403.1	J446.gbk		1975651	1976601		Phenylacetate-CoA oxygenase/reductase, PaaK subunit	desc:Bordetella pertussis J446 transl_table:11	99.64
BX470248.1	Tohaama.gbk		27283	28110		Mobile element protein	desc:Bordetella pertussis TohamaI transl_table:11	CP017405.1	J448.gbk		3939382	3940332		Mobile element protein	transl_table:11 desc:Bordetella pertussis J448	99.88
BX470248.1	Tohaama.gbk		27283	28110		Mobile element protein	desc:Bordetella pertussis TohamaI transl_table:11	CP017402.1	J445.gbk		979084	980034		Mobile element protein	transl_table:11 desc:Bordetella pertussis J445	99.76
BX470248.1	Tohaama.gbk		27283	28110		Mobile element protein	desc:Bordetella pertussis TohamaI transl_table:11	CP017405.1	J448.gbk		1130639	1131265		Mobile element protein	transl_table:11 desc:Bordetella pertussis J448	99.8
BX470248.1	Tohaama.gbk		27283	28110		Mobile element protein	desc:Bordetella pertussis TohamaI transl_table:11	CP017402.1	J445.gbk		2836590	2837540		Mobile element protein	desc:Bordetella pertussis J445 transl_table:11	99.76
BX470248.1	Tohaama.gbk		27283	28110		Mobile element protein	desc:Bordetella pertussis TohamaI transl_table:11	CP017404.1	J447.gbk		567083	568033		Mobile element protein	desc:Bordetella pertussis J447 transl_table:11	99.64
BX470248.1	Tohaama.gbk		27283	28110		Mobile element protein	desc:Bordetella pertussis TohamaI transl_table:11	CP017402.1	J445.gbk		2781897	2782847		hypothetical protein	transl_table:11 desc:Bordetella pertussis J445	99.76
BX470248.1	Tohaama.gbk		27283	28110		Mobile element protein	desc:Bordetella pertussis TohamaI transl_table:11	CP017403.1	J446.gbk		43664	44614		Phenylacetate-CoA oxygenase/reductase, PaaK subunit	transl_table:11 desc:Bordetella pertussis J446	99.88
BX470248.1	Tohaama.gbk		27283	28110		Mobile element protein	desc:Bordetella pertussis TohamaI transl_table:11	CP034182.1	BPD1.gbk		2898586	2899536		Mobile element protein	desc:Unknown sp. BPD1 transl_table:11	99.76
BX470248.1	Tohaama.gbk		27283	28110		Mobile element protein	desc:Bordetella pertussis TohamaI transl_table:11	CP017403.1	J446.gbk		1200919	1201869		Mobile element protein	desc:Bordetella pertussis J446 transl_table:11	99.76
BX470248.1	Tohaama.gbk		27283	28110		Mobile element protein	desc:Bordetella pertussis TohamaI transl_table:11	CP017405.1	J448.gbk		4012607	4013134		Phenylacetate-CoA oxygenase/reductase, PaaK subunit	transl_table:11 desc:Bordetella pertussis J448	99.81
BX470248.1	Tohaama.gbk		27283	28110		Mobile element protein	desc:Bordetella pertussis TohamaI transl_table:11	CP017405.1	J448.gbk		526602	527552		Mobile element protein	desc:Bordetella pertussis J448 transl_table:11	99.76
BX470248.1	Tohaama.gbk		27283	28110		Mobile element protein	desc:Bordetella pertussis TohamaI transl_table:11	CP017405.1	J448.gbk		2058055	2059005		Mobile element protein	desc:Bordetella pertussis J448 transl_table:11	99.88
BX470248.1	Tohaama.gbk		27283	28110		Mobile element protein	desc:Bordetella pertussis TohamaI transl_table:11	CP034101.1	BPD2.gbk		3419794	3420744		Mobile element protein	desc:Bordetella pertussis BPD2 transl_table:11	99.76
BX470248.1	Tohaama.gbk		27283	28110		Mobile element protein	desc:Bordetella pertussis TohamaI transl_table:11	CP017403.1	J446.gbk		1555662	1556612		hypothetical protein	desc:Bordetella pertussis J446 transl_table:11	99.76
BX470248.1	Tohaama.gbk		27283	28110		Mobile element protein	desc:Bordetella pertussis TohamaI transl_table:11	CP017403.1	J446.gbk		980131	981081		Mobile element protein	desc:Bordetella pertussis J446 transl_table:11	99.88
BX470248.1	Tohaama.gbk		27283	28110		Mobile element protein	desc:Bordetella pertussis TohamaI transl_table:11	CP017402.1	J445.gbk		1964123	1965073		Mobile element protein	transl_table:11 desc:Bordetella pertussis J445	99.88
BX470248.1	Tohaama.gbk		27283	28110		Mobile element protein	desc:Bordetella pertussis TohamaI transl_table:11	CP017404.1	J447.gbk		1043387	1043914		Phenylacetate-CoA oxygenase/reductase, PaaK subunit	transl_table:11 desc:Bordetella pertussis J447	100
BX470248.1	Tohaama.gbk		27283	28110		Mobile element protein	desc:Bordetella pertussis TohamaI transl_table:11	CP017405.1	J448.gbk		3369585	3370535		Mobile element protein	transl_table:11 desc:Bordetella pertussis J448	99.88
BX470248.1	Tohaama.gbk		27283	28110		Mobile element protein	desc:Bordetella pertussis TohamaI transl_table:11	CP017405.1	J448.gbk		302651	303601		hypothetical protein	desc:Bordetella pertussis J448 transl_table:11	99.76
BX470248.1	Tohaama.gbk		27283	28110		Mobile element protein	desc:Bordetella pertussis TohamaI transl_table:11	CP017404.1	J447.gbk		3936180	3937130		Mobile element protein	desc:Bordetella pertussis J447 transl_table:11	99.76
BX470248.1	Tohaama.gbk		27283	28110		Mobile element protein	desc:Bordetella pertussis TohamaI transl_table:11	CP017405.1	J448.gbk		1357421	1358371		Mobile element protein	desc:Bordetella pertussis J448 transl_table:11	99.88
BX470248.1	Tohaama.gbk		27283	28110		Mobile element protein	desc:Bordetella pertussis TohamaI transl_table:11	CP017402.1	J445.gbk		3523057	3523584		Phenylacetate-CoA oxygenase/reductase, PaaK subunit	transl_table:11 desc:Bordetella pertussis J445	100
BX470248.1	Tohaama.gbk		27283	28110		Mobile element protein	desc:Bordetella pertussis TohamaI transl_table:11	CP017402.1	J445.gbk		954955	955905		Mobile element protein	desc:Bordetella pertussis J445 transl_table:11	99.88
BX470248.1	Tohaama.gbk		27283	28110		Mobile element protein	desc:Bordetella pertussis TohamaI transl_table:11	CP034101.1	BPD2.gbk		3956767	3957717		Mobile element protein	desc:Bordetella pertussis BPD2 transl_table:11	99.75
BX470248.1	Tohaama.gbk		27283	28110		Mobile element protein	desc:Bordetella pertussis TohamaI transl_table:11	CP017404.1	J447.gbk		919268	920218		Mobile element protein	transl_table:11 desc:Bordetella pertussis J447	99.76
BX470248.1	Tohaama.gbk		27283	28110		Mobile element protein	desc:Bordetella pertussis TohamaI transl_table:11	CP017402.1	J445.gbk		1729437	1730387		Mobile element protein	desc:Bordetella pertussis J445 transl_table:11	99.88
BX470248.1	Tohaama.gbk		27283	28110		Mobile element protein	desc:Bordetella pertussis TohamaI transl_table:11	CP034101.1	BPD2.gbk		276030	276980		Mobile element protein	desc:Bordetella pertussis BPD2 transl_table:11	99.76
BX470248.1	Tohaama.gbk		27283	28110		Mobile element protein	desc:Bordetella pertussis TohamaI transl_table:11	CP017404.1	J447.gbk		2059713	2060663		Mobile element protein	desc:Bordetella pertussis J447 transl_table:11	99.76
BX470248.1	Tohaama.gbk		27283	28110		Mobile element protein	desc:Bordetella pertussis TohamaI transl_table:11	CP017402.1	J445.gbk		1993241	1994191		hypothetical protein	desc:Bordetella pertussis J445 transl_table:11	100
BX470248.1	Tohaama.gbk		27283	28110		Mobile element protein	desc:Bordetella pertussis TohamaI transl_table:11	CP017405.1	J448.gbk		3091908	3092858		Mobile element protein	transl_table:11 desc:Bordetella pertussis J448	99.76
BX470248.1	Tohaama.gbk		27283	28110		Mobile element protein	desc:Bordetella pertussis TohamaI transl_table:11	CP034182.1	BPD1.gbk		3184219	3185169		hypothetical protein	desc:Unknown sp. BPD1 transl_table:11	99.64
BX470248.1	Tohaama.gbk		27283	28110		Mobile element protein	desc:Bordetella pertussis TohamaI transl_table:11	CP017403.1	J446.gbk		3043257	3044207		Mobile element protein	transl_table:11 desc:Bordetella pertussis J446	99.88
BX470248.1	Tohaama.gbk		27283	28110		Mobile element protein	desc:Bordetella pertussis TohamaI transl_table:11	CP017403.1	J446.gbk		1372888	1373838		hypothetical protein	desc:Bordetella pertussis J446 transl_table:11	99.76
BX470248.1	Tohaama.gbk		27283	28110		Mobile element protein	desc:Bordetella pertussis TohamaI transl_table:11	CP017403.1	J446.gbk		2191642	2192592		Mobile element protein	desc:Bordetella pertussis J446 transl_table:11	99.88
BX470248.1	Tohaama.gbk		27283	28110		Mobile element protein	desc:Bordetella pertussis TohamaI transl_table:11	CP017403.1	J446.gbk		1637582	1638532		hypothetical protein	desc:Bordetella pertussis J446 transl_table:11	99.76
BX470248.1	Tohaama.gbk		27283	28110		Mobile element protein	desc:Bordetella pertussis TohamaI transl_table:11	CP034182.1	BPD1.gbk		3670240	3671190		hypothetical protein	transl_table:11 desc:Unknown sp. BPD1	99.88
BX470248.1	Tohaama.gbk		27283	28110		Mobile element protein	desc:Bordetella pertussis TohamaI transl_table:11	CP034101.1	BPD2.gbk		571770	572036		hypothetical protein	transl_table:11 desc:Bordetella pertussis BPD2	100
BX470248.1	Tohaama.gbk		27283	28110		Mobile element protein	desc:Bordetella pertussis TohamaI transl_table:11	CP034182.1	BPD1.gbk		962654	963787		hypothetical protein	desc:Unknown sp. BPD1 transl_table:11	100
BX470248.1	Tohaama.gbk		27283	28110		Mobile element protein	desc:Bordetella pertussis TohamaI transl_table:11	CP017404.1	J447.gbk		3531011	3531961		Mobile element protein	desc:Bordetella pertussis J447 transl_table:11	99.76
BX470248.1	Tohaama.gbk		27283	28110		Mobile element protein	desc:Bordetella pertussis TohamaI transl_table:11	CP017404.1	J447.gbk		1386484	1387434		Phenylacetate-CoA oxygenase/reductase, PaaK subunit	desc:Bordetella pertussis J447 transl_table:11	99.88
BX470248.1	Tohaama.gbk		27283	28110		Mobile element protein	desc:Bordetella pertussis TohamaI transl_table:11	CP017404.1	J447.gbk		2987794	2988744		Mobile element protein	desc:Bordetella pertussis J447 transl_table:11	99.88
BX470248.1	Tohaama.gbk		27283	28110		Mobile element protein	desc:Bordetella pertussis TohamaI transl_table:11	CP034101.1	BPD2.gbk		134352	135302		Mobile element protein	desc:Bordetella pertussis BPD2 transl_table:11	99.88
BX470248.1	Tohaama.gbk		27283	28110		Mobile element protein	desc:Bordetella pertussis TohamaI transl_table:11	CP017403.1	J446.gbk		3184771	3185721		hypothetical protein	transl_table:11 desc:Bordetella pertussis J446	99.76
BX470248.1	Tohaama.gbk		27283	28110		Mobile element protein	desc:Bordetella pertussis TohamaI transl_table:11	CP034101.1	BPD2.gbk		3971555	3972082		Phenylacetate-CoA oxygenase/reductase, PaaK subunit	transl_table:11 desc:Bordetella pertussis BPD2	99.81
BX470248.1	Tohaama.gbk		27283	28110		Mobile element protein	desc:Bordetella pertussis TohamaI transl_table:11	CP034101.1	BPD2.gbk		3188363	3189313		Mobile element protein	transl_table:11 desc:Bordetella pertussis BPD2	99.88
BX470248.1	Tohaama.gbk		27283	28110		Mobile element protein	desc:Bordetella pertussis TohamaI transl_table:11	CP017405.1	J448.gbk		2273291	2274241		Mobile element protein	transl_table:11 desc:Bordetella pertussis J448	99.88
BX470248.1	Tohaama.gbk		27283	28110		Mobile element protein	desc:Bordetella pertussis TohamaI transl_table:11	CP017403.1	J446.gbk		1087887	1088414		Phenylacetate-CoA oxygenase/reductase, PaaK subunit	transl_table:11 desc:Bordetella pertussis J446	99.81
BX470248.1	Tohaama.gbk		27283	28110		Mobile element protein	desc:Bordetella pertussis TohamaI transl_table:11	CP017404.1	J447.gbk		3180623	3181573		Phenylacetate-CoA oxygenase/reductase, PaaK subunit	transl_table:11 desc:Bordetella pertussis J447	99.88
BX470248.1	Tohaama.gbk		27283	28110		Mobile element protein	desc:Bordetella pertussis TohamaI transl_table:11	CP017403.1	J446.gbk		871699	872649		Mobile element protein	transl_table:11 desc:Bordetella pertussis J446	99.88
BX470248.1	Tohaama.gbk		27283	28110		Mobile element protein	desc:Bordetella pertussis TohamaI transl_table:11	CP017402.1	J445.gbk		754461	755411		Mobile element protein	transl_table:11 desc:Bordetella pertussis J445	99.64
BX470248.1	Tohaama.gbk		27283	28110		Mobile element protein	desc:Bordetella pertussis TohamaI transl_table:11	CP034101.1	BPD2.gbk		2142294	2143244		Mobile element protein	desc:Bordetella pertussis BPD2 transl_table:11	99.88
BX470248.1	Tohaama.gbk		27283	28110		Mobile element protein	desc:Bordetella pertussis TohamaI transl_table:11	CP034101.1	BPD2.gbk		2472478	2472828		Mobile element protein	desc:Bordetella pertussis BPD2 transl_table:11	99.72
BX470248.1	Tohaama.gbk		27283	28110		Mobile element protein	desc:Bordetella pertussis TohamaI transl_table:11	CP017405.1	J448.gbk		3521404	3522354		hypothetical protein	desc:Bordetella pertussis J448 transl_table:11	99.76
BX470248.1	Tohaama.gbk		27283	28110		Mobile element protein	desc:Bordetella pertussis TohamaI transl_table:11	CP017404.1	J447.gbk		1635548	1636498		hypothetical protein	desc:Bordetella pertussis J447 transl_table:11	99.64
BX470248.1	Tohaama.gbk		27283	28110		Mobile element protein	desc:Bordetella pertussis TohamaI transl_table:11	CP017403.1	J446.gbk		1500845	1501795		hypothetical protein	desc:Bordetella pertussis J446 transl_table:11	100
BX470248.1	Tohaama.gbk		27283	28110		Mobile element protein	desc:Bordetella pertussis TohamaI transl_table:11	CP017404.1	J447.gbk		1030517	1031467		Mobile element protein	transl_table:11 desc:Bordetella pertussis J447	99.64
BX470248.1	Tohaama.gbk		27283	28110		Mobile element protein	desc:Bordetella pertussis TohamaI transl_table:11	CP017404.1	J447.gbk		2737707	2738657		hypothetical protein	transl_table:11 desc:Bordetella pertussis J447	100
BX470248.1	Tohaama.gbk		27283	28110		Mobile element protein	desc:Bordetella pertussis TohamaI transl_table:11	CP017402.1	J445.gbk		1047352	1048302		Mobile element protein	transl_table:11 desc:Bordetella pertussis J445	99.88
BX470248.1	Tohaama.gbk		27283	28110		Mobile element protein	desc:Bordetella pertussis TohamaI transl_table:11	CP017405.1	J448.gbk		693618	694568		hypothetical protein	desc:Bordetella pertussis J448 transl_table:11	99.76
BX470248.1	Tohaama.gbk		27283	28110		Mobile element protein	desc:Bordetella pertussis TohamaI transl_table:11	CP017405.1	J448.gbk		4048364	4049314		Mobile element protein	transl_table:11 desc:Bordetella pertussis J448	99.76
BX470248.1	Tohaama.gbk		27283	28110		Mobile element protein	desc:Bordetella pertussis TohamaI transl_table:11	CP017404.1	J447.gbk		762624	763151		Phenylacetate-CoA oxygenase/reductase, PaaK subunit	desc:Bordetella pertussis J447 transl_table:11	100
BX470248.1	Tohaama.gbk		27283	28110		Mobile element protein	desc:Bordetella pertussis TohamaI transl_table:11	CP017402.1	J445.gbk		4092014	4092964		Mobile element protein	transl_table:11 desc:Bordetella pertussis J445	99.88
BX470248.1	Tohaama.gbk		27283	28110		Mobile element protein	desc:Bordetella pertussis TohamaI transl_table:11	CP017403.1	J446.gbk		3163349	3164299		Mobile element protein	desc:Bordetella pertussis J446 transl_table:11	99.88
BX470248.1	Tohaama.gbk		27283	28110		Mobile element protein	desc:Bordetella pertussis TohamaI transl_table:11	CP017405.1	J448.gbk		940976	941926		Mobile element protein	desc:Bordetella pertussis J448 transl_table:11	99.76
BX470248.1	Tohaama.gbk		27283	28110		Mobile element protein	desc:Bordetella pertussis TohamaI transl_table:11	CP017404.1	J447.gbk		525680	526207		Phenylacetate-CoA oxygenase/reductase, PaaK subunit	transl_table:11 desc:Bordetella pertussis J447	100
BX470248.1	Tohaama.gbk		27283	28110		Mobile element protein	desc:Bordetella pertussis TohamaI transl_table:11	CP034182.1	BPD1.gbk		1121632	1122330		hypothetical protein	desc:Unknown sp. BPD1 transl_table:11	99.83
BX470248.1	Tohaama.gbk		27283	28110		Mobile element protein	desc:Bordetella pertussis TohamaI transl_table:11	CP034101.1	BPD2.gbk		560752	561702		hypothetical protein	desc:Bordetella pertussis BPD2 transl_table:11	99.76
BX470248.1	Tohaama.gbk		27283	28110		Mobile element protein	desc:Bordetella pertussis TohamaI transl_table:11	CP017405.1	J448.gbk		392956	393906		Mobile element protein	desc:Bordetella pertussis J448 transl_table:11	99.88
BX470248.1	Tohaama.gbk		27283	28110		Mobile element protein	desc:Bordetella pertussis TohamaI transl_table:11	CP034101.1	BPD2.gbk		3736396	3737346		Mobile element protein	desc:Bordetella pertussis BPD2 transl_table:11	99.88
BX470248.1	Tohaama.gbk		27283	28110		Mobile element protein	desc:Bordetella pertussis TohamaI transl_table:11	CP017405.1	J448.gbk		1390594	1391544		Phenylacetate-CoA oxygenase/reductase, PaaK subunit	desc:Bordetella pertussis J448 transl_table:11	99.76
BX470248.1	Tohaama.gbk		27283	28110		Mobile element protein	desc:Bordetella pertussis TohamaI transl_table:11	CP017403.1	J446.gbk		1991880	1992830		Mobile element protein	desc:Bordetella pertussis J446 transl_table:11	99.88
BX470248.1	Tohaama.gbk		27283	28110		Mobile element protein	desc:Bordetella pertussis TohamaI transl_table:11	CP017402.1	J445.gbk		2023965	2024915		Transposase	transl_table:11 desc:Bordetella pertussis J445	99.76
BX470248.1	Tohaama.gbk		27283	28110		Mobile element protein	desc:Bordetella pertussis TohamaI transl_table:11	CP017405.1	J448.gbk		196504	197454		Mobile element protein	transl_table:11 desc:Bordetella pertussis J448	99.88
BX470248.1	Tohaama.gbk		27283	28110		Mobile element protein	desc:Bordetella pertussis TohamaI transl_table:11	CP017403.1	J446.gbk		3253446	3254396		Mobile element protein	transl_table:11 desc:Bordetella pertussis J446	99.88
BX470248.1	Tohaama.gbk		27283	28110		Mobile element protein	desc:Bordetella pertussis TohamaI transl_table:11	CP017404.1	J447.gbk		1854941	1855891		hypothetical protein	desc:Bordetella pertussis J447 transl_table:11	99.76
BX470248.1	Tohaama.gbk		27283	28110		Mobile element protein	desc:Bordetella pertussis TohamaI transl_table:11	CP017404.1	J447.gbk		3144534	3145484		Mobile element protein	transl_table:11 desc:Bordetella pertussis J447	99.88
BX470248.1	Tohaama.gbk		27283	28110		Mobile element protein	desc:Bordetella pertussis TohamaI transl_table:11	CP017405.1	J448.gbk		2066730	2067680		Transposase	transl_table:11 desc:Bordetella pertussis J448	99.76
BX470248.1	Tohaama.gbk		27283	28110		Mobile element protein	desc:Bordetella pertussis TohamaI transl_table:11	CP034101.1	BPD2.gbk		1179750	1180700		Mobile element protein	desc:Bordetella pertussis BPD2 transl_table:11	99.88
BX470248.1	Tohaama.gbk		27283	28110		Mobile element protein	desc:Bordetella pertussis TohamaI transl_table:11	CP017405.1	J448.gbk		2423335	2424198		Transposase	transl_table:11 desc:Bordetella pertussis J448	99.86
BX470248.1	Tohaama.gbk		27283	28110		Mobile element protein	desc:Bordetella pertussis TohamaI transl_table:11	CP017404.1	J447.gbk		3774241	3775191		Mobile element protein	transl_table:11 desc:Bordetella pertussis J447	99.76
BX470248.1	Tohaama.gbk		27283	28110		Mobile element protein	desc:Bordetella pertussis TohamaI transl_table:11	CP017405.1	J448.gbk		1131238	1131588		Mobile element protein	transl_table:11 desc:Bordetella pertussis J448	99.72
BX470248.1	Tohaama.gbk		27283	28110		Mobile element protein	desc:Bordetella pertussis TohamaI transl_table:11	CP034101.1	BPD2.gbk		597729	598679		Mobile element protein	transl_table:11 desc:Bordetella pertussis BPD2	99.76
BX470248.1	Tohaama.gbk		27283	28110		Mobile element protein	desc:Bordetella pertussis TohamaI transl_table:11	CP034182.1	BPD1.gbk		1122682	1123167		hypothetical protein	transl_table:11 desc:Unknown sp. BPD1	99.72
BX470248.1	Tohaama.gbk		27283	28110		Mobile element protein	desc:Bordetella pertussis TohamaI transl_table:11	CP034101.1	BPD2.gbk		1248481	1249431		Transposase	desc:Bordetella pertussis BPD2 transl_table:11	99.88
BX470248.1	Tohaama.gbk		27283	28110		Mobile element protein	desc:Bordetella pertussis TohamaI transl_table:11	CP017404.1	J447.gbk		752385	753335		hypothetical protein	transl_table:11 desc:Bordetella pertussis J447	99.76
BX470248.1	Tohaama.gbk		27283	28110		Mobile element protein	desc:Bordetella pertussis TohamaI transl_table:11	CP034101.1	BPD2.gbk		2728080	2729030		Transposase	transl_table:11 desc:Bordetella pertussis BPD2	99.76
BX470248.1	Tohaama.gbk		27283	28110		Mobile element protein	desc:Bordetella pertussis TohamaI transl_table:11	CP017404.1	J447.gbk		1390591	1391541		Phenylacetate-CoA oxygenase/reductase, PaaK subunit	desc:Bordetella pertussis J447 transl_table:11	99.76
BX470248.1	Tohaama.gbk		27283	28110		Mobile element protein	desc:Bordetella pertussis TohamaI transl_table:11	CP017405.1	J448.gbk		450563	451513		Mobile element protein	transl_table:11 desc:Bordetella pertussis J448	99.88
BX470248.1	Tohaama.gbk		27283	28110		Mobile element protein	desc:Bordetella pertussis TohamaI transl_table:11	CP017403.1	J446.gbk		1162576	1163439		hypothetical protein	desc:Bordetella pertussis J446 transl_table:11	100
BX470248.1	Tohaama.gbk		27283	28110		Mobile element protein	desc:Bordetella pertussis TohamaI transl_table:11	CP017404.1	J447.gbk		3810393	3811343		Mobile element protein	transl_table:11 desc:Bordetella pertussis J447	99.88
BX470248.1	Tohaama.gbk		27283	28110		Mobile element protein	desc:Bordetella pertussis TohamaI transl_table:11	CP017403.1	J446.gbk		1142536	1143486		Mobile element protein	transl_table:11 desc:Bordetella pertussis J446	99.76
BX470248.1	Tohaama.gbk		27283	28110		Mobile element protein	desc:Bordetella pertussis TohamaI transl_table:11	CP034182.1	BPD1.gbk		2788603	2789553		Mobile element protein	desc:Unknown sp. BPD1 transl_table:11	99.52
BX470248.1	Tohaama.gbk		27283	28110		Mobile element protein	desc:Bordetella pertussis TohamaI transl_table:11	CP034182.1	BPD1.gbk		2630721	2631671		hypothetical protein	transl_table:11 desc:Unknown sp. BPD1	99.52
BX470248.1	Tohaama.gbk		27283	28110		Mobile element protein	desc:Bordetella pertussis TohamaI transl_table:11	CP034182.1	BPD1.gbk		163470	164420		Mobile element protein	desc:Unknown sp. BPD1 transl_table:11	99.52
BX470248.1	Tohaama.gbk		27283	28110		Mobile element protein	desc:Bordetella pertussis TohamaI transl_table:11	CP017405.1	J448.gbk		2613785	2614735		Mobile element protein	transl_table:11 desc:Bordetella pertussis J448	99.88
BX470248.1	Tohaama.gbk		27283	28110		Mobile element protein	desc:Bordetella pertussis TohamaI transl_table:11	CP017404.1	J447.gbk		1052419	1053369		Mobile element protein	desc:Bordetella pertussis J447 transl_table:11	99.88
BX470248.1	Tohaama.gbk		27283	28110		Mobile element protein	desc:Bordetella pertussis TohamaI transl_table:11	CP017404.1	J447.gbk		1222969	1223919		Mobile element protein	transl_table:11 desc:Bordetella pertussis J447	99.64
BX470248.1	Tohaama.gbk		27283	28110		Mobile element protein	desc:Bordetella pertussis TohamaI transl_table:11	CP017404.1	J447.gbk		2185646	2186596		Mobile element protein	desc:Bordetella pertussis J447 transl_table:11	99.76
BX470248.1	Tohaama.gbk		27283	28110		Mobile element protein	desc:Bordetella pertussis TohamaI transl_table:11	CP017403.1	J446.gbk		3226988	3227938		Mobile element protein	desc:Bordetella pertussis J446 transl_table:11	99.88
BX470248.1	Tohaama.gbk		27283	28110		Mobile element protein	desc:Bordetella pertussis TohamaI transl_table:11	CP017405.1	J448.gbk		820060	821010		hypothetical protein	transl_table:11 desc:Bordetella pertussis J448	99.76
BX470248.1	Tohaama.gbk		27283	28110		Mobile element protein	desc:Bordetella pertussis TohamaI transl_table:11	CP034182.1	BPD1.gbk		3450291	3451289		Mobile element protein	transl_table:11 desc:Unknown sp. BPD1	99.88
BX470248.1	Tohaama.gbk		27283	28110		Mobile element protein	desc:Bordetella pertussis TohamaI transl_table:11	CP034101.1	BPD2.gbk		400157	401107		Mobile element protein	transl_table:11 desc:Bordetella pertussis BPD2	99.76
BX470248.1	Tohaama.gbk		27283	28110		Mobile element protein	desc:Bordetella pertussis TohamaI transl_table:11	CP017402.1	J445.gbk		3448480	3449430		hypothetical protein	transl_table:11 desc:Bordetella pertussis J445	99.76
BX470248.1	Tohaama.gbk		27283	28110		Mobile element protein	desc:Bordetella pertussis TohamaI transl_table:11	CP034101.1	BPD2.gbk		1120738	1121688		Mobile element protein	desc:Bordetella pertussis BPD2 transl_table:11	99.88
BX470248.1	Tohaama.gbk		27283	28110		Mobile element protein	desc:Bordetella pertussis TohamaI transl_table:11	CP017402.1	J445.gbk		207746	208696		Mobile element protein	transl_table:11 desc:Bordetella pertussis J445	99.64
BX470248.1	Tohaama.gbk		27283	28110		Mobile element protein	desc:Bordetella pertussis TohamaI transl_table:11	CP017402.1	J445.gbk		1158636	1159586		putative exported protein	transl_table:11 desc:Bordetella pertussis J445	99.76
BX470248.1	Tohaama.gbk		27283	28110		Mobile element protein	desc:Bordetella pertussis TohamaI transl_table:11	CP017403.1	J446.gbk		803053	804003		hypothetical protein	desc:Bordetella pertussis J446 transl_table:11	99.76
BX470248.1	Tohaama.gbk		27283	28110		Mobile element protein	desc:Bordetella pertussis TohamaI transl_table:11	CP034182.1	BPD1.gbk		615542	616171		Mobile element protein	transl_table:11 desc:Unknown sp. BPD1	99.61
BX470248.1	Tohaama.gbk		27283	28110		Mobile element protein	desc:Bordetella pertussis TohamaI transl_table:11	CP017402.1	J445.gbk		357029	357979		Mobile element protein	desc:Bordetella pertussis J445 transl_table:11	99.88
BX470248.1	Tohaama.gbk		27283	28110		Mobile element protein	desc:Bordetella pertussis TohamaI transl_table:11	CP017404.1	J447.gbk		2850518	2851468		hypothetical protein	transl_table:11 desc:Bordetella pertussis J447	99.76
BX470248.1	Tohaama.gbk		27283	28110		Mobile element protein	desc:Bordetella pertussis TohamaI transl_table:11	CP017402.1	J445.gbk		3323988	3324938		Mobile element protein	transl_table:11 desc:Bordetella pertussis J445	99.88
BX470248.1	Tohaama.gbk		27283	28110		Mobile element protein	desc:Bordetella pertussis TohamaI transl_table:11	CP017403.1	J446.gbk		3610045	3610995		Phenylacetate-CoA oxygenase/reductase, PaaK subunit	desc:Bordetella pertussis J446 transl_table:11	99.76
BX470248.1	Tohaama.gbk		27283	28110		Mobile element protein	desc:Bordetella pertussis TohamaI transl_table:11	CP017402.1	J445.gbk		1497133	1498083		Phenylacetate-CoA oxygenase/reductase, PaaK subunit	desc:Bordetella pertussis J445 transl_table:11	99.76
BX470248.1	Tohaama.gbk		27283	28110		Mobile element protein	desc:Bordetella pertussis TohamaI transl_table:11	CP017402.1	J445.gbk		3259594	3260121		Phenylacetate-CoA oxygenase/reductase, PaaK subunit	desc:Bordetella pertussis J445 transl_table:11	100
BX470248.1	Tohaama.gbk		27283	28110		Mobile element protein	desc:Bordetella pertussis TohamaI transl_table:11	CP017403.1	J446.gbk		639878	640867		Short-chain dehydrogenase	desc:Bordetella pertussis J446 transl_table:11	99.88
BX470248.1	Tohaama.gbk		27283	28110		Mobile element protein	desc:Bordetella pertussis TohamaI transl_table:11	CP034182.1	BPD1.gbk		1948124	1949074		Mobile element protein	transl_table:11 desc:Unknown sp. BPD1	99.76
BX470248.1	Tohaama.gbk		27283	28110		Mobile element protein	desc:Bordetella pertussis TohamaI transl_table:11	CP017404.1	J447.gbk		1158599	1159126		Phenylacetate-CoA oxygenase/reductase, PaaK subunit	transl_table:11 desc:Bordetella pertussis J447	100
BX470248.1	Tohaama.gbk		27283	28110		Mobile element protein	desc:Bordetella pertussis TohamaI transl_table:11	CP017405.1	J448.gbk		1581014	1581964		Mobile element protein	desc:Bordetella pertussis J448 transl_table:11	99.88
BX470248.1	Tohaama.gbk		27283	28110		Mobile element protein	desc:Bordetella pertussis TohamaI transl_table:11	CP034101.1	BPD2.gbk		4037787	4038737		Mobile element protein	transl_table:11 desc:Bordetella pertussis BPD2	99.88
BX470248.1	Tohaama.gbk		27283	28110		Mobile element protein	desc:Bordetella pertussis TohamaI transl_table:11	CP017402.1	J445.gbk		1885592	1886542		hypothetical protein	desc:Bordetella pertussis J445 transl_table:11	99.88
BX470248.1	Tohaama.gbk		27283	28110		Mobile element protein	desc:Bordetella pertussis TohamaI transl_table:11	CP034182.1	BPD1.gbk		672839	673789		hypothetical protein	transl_table:11 desc:Unknown sp. BPD1	99.76
BX470248.1	Tohaama.gbk		27283	28110		Mobile element protein	desc:Bordetella pertussis TohamaI transl_table:11	CP017403.1	J446.gbk		552569	553519		Mobile element protein	transl_table:11 desc:Bordetella pertussis J446	99.88
BX470248.1	Tohaama.gbk		27283	28110		Mobile element protein	desc:Bordetella pertussis TohamaI transl_table:11	CP017403.1	J446.gbk		3683981	3684931		Mobile element protein	desc:Bordetella pertussis J446 transl_table:11	99.88
BX470248.1	Tohaama.gbk		27283	28110		Mobile element protein	desc:Bordetella pertussis TohamaI transl_table:11	CP017402.1	J445.gbk		3018206	3019156		Mobile element protein	desc:Bordetella pertussis J445 transl_table:11	99.88
BX470248.1	Tohaama.gbk		27283	28110		Mobile element protein	desc:Bordetella pertussis TohamaI transl_table:11	CP034182.1	BPD1.gbk		362684	363634		hypothetical protein	transl_table:11 desc:Unknown sp. BPD1	99.76
BX470248.1	Tohaama.gbk		27283	28110		Mobile element protein	desc:Bordetella pertussis TohamaI transl_table:11	CP017404.1	J447.gbk		3174364	3174891		Phenylacetate-CoA oxygenase/reductase, PaaK subunit	transl_table:11 desc:Bordetella pertussis J447	99.81
BX470248.1	Tohaama.gbk		27283	28110		Mobile element protein	desc:Bordetella pertussis TohamaI transl_table:11	CP017402.1	J445.gbk		279251	280201		Mobile element protein	transl_table:11 desc:Bordetella pertussis J445	99.88
BX470248.1	Tohaama.gbk		27283	28110		Mobile element protein	desc:Bordetella pertussis TohamaI transl_table:11	CP034182.1	BPD1.gbk		592964	593170		hypothetical protein	desc:Unknown sp. BPD1 transl_table:11	98.99
BX470248.1	Tohaama.gbk		27283	28110		Mobile element protein	desc:Bordetella pertussis TohamaI transl_table:11	CP034182.1	BPD1.gbk		3403278	3404228		Mobile element protein	transl_table:11 desc:Unknown sp. BPD1	99.64
BX470248.1	Tohaama.gbk		27283	28110		Mobile element protein	desc:Bordetella pertussis TohamaI transl_table:11	CP017404.1	J447.gbk		1681535	1682485		Mobile element protein	desc:Bordetella pertussis J447 transl_table:11	99.88
BX470248.1	Tohaama.gbk		27283	28110		Mobile element protein	desc:Bordetella pertussis TohamaI transl_table:11	CP034101.1	BPD2.gbk		3946227	3947177		Mobile element protein	transl_table:11 desc:Bordetella pertussis BPD2	99.76
BX470248.1	Tohaama.gbk		27283	28110		Mobile element protein	desc:Bordetella pertussis TohamaI transl_table:11	CP017405.1	J448.gbk		2382773	2383723		hypothetical protein	desc:Bordetella pertussis J448 transl_table:11	99.76
BX470248.1	Tohaama.gbk		27283	28110		Mobile element protein	desc:Bordetella pertussis TohamaI transl_table:11	CP017404.1	J447.gbk		3642966	3643916		Mobile element protein	transl_table:11 desc:Bordetella pertussis J447	99.88
BX470248.1	Tohaama.gbk		27283	28110		Mobile element protein	desc:Bordetella pertussis TohamaI transl_table:11	CP017405.1	J448.gbk		3244995	3245945		Mobile element protein	desc:Bordetella pertussis J448 transl_table:11	99.88
BX470248.1	Tohaama.gbk		27283	28110		Mobile element protein	desc:Bordetella pertussis TohamaI transl_table:11	CP017403.1	J446.gbk		2223320	2224270		Mobile element protein	transl_table:11 desc:Bordetella pertussis J446	99.88
BX470248.1	Tohaama.gbk		27283	28110		Mobile element protein	desc:Bordetella pertussis TohamaI transl_table:11	CP017402.1	J445.gbk		3315796	3316746		Mobile element protein	transl_table:11 desc:Bordetella pertussis J445	99.88
BX470248.1	Tohaama.gbk		27283	28110		Mobile element protein	desc:Bordetella pertussis TohamaI transl_table:11	CP034101.1	BPD2.gbk		3941725	3942675		Mobile element protein	desc:Bordetella pertussis BPD2 transl_table:11	99.88
BX470248.1	Tohaama.gbk		27283	28110		Mobile element protein	desc:Bordetella pertussis TohamaI transl_table:11	CP017403.1	J446.gbk		2863748	2864698		hypothetical protein	transl_table:11 desc:Bordetella pertussis J446	99.76
BX470248.1	Tohaama.gbk		27283	28110		Mobile element protein	desc:Bordetella pertussis TohamaI transl_table:11	CP034182.1	BPD1.gbk		2903088	2904038		hypothetical protein	transl_table:11 desc:Unknown sp. BPD1	99.88
BX470248.1	Tohaama.gbk		27283	28110		Mobile element protein	desc:Bordetella pertussis TohamaI transl_table:11	CP017404.1	J447.gbk		3573925	3574875		hypothetical protein	transl_table:11 desc:Bordetella pertussis J447	99.76
BX470248.1	Tohaama.gbk		27283	28110		Mobile element protein	desc:Bordetella pertussis TohamaI transl_table:11	CP017403.1	J446.gbk		3044306	3045256		hypothetical protein	desc:Bordetella pertussis J446 transl_table:11	99.76
BX470248.1	Tohaama.gbk		27283	28110		Mobile element protein	desc:Bordetella pertussis TohamaI transl_table:11	CP017404.1	J447.gbk		3128968	3130206		Transposase	desc:Bordetella pertussis J447 transl_table:11	99.88
BX470248.1	Tohaama.gbk		27283	28110		Mobile element protein	desc:Bordetella pertussis TohamaI transl_table:11	CP017402.1	J445.gbk		2240420	2241370		Mobile element protein	transl_table:11 desc:Bordetella pertussis J445	99.64
BX470248.1	Tohaama.gbk		27283	28110		Mobile element protein	desc:Bordetella pertussis TohamaI transl_table:11	CP017403.1	J446.gbk		2633315	2634265		Mobile element protein	desc:Bordetella pertussis J446 transl_table:11	99.88
BX470248.1	Tohaama.gbk		27283	28110		Mobile element protein	desc:Bordetella pertussis TohamaI transl_table:11	CP017403.1	J446.gbk		1144772	1145722		Mobile element protein	transl_table:11 desc:Bordetella pertussis J446	99.88
BX470248.1	Tohaama.gbk		27283	28110		Mobile element protein	desc:Bordetella pertussis TohamaI transl_table:11	CP017405.1	J448.gbk		1030519	1031469		Mobile element protein	transl_table:11 desc:Bordetella pertussis J448	99.64
BX470248.1	Tohaama.gbk		27283	28110		Mobile element protein	desc:Bordetella pertussis TohamaI transl_table:11	CP017402.1	J445.gbk		1025450	1026400		Mobile element protein	transl_table:11 desc:Bordetella pertussis J445	99.64
BX470248.1	Tohaama.gbk		27283	28110		Mobile element protein	desc:Bordetella pertussis TohamaI transl_table:11	CP034101.1	BPD2.gbk		2509139	2510089		Mobile element protein	transl_table:11 desc:Bordetella pertussis BPD2	99.64
BX470248.1	Tohaama.gbk		27283	28110		Mobile element protein	desc:Bordetella pertussis TohamaI transl_table:11	CP017405.1	J448.gbk		2511847	2512797		hypothetical protein	desc:Bordetella pertussis J448 transl_table:11	99.88
BX470248.1	Tohaama.gbk		27283	28110		Mobile element protein	desc:Bordetella pertussis TohamaI transl_table:11	CP034101.1	BPD2.gbk		3678934	3679884		hypothetical protein	transl_table:11 desc:Bordetella pertussis BPD2	99.64
BX470248.1	Tohaama.gbk		27283	28110		Mobile element protein	desc:Bordetella pertussis TohamaI transl_table:11	CP034101.1	BPD2.gbk		322473	323462		Short-chain dehydrogenase	transl_table:11 desc:Bordetella pertussis BPD2	99.52
BX470248.1	Tohaama.gbk		27283	28110		Mobile element protein	desc:Bordetella pertussis TohamaI transl_table:11	CP017404.1	J447.gbk		593566	594516		hypothetical protein	desc:Bordetella pertussis J447 transl_table:11	99.76
BX470248.1	Tohaama.gbk		27283	28110		Mobile element protein	desc:Bordetella pertussis TohamaI transl_table:11	CP017405.1	J448.gbk		1675504	1676454		Phenylacetate-CoA oxygenase/reductase, PaaK subunit	desc:Bordetella pertussis J448 transl_table:11	99.88
BX470248.1	Tohaama.gbk		27283	28110		Mobile element protein	desc:Bordetella pertussis TohamaI transl_table:11	CP017405.1	J448.gbk		3032758	3033708		Mobile element protein	desc:Bordetella pertussis J448 transl_table:11	99.64
BX470248.1	Tohaama.gbk		27283	28110		Mobile element protein	desc:Bordetella pertussis TohamaI transl_table:11	CP034182.1	BPD1.gbk		2442585	2443535		hypothetical protein	transl_table:11 desc:Unknown sp. BPD1	99.88
BX470248.1	Tohaama.gbk		27283	28110		Mobile element protein	desc:Bordetella pertussis TohamaI transl_table:11	CP034182.1	BPD1.gbk		436681	437631		hypothetical protein	desc:Unknown sp. BPD1 transl_table:11	99.88
BX470248.1	Tohaama.gbk		27283	28110		Mobile element protein	desc:Bordetella pertussis TohamaI transl_table:11	CP034182.1	BPD1.gbk		4112486	4113442		Mobile element protein	desc:Unknown sp. BPD1 transl_table:11	98.56
BX470248.1	Tohaama.gbk		27283	28110		Mobile element protein	desc:Bordetella pertussis TohamaI transl_table:11	CP017402.1	J445.gbk		3752537	3753487		Mobile element protein	transl_table:11 desc:Bordetella pertussis J445	99.88
BX470248.1	Tohaama.gbk		27283	28110		Mobile element protein	desc:Bordetella pertussis TohamaI transl_table:11	CP034182.1	BPD1.gbk		3527216	3528166		Mobile element protein	desc:Unknown sp. BPD1 transl_table:11	99.76
BX470248.1	Tohaama.gbk		27283	28110		Mobile element protein	desc:Bordetella pertussis TohamaI transl_table:11	CP017402.1	J445.gbk		1329750	1330700		Phenylacetate-CoA oxygenase/reductase, PaaK subunit	transl_table:11 desc:Bordetella pertussis J445	99.64
BX470248.1	Tohaama.gbk		27283	28110		Mobile element protein	desc:Bordetella pertussis TohamaI transl_table:11	CP017402.1	J445.gbk		237431	238381		Transposase	desc:Bordetella pertussis J445 transl_table:11	99.76
BX470248.1	Tohaama.gbk		27283	28110		Mobile element protein	desc:Bordetella pertussis TohamaI transl_table:11	CP017405.1	J448.gbk		2793313	2794263		Mobile element protein	transl_table:11 desc:Bordetella pertussis J448	99.88
BX470248.1	Tohaama.gbk		27283	28110		Mobile element protein	desc:Bordetella pertussis TohamaI transl_table:11	CP017405.1	J448.gbk		3695760	3696710		hypothetical protein	desc:Bordetella pertussis J448 transl_table:11	99.76
BX470248.1	Tohaama.gbk		27283	28110		Mobile element protein	desc:Bordetella pertussis TohamaI transl_table:11	CP017402.1	J445.gbk		822513	823463		Transposase	transl_table:11 desc:Bordetella pertussis J445	99.88
BX470248.1	Tohaama.gbk		27283	28110		Mobile element protein	desc:Bordetella pertussis TohamaI transl_table:11	CP017404.1	J447.gbk		1003622	1004572		Mobile element protein	desc:Bordetella pertussis J447 transl_table:11	99.88
BX470248.1	Tohaama.gbk		27283	28110		Mobile element protein	desc:Bordetella pertussis TohamaI transl_table:11	CP017405.1	J448.gbk		1776753	1777703		hypothetical protein	transl_table:11 desc:Bordetella pertussis J448	99.76
BX470248.1	Tohaama.gbk		27283	28110		Mobile element protein	desc:Bordetella pertussis TohamaI transl_table:11	CP034182.1	BPD1.gbk		1082234	1083184		hypothetical protein	desc:Unknown sp. BPD1 transl_table:11	99.76
BX470248.1	Tohaama.gbk		27283	28110		Mobile element protein	desc:Bordetella pertussis TohamaI transl_table:11	CP017403.1	J446.gbk		3451646	3452596		Mobile element protein	desc:Bordetella pertussis J446 transl_table:11	99.64
BX470248.1	Tohaama.gbk		27283	28110		Mobile element protein	desc:Bordetella pertussis TohamaI transl_table:11	CP034101.1	BPD2.gbk		1565097	1566047		Mobile element protein	desc:Bordetella pertussis BPD2 transl_table:11	99.88
BX470248.1	Tohaama.gbk		27283	28110		Mobile element protein	desc:Bordetella pertussis TohamaI transl_table:11	CP017405.1	J448.gbk		3227278	3228141		hypothetical protein	transl_table:11 desc:Bordetella pertussis J448	100
BX470248.1	Tohaama.gbk		27283	28110		Mobile element protein	desc:Bordetella pertussis TohamaI transl_table:11	CP034101.1	BPD2.gbk		1702724	1703251		Phenylacetate-CoA oxygenase/reductase, PaaK subunit	desc:Bordetella pertussis BPD2 transl_table:11	100
BX470248.1	Tohaama.gbk		27283	28110		Mobile element protein	desc:Bordetella pertussis TohamaI transl_table:11	CP034182.1	BPD1.gbk		1399833	1400783		Mobile element protein	desc:Unknown sp. BPD1 transl_table:11	99.64
BX470248.1	Tohaama.gbk		27283	28110		Mobile element protein	desc:Bordetella pertussis TohamaI transl_table:11	CP017402.1	J445.gbk		1384540	1385490		Phenylacetate-CoA oxygenase/reductase, PaaK subunit	desc:Bordetella pertussis J445 transl_table:11	99.88
BX470248.1	Tohaama.gbk		27283	28110		Mobile element protein	desc:Bordetella pertussis TohamaI transl_table:11	CP017402.1	J445.gbk		3503916	3504905		Short-chain dehydrogenase	desc:Bordetella pertussis J445 transl_table:11	99.88
BX470248.1	Tohaama.gbk		27283	28110		Mobile element protein	desc:Bordetella pertussis TohamaI transl_table:11	CP034182.1	BPD1.gbk		2716970	2717920		Mobile element protein	desc:Unknown sp. BPD1 transl_table:11	99.76
BX470248.1	Tohaama.gbk		27283	28110		Mobile element protein	desc:Bordetella pertussis TohamaI transl_table:11	CP017403.1	J446.gbk		2697988	2698938		hypothetical protein	desc:Bordetella pertussis J446 transl_table:11	100
BX470248.1	Tohaama.gbk		27283	28110		Mobile element protein	desc:Bordetella pertussis TohamaI transl_table:11	CP017405.1	J448.gbk		1519572	1520522		Phenylacetate-CoA oxygenase/reductase, PaaK subunit	transl_table:11 desc:Bordetella pertussis J448	99.76
BX470248.1	Tohaama.gbk		27283	28110		Mobile element protein	desc:Bordetella pertussis TohamaI transl_table:11	CP017403.1	J446.gbk		3922433	3923383		hypothetical protein	desc:Bordetella pertussis J446 transl_table:11	100
BX470248.1	Tohaama.gbk		27283	28110		Mobile element protein	desc:Bordetella pertussis TohamaI transl_table:11	CP034101.1	BPD2.gbk		2276744	2277694		Mobile element protein	transl_table:11 desc:Bordetella pertussis BPD2	99.76
BX470248.1	Tohaama.gbk		27283	28110		Mobile element protein	desc:Bordetella pertussis TohamaI transl_table:11	CP034182.1	BPD1.gbk		2601559	2602509		Mobile element protein	desc:Unknown sp. BPD1 transl_table:11	99.64
BX470248.1	Tohaama.gbk		27283	28110		Mobile element protein	desc:Bordetella pertussis TohamaI transl_table:11	CP017402.1	J445.gbk		1573035	1573985		Mobile element protein	transl_table:11 desc:Bordetella pertussis J445	99.88
BX470248.1	Tohaama.gbk		27283	28110		Mobile element protein	desc:Bordetella pertussis TohamaI transl_table:11	CP017402.1	J445.gbk		2663687	2664637		Phenylacetate-CoA oxygenase/reductase, PaaK subunit	desc:Bordetella pertussis J445 transl_table:11	99.88
BX470248.1	Tohaama.gbk		27283	28110		Mobile element protein	desc:Bordetella pertussis TohamaI transl_table:11	CP034101.1	BPD2.gbk		2057518	2058468		Mobile element protein	transl_table:11 desc:Bordetella pertussis BPD2	99.76
BX470248.1	Tohaama.gbk		27283	28110		Mobile element protein	desc:Bordetella pertussis TohamaI transl_table:11	CP017403.1	J446.gbk		1556834	1557784		Phenylacetate-CoA oxygenase/reductase, PaaK subunit	desc:Bordetella pertussis J446 transl_table:11	99.76
BX470248.1	Tohaama.gbk		27283	28110		Mobile element protein	desc:Bordetella pertussis TohamaI transl_table:11	CP017405.1	J448.gbk		3713839	3714789		Mobile element protein	desc:Bordetella pertussis J448 transl_table:11	99.76
BX470248.1	Tohaama.gbk		27283	28110		Mobile element protein	desc:Bordetella pertussis TohamaI transl_table:11	CP017404.1	J447.gbk		367530	368057		Phenylacetate-CoA oxygenase/reductase, PaaK subunit	transl_table:11 desc:Bordetella pertussis J447	100
BX470248.1	Tohaama.gbk		27283	28110		Mobile element protein	desc:Bordetella pertussis TohamaI transl_table:11	CP017405.1	J448.gbk		424296	425273		Mobile element protein	transl_table:11 desc:Bordetella pertussis J448	99.88
BX470248.1	Tohaama.gbk		27283	28110		Mobile element protein	desc:Bordetella pertussis TohamaI transl_table:11	CP017404.1	J447.gbk		2295312	2296262		Mobile element protein	desc:Bordetella pertussis J447 transl_table:11	99.88
BX470248.1	Tohaama.gbk		27283	28110		Mobile element protein	desc:Bordetella pertussis TohamaI transl_table:11	CP017403.1	J446.gbk		686360	687310		hypothetical protein	transl_table:11 desc:Bordetella pertussis J446	99.76
BX470248.1	Tohaama.gbk		27283	28110		Mobile element protein	desc:Bordetella pertussis TohamaI transl_table:11	CP017403.1	J446.gbk		852431	853381		hypothetical protein	desc:Bordetella pertussis J446 transl_table:11	99.76
BX470248.1	Tohaama.gbk		27283	28110		Mobile element protein	desc:Bordetella pertussis TohamaI transl_table:11	CP034182.1	BPD1.gbk		2413589	2414539		hypothetical protein	desc:Unknown sp. BPD1 transl_table:11	99.88
BX470248.1	Tohaama.gbk		27283	28110		Mobile element protein	desc:Bordetella pertussis TohamaI transl_table:11	CP034182.1	BPD1.gbk		2890239	2891189		Mobile element protein	transl_table:11 desc:Unknown sp. BPD1	99.52
BX470248.1	Tohaama.gbk		27283	28110		Mobile element protein	desc:Bordetella pertussis TohamaI transl_table:11	CP017405.1	J448.gbk		3813251	3814201		hypothetical protein	transl_table:11 desc:Bordetella pertussis J448	99.76
BX470248.1	Tohaama.gbk		27283	28110		Mobile element protein	desc:Bordetella pertussis TohamaI transl_table:11	CP017404.1	J447.gbk		2847509	2848459		Mobile element protein	desc:Bordetella pertussis J447 transl_table:11	99.64
BX470248.1	Tohaama.gbk		27283	28110		Mobile element protein	desc:Bordetella pertussis TohamaI transl_table:11	CP034101.1	BPD2.gbk		3306547	3307497		hypothetical protein	transl_table:11 desc:Bordetella pertussis BPD2	99.64
BX470248.1	Tohaama.gbk		27283	28110		Mobile element protein	desc:Bordetella pertussis TohamaI transl_table:11	CP017403.1	J446.gbk		925294	926244		Mobile element protein	transl_table:11 desc:Bordetella pertussis J446	99.76
BX470248.1	Tohaama.gbk		27283	28110		Mobile element protein	desc:Bordetella pertussis TohamaI transl_table:11	CP017402.1	J445.gbk		760541	761068		Phenylacetate-CoA oxygenase/reductase, PaaK subunit	transl_table:11 desc:Bordetella pertussis J445	99.81
BX470248.1	Tohaama.gbk		27283	28110		Mobile element protein	desc:Bordetella pertussis TohamaI transl_table:11	CP034182.1	BPD1.gbk		3817535	3818578		Mobile element protein	desc:Unknown sp. BPD1 transl_table:11	99.76
BX470248.1	Tohaama.gbk		27283	28110		Mobile element protein	desc:Bordetella pertussis TohamaI transl_table:11	CP017404.1	J447.gbk		3879911	3880861		hypothetical protein	transl_table:11 desc:Bordetella pertussis J447	99.76
BX470248.1	Tohaama.gbk		27283	28110		Mobile element protein	desc:Bordetella pertussis TohamaI transl_table:11	CP017404.1	J447.gbk		3272601	3273551		Mobile element protein	transl_table:11 desc:Bordetella pertussis J447	99.64
BX470248.1	Tohaama.gbk		27283	28110		Mobile element protein	desc:Bordetella pertussis TohamaI transl_table:11	CP017405.1	J448.gbk		4196708	4197751		Mobile element protein	desc:Bordetella pertussis J448 transl_table:11	99.88
BX470248.1	Tohaama.gbk		27283	28110		Mobile element protein	desc:Bordetella pertussis TohamaI transl_table:11	CP017403.1	J446.gbk		3096883	3097833		Mobile element protein	transl_table:11 desc:Bordetella pertussis J446	99.64
BX470248.1	Tohaama.gbk		27283	28110		Mobile element protein	desc:Bordetella pertussis TohamaI transl_table:11	CP017404.1	J447.gbk		4186145	4187095		hypothetical protein	desc:Bordetella pertussis J447 transl_table:11	100
BX470248.1	Tohaama.gbk		27283	28110		Mobile element protein	desc:Bordetella pertussis TohamaI transl_table:11	CP017405.1	J448.gbk		1757036	1757986		Phenylacetate-CoA oxygenase/reductase, PaaK subunit	transl_table:11 desc:Bordetella pertussis J448	99.76
BX470248.1	Tohaama.gbk		27283	28110		Mobile element protein	desc:Bordetella pertussis TohamaI transl_table:11	CP017403.1	J446.gbk		1081442	1082392		Phenylacetate-CoA oxygenase/reductase, PaaK subunit	transl_table:11 desc:Bordetella pertussis J446	99.88
BX470248.1	Tohaama.gbk		27283	28110		Mobile element protein	desc:Bordetella pertussis TohamaI transl_table:11	CP017404.1	J447.gbk		2097758	2098708		hypothetical protein	transl_table:11 desc:Bordetella pertussis J447	99.76
BX470248.1	Tohaama.gbk		27283	28110		Mobile element protein	desc:Bordetella pertussis TohamaI transl_table:11	CP034101.1	BPD2.gbk		4069761	4070711		Phenylacetate-CoA oxygenase/reductase, PaaK subunit	transl_table:11 desc:Bordetella pertussis BPD2	99.76
BX470248.1	Tohaama.gbk		27283	28110		Mobile element protein	desc:Bordetella pertussis TohamaI transl_table:11	CP017405.1	J448.gbk		288072	289022		Phenylacetate-CoA oxygenase/reductase, PaaK subunit	transl_table:11 desc:Bordetella pertussis J448	99.76
BX470248.1	Tohaama.gbk		27283	28110		Mobile element protein	desc:Bordetella pertussis TohamaI transl_table:11	CP017403.1	J446.gbk		3374848	3375798		Phenylacetate-CoA oxygenase/reductase, PaaK subunit	transl_table:11 desc:Bordetella pertussis J446	99.76
BX470248.1	Tohaama.gbk		27283	28110		Mobile element protein	desc:Bordetella pertussis TohamaI transl_table:11	CP017404.1	J447.gbk		3009100	3010050		hypothetical protein	transl_table:11 desc:Bordetella pertussis J447	99.88
BX470248.1	Tohaama.gbk		27283	28110		Mobile element protein	desc:Bordetella pertussis TohamaI transl_table:11	CP017402.1	J445.gbk		1503577	1504527		Mobile element protein	desc:Bordetella pertussis J445 transl_table:11	99.88
BX470248.1	Tohaama.gbk		27283	28110		Mobile element protein	desc:Bordetella pertussis TohamaI transl_table:11	CP017405.1	J448.gbk		4008900	4009850		hypothetical protein	desc:Bordetella pertussis J448 transl_table:11	99.76
BX470248.1	Tohaama.gbk		27283	28110		Mobile element protein	desc:Bordetella pertussis TohamaI transl_table:11	CP017402.1	J445.gbk		1493320	1494270		Mobile element protein	desc:Bordetella pertussis J445 transl_table:11	99.64
BX470248.1	Tohaama.gbk		27283	28110		Mobile element protein	desc:Bordetella pertussis TohamaI transl_table:11	CP034182.1	BPD1.gbk		4063469	4064419		hypothetical protein	desc:Unknown sp. BPD1 transl_table:11	99.76
BX470248.1	Tohaama.gbk		27283	28110		Mobile element protein	desc:Bordetella pertussis TohamaI transl_table:11	CP034182.1	BPD1.gbk		603088	604038		hypothetical protein	transl_table:11 desc:Unknown sp. BPD1	99.88
BX470248.1	Tohaama.gbk		27283	28110		Mobile element protein	desc:Bordetella pertussis TohamaI transl_table:11	CP017403.1	J446.gbk		1120207	1121157		Mobile element protein	transl_table:11 desc:Bordetella pertussis J446	99.88
BX470248.1	Tohaama.gbk		27283	28110		Mobile element protein	desc:Bordetella pertussis TohamaI transl_table:11	CP017404.1	J447.gbk		392954	393904		Mobile element protein	transl_table:11 desc:Bordetella pertussis J447	99.88
BX470248.1	Tohaama.gbk		27283	28110		Mobile element protein	desc:Bordetella pertussis TohamaI transl_table:11	CP017405.1	J448.gbk		3429451	3430401		Mobile element protein	desc:Bordetella pertussis J448 transl_table:11	99.88
BX470248.1	Tohaama.gbk		27283	28110		Mobile element protein	desc:Bordetella pertussis TohamaI transl_table:11	CP034101.1	BPD2.gbk		3454643	3455593		Mobile element protein	desc:Bordetella pertussis BPD2 transl_table:11	99.88
BX470248.1	Tohaama.gbk		27283	28110		Mobile element protein	desc:Bordetella pertussis TohamaI transl_table:11	CP034182.1	BPD1.gbk		2510375	2511325		Mobile element protein	desc:Unknown sp. BPD1 transl_table:11	99.64
BX470248.1	Tohaama.gbk		27283	28110		Mobile element protein	desc:Bordetella pertussis TohamaI transl_table:11	CP034182.1	BPD1.gbk		1618495	1619445		hypothetical protein	transl_table:11 desc:Unknown sp. BPD1	99.76
BX470248.1	Tohaama.gbk		27283	28110		Mobile element protein	desc:Bordetella pertussis TohamaI transl_table:11	CP034182.1	BPD1.gbk		2458146	2459096		hypothetical protein	desc:Unknown sp. BPD1 transl_table:11	99.76
BX470248.1	Tohaama.gbk		27283	28110		Mobile element protein	desc:Bordetella pertussis TohamaI transl_table:11	CP034182.1	BPD1.gbk		1041584	1042534		hypothetical protein	desc:Unknown sp. BPD1 transl_table:11	99.88
BX470248.1	Tohaama.gbk		27283	28110		Mobile element protein	desc:Bordetella pertussis TohamaI transl_table:11	CP034182.1	BPD1.gbk		3035952	3036902		hypothetical protein	transl_table:11 desc:Unknown sp. BPD1	99.76
BX470248.1	Tohaama.gbk		27283	28110		Mobile element protein	desc:Bordetella pertussis TohamaI transl_table:11	CP017405.1	J448.gbk		3247231	3248181		Mobile element protein	transl_table:11 desc:Bordetella pertussis J448	99.88
BX470248.1	Tohaama.gbk		27283	28110		Mobile element protein	desc:Bordetella pertussis TohamaI transl_table:11	CP017402.1	J445.gbk		1819945	1820895		hypothetical protein	desc:Bordetella pertussis J445 transl_table:11	99.76
BX470248.1	Tohaama.gbk		27283	28110		Mobile element protein	desc:Bordetella pertussis TohamaI transl_table:11	CP017404.1	J447.gbk		4076353	4077303		Mobile element protein	transl_table:11 desc:Bordetella pertussis J447	99.88
BX470248.1	Tohaama.gbk		27283	28110		Mobile element protein	desc:Bordetella pertussis TohamaI transl_table:11	CP017403.1	J446.gbk		313372	314322		Mobile element protein	desc:Bordetella pertussis J446 transl_table:11	99.88
BX470248.1	Tohaama.gbk		27283	28110		Mobile element protein	desc:Bordetella pertussis TohamaI transl_table:11	CP034182.1	BPD1.gbk		2709698	2710183		hypothetical protein	desc:Unknown sp. BPD1 transl_table:11	99.45
BX470248.1	Tohaama.gbk		27283	28110		Mobile element protein	desc:Bordetella pertussis TohamaI transl_table:11	CP034101.1	BPD2.gbk		3913197	3914147		Mobile element protein	transl_table:11 desc:Bordetella pertussis BPD2	99.88
BX470248.1	Tohaama.gbk		27283	28110		Mobile element protein	desc:Bordetella pertussis TohamaI transl_table:11	CP034101.1	BPD2.gbk		2814181	2815131		Mobile element protein	desc:Bordetella pertussis BPD2 transl_table:11	99.64
BX470248.1	Tohaama.gbk		27283	28110		Mobile element protein	desc:Bordetella pertussis TohamaI transl_table:11	CP034182.1	BPD1.gbk		2741846	2742796		Mobile element protein	desc:Unknown sp. BPD1 transl_table:11	99.76
BX470248.1	Tohaama.gbk		27283	28110		Mobile element protein	desc:Bordetella pertussis TohamaI transl_table:11	CP034101.1	BPD2.gbk		990111	991061		Phenylacetate-CoA oxygenase/reductase, PaaK subunit	desc:Bordetella pertussis BPD2 transl_table:11	99.88
BX470248.1	Tohaama.gbk		27283	28110		Mobile element protein	desc:Bordetella pertussis TohamaI transl_table:11	CP017403.1	J446.gbk		3390358	3391308		hypothetical protein	transl_table:11 desc:Bordetella pertussis J446	99.76
BX470248.1	Tohaama.gbk		27283	28110		Mobile element protein	desc:Bordetella pertussis TohamaI transl_table:11	CP017403.1	J446.gbk		156335	157285		Mobile element protein	transl_table:11 desc:Bordetella pertussis J446	99.88
BX470248.1	Tohaama.gbk		27283	28110		Mobile element protein	desc:Bordetella pertussis TohamaI transl_table:11	CP017404.1	J447.gbk		3939216	3940166		Mobile element protein	transl_table:11 desc:Bordetella pertussis J447	99.76
BX470248.1	Tohaama.gbk		27283	28110		Mobile element protein	desc:Bordetella pertussis TohamaI transl_table:11	CP017403.1	J446.gbk		2305076	2306026		Mobile element protein	desc:Bordetella pertussis J446 transl_table:11	99.76
BX470248.1	Tohaama.gbk		27283	28110		Mobile element protein	desc:Bordetella pertussis TohamaI transl_table:11	CP034182.1	BPD1.gbk		864075	865025		hypothetical protein	transl_table:11 desc:Unknown sp. BPD1	99.76
BX470248.1	Tohaama.gbk		27283	28110		Mobile element protein	desc:Bordetella pertussis TohamaI transl_table:11	CP017404.1	J447.gbk		3904444	3905394		Mobile element protein	desc:Bordetella pertussis J447 transl_table:11	99.88
BX470248.1	Tohaama.gbk		27283	28110		Mobile element protein	desc:Bordetella pertussis TohamaI transl_table:11	CP017404.1	J447.gbk		2629475	2630425		Mobile element protein	desc:Bordetella pertussis J447 transl_table:11	99.76
BX470248.1	Tohaama.gbk		27283	28110		Mobile element protein	desc:Bordetella pertussis TohamaI transl_table:11	CP017403.1	J446.gbk		1117293	1118243		Mobile element protein	desc:Bordetella pertussis J446 transl_table:11	99.88
BX470248.1	Tohaama.gbk		27283	28110		Mobile element protein	desc:Bordetella pertussis TohamaI transl_table:11	CP017402.1	J445.gbk		44713	45663		hypothetical protein	transl_table:11 desc:Bordetella pertussis J445	99.76
BX470248.1	Tohaama.gbk		27283	28110		Mobile element protein	desc:Bordetella pertussis TohamaI transl_table:11	CP017403.1	J446.gbk		2750427	2751377		Mobile element protein	desc:Bordetella pertussis J446 transl_table:11	99.88
BX470248.1	Tohaama.gbk		27283	28110		Mobile element protein	desc:Bordetella pertussis TohamaI transl_table:11	CP034182.1	BPD1.gbk		2196413	2197363		Transposase	transl_table:11 desc:Unknown sp. BPD1	99.76
BX470248.1	Tohaama.gbk		27283	28110		Mobile element protein	desc:Bordetella pertussis TohamaI transl_table:11	CP017404.1	J447.gbk		1341186	1342136		Mobile element protein	desc:Bordetella pertussis J447 transl_table:11	99.52
BX470248.1	Tohaama.gbk		27283	28110		Mobile element protein	desc:Bordetella pertussis TohamaI transl_table:11	CP034101.1	BPD2.gbk		375443	376393		hypothetical protein	transl_table:11 desc:Bordetella pertussis BPD2	99.76
BX470248.1	Tohaama.gbk		27283	28110		Mobile element protein	desc:Bordetella pertussis TohamaI transl_table:11	CP034182.1	BPD1.gbk		380123	381073		hypothetical protein	desc:Unknown sp. BPD1 transl_table:11	99.88
BX470248.1	Tohaama.gbk		27283	28110		Mobile element protein	desc:Bordetella pertussis TohamaI transl_table:11	CP034101.1	BPD2.gbk		3227468	3227818		Mobile element protein	desc:Bordetella pertussis BPD2 transl_table:11	99.72
BX470248.1	Tohaama.gbk		27283	28110		Mobile element protein	desc:Bordetella pertussis TohamaI transl_table:11	CP017405.1	J448.gbk		1644443	1645393		Phenylacetate-CoA oxygenase/reductase, PaaK subunit	transl_table:11 desc:Bordetella pertussis J448	99.88
BX470248.1	Tohaama.gbk		27283	28110		Mobile element protein	desc:Bordetella pertussis TohamaI transl_table:11	CP017404.1	J447.gbk		1460672	1461622		Phenylacetate-CoA oxygenase/reductase, PaaK subunit	desc:Bordetella pertussis J447 transl_table:11	99.64
BX470248.1	Tohaama.gbk		27283	28110		Mobile element protein	desc:Bordetella pertussis TohamaI transl_table:11	CP017403.1	J446.gbk		1746207	1747157		Mobile element protein	transl_table:11 desc:Bordetella pertussis J446	99.64
BX470248.1	Tohaama.gbk		27283	28110		Mobile element protein	desc:Bordetella pertussis TohamaI transl_table:11	CP017403.1	J446.gbk		865211	866161		hypothetical protein	transl_table:11 desc:Bordetella pertussis J446	99.76
BX470248.1	Tohaama.gbk		27283	28110		Mobile element protein	desc:Bordetella pertussis TohamaI transl_table:11	CP034101.1	BPD2.gbk		571086	571745		Mobile element protein	desc:Bordetella pertussis BPD2 transl_table:11	99.7
BX470248.1	Tohaama.gbk		27283	28110		Mobile element protein	desc:Bordetella pertussis TohamaI transl_table:11	CP017402.1	J445.gbk		2749294	2750244		hypothetical protein	transl_table:11 desc:Bordetella pertussis J445	99.52
BX470248.1	Tohaama.gbk		27283	28110		Mobile element protein	desc:Bordetella pertussis TohamaI transl_table:11	CP017404.1	J447.gbk		1968386	1968838		Mobile element protein	transl_table:11 desc:Bordetella pertussis J447	99.75
BX470248.1	Tohaama.gbk		27283	28110		Mobile element protein	desc:Bordetella pertussis TohamaI transl_table:11	CP017404.1	J447.gbk		819009	819959		Mobile element protein	transl_table:11 desc:Bordetella pertussis J447	99.52
BX470248.1	Tohaama.gbk		27283	28110		Mobile element protein	desc:Bordetella pertussis TohamaI transl_table:11	CP017403.1	J446.gbk		1272985	1273935		Mobile element protein	transl_table:11 desc:Bordetella pertussis J446	99.88
BX470248.1	Tohaama.gbk		27283	28110		Mobile element protein	desc:Bordetella pertussis TohamaI transl_table:11	CP034182.1	BPD1.gbk		2934675	2935625		hypothetical protein	transl_table:11 desc:Unknown sp. BPD1	99.88
BX470248.1	Tohaama.gbk		27283	28110		Mobile element protein	desc:Bordetella pertussis TohamaI transl_table:11	CP017404.1	J447.gbk		3463830	3464780		Mobile element protein	desc:Bordetella pertussis J447 transl_table:11	99.88
BX470248.1	Tohaama.gbk		27283	28110		Mobile element protein	desc:Bordetella pertussis TohamaI transl_table:11	CP017402.1	J445.gbk		2043927	2044877		Mobile element protein	transl_table:11 desc:Bordetella pertussis J445	99.52
BX470248.1	Tohaama.gbk		27283	28110		Mobile element protein	desc:Bordetella pertussis TohamaI transl_table:11	CP017403.1	J446.gbk		1783458	1784408		Mobile element protein	transl_table:11 desc:Bordetella pertussis J446	99.88
BX470248.1	Tohaama.gbk		27283	28110		Mobile element protein	desc:Bordetella pertussis TohamaI transl_table:11	CP034182.1	BPD1.gbk		415152	416102		Mobile element protein	transl_table:11 desc:Unknown sp. BPD1	99.88
BX470248.1	Tohaama.gbk		27283	28110		Mobile element protein	desc:Bordetella pertussis TohamaI transl_table:11	CP017403.1	J446.gbk		3575114	3576064		hypothetical protein	transl_table:11 desc:Bordetella pertussis J446	99.76
BX470248.1	Tohaama.gbk		27283	28110		Mobile element protein	desc:Bordetella pertussis TohamaI transl_table:11	CP017402.1	J445.gbk		591483	592433		hypothetical protein	transl_table:11 desc:Bordetella pertussis J445	99.76
BX470248.1	Tohaama.gbk		27283	28110		Mobile element protein	desc:Bordetella pertussis TohamaI transl_table:11	CP017403.1	J446.gbk		1389120	1390070		hypothetical protein	desc:Bordetella pertussis J446 transl_table:11	100
BX470248.1	Tohaama.gbk		27283	28110		Mobile element protein	desc:Bordetella pertussis TohamaI transl_table:11	CP017402.1	J445.gbk		79733	80683		Mobile element protein	desc:Bordetella pertussis J445 transl_table:11	99.88
BX470248.1	Tohaama.gbk		27283	28110		Mobile element protein	desc:Bordetella pertussis TohamaI transl_table:11	CP017404.1	J447.gbk		2939194	2940144		Mobile element protein	transl_table:11 desc:Bordetella pertussis J447	99.76
BX470248.1	Tohaama.gbk		27283	28110		Mobile element protein	desc:Bordetella pertussis TohamaI transl_table:11	CP017402.1	J445.gbk		176399	177349		Mobile element protein	transl_table:11 desc:Bordetella pertussis J445	99.76
BX470248.1	Tohaama.gbk		27283	28110		Mobile element protein	desc:Bordetella pertussis TohamaI transl_table:11	CP034101.1	BPD2.gbk		3647181	3647621		Mobile element protein	desc:Bordetella pertussis BPD2 transl_table:11	99.77
BX470248.1	Tohaama.gbk		27283	28110		Mobile element protein	desc:Bordetella pertussis TohamaI transl_table:11	CP017402.1	J445.gbk		3683020	3683970		Mobile element protein	desc:Bordetella pertussis J445 transl_table:11	99.88
BX470248.1	Tohaama.gbk		27283	28110		Mobile element protein	desc:Bordetella pertussis TohamaI transl_table:11	CP017404.1	J447.gbk		2254725	2255777		Phenylacetate-CoA oxygenase/reductase, PaaK subunit	transl_table:11 desc:Bordetella pertussis J447	99.88
BX470248.1	Tohaama.gbk		27283	28110		Mobile element protein	desc:Bordetella pertussis TohamaI transl_table:11	CP017405.1	J448.gbk		2566132	2567082		Mobile element protein	desc:Bordetella pertussis J448 transl_table:11	99.76
BX470248.1	Tohaama.gbk		27283	28110		Mobile element protein	desc:Bordetella pertussis TohamaI transl_table:11	CP034101.1	BPD2.gbk		610550	611500		Mobile element protein	desc:Bordetella pertussis BPD2 transl_table:11	99.88
BX470248.1	Tohaama.gbk		27283	28110		Mobile element protein	desc:Bordetella pertussis TohamaI transl_table:11	CP017402.1	J445.gbk		1177379	1178329		Mobile element protein	desc:Bordetella pertussis J445 transl_table:11	99.88
BX470248.1	Tohaama.gbk		27283	28110		Mobile element protein	desc:Bordetella pertussis TohamaI transl_table:11	CP017403.1	J446.gbk		445468	446445		Mobile element protein	transl_table:11 desc:Bordetella pertussis J446	99.88
BX470248.1	Tohaama.gbk		27283	28110		Mobile element protein	desc:Bordetella pertussis TohamaI transl_table:11	CP017403.1	J446.gbk		1919453	1920403		hypothetical protein	desc:Bordetella pertussis J446 transl_table:11	99.76
BX470248.1	Tohaama.gbk		27283	28110		Mobile element protein	desc:Bordetella pertussis TohamaI transl_table:11	CP017403.1	J446.gbk		703390	704340		hypothetical protein	desc:Bordetella pertussis J446 transl_table:11	99.76
BX470248.1	Tohaama.gbk		27283	28110		Mobile element protein	desc:Bordetella pertussis TohamaI transl_table:11	CP034101.1	BPD2.gbk		1633716	1634666		hypothetical protein	transl_table:11 desc:Bordetella pertussis BPD2	99.76
BX470248.1	Tohaama.gbk		27283	28110		Mobile element protein	desc:Bordetella pertussis TohamaI transl_table:11	CP017405.1	J448.gbk		3138090	3139040		hypothetical protein	transl_table:11 desc:Bordetella pertussis J448	99.88
BX470248.1	Tohaama.gbk		27283	28110		Mobile element protein	desc:Bordetella pertussis TohamaI transl_table:11	CP034101.1	BPD2.gbk		1367558	1368535		Mobile element protein	desc:Bordetella pertussis BPD2 transl_table:11	99.88
BX470248.1	Tohaama.gbk		27283	28110		Mobile element protein	desc:Bordetella pertussis TohamaI transl_table:11	CP034101.1	BPD2.gbk		667013	667963		Mobile element protein	transl_table:11 desc:Bordetella pertussis BPD2	99.88
BX470248.1	Tohaama.gbk		27283	28110		Mobile element protein	desc:Bordetella pertussis TohamaI transl_table:11	CP017404.1	J447.gbk		1242315	1243265		Mobile element protein	desc:Bordetella pertussis J447 transl_table:11	99.88
BX470248.1	Tohaama.gbk		27283	28110		Mobile element protein	desc:Bordetella pertussis TohamaI transl_table:11	CP017405.1	J448.gbk		433470	434420		hypothetical protein	transl_table:11 desc:Bordetella pertussis J448	100
BX470248.1	Tohaama.gbk		27283	28110		Mobile element protein	desc:Bordetella pertussis TohamaI transl_table:11	CP034182.1	BPD1.gbk		2883020	2884258		Transposase	desc:Unknown sp. BPD1 transl_table:11	99.88
BX470248.1	Tohaama.gbk		27283	28110		Mobile element protein	desc:Bordetella pertussis TohamaI transl_table:11	CP017403.1	J446.gbk		827434	828384		Mobile element protein	transl_table:11 desc:Bordetella pertussis J446	99.88
BX470248.1	Tohaama.gbk		27283	28110		Mobile element protein	desc:Bordetella pertussis TohamaI transl_table:11	CP034101.1	BPD2.gbk		1692485	1693435		hypothetical protein	desc:Bordetella pertussis BPD2 transl_table:11	99.76
BX470248.1	Tohaama.gbk		27283	28110		Mobile element protein	desc:Bordetella pertussis TohamaI transl_table:11	CP034182.1	BPD1.gbk		3635250	3636200		hypothetical protein	transl_table:11 desc:Unknown sp. BPD1	99.76
BX470248.1	Tohaama.gbk		27283	28110		Mobile element protein	desc:Bordetella pertussis TohamaI transl_table:11	CP017405.1	J448.gbk		367532	368059		Phenylacetate-CoA oxygenase/reductase, PaaK subunit	desc:Bordetella pertussis J448 transl_table:11	100
BX470248.1	Tohaama.gbk		27283	28110		Mobile element protein	desc:Bordetella pertussis TohamaI transl_table:11	CP017405.1	J448.gbk		3795182	3796132		Mobile element protein	transl_table:11 desc:Bordetella pertussis J448	99.64
BX470248.1	Tohaama.gbk		27283	28110		Mobile element protein	desc:Bordetella pertussis TohamaI transl_table:11	CP017404.1	J447.gbk		3697316	3698314		Mobile element protein	desc:Bordetella pertussis J447 transl_table:11	99.88
BX470248.1	Tohaama.gbk		27283	28110		Mobile element protein	desc:Bordetella pertussis TohamaI transl_table:11	CP017403.1	J446.gbk		3618715	3619665		Mobile element protein	desc:Bordetella pertussis J446 transl_table:11	99.88
BX470248.1	Tohaama.gbk		27283	28110		Mobile element protein	desc:Bordetella pertussis TohamaI transl_table:11	CP017402.1	J445.gbk		3304918	3305868		hypothetical protein	desc:Bordetella pertussis J445 transl_table:11	99.76
BX470248.1	Tohaama.gbk		27283	28110		Mobile element protein	desc:Bordetella pertussis TohamaI transl_table:11	CP017405.1	J448.gbk		2513932	2514882		hypothetical protein	desc:Bordetella pertussis J448 transl_table:11	99.64
BX470248.1	Tohaama.gbk		27283	28110		Mobile element protein	desc:Bordetella pertussis TohamaI transl_table:11	CP017402.1	J445.gbk		958711	959661		hypothetical protein	desc:Bordetella pertussis J445 transl_table:11	99.64
BX470248.1	Tohaama.gbk		27283	28110		Mobile element protein	desc:Bordetella pertussis TohamaI transl_table:11	CP034182.1	BPD1.gbk		614311	615120		Mobile element protein	transl_table:11 desc:Unknown sp. BPD1	99.85
BX470248.1	Tohaama.gbk		27283	28110		Mobile element protein	desc:Bordetella pertussis TohamaI transl_table:11	CP034101.1	BPD2.gbk		3647720	3648670		hypothetical protein	transl_table:11 desc:Bordetella pertussis BPD2	99.76
BX470248.1	Tohaama.gbk		27283	28110		Mobile element protein	desc:Bordetella pertussis TohamaI transl_table:11	CP017403.1	J446.gbk		4042653	4043603		Mobile element protein	desc:Bordetella pertussis J446 transl_table:11	99.88
BX470248.1	Tohaama.gbk		27283	28110		Mobile element protein	desc:Bordetella pertussis TohamaI transl_table:11	CP034101.1	BPD2.gbk		2336871	2337821		Phenylacetate-CoA oxygenase/reductase, PaaK subunit	desc:Bordetella pertussis BPD2 transl_table:11	99.88
BX470248.1	Tohaama.gbk		27283	28110		Mobile element protein	desc:Bordetella pertussis TohamaI transl_table:11	CP017402.1	J445.gbk		2437688	2438638		hypothetical protein	desc:Bordetella pertussis J445 transl_table:11	99.64
BX470248.1	Tohaama.gbk		27283	28110		Mobile element protein	desc:Bordetella pertussis TohamaI transl_table:11	CP034101.1	BPD2.gbk		1376732	1377682		hypothetical protein	transl_table:11 desc:Bordetella pertussis BPD2	100
BX470248.1	Tohaama.gbk		27283	28110		Mobile element protein	desc:Bordetella pertussis TohamaI transl_table:11	CP017404.1	J447.gbk		2854849	2855799		Mobile element protein	transl_table:11 desc:Bordetella pertussis J447	99.76
BX470248.1	Tohaama.gbk		27283	28110		Mobile element protein	desc:Bordetella pertussis TohamaI transl_table:11	CP034182.1	BPD1.gbk		2824508	2825458		hypothetical protein	transl_table:11 desc:Unknown sp. BPD1	99.88
BX470248.1	Tohaama.gbk		27283	28110		Mobile element protein	desc:Bordetella pertussis TohamaI transl_table:11	CP017403.1	J446.gbk		3849413	3850363		hypothetical protein	transl_table:11 desc:Bordetella pertussis J446	99.88
BX470248.1	Tohaama.gbk		27283	28110		Mobile element protein	desc:Bordetella pertussis TohamaI transl_table:11	CP017405.1	J448.gbk		1956413	1957363		hypothetical protein	transl_table:11 desc:Bordetella pertussis J448	99.76
BX470248.1	Tohaama.gbk		27283	28110		Mobile element protein	desc:Bordetella pertussis TohamaI transl_table:11	CP017403.1	J446.gbk		2265213	2265665		Mobile element protein	transl_table:11 desc:Bordetella pertussis J446	99.75
BX470248.1	Tohaama.gbk		27283	28110		Mobile element protein	desc:Bordetella pertussis TohamaI transl_table:11	CP017405.1	J448.gbk		3558136	3559086		hypothetical protein	transl_table:11 desc:Bordetella pertussis J448	99.64
BX470248.1	Tohaama.gbk		27283	28110		Mobile element protein	desc:Bordetella pertussis TohamaI transl_table:11	CP034101.1	BPD2.gbk		3831742	3832692		Phenylacetate-CoA oxygenase/reductase, PaaK subunit	desc:Bordetella pertussis BPD2 transl_table:11	99.64
BX470248.1	Tohaama.gbk		27283	28110		Mobile element protein	desc:Bordetella pertussis TohamaI transl_table:11	CP017405.1	J448.gbk		3327322	3328272		Mobile element protein	transl_table:11 desc:Bordetella pertussis J448	99.88
BX470248.1	Tohaama.gbk		27283	28110		Mobile element protein	desc:Bordetella pertussis TohamaI transl_table:11	CP017402.1	J445.gbk		2720132	2721082		Mobile element protein	desc:Bordetella pertussis J445 transl_table:11	99.64
BX470248.1	Tohaama.gbk		27283	28110		Mobile element protein	desc:Bordetella pertussis TohamaI transl_table:11	CP017403.1	J446.gbk		2421862	2422812		Mobile element protein	transl_table:11 desc:Bordetella pertussis J446	99.88
BX470248.1	Tohaama.gbk		27283	28110		Mobile element protein	desc:Bordetella pertussis TohamaI transl_table:11	CP017404.1	J447.gbk		288070	289020		Phenylacetate-CoA oxygenase/reductase, PaaK subunit	transl_table:11 desc:Bordetella pertussis J447	99.76
BX470248.1	Tohaama.gbk		27283	28110		Mobile element protein	desc:Bordetella pertussis TohamaI transl_table:11	CP017402.1	J445.gbk		3457474	3458424		Mobile element protein	transl_table:11 desc:Bordetella pertussis J445	99.76
BX470248.1	Tohaama.gbk		27283	28110		Mobile element protein	desc:Bordetella pertussis TohamaI transl_table:11	CP017402.1	J445.gbk		449527	450477		Mobile element protein	desc:Bordetella pertussis J445 transl_table:11	99.88
BX470248.1	Tohaama.gbk		27283	28110		Mobile element protein	desc:Bordetella pertussis TohamaI transl_table:11	CP017403.1	J446.gbk		3292731	3293681		Mobile element protein	desc:Bordetella pertussis J446 transl_table:11	99.88
BX470248.1	Tohaama.gbk		27283	28110		Mobile element protein	desc:Bordetella pertussis TohamaI transl_table:11	CP034101.1	BPD2.gbk		2161640	2162590		Mobile element protein	desc:Bordetella pertussis BPD2 transl_table:11	99.88
BX470248.1	Tohaama.gbk		27283	28110		Mobile element protein	desc:Bordetella pertussis TohamaI transl_table:11	CP034101.1	BPD2.gbk		3440380	3441330		hypothetical protein	transl_table:11 desc:Bordetella pertussis BPD2	99.76
BX470248.1	Tohaama.gbk		27283	28110		Mobile element protein	desc:Bordetella pertussis TohamaI transl_table:11	CP034182.1	BPD1.gbk		120202	121152		hypothetical protein	transl_table:11 desc:Unknown sp. BPD1	99.88
BX470248.1	Tohaama.gbk		27283	28110		Mobile element protein	desc:Bordetella pertussis TohamaI transl_table:11	CP034101.1	BPD2.gbk		2757050	2758000		hypothetical protein	desc:Bordetella pertussis BPD2 transl_table:11	99.76
BX470248.1	Tohaama.gbk		27283	28110		Mobile element protein	desc:Bordetella pertussis TohamaI transl_table:11	CP034101.1	BPD2.gbk		546516	547466		hypothetical protein	transl_table:11 desc:Bordetella pertussis BPD2	99.88
BX470248.1	Tohaama.gbk		27283	28110		Mobile element protein	desc:Bordetella pertussis TohamaI transl_table:11	CP017402.1	J445.gbk		2883821	2884771		hypothetical protein	transl_table:11 desc:Bordetella pertussis J445	99.76
BX470248.1	Tohaama.gbk		27283	28110		Mobile element protein	desc:Bordetella pertussis TohamaI transl_table:11	CP017404.1	J447.gbk		1929074	1930024		Mobile element protein	desc:Bordetella pertussis J447 transl_table:11	99.88
BX470248.1	Tohaama.gbk		27283	28110		Mobile element protein	desc:Bordetella pertussis TohamaI transl_table:11	CP017403.1	J446.gbk		3787827	3788777		hypothetical protein	transl_table:11 desc:Bordetella pertussis J446	99.88
BX470248.1	Tohaama.gbk		27283	28110		Mobile element protein	desc:Bordetella pertussis TohamaI transl_table:11	CP034101.1	BPD2.gbk		3030616	3031566		Mobile element protein	transl_table:11 desc:Bordetella pertussis BPD2	99.88
BX470248.1	Tohaama.gbk		27283	28110		Mobile element protein	desc:Bordetella pertussis TohamaI transl_table:11	CP017405.1	J448.gbk		919270	920220		Mobile element protein	desc:Bordetella pertussis J448 transl_table:11	99.76
BX470248.1	Tohaama.gbk		27283	28110		Mobile element protein	desc:Bordetella pertussis TohamaI transl_table:11	CP017403.1	J446.gbk		1226227	1227177		Phenylacetate-CoA oxygenase/reductase, PaaK subunit	desc:Bordetella pertussis J446 transl_table:11	99.76
BX470248.1	Tohaama.gbk		27283	28110		Mobile element protein	desc:Bordetella pertussis TohamaI transl_table:11	CP017402.1	J445.gbk		403563	404090		Phenylacetate-CoA oxygenase/reductase, PaaK subunit	desc:Bordetella pertussis J445 transl_table:11	100
BX470248.1	Tohaama.gbk		27283	28110		Mobile element protein	desc:Bordetella pertussis TohamaI transl_table:11	CP034101.1	BPD2.gbk		3895480	3896343		hypothetical protein	desc:Bordetella pertussis BPD2 transl_table:11	100
BX470248.1	Tohaama.gbk		27283	28110		Mobile element protein	desc:Bordetella pertussis TohamaI transl_table:11	CP017404.1	J447.gbk		826694	827644		Mobile element protein	desc:Bordetella pertussis J447 transl_table:11	99.76
BX470248.1	Tohaama.gbk		27283	28110		Mobile element protein	desc:Bordetella pertussis TohamaI transl_table:11	CP017405.1	J448.gbk		3068184	3069134		Mobile element protein	desc:Bordetella pertussis J448 transl_table:11	99.76
BX470248.1	Tohaama.gbk		27283	28110		Mobile element protein	desc:Bordetella pertussis TohamaI transl_table:11	CP017405.1	J448.gbk		2010787	2011737		Mobile element protein	transl_table:11 desc:Bordetella pertussis J448	99.88
BX470248.1	Tohaama.gbk		27283	28110		Mobile element protein	desc:Bordetella pertussis TohamaI transl_table:11	CP017405.1	J448.gbk		304169	305119		Transposase	transl_table:11 desc:Bordetella pertussis J448	99.88
BX470248.1	Tohaama.gbk		27283	28110		Mobile element protein	desc:Bordetella pertussis TohamaI transl_table:11	CP034182.1	BPD1.gbk		1122418	1122600		hypothetical protein	transl_table:11 desc:Unknown sp. BPD1	98.8
BX470248.1	Tohaama.gbk		27283	28110		Mobile element protein	desc:Bordetella pertussis TohamaI transl_table:11	CP017403.1	J446.gbk		2077596	2078546		Mobile element protein	desc:Bordetella pertussis J446 transl_table:11	99.76
BX470248.1	Tohaama.gbk		27283	28110		Mobile element protein	desc:Bordetella pertussis TohamaI transl_table:11	CP017402.1	J445.gbk		123221	124171		Mobile element protein	desc:Bordetella pertussis J445 transl_table:11	99.88
BX470248.1	Tohaama.gbk		27283	28110		Mobile element protein	desc:Bordetella pertussis TohamaI transl_table:11	CP017403.1	J446.gbk		739150	740100		hypothetical protein	desc:Bordetella pertussis J446 transl_table:11	99.76
BX470248.1	Tohaama.gbk		27283	28110		Mobile element protein	desc:Bordetella pertussis TohamaI transl_table:11	CP034101.1	BPD2.gbk		1621586	1622536		Mobile element protein	transl_table:11 desc:Bordetella pertussis BPD2	99.76
BX470248.1	Tohaama.gbk		27283	28110		Mobile element protein	desc:Bordetella pertussis TohamaI transl_table:11	CP017404.1	J447.gbk		1184703	1185569		Mobile element protein	desc:Bordetella pertussis J447 transl_table:11	100
BX470248.1	Tohaama.gbk		27283	28110		Mobile element protein	desc:Bordetella pertussis TohamaI transl_table:11	CP017404.1	J447.gbk		27283	28233		Mobile element protein	transl_table:11 desc:Bordetella pertussis J447	99.88
BX470248.1	Tohaama.gbk		27283	28110		Mobile element protein	desc:Bordetella pertussis TohamaI transl_table:11	CP017403.1	J446.gbk		3115899	3116849		Mobile element protein	desc:Bordetella pertussis J446 transl_table:11	99.88
BX470248.1	Tohaama.gbk		27283	28110		Mobile element protein	desc:Bordetella pertussis TohamaI transl_table:11	CP017402.1	J445.gbk		3779180	3780130		Mobile element protein	desc:Bordetella pertussis J445 transl_table:11	99.76
BX470248.1	Tohaama.gbk		27283	28110		Mobile element protein	desc:Bordetella pertussis TohamaI transl_table:11	CP017405.1	J448.gbk		1267439	1268389		hypothetical protein	transl_table:11 desc:Bordetella pertussis J448	99.64
BX470248.1	Tohaama.gbk		27283	28110		Mobile element protein	desc:Bordetella pertussis TohamaI transl_table:11	CP017404.1	J447.gbk		821107	822057		Mobile element protein	desc:Bordetella pertussis J447 transl_table:11	99.88
BX470248.1	Tohaama.gbk		27283	28110		Mobile element protein	desc:Bordetella pertussis TohamaI transl_table:11	CP017403.1	J446.gbk		2147784	2148734		hypothetical protein	transl_table:11 desc:Bordetella pertussis J446	99.64
BX470248.1	Tohaama.gbk		27283	28110		Mobile element protein	desc:Bordetella pertussis TohamaI transl_table:11	CP017404.1	J447.gbk		2499161	2500111		hypothetical protein	transl_table:11 desc:Bordetella pertussis J447	99.76
BX470248.1	Tohaama.gbk		27283	28110		Mobile element protein	desc:Bordetella pertussis TohamaI transl_table:11	CP034101.1	BPD2.gbk		2719405	2720355		Mobile element protein	desc:Bordetella pertussis BPD2 transl_table:11	99.88
BX470248.1	Tohaama.gbk		27283	28110		Mobile element protein	desc:Bordetella pertussis TohamaI transl_table:11	CP017403.1	J446.gbk		2054708	2055658		Mobile element protein	desc:Bordetella pertussis J446 transl_table:11	99.64
BX470248.1	Tohaama.gbk		27283	28110		Mobile element protein	desc:Bordetella pertussis TohamaI transl_table:11	CP017405.1	J448.gbk		3409870	3410820		Mobile element protein	desc:Bordetella pertussis J448 transl_table:11	99.88
BX470248.1	Tohaama.gbk		27283	28110		Mobile element protein	desc:Bordetella pertussis TohamaI transl_table:11	CP034182.1	BPD1.gbk		2860348	2861298		hypothetical protein	desc:Unknown sp. BPD1 transl_table:11	99.88
BX470248.1	Tohaama.gbk		27283	28110		Mobile element protein	desc:Bordetella pertussis TohamaI transl_table:11	CP034101.1	BPD2.gbk		2260512	2261462		Mobile element protein	desc:Bordetella pertussis BPD2 transl_table:11	99.52
BX470248.1	Tohaama.gbk		27283	28110		Mobile element protein	desc:Bordetella pertussis TohamaI transl_table:11	CP034101.1	BPD2.gbk		3760119	3761069		Mobile element protein	desc:Bordetella pertussis BPD2 transl_table:11	99.76
BX470248.1	Tohaama.gbk		27283	28110		Mobile element protein	desc:Bordetella pertussis TohamaI transl_table:11	CP017405.1	J448.gbk		2628147	2629097		hypothetical protein	desc:Bordetella pertussis J448 transl_table:11	99.76
BX470248.1	Tohaama.gbk		27283	28110		Mobile element protein	desc:Bordetella pertussis TohamaI transl_table:11	CP017405.1	J448.gbk		136207	137157		Mobile element protein	transl_table:11 desc:Bordetella pertussis J448	99.88
BX470248.1	Tohaama.gbk		27283	28110		Mobile element protein	desc:Bordetella pertussis TohamaI transl_table:11	CP017402.1	J445.gbk		304181	305131		Transposase	transl_table:11 desc:Bordetella pertussis J445	99.88
BX470248.1	Tohaama.gbk		27283	28110		Mobile element protein	desc:Bordetella pertussis TohamaI transl_table:11	CP034101.1	BPD2.gbk		1358797	1359747		hypothetical protein	transl_table:11 desc:Bordetella pertussis BPD2	100
BX470248.1	Tohaama.gbk		27283	28110		Mobile element protein	desc:Bordetella pertussis TohamaI transl_table:11	CP017403.1	J446.gbk		2707196	2708146		Mobile element protein	desc:Bordetella pertussis J446 transl_table:11	99.64
BX470248.1	Tohaama.gbk		27283	28110		Mobile element protein	desc:Bordetella pertussis TohamaI transl_table:11	CP017405.1	J448.gbk		1460675	1461625		Phenylacetate-CoA oxygenase/reductase, PaaK subunit	transl_table:11 desc:Bordetella pertussis J448	99.64
BX470248.1	Tohaama.gbk		27283	28110		Mobile element protein	desc:Bordetella pertussis TohamaI transl_table:11	CP034101.1	BPD2.gbk		123395	123736		Phenylacetate-CoA oxygenase/reductase, PaaK subunit	transl_table:11 desc:Bordetella pertussis BPD2	100
BX470248.1	Tohaama.gbk		27283	28110		Mobile element protein	desc:Bordetella pertussis TohamaI transl_table:11	CP034182.1	BPD1.gbk		2587	3372		hypothetical protein	desc:Unknown sp. BPD1 transl_table:11	99.85
BX470248.1	Tohaama.gbk		27283	28110		Mobile element protein	desc:Bordetella pertussis TohamaI transl_table:11	CP034182.1	BPD1.gbk		2608899	2609849		Mobile element protein	transl_table:11 desc:Unknown sp. BPD1	99.76
BX470248.1	Tohaama.gbk		27283	28110		Mobile element protein	desc:Bordetella pertussis TohamaI transl_table:11	CP017404.1	J447.gbk		3631292	3632281		Short-chain dehydrogenase	transl_table:11 desc:Bordetella pertussis J447	99.88
BX470248.1	Tohaama.gbk		27283	28110		Mobile element protein	desc:Bordetella pertussis TohamaI transl_table:11	CP017404.1	J447.gbk		34626	35576		Mobile element protein	desc:Bordetella pertussis J447 transl_table:11	99.64
BX470248.1	Tohaama.gbk		27283	28110		Mobile element protein	desc:Bordetella pertussis TohamaI transl_table:11	CP034101.1	BPD2.gbk		3938811	3939761		Mobile element protein	desc:Bordetella pertussis BPD2 transl_table:11	99.88
BX470248.1	Tohaama.gbk		27283	28110		Mobile element protein	desc:Bordetella pertussis TohamaI transl_table:11	CP034182.1	BPD1.gbk		4049635	4050585		hypothetical protein	transl_table:11 desc:Unknown sp. BPD1	99.88
BX470248.1	Tohaama.gbk		27283	28110		Mobile element protein	desc:Bordetella pertussis TohamaI transl_table:11	CP017404.1	J447.gbk		3449267	3450217		Mobile element protein	transl_table:11 desc:Bordetella pertussis J447	99.76
BX470248.1	Tohaama.gbk		27283	28110		Mobile element protein	desc:Bordetella pertussis TohamaI transl_table:11	CP017404.1	J447.gbk		3106296	3107246		Mobile element protein	desc:Bordetella pertussis J447 transl_table:11	99.88
BX470248.1	Tohaama.gbk		27283	28110		Mobile element protein	desc:Bordetella pertussis TohamaI transl_table:11	CP034101.1	BPD2.gbk		1111330	1112280		Phenylacetate-CoA oxygenase/reductase, PaaK subunit	desc:Bordetella pertussis BPD2 transl_table:11	99.76
BX470248.1	Tohaama.gbk		27283	28110		Mobile element protein	desc:Bordetella pertussis TohamaI transl_table:11	CP034101.1	BPD2.gbk		3643663	3644613		hypothetical protein	desc:Bordetella pertussis BPD2 transl_table:11	99.64
BX470248.1	Tohaama.gbk		27283	28110		Mobile element protein	desc:Bordetella pertussis TohamaI transl_table:11	CP017402.1	J445.gbk		1415601	1416551		Phenylacetate-CoA oxygenase/reductase, PaaK subunit	transl_table:11 desc:Bordetella pertussis J445	99.88
BX470248.1	Tohaama.gbk		27283	28110		Mobile element protein	desc:Bordetella pertussis TohamaI transl_table:11	CP034182.1	BPD1.gbk		2591003	2591953		hypothetical protein	desc:Unknown sp. BPD1 transl_table:11	99.88
BX470248.1	Tohaama.gbk		27283	28110		Mobile element protein	desc:Bordetella pertussis TohamaI transl_table:11	CP017405.1	J448.gbk		3852303	3853253		Mobile element protein	transl_table:11 desc:Bordetella pertussis J448	99.88
BX470248.1	Tohaama.gbk		27283	28110		Mobile element protein	desc:Bordetella pertussis TohamaI transl_table:11	CP017403.1	J446.gbk		1920502	1921452		Mobile element protein	transl_table:11 desc:Bordetella pertussis J446	99.76
BX470248.1	Tohaama.gbk		27283	28110		Mobile element protein	desc:Bordetella pertussis TohamaI transl_table:11	CP034101.1	BPD2.gbk		3275120	3276070		Mobile element protein	transl_table:11 desc:Bordetella pertussis BPD2	99.88
BX470248.1	Tohaama.gbk		27283	28110		Mobile element protein	desc:Bordetella pertussis TohamaI transl_table:11	CP017405.1	J448.gbk		70135	71085		hypothetical protein	transl_table:11 desc:Bordetella pertussis J448	99.76
BX470248.1	Tohaama.gbk		27283	28110		Mobile element protein	desc:Bordetella pertussis TohamaI transl_table:11	CP034182.1	BPD1.gbk		2003744	2004694		hypothetical protein	transl_table:11 desc:Unknown sp. BPD1	99.76
BX470248.1	Tohaama.gbk		27283	28110		Mobile element protein	desc:Bordetella pertussis TohamaI transl_table:11	CP017403.1	J446.gbk		436706	437656		hypothetical protein	desc:Bordetella pertussis J446 transl_table:11	100
BX470248.1	Tohaama.gbk		27283	28110		Mobile element protein	desc:Bordetella pertussis TohamaI transl_table:11	CP017402.1	J445.gbk		3646867	3647817		Mobile element protein	desc:Bordetella pertussis J445 transl_table:11	99.88
BX470248.1	Tohaama.gbk		27283	28110		Mobile element protein	desc:Bordetella pertussis TohamaI transl_table:11	CP017402.1	J445.gbk		690625	691434		Mobile element protein	desc:Bordetella pertussis J445 transl_table:11	99.85
BX470248.1	Tohaama.gbk		27283	28110		Mobile element protein	desc:Bordetella pertussis TohamaI transl_table:11	CP017405.1	J448.gbk		1834321	1836264		Transposase / Threonine synthase (EC 4.2.3.1)	EC_number:4.2.3.1 transl_table:11 desc:Bordetella pertussis J448	99.88
BX470248.1	Tohaama.gbk		27283	28110		Mobile element protein	desc:Bordetella pertussis TohamaI transl_table:11	CP017405.1	J448.gbk		2402653	2403603		Mobile element protein	desc:Bordetella pertussis J448 transl_table:11	99.88
BX470248.1	Tohaama.gbk		27283	28110		Mobile element protein	desc:Bordetella pertussis TohamaI transl_table:11	CP017405.1	J448.gbk		1052421	1053371		Mobile element protein	transl_table:11 desc:Bordetella pertussis J448	99.88
BX470248.1	Tohaama.gbk		27283	28110		Mobile element protein	desc:Bordetella pertussis TohamaI transl_table:11	CP017405.1	J448.gbk		2691034	2691984		hypothetical protein	desc:Bordetella pertussis J448 transl_table:11	99.76
BX470248.1	Tohaama.gbk		27283	28110		Mobile element protein	desc:Bordetella pertussis TohamaI transl_table:11	CP034182.1	BPD1.gbk		787534	788484		hypothetical protein	transl_table:11 desc:Unknown sp. BPD1	99.76
BX470248.1	Tohaama.gbk		27283	28110		Mobile element protein	desc:Bordetella pertussis TohamaI transl_table:11	CP017405.1	J448.gbk		1323058	1324008		hypothetical protein	desc:Bordetella pertussis J448 transl_table:11	99.76
BX470248.1	Tohaama.gbk		27283	28110		Mobile element protein	desc:Bordetella pertussis TohamaI transl_table:11	CP017402.1	J445.gbk		1516850	1517800		hypothetical protein	transl_table:11 desc:Bordetella pertussis J445	99.76
BX470248.1	Tohaama.gbk		27283	28110		Mobile element protein	desc:Bordetella pertussis TohamaI transl_table:11	CP017404.1	J447.gbk		1181395	1182345		Mobile element protein	desc:Bordetella pertussis J447 transl_table:11	99.88
BX470248.1	Tohaama.gbk		27283	28110		Mobile element protein	desc:Bordetella pertussis TohamaI transl_table:11	CP034182.1	BPD1.gbk		207789	208739		hypothetical protein	desc:Unknown sp. BPD1 transl_table:11	99.88
BX470248.1	Tohaama.gbk		27283	28110		Mobile element protein	desc:Bordetella pertussis TohamaI transl_table:11	CP017405.1	J448.gbk		3865051	3866001		hypothetical protein	desc:Bordetella pertussis J448 transl_table:11	99.88
BX470248.1	Tohaama.gbk		27283	28110		Mobile element protein	desc:Bordetella pertussis TohamaI transl_table:11	CP017405.1	J448.gbk		3148115	3149065		Mobile element protein	transl_table:11 desc:Bordetella pertussis J448	99.76
BX470248.1	Tohaama.gbk		27283	28110		Mobile element protein	desc:Bordetella pertussis TohamaI transl_table:11	CP034101.1	BPD2.gbk		2672137	2673087		Mobile element protein	transl_table:11 desc:Bordetella pertussis BPD2	99.88
BX470248.1	Tohaama.gbk		27283	28110		Mobile element protein	desc:Bordetella pertussis TohamaI transl_table:11	CP017404.1	J447.gbk		820058	821008		hypothetical protein	desc:Bordetella pertussis J447 transl_table:11	99.76
BX470248.1	Tohaama.gbk		27283	28110		Mobile element protein	desc:Bordetella pertussis TohamaI transl_table:11	CP034101.1	BPD2.gbk		2850045	2850992		Mobile element protein	desc:Bordetella pertussis BPD2 transl_table:11	99.52
BX470248.1	Tohaama.gbk		27283	28110		Mobile element protein	desc:Bordetella pertussis TohamaI transl_table:11	CP034182.1	BPD1.gbk		2927951	2929237		BUG/TctC family periplasmic protein	transl_table:11 desc:Unknown sp. BPD1	99.76
BX470248.1	Tohaama.gbk		27283	28110		Mobile element protein	desc:Bordetella pertussis TohamaI transl_table:11	CP017405.1	J448.gbk		1648550	1649500		Phenylacetate-CoA oxygenase/reductase, PaaK subunit	desc:Bordetella pertussis J448 transl_table:11	99.76
BX470248.1	Tohaama.gbk		27283	28110		Mobile element protein	desc:Bordetella pertussis TohamaI transl_table:11	CP017402.1	J445.gbk		1555398	1556348		Mobile element protein	transl_table:11 desc:Bordetella pertussis J445	99.76
BX470248.1	Tohaama.gbk		27283	28110		Mobile element protein	desc:Bordetella pertussis TohamaI transl_table:11	CP017405.1	J448.gbk		226552	227502		hypothetical protein	desc:Bordetella pertussis J448 transl_table:11	99.76
BX470248.1	Tohaama.gbk		27283	28110		Mobile element protein	desc:Bordetella pertussis TohamaI transl_table:11	CP017404.1	J447.gbk		2221379	2222329		Mobile element protein	desc:Bordetella pertussis J447 transl_table:11	99.64
BX470248.1	Tohaama.gbk		27283	28110		Mobile element protein	desc:Bordetella pertussis TohamaI transl_table:11	CP034182.1	BPD1.gbk		3196145	3197095		Mobile element protein	desc:Unknown sp. BPD1 transl_table:11	99.76
BX470248.1	Tohaama.gbk		27283	28110		Mobile element protein	desc:Bordetella pertussis TohamaI transl_table:11	CP017402.1	J445.gbk		1759996	1760946		Mobile element protein	transl_table:11 desc:Bordetella pertussis J445	99.76
BX470248.1	Tohaama.gbk		27283	28110		Mobile element protein	desc:Bordetella pertussis TohamaI transl_table:11	CP017404.1	J447.gbk		2876670	2877620		hypothetical protein	desc:Bordetella pertussis J447 transl_table:11	99.52
BX470248.1	Tohaama.gbk		27283	28110		Mobile element protein	desc:Bordetella pertussis TohamaI transl_table:11	CP034182.1	BPD1.gbk		526986	527936		hypothetical protein	desc:Unknown sp. BPD1 transl_table:11	99.76
BX470248.1	Tohaama.gbk		27283	28110		Mobile element protein	desc:Bordetella pertussis TohamaI transl_table:11	CP034101.1	BPD2.gbk		766442	767392		Mobile element protein	desc:Bordetella pertussis BPD2 transl_table:11	99.88
BX470248.1	Tohaama.gbk		27283	28110		Mobile element protein	desc:Bordetella pertussis TohamaI transl_table:11	CP017405.1	J448.gbk		4104830	4105780		Mobile element protein	transl_table:11 desc:Bordetella pertussis J448	99.88
BX470248.1	Tohaama.gbk		27283	28110		Mobile element protein	desc:Bordetella pertussis TohamaI transl_table:11	CP017405.1	J448.gbk		3005660	3006610		hypothetical protein	desc:Bordetella pertussis J448 transl_table:11	99.52
BX470248.1	Tohaama.gbk		27283	28110		Mobile element protein	desc:Bordetella pertussis TohamaI transl_table:11	CP017405.1	J448.gbk		3188848	3189798		Mobile element protein	transl_table:11 desc:Bordetella pertussis J448	99.88
BX470248.1	Tohaama.gbk		27283	28110		Mobile element protein	desc:Bordetella pertussis TohamaI transl_table:11	CP017404.1	J447.gbk		451610	452560		hypothetical protein	transl_table:11 desc:Bordetella pertussis J447	99.88
BX470248.1	Tohaama.gbk		27283	28110		Mobile element protein	desc:Bordetella pertussis TohamaI transl_table:11	CP034101.1	BPD2.gbk		76054	76581		Phenylacetate-CoA oxygenase/reductase, PaaK subunit	transl_table:11 desc:Bordetella pertussis BPD2	100
BX470248.1	Tohaama.gbk		27283	28110		Mobile element protein	desc:Bordetella pertussis TohamaI transl_table:11	CP017405.1	J448.gbk		2239415	2240365		Mobile element protein	transl_table:11 desc:Bordetella pertussis J448	99.64
BX470248.1	Tohaama.gbk		27283	28110		Mobile element protein	desc:Bordetella pertussis TohamaI transl_table:11	CP034182.1	BPD1.gbk		2503935	2504885		hypothetical protein	transl_table:11 desc:Unknown sp. BPD1	99.76
BX470248.1	Tohaama.gbk		27283	28110		Mobile element protein	desc:Bordetella pertussis TohamaI transl_table:11	CP017402.1	J445.gbk		3337503	3338453		Mobile element protein	transl_table:11 desc:Bordetella pertussis J445	99.88
BX470248.1	Tohaama.gbk		27283	28110		Mobile element protein	desc:Bordetella pertussis TohamaI transl_table:11	CP034182.1	BPD1.gbk		497154	498104		hypothetical protein	desc:Unknown sp. BPD1 transl_table:11	99.76
BX470248.1	Tohaama.gbk		27283	28110		Mobile element protein	desc:Bordetella pertussis TohamaI transl_table:11	CP017405.1	J448.gbk		2188695	2189645		Mobile element protein	transl_table:11 desc:Bordetella pertussis J448	99.76
BX470248.1	Tohaama.gbk		27283	28110		Mobile element protein	desc:Bordetella pertussis TohamaI transl_table:11	CP017403.1	J446.gbk		1618062	1619012		Mobile element protein	desc:Bordetella pertussis J446 transl_table:11	99.52
BX470248.1	Tohaama.gbk		27283	28110		Mobile element protein	desc:Bordetella pertussis TohamaI transl_table:11	CP034101.1	BPD2.gbk		3501276	3502226		Mobile element protein	desc:Bordetella pertussis BPD2 transl_table:11	99.76
BX470248.1	Tohaama.gbk		27283	28110		Mobile element protein	desc:Bordetella pertussis TohamaI transl_table:11	CP034182.1	BPD1.gbk		2995697	2996647		hypothetical protein	desc:Unknown sp. BPD1 transl_table:11	99.88
BX470248.1	Tohaama.gbk		27283	28110		Mobile element protein	desc:Bordetella pertussis TohamaI transl_table:11	CP017405.1	J448.gbk		3278025	3278975		Mobile element protein	transl_table:11 desc:Bordetella pertussis J448	99.88
BX470248.1	Tohaama.gbk		27283	28110		Mobile element protein	desc:Bordetella pertussis TohamaI transl_table:11	CP017405.1	J448.gbk		2017991	2018941		hypothetical protein	desc:Bordetella pertussis J448 transl_table:11	99.76
BX470248.1	Tohaama.gbk		27283	28110		Mobile element protein	desc:Bordetella pertussis TohamaI transl_table:11	CP017404.1	J447.gbk		3430197	3431147		hypothetical protein	transl_table:11 desc:Bordetella pertussis J447	99.76
BX470248.1	Tohaama.gbk		27283	28110		Mobile element protein	desc:Bordetella pertussis TohamaI transl_table:11	CP034182.1	BPD1.gbk		2307988	2308938		hypothetical protein	transl_table:11 desc:Unknown sp. BPD1	99.76
BX470248.1	Tohaama.gbk		27283	28110		Mobile element protein	desc:Bordetella pertussis TohamaI transl_table:11	CP034101.1	BPD2.gbk		2679341	2680291		Mobile element protein	desc:Bordetella pertussis BPD2 transl_table:11	99.64
BX470248.1	Tohaama.gbk		27283	28110		Mobile element protein	desc:Bordetella pertussis TohamaI transl_table:11	CP017404.1	J447.gbk		1452033	1452983		Mobile element protein	transl_table:11 desc:Bordetella pertussis J447	99.88
BX470248.1	Tohaama.gbk		27283	28110		Mobile element protein	desc:Bordetella pertussis TohamaI transl_table:11	CP017403.1	J446.gbk		473714	474664		hypothetical protein	transl_table:11 desc:Bordetella pertussis J446	99.76
BX470248.1	Tohaama.gbk		27283	28110		Mobile element protein	desc:Bordetella pertussis TohamaI transl_table:11	CP017405.1	J448.gbk		51191	52141		Mobile element protein	desc:Bordetella pertussis J448 transl_table:11	99.88
BX470248.1	Tohaama.gbk		27283	28110		Mobile element protein	desc:Bordetella pertussis TohamaI transl_table:11	CP034182.1	BPD1.gbk		2599968	2600918		Mobile element protein	transl_table:11 desc:Unknown sp. BPD1	99.52
BX470248.1	Tohaama.gbk		27283	28110		Mobile element protein	desc:Bordetella pertussis TohamaI transl_table:11	CP017405.1	J448.gbk		3303353	3303880		Phenylacetate-CoA oxygenase/reductase, PaaK subunit	desc:Bordetella pertussis J448 transl_table:11	99.81
BX470248.1	Tohaama.gbk		27283	28110		Mobile element protein	desc:Bordetella pertussis TohamaI transl_table:11	CP034101.1	BPD2.gbk		3633107	3634057		Mobile element protein	transl_table:11 desc:Bordetella pertussis BPD2	99.88
BX470248.1	Tohaama.gbk		27283	28110		Mobile element protein	desc:Bordetella pertussis TohamaI transl_table:11	CP034101.1	BPD2.gbk		259000	259950		hypothetical protein	transl_table:11 desc:Bordetella pertussis BPD2	99.76
BX470248.1	Tohaama.gbk		27283	28110		Mobile element protein	desc:Bordetella pertussis TohamaI transl_table:11	CP034101.1	BPD2.gbk		334147	335097		Mobile element protein	transl_table:11 desc:Bordetella pertussis BPD2	99.88
BX470248.1	Tohaama.gbk		27283	28110		Mobile element protein	desc:Bordetella pertussis TohamaI transl_table:11	CP034101.1	BPD2.gbk		427244	428194		hypothetical protein	transl_table:11 desc:Bordetella pertussis BPD2	99.88
BX470248.1	Tohaama.gbk		27283	28110		Mobile element protein	desc:Bordetella pertussis TohamaI transl_table:11	CP017403.1	J446.gbk		1185819	1186769		hypothetical protein	desc:Bordetella pertussis J446 transl_table:11	99.76
BX470248.1	Tohaama.gbk		27283	28110		Mobile element protein	desc:Bordetella pertussis TohamaI transl_table:11	CP017402.1	J445.gbk		3727965	3728915		hypothetical protein	desc:Bordetella pertussis J445 transl_table:11	99.88
BX470248.1	Tohaama.gbk		27283	28110		Mobile element protein	desc:Bordetella pertussis TohamaI transl_table:11	CP017403.1	J446.gbk		389624	390574		Mobile element protein	desc:Bordetella pertussis J446 transl_table:11	99.88
BX470248.1	Tohaama.gbk		27283	28110		Mobile element protein	desc:Bordetella pertussis TohamaI transl_table:11	CP034101.1	BPD2.gbk		341614	342141		Phenylacetate-CoA oxygenase/reductase, PaaK subunit	transl_table:11 desc:Bordetella pertussis BPD2	100
BX470248.1	Tohaama.gbk		27283	28110		Mobile element protein	desc:Bordetella pertussis TohamaI transl_table:11	CP017404.1	J447.gbk		1889010	1889960		hypothetical protein	transl_table:11 desc:Bordetella pertussis J447	99.76
BX470248.1	Tohaama.gbk		27283	28110		Mobile element protein	desc:Bordetella pertussis TohamaI transl_table:11	CP017402.1	J445.gbk		1095999	1096949		Mobile element protein	desc:Bordetella pertussis J445 transl_table:11	99.52
BX470248.1	Tohaama.gbk		27283	28110		Mobile element protein	desc:Bordetella pertussis TohamaI transl_table:11	CP034101.1	BPD2.gbk		2537387	2538337		Transposase	transl_table:11 desc:Bordetella pertussis BPD2	99.76
BX470248.1	Tohaama.gbk		27283	28110		Mobile element protein	desc:Bordetella pertussis TohamaI transl_table:11	CP017402.1	J445.gbk		2111486	2112436		hypothetical protein	desc:Bordetella pertussis J445 transl_table:11	99.76
BX470248.1	Tohaama.gbk		27283	28110		Mobile element protein	desc:Bordetella pertussis TohamaI transl_table:11	CP017403.1	J446.gbk		472665	473615		Mobile element protein	transl_table:11 desc:Bordetella pertussis J446	99.88
BX470248.1	Tohaama.gbk		27283	28110		Mobile element protein	desc:Bordetella pertussis TohamaI transl_table:11	CP017403.1	J446.gbk		2029937	2030887		Mobile element protein	desc:Bordetella pertussis J446 transl_table:11	99.88
BX470248.1	Tohaama.gbk		27283	28110		Mobile element protein	desc:Bordetella pertussis TohamaI transl_table:11	CP017403.1	J446.gbk		3900066	3901016		hypothetical protein	transl_table:11 desc:Bordetella pertussis J446	99.76
BX470248.1	Tohaama.gbk		27283	28110		Mobile element protein	desc:Bordetella pertussis TohamaI transl_table:11	CP017403.1	J446.gbk		3351596	3352405		hypothetical protein	desc:Bordetella pertussis J446 transl_table:11	100
BX470248.1	Tohaama.gbk		27283	28110		Mobile element protein	desc:Bordetella pertussis TohamaI transl_table:11	CP017405.1	J448.gbk		108477	109427		hypothetical protein	transl_table:11 desc:Bordetella pertussis J448	99.76
BX470248.1	Tohaama.gbk		27283	28110		Mobile element protein	desc:Bordetella pertussis TohamaI transl_table:11	CP034101.1	BPD2.gbk		2186762	2187712		hypothetical protein	transl_table:11 desc:Bordetella pertussis BPD2	99.64
BX470248.1	Tohaama.gbk		27283	28110		Mobile element protein	desc:Bordetella pertussis TohamaI transl_table:11	CP017403.1	J446.gbk		628243	629193		Mobile element protein	desc:Bordetella pertussis J446 transl_table:11	99.88
BX470248.1	Tohaama.gbk		27283	28110		Mobile element protein	desc:Bordetella pertussis TohamaI transl_table:11	CP017402.1	J445.gbk		3741154	3742104		hypothetical protein	desc:Bordetella pertussis J445 transl_table:11	99.76
BX470248.1	Tohaama.gbk		27283	28110		Mobile element protein	desc:Bordetella pertussis TohamaI transl_table:11	CP017405.1	J448.gbk		2727934	2728884		Mobile element protein	desc:Bordetella pertussis J448 transl_table:11	99.88
BX470248.1	Tohaama.gbk		27283	28110		Mobile element protein	desc:Bordetella pertussis TohamaI transl_table:11	CP017405.1	J448.gbk		669317	670267		Phenylacetate-CoA oxygenase/reductase, PaaK subunit	transl_table:11 desc:Bordetella pertussis J448	99.76
BX470248.1	Tohaama.gbk		27283	28110		Mobile element protein	desc:Bordetella pertussis TohamaI transl_table:11	CP017405.1	J448.gbk		2682925	2683875		hypothetical protein	desc:Bordetella pertussis J448 transl_table:11	99.64
BX470248.1	Tohaama.gbk		27283	28110		Mobile element protein	desc:Bordetella pertussis TohamaI transl_table:11	CP017403.1	J446.gbk		415177	416127		Mobile element protein	desc:Bordetella pertussis J446 transl_table:11	99.88
BX470248.1	Tohaama.gbk		27283	28110		Mobile element protein	desc:Bordetella pertussis TohamaI transl_table:11	CP034101.1	BPD2.gbk		3872150	3873100		hypothetical protein	desc:Bordetella pertussis BPD2 transl_table:11	99.76
BX470248.1	Tohaama.gbk		27283	28110		Mobile element protein	desc:Bordetella pertussis TohamaI transl_table:11	CP017403.1	J446.gbk		924245	925195		Mobile element protein	transl_table:11 desc:Bordetella pertussis J446	99.88
BX470248.1	Tohaama.gbk		27283	28110		Mobile element protein	desc:Bordetella pertussis TohamaI transl_table:11	CP017404.1	J447.gbk		1581011	1581961		Mobile element protein	transl_table:11 desc:Bordetella pertussis J447	99.88
BX470248.1	Tohaama.gbk		27283	28110		Mobile element protein	desc:Bordetella pertussis TohamaI transl_table:11	CP017404.1	J447.gbk		108477	109427		hypothetical protein	transl_table:11 desc:Bordetella pertussis J447	99.76
BX470248.1	Tohaama.gbk		27283	28110		Mobile element protein	desc:Bordetella pertussis TohamaI transl_table:11	CP034182.1	BPD1.gbk		2105977	2106927		hypothetical protein	desc:Unknown sp. BPD1 transl_table:11	99.76
BX470248.1	Tohaama.gbk		27283	28110		Mobile element protein	desc:Bordetella pertussis TohamaI transl_table:11	CP017404.1	J447.gbk		478317	479267		Mobile element protein	transl_table:11 desc:Bordetella pertussis J447	99.88
BX470248.1	Tohaama.gbk		27283	28110		Mobile element protein	desc:Bordetella pertussis TohamaI transl_table:11	CP034182.1	BPD1.gbk		2244066	2245016		hypothetical protein	desc:Unknown sp. BPD1 transl_table:11	99.88
BX470248.1	Tohaama.gbk		27283	28110		Mobile element protein	desc:Bordetella pertussis TohamaI transl_table:11	CP034101.1	BPD2.gbk		3857050	3858000		Mobile element protein	transl_table:11 desc:Bordetella pertussis BPD2	99.88
BX470248.1	Tohaama.gbk		27283	28110		Mobile element protein	desc:Bordetella pertussis TohamaI transl_table:11	CP017403.1	J446.gbk		34626	35576		Mobile element protein	transl_table:11 desc:Bordetella pertussis J446	99.88
BX470248.1	Tohaama.gbk		27283	28110		Mobile element protein	desc:Bordetella pertussis TohamaI transl_table:11	CP017404.1	J447.gbk		1966719	1967669		hypothetical protein	desc:Bordetella pertussis J447 transl_table:11	99.76
BX470248.1	Tohaama.gbk		27283	28110		Mobile element protein	desc:Bordetella pertussis TohamaI transl_table:11	CP017403.1	J446.gbk		816556	817506		hypothetical protein	desc:Bordetella pertussis J446 transl_table:11	99.76
BX470248.1	Tohaama.gbk		27283	28110		Mobile element protein	desc:Bordetella pertussis TohamaI transl_table:11	CP017404.1	J447.gbk		1101066	1102016		hypothetical protein	transl_table:11 desc:Bordetella pertussis J447	99.64
BX470248.1	Tohaama.gbk		27283	28110		Mobile element protein	desc:Bordetella pertussis TohamaI transl_table:11	CP017404.1	J447.gbk		2836953	2837903		Mobile element protein	desc:Bordetella pertussis J447 transl_table:11	99.76
BX470248.1	Tohaama.gbk		27283	28110		Mobile element protein	desc:Bordetella pertussis TohamaI transl_table:11	CP034101.1	BPD2.gbk		627355	628305		Mobile element protein	desc:Bordetella pertussis BPD2 transl_table:11	99.88
BX470248.1	Tohaama.gbk		27283	28110		Mobile element protein	desc:Bordetella pertussis TohamaI transl_table:11	CP034182.1	BPD1.gbk		1036851	1037801		Mobile element protein	transl_table:11 desc:Unknown sp. BPD1	99.76
BX470248.1	Tohaama.gbk		27283	28110		Mobile element protein	desc:Bordetella pertussis TohamaI transl_table:11	CP017403.1	J446.gbk		2110071	2111021		hypothetical protein	desc:Bordetella pertussis J446 transl_table:11	99.76
BX470248.1	Tohaama.gbk		27283	28110		Mobile element protein	desc:Bordetella pertussis TohamaI transl_table:11	CP017402.1	J445.gbk		45762	46712		Phenylacetate-CoA oxygenase/reductase, PaaK subunit	transl_table:11 desc:Bordetella pertussis J445	99.88
BX470248.1	Tohaama.gbk		27283	28110		Mobile element protein	desc:Bordetella pertussis TohamaI transl_table:11	CP017403.1	J446.gbk		3810301	3811251		hypothetical protein	transl_table:11 desc:Bordetella pertussis J446	99.76
BX470248.1	Tohaama.gbk		27283	28110		Mobile element protein	desc:Bordetella pertussis TohamaI transl_table:11	CP017402.1	J445.gbk		1971043	1971906		Transposase	desc:Bordetella pertussis J445 transl_table:11	99.86
BX470248.1	Tohaama.gbk		27283	28110		Mobile element protein	desc:Bordetella pertussis TohamaI transl_table:11	CP034182.1	BPD1.gbk		1396020	1396970		hypothetical protein	transl_table:11 desc:Unknown sp. BPD1	99.64
BX470248.1	Tohaama.gbk		27283	28110		Mobile element protein	desc:Bordetella pertussis TohamaI transl_table:11	CP034182.1	BPD1.gbk		1020646	1021596		hypothetical protein	desc:Unknown sp. BPD1 transl_table:11	99.64
BX470248.1	Tohaama.gbk		27283	28110		Mobile element protein	desc:Bordetella pertussis TohamaI transl_table:11	CP017404.1	J447.gbk		3575856	3576806		hypothetical protein	transl_table:11 desc:Bordetella pertussis J447	99.76
BX470248.1	Tohaama.gbk		27283	28110		Mobile element protein	desc:Bordetella pertussis TohamaI transl_table:11	CP034182.1	BPD1.gbk		60960	61910		hypothetical protein	desc:Unknown sp. BPD1 transl_table:11	99.88
BX470248.1	Tohaama.gbk		27283	28110		Mobile element protein	desc:Bordetella pertussis TohamaI transl_table:11	CP034101.1	BPD2.gbk		3926159	3927397		Transposase	transl_table:11 desc:Bordetella pertussis BPD2	99.88
BX470248.1	Tohaama.gbk		27283	28110		Mobile element protein	desc:Bordetella pertussis TohamaI transl_table:11	CP017405.1	J448.gbk		3139139	3140089		hypothetical protein	transl_table:11 desc:Bordetella pertussis J448	99.76
BX470248.1	Tohaama.gbk		27283	28110		Mobile element protein	desc:Bordetella pertussis TohamaI transl_table:11	CP034182.1	BPD1.gbk		615219	615569		hypothetical protein	transl_table:11 desc:Unknown sp. BPD1	99.72
BX470248.1	Tohaama.gbk		27283	28110		Mobile element protein	desc:Bordetella pertussis TohamaI transl_table:11	CP034101.1	BPD2.gbk		1181987	1182682		Transposase	desc:Bordetella pertussis BPD2 transl_table:11	99.65
BX470248.1	Tohaama.gbk		27283	28110		Mobile element protein	desc:Bordetella pertussis TohamaI transl_table:11	CP017404.1	J447.gbk		3736062	3737012		hypothetical protein	desc:Bordetella pertussis J447 transl_table:11	99.88
BX470248.1	Tohaama.gbk		27283	28110		Mobile element protein	desc:Bordetella pertussis TohamaI transl_table:11	CP017402.1	J445.gbk		1113253	1114203		Mobile element protein	desc:Bordetella pertussis J445 transl_table:11	99.76
BX470248.1	Tohaama.gbk		27283	28110		Mobile element protein	desc:Bordetella pertussis TohamaI transl_table:11	CP017404.1	J447.gbk		70135	71085		hypothetical protein	desc:Bordetella pertussis J447 transl_table:11	99.76
BX470248.1	Tohaama.gbk		27283	28110		Mobile element protein	desc:Bordetella pertussis TohamaI transl_table:11	CP017402.1	J445.gbk		2948631	2949581		Mobile element protein	desc:Bordetella pertussis J445 transl_table:11	99.64
BX470248.1	Tohaama.gbk		27283	28110		Mobile element protein	desc:Bordetella pertussis TohamaI transl_table:11	CP017404.1	J447.gbk		3883618	3884145		Phenylacetate-CoA oxygenase/reductase, PaaK subunit	transl_table:11 desc:Bordetella pertussis J447	99.81
BX470248.1	Tohaama.gbk		27283	28110		Mobile element protein	desc:Bordetella pertussis TohamaI transl_table:11	CP017403.1	J446.gbk		3429509	3430459		hypothetical protein	desc:Bordetella pertussis J446 transl_table:11	99.88
BX470248.1	Tohaama.gbk		27283	28110		Mobile element protein	desc:Bordetella pertussis TohamaI transl_table:11	CP017402.1	J445.gbk		4103637	4104587		Mobile element protein	transl_table:11 desc:Bordetella pertussis J445	99.76
BX470248.1	Tohaama.gbk		27283	28110		Mobile element protein	desc:Bordetella pertussis TohamaI transl_table:11	CP017404.1	J447.gbk		235433	236383		Mobile element protein	transl_table:11 desc:Bordetella pertussis J447	99.88
BX470248.1	Tohaama.gbk		27283	28110		Mobile element protein	desc:Bordetella pertussis TohamaI transl_table:11	CP017403.1	J446.gbk		1575918	1576445		Phenylacetate-CoA oxygenase/reductase, PaaK subunit	transl_table:11 desc:Bordetella pertussis J446	100
BX470248.1	Tohaama.gbk		27283	28110		Mobile element protein	desc:Bordetella pertussis TohamaI transl_table:11	CP034182.1	BPD1.gbk		1906787	1907737		hypothetical protein	transl_table:11 desc:Unknown sp. BPD1	99.88
BX470248.1	Tohaama.gbk		27283	28110		Mobile element protein	desc:Bordetella pertussis TohamaI transl_table:11	CP034101.1	BPD2.gbk		3174219	3175169		hypothetical protein	transl_table:11 desc:Bordetella pertussis BPD2	99.64
BX470248.1	Tohaama.gbk		27283	28110		Mobile element protein	desc:Bordetella pertussis TohamaI transl_table:11	CP034101.1	BPD2.gbk		3227791	3228417		Mobile element protein	transl_table:11 desc:Bordetella pertussis BPD2	99.8
BX470248.1	Tohaama.gbk		27283	28110		Mobile element protein	desc:Bordetella pertussis TohamaI transl_table:11	CP017405.1	J448.gbk		357017	357967		Mobile element protein	desc:Bordetella pertussis J448 transl_table:11	99.88
BX470248.1	Tohaama.gbk		27283	28110		Mobile element protein	desc:Bordetella pertussis TohamaI transl_table:11	CP034101.1	BPD2.gbk		1467895	1468422		Phenylacetate-CoA oxygenase/reductase, PaaK subunit	desc:Bordetella pertussis BPD2 transl_table:11	100
BX470248.1	Tohaama.gbk		27283	28110		Mobile element protein	desc:Bordetella pertussis TohamaI transl_table:11	CP017404.1	J447.gbk		4185096	4186046		Mobile element protein	transl_table:11 desc:Bordetella pertussis J447	99.76
BX470248.1	Tohaama.gbk		27283	28110		Mobile element protein	desc:Bordetella pertussis TohamaI transl_table:11	CP034182.1	BPD1.gbk		1317252	1318202		hypothetical protein	desc:Unknown sp. BPD1 transl_table:11	99.88
BX470248.1	Tohaama.gbk		27283	28110		Mobile element protein	desc:Bordetella pertussis TohamaI transl_table:11	CP034182.1	BPD1.gbk		2952385	2953335		hypothetical protein	desc:Unknown sp. BPD1 transl_table:11	99.88
BX470248.1	Tohaama.gbk		27283	28110		Mobile element protein	desc:Bordetella pertussis TohamaI transl_table:11	CP034101.1	BPD2.gbk		3103660	3104610		hypothetical protein	desc:Bordetella pertussis BPD2 transl_table:11	99.76
BX470248.1	Tohaama.gbk		27283	28110		Mobile element protein	desc:Bordetella pertussis TohamaI transl_table:11	CP017405.1	J448.gbk		1202057	1203007		hypothetical protein	transl_table:11 desc:Bordetella pertussis J448	99.76
BX470248.1	Tohaama.gbk		27283	28110		Mobile element protein	desc:Bordetella pertussis TohamaI transl_table:11	CP017404.1	J447.gbk		2010296	2010736		Mobile element protein	transl_table:11 desc:Bordetella pertussis J447	99.55
BX470248.1	Tohaama.gbk		27283	28110		Mobile element protein	desc:Bordetella pertussis TohamaI transl_table:11	CP017404.1	J447.gbk		3136187	3137137		Mobile element protein	desc:Bordetella pertussis J447 transl_table:11	99.64
BX470248.1	Tohaama.gbk		27283	28110		Mobile element protein	desc:Bordetella pertussis TohamaI transl_table:11	CP017403.1	J446.gbk		2696939	2697889		hypothetical protein	transl_table:11 desc:Bordetella pertussis J446	99.76
BX470248.1	Tohaama.gbk		27283	28110		Mobile element protein	desc:Bordetella pertussis TohamaI transl_table:11	CP034182.1	BPD1.gbk		779797	780747		Mobile element protein	transl_table:11 desc:Unknown sp. BPD1	99.76
BX470248.1	Tohaama.gbk		27283	28110		Mobile element protein	desc:Bordetella pertussis TohamaI transl_table:11	CP017404.1	J447.gbk		3666193	3667143		Mobile element protein	transl_table:11 desc:Bordetella pertussis J447	99.64
BX470248.1	Tohaama.gbk		27283	28110		Mobile element protein	desc:Bordetella pertussis TohamaI transl_table:11	CP034182.1	BPD1.gbk		2913628	2914578		Mobile element protein	transl_table:11 desc:Unknown sp. BPD1	99.75
BX470248.1	Tohaama.gbk		27283	28110		Mobile element protein	desc:Bordetella pertussis TohamaI transl_table:11	CP017405.1	J448.gbk		4361049	4361999		Mobile element protein	transl_table:11 desc:Bordetella pertussis J448	99.76
BX470248.1	Tohaama.gbk		27283	28110		Mobile element protein	desc:Bordetella pertussis TohamaI transl_table:11	CP017404.1	J447.gbk		357015	357965		Mobile element protein	transl_table:11 desc:Bordetella pertussis J447	99.88
BX470248.1	Tohaama.gbk		27283	28110		Mobile element protein	desc:Bordetella pertussis TohamaI transl_table:11	CP017404.1	J447.gbk		304167	305117		Transposase	desc:Bordetella pertussis J447 transl_table:11	99.88
BX470248.1	Tohaama.gbk		27283	28110		Mobile element protein	desc:Bordetella pertussis TohamaI transl_table:11	CP017404.1	J447.gbk		207732	208682		hypothetical protein	transl_table:11 desc:Bordetella pertussis J447	99.76
BX470248.1	Tohaama.gbk		27283	28110		Mobile element protein	desc:Bordetella pertussis TohamaI transl_table:11	CP034182.1	BPD1.gbk		2033429	2034379		hypothetical protein	transl_table:11 desc:Unknown sp. BPD1	100
BX470248.1	Tohaama.gbk		27283	28110		Mobile element protein	desc:Bordetella pertussis TohamaI transl_table:11	CP034101.1	BPD2.gbk		1411264	1412214		hypothetical protein	transl_table:11 desc:Bordetella pertussis BPD2	99.76
BX470248.1	Tohaama.gbk		27283	28110		Mobile element protein	desc:Bordetella pertussis TohamaI transl_table:11	CP034101.1	BPD2.gbk		3544990	3545940		hypothetical protein	transl_table:11 desc:Bordetella pertussis BPD2	99.76
BX470248.1	Tohaama.gbk		27283	28110		Mobile element protein	desc:Bordetella pertussis TohamaI transl_table:11	CP034182.1	BPD1.gbk		2144213	2145163		hypothetical protein	transl_table:11 desc:Unknown sp. BPD1	99.64
BX470248.1	Tohaama.gbk		27283	28110		Mobile element protein	desc:Bordetella pertussis TohamaI transl_table:11	CP034101.1	BPD2.gbk		1737937	1738377		Mobile element protein	desc:Bordetella pertussis BPD2 transl_table:11	99.09
BX470248.1	Tohaama.gbk		27283	28110		Mobile element protein	desc:Bordetella pertussis TohamaI transl_table:11	CP017404.1	J447.gbk		693616	694566		hypothetical protein	transl_table:11 desc:Bordetella pertussis J447	99.76
BX470248.1	Tohaama.gbk		27283	28110		Mobile element protein	desc:Bordetella pertussis TohamaI transl_table:11	CP017402.1	J445.gbk		2120982	2121932		Mobile element protein	transl_table:11 desc:Bordetella pertussis J445	99.88
BX470248.1	Tohaama.gbk		27283	28110		Mobile element protein	desc:Bordetella pertussis TohamaI transl_table:11	CP017402.1	J445.gbk		2775343	2776293		Mobile element protein	desc:Bordetella pertussis J445 transl_table:11	99.64
BX470248.1	Tohaama.gbk		27283	28110		Mobile element protein	desc:Bordetella pertussis TohamaI transl_table:11	CP017405.1	J448.gbk		3010722	3011672		hypothetical protein	transl_table:11 desc:Bordetella pertussis J448	99.64
BX470248.1	Tohaama.gbk		27283	28110		Mobile element protein	desc:Bordetella pertussis TohamaI transl_table:11	CP017402.1	J445.gbk		2908223	2909173		Phenylacetate-CoA oxygenase/reductase, PaaK subunit	desc:Bordetella pertussis J445 transl_table:11	99.76
BX470248.1	Tohaama.gbk		27283	28110		Mobile element protein	desc:Bordetella pertussis TohamaI transl_table:11	CP017405.1	J448.gbk		868131	869081		hypothetical protein	transl_table:11 desc:Bordetella pertussis J448	99.76
BX470248.1	Tohaama.gbk		27283	28110		Mobile element protein	desc:Bordetella pertussis TohamaI transl_table:11	CP017405.1	J448.gbk		2424297	2425247		Mobile element protein	desc:Bordetella pertussis J448 transl_table:11	99.88
BX470248.1	Tohaama.gbk		27283	28110		Mobile element protein	desc:Bordetella pertussis TohamaI transl_table:11	CP017405.1	J448.gbk		3591770	3592720		Mobile element protein	transl_table:11 desc:Bordetella pertussis J448	99.88
BX470248.1	Tohaama.gbk		27283	28110		Mobile element protein	desc:Bordetella pertussis TohamaI transl_table:11	CP017403.1	J446.gbk		621199	621726		Phenylacetate-CoA oxygenase/reductase, PaaK subunit	desc:Bordetella pertussis J446 transl_table:11	100
BX470248.1	Tohaama.gbk		27283	28110		Mobile element protein	desc:Bordetella pertussis TohamaI transl_table:11	CP017404.1	J447.gbk		3441075	3442025		Mobile element protein	transl_table:11 desc:Bordetella pertussis J447	99.88
BX470248.1	Tohaama.gbk		27283	28110		Mobile element protein	desc:Bordetella pertussis TohamaI transl_table:11	CP034101.1	BPD2.gbk		501576	502526		Mobile element protein	transl_table:11 desc:Bordetella pertussis BPD2	99.88
BX470248.1	Tohaama.gbk		27283	28110		Mobile element protein	desc:Bordetella pertussis TohamaI transl_table:11	CP017402.1	J445.gbk		468015	468965		hypothetical protein	transl_table:11 desc:Bordetella pertussis J445	99.76
BX470248.1	Tohaama.gbk		27283	28110		Mobile element protein	desc:Bordetella pertussis TohamaI transl_table:11	CP017404.1	J447.gbk		3019125	3020075		Mobile element protein	desc:Bordetella pertussis J447 transl_table:11	99.76
BX470248.1	Tohaama.gbk		27283	28110		Mobile element protein	desc:Bordetella pertussis TohamaI transl_table:11	CP034101.1	BPD2.gbk		3977814	3978764		Phenylacetate-CoA oxygenase/reductase, PaaK subunit	desc:Bordetella pertussis BPD2 transl_table:11	99.88
BX470248.1	Tohaama.gbk		27283	28110		Mobile element protein	desc:Bordetella pertussis TohamaI transl_table:11	CP017403.1	J446.gbk		1924560	1925510		Mobile element protein	desc:Bordetella pertussis J446 transl_table:11	99.64
BX470248.1	Tohaama.gbk		27283	28110		Mobile element protein	desc:Bordetella pertussis TohamaI transl_table:11	CP017405.1	J448.gbk		4065169	4066119		Mobile element protein	desc:Bordetella pertussis J448 transl_table:11	99.76
BX470248.1	Tohaama.gbk		27283	28110		Mobile element protein	desc:Bordetella pertussis TohamaI transl_table:11	CP034182.1	BPD1.gbk		2055627	2056577		hypothetical protein	desc:Unknown sp. BPD1 transl_table:11	99.88
BX470248.1	Tohaama.gbk		27283	28110		Mobile element protein	desc:Bordetella pertussis TohamaI transl_table:11	CP017404.1	J447.gbk		1486396	1487346		Mobile element protein	desc:Bordetella pertussis J447 transl_table:11	99.88
BX470248.1	Tohaama.gbk		27283	28110		Mobile element protein	desc:Bordetella pertussis TohamaI transl_table:11	CP017402.1	J445.gbk		450576	451526		hypothetical protein	desc:Bordetella pertussis J445 transl_table:11	99.88
BX470248.1	Tohaama.gbk		27283	28110		Mobile element protein	desc:Bordetella pertussis TohamaI transl_table:11	CP017402.1	J445.gbk		1199088	1200038		hypothetical protein	transl_table:11 desc:Bordetella pertussis J445	99.76
BX470248.1	Tohaama.gbk		27283	28110		Mobile element protein	desc:Bordetella pertussis TohamaI transl_table:11	CP017403.1	J446.gbk		50142	51092		Mobile element protein	transl_table:11 desc:Bordetella pertussis J446	99.88
BX470248.1	Tohaama.gbk		27283	28110		Mobile element protein	desc:Bordetella pertussis TohamaI transl_table:11	CP034101.1	BPD2.gbk		3398490	3399440		hypothetical protein	transl_table:11 desc:Bordetella pertussis BPD2	99.76
BX470248.1	Tohaama.gbk		27283	28110		Mobile element protein	desc:Bordetella pertussis TohamaI transl_table:11	CP017403.1	J446.gbk		3720161	3721111		Mobile element protein	desc:Bordetella pertussis J446 transl_table:11	99.88
BX470248.1	Tohaama.gbk		27283	28110		Mobile element protein	desc:Bordetella pertussis TohamaI transl_table:11	CP034101.1	BPD2.gbk		1393825	1394775		Mobile element protein	desc:Bordetella pertussis BPD2 transl_table:11	99.88
BX470248.1	Tohaama.gbk		27283	28110		Mobile element protein	desc:Bordetella pertussis TohamaI transl_table:11	CP034101.1	BPD2.gbk		909477	910427		Mobile element protein	desc:Bordetella pertussis BPD2 transl_table:11	99.88
BX470248.1	Tohaama.gbk		27283	28110		Mobile element protein	desc:Bordetella pertussis TohamaI transl_table:11	CP034101.1	BPD2.gbk		1609416	1610366		Mobile element protein	transl_table:11 desc:Bordetella pertussis BPD2	99.52
BX470248.1	Tohaama.gbk		27283	28110		Mobile element protein	desc:Bordetella pertussis TohamaI transl_table:11	CP017402.1	J445.gbk		2892797	2893747		Mobile element protein	desc:Bordetella pertussis J445 transl_table:11	99.76
BX470248.1	Tohaama.gbk		27283	28110		Mobile element protein	desc:Bordetella pertussis TohamaI transl_table:11	CP017404.1	J447.gbk		2153805	2154755		hypothetical protein	desc:Bordetella pertussis J447 transl_table:11	99.76
BX470248.1	Tohaama.gbk		27283	28110		Mobile element protein	desc:Bordetella pertussis TohamaI transl_table:11	CP017402.1	J445.gbk		3595940	3596890		Mobile element protein	desc:Bordetella pertussis J445 transl_table:11	99.88
BX470248.1	Tohaama.gbk		27283	28110		Mobile element protein	desc:Bordetella pertussis TohamaI transl_table:11	CP034182.1	BPD1.gbk		606924	607874		hypothetical protein	desc:Unknown sp. BPD1 transl_table:11	99.88
BX470248.1	Tohaama.gbk		27283	28110		Mobile element protein	desc:Bordetella pertussis TohamaI transl_table:11	CP017403.1	J446.gbk		242896	243846		Mobile element protein	desc:Bordetella pertussis J446 transl_table:11	99.88
BX470248.1	Tohaama.gbk		27283	28110		Mobile element protein	desc:Bordetella pertussis TohamaI transl_table:11	CP034101.1	BPD2.gbk		1508249	1509199		Mobile element protein	transl_table:11 desc:Bordetella pertussis BPD2	99.52
BX470248.1	Tohaama.gbk		27283	28110		Mobile element protein	desc:Bordetella pertussis TohamaI transl_table:11	CP034101.1	BPD2.gbk		1170866	1171816		hypothetical protein	desc:Bordetella pertussis BPD2 transl_table:11	99.76
BX470248.1	Tohaama.gbk		27283	28110		Mobile element protein	desc:Bordetella pertussis TohamaI transl_table:11	CP017404.1	J447.gbk		2399091	2400041		Mobile element protein	transl_table:11 desc:Bordetella pertussis J447	99.88
BX470248.1	Tohaama.gbk		27283	28110		Mobile element protein	desc:Bordetella pertussis TohamaI transl_table:11	CP017402.1	J445.gbk		3976938	3977888		Mobile element protein	desc:Bordetella pertussis J445 transl_table:11	99.76
BX470248.1	Tohaama.gbk		27283	28110		Mobile element protein	desc:Bordetella pertussis TohamaI transl_table:11	CP034101.1	BPD2.gbk		3642072	3643022		Mobile element protein	transl_table:11 desc:Bordetella pertussis BPD2	99.52
BX470248.1	Tohaama.gbk		27283	28110		Mobile element protein	desc:Bordetella pertussis TohamaI transl_table:11	CP034182.1	BPD1.gbk		3285033	3285983		hypothetical protein	transl_table:11 desc:Unknown sp. BPD1	99.88
BX470248.1	Tohaama.gbk		27283	28110		Mobile element protein	desc:Bordetella pertussis TohamaI transl_table:11	CP034101.1	BPD2.gbk		1015533	1016483		hypothetical protein	transl_table:11 desc:Bordetella pertussis BPD2	99.76
BX470248.1	Tohaama.gbk		27283	28110		Mobile element protein	desc:Bordetella pertussis TohamaI transl_table:11	CP034101.1	BPD2.gbk		2471882	2472505		Mobile element protein	transl_table:11 desc:Bordetella pertussis BPD2	99.21
BX470248.1	Tohaama.gbk		27283	28110		Mobile element protein	desc:Bordetella pertussis TohamaI transl_table:11	CP017405.1	J448.gbk		1003624	1004574		Mobile element protein	transl_table:11 desc:Bordetella pertussis J448	99.88
BX470248.1	Tohaama.gbk		27283	28110		Mobile element protein	desc:Bordetella pertussis TohamaI transl_table:11	CP034182.1	BPD1.gbk		550398	551348		hypothetical protein	transl_table:11 desc:Unknown sp. BPD1	99.88
BX470248.1	Tohaama.gbk		27283	28110		Mobile element protein	desc:Bordetella pertussis TohamaI transl_table:11	CP017404.1	J447.gbk		267670	268620		Mobile element protein	transl_table:11 desc:Bordetella pertussis J447	99.88
BX470248.1	Tohaama.gbk		27283	28110		Mobile element protein	desc:Bordetella pertussis TohamaI transl_table:11	CP017403.1	J446.gbk		586937	587887		hypothetical protein	desc:Bordetella pertussis J446 transl_table:11	99.76
BX470248.1	Tohaama.gbk		27283	28110		Mobile element protein	desc:Bordetella pertussis TohamaI transl_table:11	CP017405.1	J448.gbk		2779050	2780000		hypothetical protein	transl_table:11 desc:Bordetella pertussis J448	99.76
BX470248.1	Tohaama.gbk		27283	28110		Mobile element protein	desc:Bordetella pertussis TohamaI transl_table:11	CP034182.1	BPD1.gbk		1231400	1232350		hypothetical protein	transl_table:11 desc:Unknown sp. BPD1	99.64
BX470248.1	Tohaama.gbk		27283	28110		Mobile element protein	desc:Bordetella pertussis TohamaI transl_table:11	CP017403.1	J446.gbk		3968672	3969715		Mobile element protein	transl_table:11 desc:Bordetella pertussis J446	99.76
BX470248.1	Tohaama.gbk		27283	28110		Mobile element protein	desc:Bordetella pertussis TohamaI transl_table:11	CP034101.1	BPD2.gbk		123984	124424		Mobile element protein	transl_table:11 desc:Bordetella pertussis BPD2	99.55
BX470248.1	Tohaama.gbk		27283	28110		Mobile element protein	desc:Bordetella pertussis TohamaI transl_table:11	CP017403.1	J446.gbk		3785248	3786198		Mobile element protein	transl_table:11 desc:Bordetella pertussis J446	99.88
BX470248.1	Tohaama.gbk		27283	28110		Mobile element protein	desc:Bordetella pertussis TohamaI transl_table:11	CP017404.1	J447.gbk		3392416	3393366		hypothetical protein	transl_table:11 desc:Bordetella pertussis J447	99.76
BX470248.1	Tohaama.gbk		27283	28110		Mobile element protein	desc:Bordetella pertussis TohamaI transl_table:11	CP034101.1	BPD2.gbk		3700970	3701920		Mobile element protein	transl_table:11 desc:Bordetella pertussis BPD2	99.64
BX470248.1	Tohaama.gbk		27283	28110		Mobile element protein	desc:Bordetella pertussis TohamaI transl_table:11	CP017405.1	J448.gbk		3771955	3772905		Mobile element protein	desc:Bordetella pertussis J448 transl_table:11	99.88
BX470248.1	Tohaama.gbk		27283	28110		Mobile element protein	desc:Bordetella pertussis TohamaI transl_table:11	CP034182.1	BPD1.gbk		3743633	3744583		Mobile element protein	transl_table:11 desc:Unknown sp. BPD1	99.76
BX470248.1	Tohaama.gbk		27283	28110		Mobile element protein	desc:Bordetella pertussis TohamaI transl_table:11	CP017405.1	J448.gbk		176400	177350		Mobile element protein	desc:Bordetella pertussis J448 transl_table:11	99.76
BX470248.1	Tohaama.gbk		27283	28110		Mobile element protein	desc:Bordetella pertussis TohamaI transl_table:11	CP034182.1	BPD1.gbk		3328829	3329779		hypothetical protein	transl_table:11 desc:Unknown sp. BPD1	99.76
BX470248.1	Tohaama.gbk		27283	28110		Mobile element protein	desc:Bordetella pertussis TohamaI transl_table:11	CP017405.1	J448.gbk		2474647	2475597		Mobile element protein	desc:Bordetella pertussis J448 transl_table:11	99.76
BX470248.1	Tohaama.gbk		27283	28110		Mobile element protein	desc:Bordetella pertussis TohamaI transl_table:11	CP017402.1	J445.gbk		332495	333445		hypothetical protein	transl_table:11 desc:Bordetella pertussis J445	99.76
BX470248.1	Tohaama.gbk		27283	28110		Mobile element protein	desc:Bordetella pertussis TohamaI transl_table:11	CP017402.1	J445.gbk		915087	916037		Mobile element protein	transl_table:11 desc:Bordetella pertussis J445	99.76
BX470248.1	Tohaama.gbk		27283	28110		Mobile element protein	desc:Bordetella pertussis TohamaI transl_table:11	CP017404.1	J447.gbk		403254	404204		hypothetical protein	transl_table:11 desc:Bordetella pertussis J447	99.76
BX470248.1	Tohaama.gbk		27283	28110		Mobile element protein	desc:Bordetella pertussis TohamaI transl_table:11	CP017403.1	J446.gbk		2296401	2297351		Phenylacetate-CoA oxygenase/reductase, PaaK subunit	desc:Bordetella pertussis J446 transl_table:11	99.76
BX470248.1	Tohaama.gbk		27283	28110		Mobile element protein	desc:Bordetella pertussis TohamaI transl_table:11	CP034182.1	BPD1.gbk		4710	5336		Mobile element protein	transl_table:11 desc:Unknown sp. BPD1	99.8
BX470248.1	Tohaama.gbk		27283	28110		Mobile element protein	desc:Bordetella pertussis TohamaI transl_table:11	CP034182.1	BPD1.gbk		1823268	1824218		hypothetical protein	transl_table:11 desc:Unknown sp. BPD1	99.88
BX470248.1	Tohaama.gbk		27283	28110		Mobile element protein	desc:Bordetella pertussis TohamaI transl_table:11	CP017402.1	J445.gbk		2025137	2026087		Mobile element protein	transl_table:11 desc:Bordetella pertussis J445	99.64
BX470248.1	Tohaama.gbk		27283	28110		Mobile element protein	desc:Bordetella pertussis TohamaI transl_table:11	CP017403.1	J446.gbk		425771	426298		Phenylacetate-CoA oxygenase/reductase, PaaK subunit	transl_table:11 desc:Bordetella pertussis J446	100
BX470248.1	Tohaama.gbk		27283	28110		Mobile element protein	desc:Bordetella pertussis TohamaI transl_table:11	CP017402.1	J445.gbk		667232	668182		Mobile element protein	transl_table:11 desc:Bordetella pertussis J445	99.52
BX470248.1	Tohaama.gbk		27283	28110		Mobile element protein	desc:Bordetella pertussis TohamaI transl_table:11	CP034101.1	BPD2.gbk		1899224	1900174		Mobile element protein	transl_table:11 desc:Bordetella pertussis BPD2	99.88
BX470248.1	Tohaama.gbk		27283	28110		Mobile element protein	desc:Bordetella pertussis TohamaI transl_table:11	CP017403.1	J446.gbk		2494640	2495590		hypothetical protein	transl_table:11 desc:Bordetella pertussis J446	100
BX470248.1	Tohaama.gbk		27283	28110		Mobile element protein	desc:Bordetella pertussis TohamaI transl_table:11	CP034101.1	BPD2.gbk		2424846	2425796		Mobile element protein	transl_table:11 desc:Bordetella pertussis BPD2	99.88
BX470248.1	Tohaama.gbk		27283	28110		Mobile element protein	desc:Bordetella pertussis TohamaI transl_table:11	CP034101.1	BPD2.gbk		1337268	1338218		Mobile element protein	transl_table:11 desc:Bordetella pertussis BPD2	99.88
BX470248.1	Tohaama.gbk		27283	28110		Mobile element protein	desc:Bordetella pertussis TohamaI transl_table:11	CP017405.1	J448.gbk		1452036	1452986		Mobile element protein	desc:Bordetella pertussis J448 transl_table:11	99.88
BX470248.1	Tohaama.gbk		27283	28110		Mobile element protein	desc:Bordetella pertussis TohamaI transl_table:11	CP017404.1	J447.gbk		2346711	2347661		Transposase	transl_table:11 desc:Bordetella pertussis J447	99.88
BX470248.1	Tohaama.gbk		27283	28110		Mobile element protein	desc:Bordetella pertussis TohamaI transl_table:11	CP034101.1	BPD2.gbk		1664609	1665559		hypothetical protein	transl_table:11 desc:Bordetella pertussis BPD2	99.76
BX470248.1	Tohaama.gbk		27283	28110		Mobile element protein	desc:Bordetella pertussis TohamaI transl_table:11	CP017403.1	J446.gbk		3834834	3835784		hypothetical protein	transl_table:11 desc:Bordetella pertussis J446	99.76
BX470248.1	Tohaama.gbk		27283	28110		Mobile element protein	desc:Bordetella pertussis TohamaI transl_table:11	CP017404.1	J447.gbk		1417545	1418495		Phenylacetate-CoA oxygenase/reductase, PaaK subunit	desc:Bordetella pertussis J447 transl_table:11	99.88
BX470248.1	Tohaama.gbk		27283	28110		Mobile element protein	desc:Bordetella pertussis TohamaI transl_table:11	CP034182.1	BPD1.gbk		4033254	4034204		hypothetical protein	transl_table:11 desc:Unknown sp. BPD1	99.88
BX470248.1	Tohaama.gbk		27283	28110		Mobile element protein	desc:Bordetella pertussis TohamaI transl_table:11	CP034182.1	BPD1.gbk		3222179	3223129		hypothetical protein	desc:Unknown sp. BPD1 transl_table:11	99.76
BX470248.1	Tohaama.gbk		27283	28110		Mobile element protein	desc:Bordetella pertussis TohamaI transl_table:11	CP017404.1	J447.gbk		623947	624897		Mobile element protein	desc:Bordetella pertussis J447 transl_table:11	99.88
BX470248.1	Tohaama.gbk		27283	28110		Mobile element protein	desc:Bordetella pertussis TohamaI transl_table:11	CP034182.1	BPD1.gbk		717783	718733		hypothetical protein	transl_table:11 desc:Unknown sp. BPD1	99.52
BX470248.1	Tohaama.gbk		27283	28110		Mobile element protein	desc:Bordetella pertussis TohamaI transl_table:11	CP017403.1	J446.gbk		3606007	3607005		Mobile element protein	desc:Bordetella pertussis J446 transl_table:11	99.76
BX470248.1	Tohaama.gbk		27283	28110		Mobile element protein	desc:Bordetella pertussis TohamaI transl_table:11	CP017405.1	J448.gbk		1341189	1342139		Mobile element protein	transl_table:11 desc:Bordetella pertussis J448	99.52
BX470248.1	Tohaama.gbk		27283	28110		Mobile element protein	desc:Bordetella pertussis TohamaI transl_table:11	CP017404.1	J447.gbk		3566771	3567721		hypothetical protein	desc:Bordetella pertussis J447 transl_table:11	99.76
BX470248.1	Tohaama.gbk		27283	28110		Mobile element protein	desc:Bordetella pertussis TohamaI transl_table:11	CP017403.1	J446.gbk		2811869	2812819		Phenylacetate-CoA oxygenase/reductase, PaaK subunit	transl_table:11 desc:Bordetella pertussis J446	99.88
BX470248.1	Tohaama.gbk		27283	28110		Mobile element protein	desc:Bordetella pertussis TohamaI transl_table:11	CP017402.1	J445.gbk		621864	622814		Mobile element protein	transl_table:11 desc:Bordetella pertussis J445	99.88
BX470248.1	Tohaama.gbk		27283	28110		Mobile element protein	desc:Bordetella pertussis TohamaI transl_table:11	CP017403.1	J446.gbk		1910488	1911438		Mobile element protein	desc:Bordetella pertussis J446 transl_table:11	99.88
BX470248.1	Tohaama.gbk		27283	28110		Mobile element protein	desc:Bordetella pertussis TohamaI transl_table:11	CP017403.1	J446.gbk		468793	469743		hypothetical protein	desc:Bordetella pertussis J446 transl_table:11	99.76
BX470248.1	Tohaama.gbk		27283	28110		Mobile element protein	desc:Bordetella pertussis TohamaI transl_table:11	CP017405.1	J448.gbk		3163540	3164490		Mobile element protein	transl_table:11 desc:Bordetella pertussis J448	99.64
BX470248.1	Tohaama.gbk		27283	28110		Mobile element protein	desc:Bordetella pertussis TohamaI transl_table:11	CP017404.1	J447.gbk		3405196	3406146		Mobile element protein	transl_table:11 desc:Bordetella pertussis J447	99.64
BX470248.1	Tohaama.gbk		27283	28110		Mobile element protein	desc:Bordetella pertussis TohamaI transl_table:11	CP017402.1	J445.gbk		738064	739014		Mobile element protein	transl_table:11 desc:Bordetella pertussis J445	99.88
BX470248.1	Tohaama.gbk		27283	28110		Mobile element protein	desc:Bordetella pertussis TohamaI transl_table:11	CP017404.1	J447.gbk		2178972	2179922		Mobile element protein	transl_table:11 desc:Bordetella pertussis J447	99.52
BX470248.1	Tohaama.gbk		27283	28110		Mobile element protein	desc:Bordetella pertussis TohamaI transl_table:11	CP034182.1	BPD1.gbk		3384266	3385255		Short-chain dehydrogenase	desc:Unknown sp. BPD1 transl_table:11	99.88
BX470248.1	Tohaama.gbk		27283	28110		Mobile element protein	desc:Bordetella pertussis TohamaI transl_table:11	CP034182.1	BPD1.gbk		878533	879483		hypothetical protein	desc:Unknown sp. BPD1 transl_table:11	99.88
BX470248.1	Tohaama.gbk		27283	28110		Mobile element protein	desc:Bordetella pertussis TohamaI transl_table:11	CP017403.1	J446.gbk		3478129	3479079		hypothetical protein	transl_table:11 desc:Bordetella pertussis J446	99.76
BX470248.1	Tohaama.gbk		27283	28110		Mobile element protein	desc:Bordetella pertussis TohamaI transl_table:11	CP034182.1	BPD1.gbk		3980624	3981574		Mobile element protein	desc:Unknown sp. BPD1 transl_table:11	99.76
BX470248.1	Tohaama.gbk		27283	28110		Mobile element protein	desc:Bordetella pertussis TohamaI transl_table:11	CP017403.1	J446.gbk		316402	317352		Mobile element protein	transl_table:11 desc:Bordetella pertussis J446	99.88
BX470248.1	Tohaama.gbk		27283	28110		Mobile element protein	desc:Bordetella pertussis TohamaI transl_table:11	CP034101.1	BPD2.gbk		2070884	2071834		Mobile element protein	desc:Bordetella pertussis BPD2 transl_table:11	99.76
BX470248.1	Tohaama.gbk		27283	28110		Mobile element protein	desc:Bordetella pertussis TohamaI transl_table:11	CP017404.1	J447.gbk		1634499	1635449		Mobile element protein	desc:Bordetella pertussis J447 transl_table:11	99.88
BX470248.1	Tohaama.gbk		27283	28110		Mobile element protein	desc:Bordetella pertussis TohamaI transl_table:11	CP017403.1	J446.gbk		3518906	3519433		Phenylacetate-CoA oxygenase/reductase, PaaK subunit	desc:Bordetella pertussis J446 transl_table:11	100
BX470248.1	Tohaama.gbk		27283	28110		Mobile element protein	desc:Bordetella pertussis TohamaI transl_table:11	CP034182.1	BPD1.gbk		1590984	1591934		hypothetical protein	desc:Unknown sp. BPD1 transl_table:11	99.76
BX470248.1	Tohaama.gbk		27283	28110		Mobile element protein	desc:Bordetella pertussis TohamaI transl_table:11	CP034182.1	BPD1.gbk		2635783	2636733		hypothetical protein	desc:Unknown sp. BPD1 transl_table:11	99.64
BX470248.1	Tohaama.gbk		27283	28110		Mobile element protein	desc:Bordetella pertussis TohamaI transl_table:11	CP034101.1	BPD2.gbk		1232514	1232948		Phenylacetate-CoA oxygenase/reductase, PaaK subunit	transl_table:11 desc:Bordetella pertussis BPD2	100
BX470248.1	Tohaama.gbk		27283	28110		Mobile element protein	desc:Bordetella pertussis TohamaI transl_table:11	CP034101.1	BPD2.gbk		1923353	1924303		Mobile element protein	transl_table:11 desc:Bordetella pertussis BPD2	99.88
BX470248.1	Tohaama.gbk		27283	28110		Mobile element protein	desc:Bordetella pertussis TohamaI transl_table:11	CP034182.1	BPD1.gbk		3929192	3930142		Mobile element protein	transl_table:11 desc:Unknown sp. BPD1	99.28
BX470248.1	Tohaama.gbk		27283	28110		Mobile element protein	desc:Bordetella pertussis TohamaI transl_table:11	CP034101.1	BPD2.gbk		1067570	1068520		Mobile element protein	desc:Bordetella pertussis BPD2 transl_table:11	99.88
BX470248.1	Tohaama.gbk		27283	28110		Mobile element protein	desc:Bordetella pertussis TohamaI transl_table:11	CP034101.1	BPD2.gbk		122426	123376		hypothetical protein	desc:Bordetella pertussis BPD2 transl_table:11	99.76
BX470248.1	Tohaama.gbk		27283	28110		Mobile element protein	desc:Bordetella pertussis TohamaI transl_table:11	CP017403.1	J446.gbk		3756934	3757884		hypothetical protein	desc:Bordetella pertussis J446 transl_table:11	99.76
BX470248.1	Tohaama.gbk		27283	28110		Mobile element protein	desc:Bordetella pertussis TohamaI transl_table:11	CP034101.1	BPD2.gbk		1848801	1849751		hypothetical protein	desc:Bordetella pertussis BPD2 transl_table:11	99.76
BX470248.1	Tohaama.gbk		27283	28110		Mobile element protein	desc:Bordetella pertussis TohamaI transl_table:11	CP017404.1	J447.gbk		2791064	2792014		Phenylacetate-CoA oxygenase/reductase, PaaK subunit	transl_table:11 desc:Bordetella pertussis J447	99.88
BX470248.1	Tohaama.gbk		27283	28110		Mobile element protein	desc:Bordetella pertussis TohamaI transl_table:11	CP017402.1	J445.gbk		779920	780447		Phenylacetate-CoA oxygenase/reductase, PaaK subunit	transl_table:11 desc:Bordetella pertussis J445	100
BX470248.1	Tohaama.gbk		27283	28110		Mobile element protein	desc:Bordetella pertussis TohamaI transl_table:11	CP034182.1	BPD1.gbk		3656370	3657320		hypothetical protein	transl_table:11 desc:Unknown sp. BPD1	99.88
BX470248.1	Tohaama.gbk		27283	28110		Mobile element protein	desc:Bordetella pertussis TohamaI transl_table:11	CP017405.1	J448.gbk		4314085	4315035		Mobile element protein	transl_table:11 desc:Bordetella pertussis J448	99.76
BX470248.1	Tohaama.gbk		27283	28110		Mobile element protein	desc:Bordetella pertussis TohamaI transl_table:11	CP034101.1	BPD2.gbk		2617769	2618719		hypothetical protein	transl_table:11 desc:Bordetella pertussis BPD2	99.76
BX470248.1	Tohaama.gbk		27283	28110		Mobile element protein	desc:Bordetella pertussis TohamaI transl_table:11	CP017403.1	J446.gbk		2040256	2041206		hypothetical protein	transl_table:11 desc:Bordetella pertussis J446	99.64
BX470248.1	Tohaama.gbk		27283	28110		Mobile element protein	desc:Bordetella pertussis TohamaI transl_table:11	CP017405.1	J448.gbk		2976498	2977448		Mobile element protein	transl_table:11 desc:Bordetella pertussis J448	99.64
BX470248.1	Tohaama.gbk		27283	28110		Mobile element protein	desc:Bordetella pertussis TohamaI transl_table:11	CP017403.1	J446.gbk		1543225	1544373		Mobile element protein	desc:Bordetella pertussis J446 transl_table:11	99.75
BX470248.1	Tohaama.gbk		27283	28110		Mobile element protein	desc:Bordetella pertussis TohamaI transl_table:11	CP017404.1	J447.gbk		3468157	3469107		hypothetical protein	desc:Bordetella pertussis J447 transl_table:11	99.76
BX470248.1	Tohaama.gbk		27283	28110		Mobile element protein	desc:Bordetella pertussis TohamaI transl_table:11	CP034182.1	BPD1.gbk		2348216	2349166		hypothetical protein	desc:Unknown sp. BPD1 transl_table:11	99.88
BX470248.1	Tohaama.gbk		27283	28110		Mobile element protein	desc:Bordetella pertussis TohamaI transl_table:11	CP017405.1	J448.gbk		3582593	3583543		Mobile element protein	transl_table:11 desc:Bordetella pertussis J448	99.88
BX470248.1	Tohaama.gbk		27283	28110		Mobile element protein	desc:Bordetella pertussis TohamaI transl_table:11	CP017402.1	J445.gbk		2010479	2011531		Phenylacetate-CoA oxygenase/reductase, PaaK subunit	transl_table:11 desc:Bordetella pertussis J445	99.88
BX470248.1	Tohaama.gbk		27283	28110		Mobile element protein	desc:Bordetella pertussis TohamaI transl_table:11	CP034101.1	BPD2.gbk		2124942	2125808		Mobile element protein	transl_table:11 desc:Bordetella pertussis BPD2	100
BX470248.1	Tohaama.gbk		27283	28110		Mobile element protein	desc:Bordetella pertussis TohamaI transl_table:11	CP034182.1	BPD1.gbk		1510602	1511552		Transposase	transl_table:11 desc:Unknown sp. BPD1	99.76
BX470248.1	Tohaama.gbk		27283	28110		Mobile element protein	desc:Bordetella pertussis TohamaI transl_table:11	CP017402.1	J445.gbk		1869363	1870313		Mobile element protein	desc:Bordetella pertussis J445 transl_table:11	99.88
BX470248.1	Tohaama.gbk		27283	28110		Mobile element protein	desc:Bordetella pertussis TohamaI transl_table:11	CP017403.1	J446.gbk		1507766	1508629		Transposase	desc:Bordetella pertussis J446 transl_table:11	99.86
BX470248.1	Tohaama.gbk		27283	28110		Mobile element protein	desc:Bordetella pertussis TohamaI transl_table:11	CP034101.1	BPD2.gbk		2305810	2306760		Phenylacetate-CoA oxygenase/reductase, PaaK subunit	transl_table:11 desc:Bordetella pertussis BPD2	99.88
BX470248.1	Tohaama.gbk		27283	28110		Mobile element protein	desc:Bordetella pertussis TohamaI transl_table:11	CP017402.1	J445.gbk		650706	651656		Mobile element protein	desc:Bordetella pertussis J445 transl_table:11	99.64
BX470248.1	Tohaama.gbk		27283	28110		Mobile element protein	desc:Bordetella pertussis TohamaI transl_table:11	CP017404.1	J447.gbk		1331694	1332644		Phenylacetate-CoA oxygenase/reductase, PaaK subunit	transl_table:11 desc:Bordetella pertussis J447	99.64
BX470248.1	Tohaama.gbk		27283	28110		Mobile element protein	desc:Bordetella pertussis TohamaI transl_table:11	CP017404.1	J447.gbk		2903768	2904718		Mobile element protein	transl_table:11 desc:Bordetella pertussis J447	99.64
BX470248.1	Tohaama.gbk		27283	28110		Mobile element protein	desc:Bordetella pertussis TohamaI transl_table:11	CP034101.1	BPD2.gbk		1761203	1762153		Mobile element protein	transl_table:11 desc:Bordetella pertussis BPD2	99.88
BX470248.1	Tohaama.gbk		27283	28110		Mobile element protein	desc:Bordetella pertussis TohamaI transl_table:11	CP034182.1	BPD1.gbk		3608314	3609264		hypothetical protein	transl_table:11 desc:Unknown sp. BPD1	99.88
BX470248.1	Tohaama.gbk		27283	28110		Mobile element protein	desc:Bordetella pertussis TohamaI transl_table:11	CP017405.1	J448.gbk		2443373	2444323		hypothetical protein	transl_table:11 desc:Bordetella pertussis J448	99.76
BX470248.1	Tohaama.gbk		27283	28110		Mobile element protein	desc:Bordetella pertussis TohamaI transl_table:11	CP034101.1	BPD2.gbk		981073	982023		Mobile element protein	transl_table:11 desc:Bordetella pertussis BPD2	99.64
BX470248.1	Tohaama.gbk		27283	28110		Mobile element protein	desc:Bordetella pertussis TohamaI transl_table:11	CP034101.1	BPD2.gbk		4078042	4078992		Mobile element protein	desc:Bordetella pertussis BPD2 transl_table:11	99.88
BX470248.1	Tohaama.gbk		27283	28110		Mobile element protein	desc:Bordetella pertussis TohamaI transl_table:11	CP017404.1	J447.gbk		3385929	3386879		Mobile element protein	desc:Bordetella pertussis J447 transl_table:11	99.88
BX470248.1	Tohaama.gbk		27283	28110		Mobile element protein	desc:Bordetella pertussis TohamaI transl_table:11	CP017405.1	J448.gbk		2475696	2476646		Transposase	transl_table:11 desc:Bordetella pertussis J448	99.88
BX470248.1	Tohaama.gbk		27283	28110		Mobile element protein	desc:Bordetella pertussis TohamaI transl_table:11	CP017403.1	J446.gbk		1488819	1489346		Phenylacetate-CoA oxygenase/reductase, PaaK subunit	desc:Bordetella pertussis J446 transl_table:11	100
BX470248.1	Tohaama.gbk		27283	28110		Mobile element protein	desc:Bordetella pertussis TohamaI transl_table:11	CP034101.1	BPD2.gbk		3752849	3753799		hypothetical protein	desc:Bordetella pertussis BPD2 transl_table:11	99.64
BX470248.1	Tohaama.gbk		27283	28110		Mobile element protein	desc:Bordetella pertussis TohamaI transl_table:11	CP017405.1	J448.gbk		2965942	2966892		Mobile element protein	transl_table:11 desc:Bordetella pertussis J448	99.76
BX470248.1	Tohaama.gbk		27283	28110		Mobile element protein	desc:Bordetella pertussis TohamaI transl_table:11	CP034182.1	BPD1.gbk		3461950	3462900		hypothetical protein	desc:Unknown sp. BPD1 transl_table:11	99.76
BX470248.1	Tohaama.gbk		27283	28110		Mobile element protein	desc:Bordetella pertussis TohamaI transl_table:11	CP017405.1	J448.gbk		415534	416484		hypothetical protein	transl_table:11 desc:Bordetella pertussis J448	100
BX470248.1	Tohaama.gbk		27283	28110		Mobile element protein	desc:Bordetella pertussis TohamaI transl_table:11	CP034101.1	BPD2.gbk		2645272	2646222		hypothetical protein	transl_table:11 desc:Bordetella pertussis BPD2	99.76
BX470248.1	Tohaama.gbk		27283	28110		Mobile element protein	desc:Bordetella pertussis TohamaI transl_table:11	CP017404.1	J447.gbk		58547	59497		hypothetical protein	desc:Bordetella pertussis J447 transl_table:11	99.76
BX470248.1	Tohaama.gbk		27283	28110		Mobile element protein	desc:Bordetella pertussis TohamaI transl_table:11	CP034182.1	BPD1.gbk		2870058	2871008		hypothetical protein	desc:Unknown sp. BPD1 transl_table:11	99.88
BX470248.1	Tohaama.gbk		27283	28110		Mobile element protein	desc:Bordetella pertussis TohamaI transl_table:11	CP017404.1	J447.gbk		1624242	1625192		Mobile element protein	desc:Bordetella pertussis J447 transl_table:11	99.64
BX470248.1	Tohaama.gbk		27283	28110		Mobile element protein	desc:Bordetella pertussis TohamaI transl_table:11	CP034182.1	BPD1.gbk		90690	91640		hypothetical protein	transl_table:11 desc:Unknown sp. BPD1	99.76
BX470248.1	Tohaama.gbk		27283	28110		Mobile element protein	desc:Bordetella pertussis TohamaI transl_table:11	CP017402.1	J445.gbk		1668457	1669407		Mobile element protein	transl_table:11 desc:Bordetella pertussis J445	99.88
BX470248.1	Tohaama.gbk		27283	28110		Mobile element protein	desc:Bordetella pertussis TohamaI transl_table:11	CP017404.1	J447.gbk		1122004	1122954		Mobile element protein	transl_table:11 desc:Bordetella pertussis J447	99.88
BX470248.1	Tohaama.gbk		27283	28110		Mobile element protein	desc:Bordetella pertussis TohamaI transl_table:11	CP017404.1	J447.gbk		3992768	3993718		Mobile element protein	desc:Bordetella pertussis J447 transl_table:11	99.88
BX470248.1	Tohaama.gbk		27283	28110		Mobile element protein	desc:Bordetella pertussis TohamaI transl_table:11	CP017405.1	J448.gbk		567085	568035		Mobile element protein	desc:Bordetella pertussis J448 transl_table:11	99.64
BX470248.1	Tohaama.gbk		27283	28110		Mobile element protein	desc:Bordetella pertussis TohamaI transl_table:11	CP017402.1	J445.gbk		3261699	3262649		Mobile element protein	transl_table:11 desc:Bordetella pertussis J445	99.88
BX470248.1	Tohaama.gbk		27283	28110		Mobile element protein	desc:Bordetella pertussis TohamaI transl_table:11	CP034101.1	BPD2.gbk		1301329	1302279		Mobile element protein	desc:Bordetella pertussis BPD2 transl_table:11	99.88
BX470248.1	Tohaama.gbk		27283	28110		Mobile element protein	desc:Bordetella pertussis TohamaI transl_table:11	CP034182.1	BPD1.gbk		882289	883239		hypothetical protein	desc:Unknown sp. BPD1 transl_table:11	99.64
BX470248.1	Tohaama.gbk		27283	28110		Mobile element protein	desc:Bordetella pertussis TohamaI transl_table:11	CP034101.1	BPD2.gbk		146882	147832		Mobile element protein	desc:Bordetella pertussis BPD2 transl_table:11	99.76
BX470248.1	Tohaama.gbk		27283	28110		Mobile element protein	desc:Bordetella pertussis TohamaI transl_table:11	CP017404.1	J447.gbk		944678	945628		Mobile element protein	transl_table:11 desc:Bordetella pertussis J447	99.76
BX470248.1	Tohaama.gbk		27283	28110		Mobile element protein	desc:Bordetella pertussis TohamaI transl_table:11	CP017402.1	J445.gbk		52240	53190		Mobile element protein	transl_table:11 desc:Bordetella pertussis J445	99.76
BX470248.1	Tohaama.gbk		27283	28110		Mobile element protein	desc:Bordetella pertussis TohamaI transl_table:11	CP017404.1	J447.gbk		2845918	2846868		Mobile element protein	desc:Bordetella pertussis J447 transl_table:11	99.52
BX470248.1	Tohaama.gbk		27283	28110		Mobile element protein	desc:Bordetella pertussis TohamaI transl_table:11	CP034101.1	BPD2.gbk		630391	631338		Mobile element protein	desc:Bordetella pertussis BPD2 transl_table:11	99.52
BX470248.1	Tohaama.gbk		27283	28110		Mobile element protein	desc:Bordetella pertussis TohamaI transl_table:11	CP034101.1	BPD2.gbk		3807350	3808300		hypothetical protein	transl_table:11 desc:Bordetella pertussis BPD2	99.76
BX470248.1	Tohaama.gbk		27283	28110		Mobile element protein	desc:Bordetella pertussis TohamaI transl_table:11	CP017403.1	J446.gbk		185343	186293		Mobile element protein	transl_table:11 desc:Bordetella pertussis J446	99.52
BX470248.1	Tohaama.gbk		27283	28110		Mobile element protein	desc:Bordetella pertussis TohamaI transl_table:11	CP017404.1	J447.gbk		237417	238367		Transposase	transl_table:11 desc:Bordetella pertussis J447	99.76
BX470248.1	Tohaama.gbk		27283	28110		Mobile element protein	desc:Bordetella pertussis TohamaI transl_table:11	CP017405.1	J448.gbk		724511	725461		hypothetical protein	desc:Bordetella pertussis J448 transl_table:11	99.76
BX470248.1	Tohaama.gbk		27283	28110		Mobile element protein	desc:Bordetella pertussis TohamaI transl_table:11	CP017403.1	J446.gbk		1354757	1355707		Transposase	desc:Bordetella pertussis J446 transl_table:11	99.88
BX470248.1	Tohaama.gbk		27283	28110		Mobile element protein	desc:Bordetella pertussis TohamaI transl_table:11	CP017403.1	J446.gbk		2959617	2960567		Phenylacetate-CoA oxygenase/reductase, PaaK subunit	desc:Bordetella pertussis J446 transl_table:11	99.88
BX470248.1	Tohaama.gbk		27283	28110		Mobile element protein	desc:Bordetella pertussis TohamaI transl_table:11	CP017404.1	J447.gbk		3462781	3463731		Mobile element protein	transl_table:11 desc:Bordetella pertussis J447	99.88
BX470248.1	Tohaama.gbk		27283	28110		Mobile element protein	desc:Bordetella pertussis TohamaI transl_table:11	CP034182.1	BPD1.gbk		1257124	1258155		hypothetical protein	transl_table:11 desc:Unknown sp. BPD1	99.76
BX470248.1	Tohaama.gbk		27283	28110		Mobile element protein	desc:Bordetella pertussis TohamaI transl_table:11	CP034101.1	BPD2.gbk		3289482	3290432		hypothetical protein	desc:Bordetella pertussis BPD2 transl_table:11	99.76
BX470248.1	Tohaama.gbk		27283	28110		Mobile element protein	desc:Bordetella pertussis TohamaI transl_table:11	CP017404.1	J447.gbk		1718801	1719751		Mobile element protein	desc:Bordetella pertussis J447 transl_table:11	99.64
BX470248.1	Tohaama.gbk		27283	28110		Mobile element protein	desc:Bordetella pertussis TohamaI transl_table:11	CP017405.1	J448.gbk		2839946	2840896		Mobile element protein	transl_table:11 desc:Bordetella pertussis J448	99.88
BX470248.1	Tohaama.gbk		27283	28110		Mobile element protein	desc:Bordetella pertussis TohamaI transl_table:11	CP034101.1	BPD2.gbk		875476	876135		hypothetical protein	transl_table:11 desc:Bordetella pertussis BPD2	100
BX470248.1	Tohaama.gbk		27283	28110		Mobile element protein	desc:Bordetella pertussis TohamaI transl_table:11	CP017403.1	J446.gbk		346028	346978		hypothetical protein	desc:Bordetella pertussis J446 transl_table:11	99.88
BX470248.1	Tohaama.gbk		27283	28110		Mobile element protein	desc:Bordetella pertussis TohamaI transl_table:11	CP034182.1	BPD1.gbk		1050217	1051167		Mobile element protein	transl_table:11 desc:Unknown sp. BPD1	99.76
BX470248.1	Tohaama.gbk		27283	28110		Mobile element protein	desc:Bordetella pertussis TohamaI transl_table:11	CP017404.1	J447.gbk		740147	741097		Mobile element protein	transl_table:11 desc:Bordetella pertussis J447	99.88
BX470248.1	Tohaama.gbk		27283	28110		Mobile element protein	desc:Bordetella pertussis TohamaI transl_table:11	CP034182.1	BPD1.gbk		2773177	2774127		hypothetical protein	desc:Unknown sp. BPD1 transl_table:11	99.76
BX470248.1	Tohaama.gbk		27283	28110		Mobile element protein	desc:Bordetella pertussis TohamaI transl_table:11	CP017405.1	J448.gbk		3702914	3703864		hypothetical protein	transl_table:11 desc:Bordetella pertussis J448	99.76
BX470248.1	Tohaama.gbk		27283	28110		Mobile element protein	desc:Bordetella pertussis TohamaI transl_table:11	CP017404.1	J447.gbk		3334435	3335385		Mobile element protein	desc:Bordetella pertussis J447 transl_table:11	99.88
BX470248.1	Tohaama.gbk		27283	28110		Mobile element protein	desc:Bordetella pertussis TohamaI transl_table:11	CP017405.1	J448.gbk		2314628	2315578		Mobile element protein	transl_table:11 desc:Bordetella pertussis J448	99.76
BX470248.1	Tohaama.gbk		27283	28110		Mobile element protein	desc:Bordetella pertussis TohamaI transl_table:11	CP017402.1	J445.gbk		1097048	1097998		Mobile element protein	desc:Bordetella pertussis J445 transl_table:11	99.88
BX470248.1	Tohaama.gbk		27283	28110		Mobile element protein	desc:Bordetella pertussis TohamaI transl_table:11	CP017404.1	J447.gbk		724509	725459		hypothetical protein	transl_table:11 desc:Bordetella pertussis J447	99.76
BX470248.1	Tohaama.gbk		27283	28110		Mobile element protein	desc:Bordetella pertussis TohamaI transl_table:11	CP017405.1	J448.gbk		944680	945630		Mobile element protein	desc:Bordetella pertussis J448 transl_table:11	99.76
BX470248.1	Tohaama.gbk		27283	28110		Mobile element protein	desc:Bordetella pertussis TohamaI transl_table:11	CP034182.1	BPD1.gbk		2378743	2379693		hypothetical protein	transl_table:11 desc:Unknown sp. BPD1	99.76
BX470248.1	Tohaama.gbk		27283	28110		Mobile element protein	desc:Bordetella pertussis TohamaI transl_table:11	CP017405.1	J448.gbk		826696	827646		Mobile element protein	desc:Bordetella pertussis J448 transl_table:11	99.76
BX470248.1	Tohaama.gbk		27283	28110		Mobile element protein	desc:Bordetella pertussis TohamaI transl_table:11	CP017405.1	J448.gbk		2645212	2646162		hypothetical protein	desc:Bordetella pertussis J448 transl_table:11	99.64
BX470248.1	Tohaama.gbk		27283	28110		Mobile element protein	desc:Bordetella pertussis TohamaI transl_table:11	CP034182.1	BPD1.gbk		561965	562915		hypothetical protein	transl_table:11 desc:Unknown sp. BPD1	99.88
BX470248.1	Tohaama.gbk		27283	28110		Mobile element protein	desc:Bordetella pertussis TohamaI transl_table:11	CP017403.1	J446.gbk		3731597	3732547		Mobile element protein	desc:Bordetella pertussis J446 transl_table:11	99.76
BX470248.1	Tohaama.gbk		27283	28110		Mobile element protein	desc:Bordetella pertussis TohamaI transl_table:11	CP017405.1	J448.gbk		740149	741099		Mobile element protein	transl_table:11 desc:Bordetella pertussis J448	99.88
BX470248.1	Tohaama.gbk		27283	28110		Mobile element protein	desc:Bordetella pertussis TohamaI transl_table:11	CP034182.1	BPD1.gbk		860371	861321		hypothetical protein	transl_table:11 desc:Unknown sp. BPD1	99.88
BX470248.1	Tohaama.gbk		27283	28110		Mobile element protein	desc:Bordetella pertussis TohamaI transl_table:11	CP017405.1	J448.gbk		27283	28233		Mobile element protein	desc:Bordetella pertussis J448 transl_table:11	99.88
BX470248.1	Tohaama.gbk		27283	28110		Mobile element protein	desc:Bordetella pertussis TohamaI transl_table:11	CP017404.1	J447.gbk		136207	137157		Mobile element protein	transl_table:11 desc:Bordetella pertussis J447	99.88
BX470248.1	Tohaama.gbk		27283	28110		Mobile element protein	desc:Bordetella pertussis TohamaI transl_table:11	CP034182.1	BPD1.gbk		1167142	1168092		hypothetical protein	transl_table:11 desc:Unknown sp. BPD1	99.64
BX470248.1	Tohaama.gbk		27283	28110		Mobile element protein	desc:Bordetella pertussis TohamaI transl_table:11	CP017402.1	J445.gbk		235447	236397		Mobile element protein	desc:Bordetella pertussis J445 transl_table:11	99.88
BX470248.1	Tohaama.gbk		27283	28110		Mobile element protein	desc:Bordetella pertussis TohamaI transl_table:11	CP034101.1	BPD2.gbk		1152048	1152998		Mobile element protein	transl_table:11 desc:Bordetella pertussis BPD2	99.64
BX470248.1	Tohaama.gbk		27283	28110		Mobile element protein	desc:Bordetella pertussis TohamaI transl_table:11	CP034101.1	BPD2.gbk		3532812	3533762		hypothetical protein	desc:Bordetella pertussis BPD2 transl_table:11	100
BX470248.1	Tohaama.gbk		28220	28552		Phenylacetate-CoA oxygenase/reductase, PaaK subunit	transl_table:11 desc:Bordetella pertussis TohamaI	CP017405.1	J448.gbk		28315	28614		Alpha-methylacyl-CoA racemase (EC 5.1.99.4)	desc:Bordetella pertussis J448 EC_number:5.1.99.4 transl_table:11	100
BX470248.1	Tohaama.gbk		28220	28552		Phenylacetate-CoA oxygenase/reductase, PaaK subunit	transl_table:11 desc:Bordetella pertussis TohamaI	CP034182.1	BPD1.gbk		2896609	2897649		hypothetical protein	desc:Unknown sp. BPD1 transl_table:11	98.29
BX470248.1	Tohaama.gbk		28220	28552		Phenylacetate-CoA oxygenase/reductase, PaaK subunit	transl_table:11 desc:Bordetella pertussis TohamaI	CP034182.1	BPD1.gbk		2717907	2719070		1,2-phenylacetyl-CoA epoxidase, subunit E (EC 1.14.13.149)	desc:Unknown sp. BPD1 transl_table:11 EC_number:1.14.13.149	98.2
BX470248.1	Tohaama.gbk		28220	28552		Phenylacetate-CoA oxygenase/reductase, PaaK subunit	transl_table:11 desc:Bordetella pertussis TohamaI	NODE_3_length_46407_cov_33.538636	BP165.gbk		37	198		Phenylacetate-CoA oxygenase/reductase, PaaK subunit	desc:Bordetella Pertussis 165 transl_table:11	98.2
BX470248.1	Tohaama.gbk		28220	28552		Phenylacetate-CoA oxygenase/reductase, PaaK subunit	transl_table:11 desc:Bordetella pertussis TohamaI	CP017402.1	J445.gbk		739001	739144		Phenylacetate-CoA oxygenase/reductase, PaaK subunit	desc:Bordetella pertussis J445 transl_table:11	97.44
BX470248.1	Tohaama.gbk		28220	28552		Phenylacetate-CoA oxygenase/reductase, PaaK subunit	transl_table:11 desc:Bordetella pertussis TohamaI	CP017402.1	J445.gbk		2111269	2111499		Potassium efflux system KefA protein / Small-conductance mechanosensitive channel	desc:Bordetella pertussis J445 transl_table:11	99.14
BX470248.1	Tohaama.gbk		28220	28552		Phenylacetate-CoA oxygenase/reductase, PaaK subunit	transl_table:11 desc:Bordetella pertussis TohamaI	CP017404.1	J447.gbk		3142557	3143597		hypothetical protein	desc:Bordetella pertussis J447 transl_table:11	98.29
BX470248.1	Tohaama.gbk		28220	28552		Phenylacetate-CoA oxygenase/reductase, PaaK subunit	transl_table:11 desc:Bordetella pertussis TohamaI	CP034101.1	BPD2.gbk		974762	975061		Alpha-methylacyl-CoA racemase (EC 5.1.99.4)	desc:Bordetella pertussis BPD2 EC_number:5.1.99.4 transl_table:11	100
BX470248.1	Tohaama.gbk		28220	28552		Phenylacetate-CoA oxygenase/reductase, PaaK subunit	transl_table:11 desc:Bordetella pertussis TohamaI	CP017405.1	J448.gbk		2096637	2097137		FIG016027: protein of unknown function YeaO	transl_table:11 desc:Bordetella pertussis J448	98.28
BX470248.1	Tohaama.gbk		28220	28552		Phenylacetate-CoA oxygenase/reductase, PaaK subunit	transl_table:11 desc:Bordetella pertussis TohamaI	CP017404.1	J447.gbk		1967656	1968156		FIG016027: protein of unknown function YeaO	transl_table:11 desc:Bordetella pertussis J447	98.28
BX470248.1	Tohaama.gbk		28220	28552		Phenylacetate-CoA oxygenase/reductase, PaaK subunit	transl_table:11 desc:Bordetella pertussis TohamaI	CP034101.1	BPD2.gbk		1681184	1681327		Phenylacetate-CoA oxygenase/reductase, PaaK subunit	desc:Bordetella pertussis BPD2 transl_table:11	97.44
BX470248.1	Tohaama.gbk		28220	28552		Phenylacetate-CoA oxygenase/reductase, PaaK subunit	transl_table:11 desc:Bordetella pertussis TohamaI	CP034182.1	BPD1.gbk		163322	163483		Phenylacetate-CoA oxygenase/reductase, PaaK subunit	transl_table:11 desc:Unknown sp. BPD1	99.15
BX470248.1	Tohaama.gbk		28220	28552		Phenylacetate-CoA oxygenase/reductase, PaaK subunit	transl_table:11 desc:Bordetella pertussis TohamaI	CP034101.1	BPD2.gbk		2436925	2437083		Phenylacetate-CoA oxygenase/reductase, PaaK subunit	desc:Bordetella pertussis BPD2 transl_table:11	97.41
BX470248.1	Tohaama.gbk		28220	28552		Phenylacetate-CoA oxygenase/reductase, PaaK subunit	transl_table:11 desc:Bordetella pertussis TohamaI	CP017402.1	J445.gbk		2519007	2519168		Phenylacetate-CoA oxygenase/reductase, PaaK subunit	transl_table:11 desc:Bordetella pertussis J445	98.28
BX470248.1	Tohaama.gbk		28220	28552		Phenylacetate-CoA oxygenase/reductase, PaaK subunit	transl_table:11 desc:Bordetella pertussis TohamaI	CP017402.1	J445.gbk		2949568	2949714		Phenylacetate-CoA oxygenase/reductase, PaaK subunit	desc:Bordetella pertussis J445 transl_table:11	99.14
BX470248.1	Tohaama.gbk		28220	28552		Phenylacetate-CoA oxygenase/reductase, PaaK subunit	transl_table:11 desc:Bordetella pertussis TohamaI	CP017403.1	J446.gbk		28315	28614		Alpha-methylacyl-CoA racemase (EC 5.1.99.4)	EC_number:5.1.99.4 transl_table:11 desc:Bordetella pertussis J446	100
BX470248.1	Tohaama.gbk		28220	28552		Phenylacetate-CoA oxygenase/reductase, PaaK subunit	transl_table:11 desc:Bordetella pertussis TohamaI	CP017405.1	J448.gbk		741086	741229		Phenylacetate-CoA oxygenase/reductase, PaaK subunit	desc:Bordetella pertussis J448 transl_table:11	97.44
BX470248.1	Tohaama.gbk		28220	28552		Phenylacetate-CoA oxygenase/reductase, PaaK subunit	transl_table:11 desc:Bordetella pertussis TohamaI	CP034101.1	BPD2.gbk		996474	996602		Phenylacetate-CoA oxygenase/reductase, PaaK subunit	desc:Bordetella pertussis BPD2 transl_table:11	97.44
BX470248.1	Tohaama.gbk		28220	28552		Phenylacetate-CoA oxygenase/reductase, PaaK subunit	transl_table:11 desc:Bordetella pertussis TohamaI	CP034182.1	BPD1.gbk		1917220	1917450		Potassium efflux system KefA protein / Small-conductance mechanosensitive channel	desc:Unknown sp. BPD1 transl_table:11	99.14
BX470248.1	Tohaama.gbk		28220	28552		Phenylacetate-CoA oxygenase/reductase, PaaK subunit	transl_table:11 desc:Bordetella pertussis TohamaI	CP017402.1	J445.gbk		2010479	2011531		Phenylacetate-CoA oxygenase/reductase, PaaK subunit	desc:Bordetella pertussis J445 transl_table:11	97.41
BX470248.1	Tohaama.gbk		28220	28552		Phenylacetate-CoA oxygenase/reductase, PaaK subunit	transl_table:11 desc:Bordetella pertussis TohamaI	CP034182.1	BPD1.gbk		1544850	1544972		Phenylacetate-CoA oxygenase/reductase, PaaK subunit	transl_table:11 desc:Unknown sp. BPD1	99.15
[truncated: 63,801 more rows]
