# Supplementary material for: Comparative genomics of whole-cell pertussis vaccine strains from India
Source: BMC Genomics. 2020 May 7;21:345. doi: 10.1186/s12864-020-6724-8 (PMC7204287; doi:10.1186/s12864-020-6724-8)
Supplement: Supplementary file 7 — Additional file 7. Permutation matrix file. Permutation matrix file generated from MAUVE progressive alignment containing information about total LCB blocks observed during alignment generated and their relative position in each genome. [file 12864_2020_6724_MOESM7_ESM.xls]

## Sheet: Sheet1
LCB Coordinates of the genomes aligned
Tohama	3,4,5,8,2,6,9,10,11,52,12,51,50,49,48,47,21,22,23,24,26,27,28,29,30,39,38,37,36,33,34,35,32,31,40,41,42,43,44,45,46,20,19,17,7,14,13,53,54,55,56
BPD1	5,-6,-2,16,-14,13,12,-11,-10,-9,8,15,18,-19,-20,21,-22,-23,24,26,27,28,29,30,-31,-32,33,34,35,-36,-37,-38,-39,1,40,41,42,43,44,45,46,-47,-48,-49,-50,-51,52,53,54,55,56,3,4,25
BPD2	44,45,46,-47,-48,-49,-50,-51,52,53,54,55,56,3,4,5,-6,-2,-8,9,10,11,-12,-13,14,15,18,-19,-20,21,-22,-23,24,26,27,28,29,30,-31,-32,33,34,35,-36,-37,-38,-39,1,40,41,42,43
J445	3,4,5,-6,-2,-8,9,10,11,-12,-13,14,15,18,-19,-20,21,22,-23,24,26,27,28,29,30,-1,39,38,37,36,-35,-34,-33,32,31,40,41,42,43,44,45,46,-47,-48,-49,-50,-51,52,53,54,55,56
J446	3,-54,4,5,51,48,11,-22,-21,20,-46,45,-44,-43,42,27,-28,29,36,-35,31,1,40,-37,-33,32,-34,38,-39,-30,41,-26,-25,-24,-23,-18,16,-15,-14,13,12,-19,-47,-10,-50,-49,-9,8,2,-55,-53,-52,-6,56
J447	3,4,5,-6,7,-8,9,10,11,-12,-13,14,15,-16,-17,18,-19,-20,21,22,-23,24,26,27,29,30,-31,-32,33,34,35,-36,-37,-38,-39,40,41,42,43,44,45,46,-47,-48,-49,-50,-51,52,53,54,55,56
J448	3,4,5,-6,7,-8,9,10,11,-12,-13,14,15,-16,-17,18,-19,-20,21,22,-23,24,26,27,29,30,-31,-32,33,34,35,-36,-37,-38,-39,40,41,42,43,44,45,46,-47,-48,-49,-50,-51,52,53,54,55,56
	Each subsequent row represent defines the single genome with lines ordered according to the order of input genomes.LCB arrangements are recorded on each line, with the first genome
	used as a reference genome to asssign numeric identifiers to LCB. A minus (-) sign indicates that a bloack is inverted to relative reference genome.
Details regarding the LCB ID, positional boundaries, length of LCBs identified in clinical isolates BPD1 and BPD2.
LCB ID	LCB Boundary Start	LCB Boundary End	LCB Length
BPD1
-6	131403	151161	-19758
-2	151162	151400	-238
-14	152232	191767	-39535
-11	363665	462205	-98540
-10	462206	526922	-64716
-9	526923	593688	-66765
-19	616531	644891	-28360
-20	644892	660603	-15711
-22	717940	741017	-23077
-23	741022	838998	-97976
-31	1448830	1592071	-143241
-32	1592072	1709781	-117709
-36	2105872	2142132	-36260
-37	2142133	2379723	-237590
-38	2379724	2395276	-15552
-39	2395277	2464083	-68806
-47	3449719	3563826	-114107
-48	3563827	3608283	-44456
-49	3608284	3657025	-48741
-50	3657026	3657298	-272
BPD2
47	387926	502033	-114107
48	502034	546485	-44451
49	546486	596274	-49788
50	596275	597697	-1422
51	597698	629348	-31650
-6	1152019	1171777	-19758
-2	1171778	1171917	-139
-8	1171922	1181215	-9293
-12	1411234	1421588	-10354
-13	1421589	1582068	-160479
-19	1633977	1664537	-30560
-20	1664538	1680249	-15711
-22	1737586	1760661	-23075
-23	1761713	1859689	-97976
-31	2473451	2618856	-145405
-32	2618857	2736558	-117701
-36	3134829	3172138	-37309
-37	3172139	3420774	-248635
-38	3420775	3436330	-15555
-39	3436331	3505138	-68807
